# Supplementary material for: Rapid, deep and precise profiling of the plasma proteome with multi-nanoparticle protein corona
Source: Nat Commun. 2020 Jul 22;11:3662. doi: 10.1038/s41467-020-17033-7 (PMC7376165; doi:10.1038/s41467-020-17033-7)
Supplement: Supplementary file 3 — Supplementary Data 1 [file 41467_2020_17033_MOESM3_ESM.xlsx]

## Sheet: Sheet1
Supplementary Data 2. 3 NP protein groups from MaxQuant
Protein IDs	Majority protein IDs	Peptide counts (all)	Peptide counts (razor+unique)	Peptide counts (unique)	Protein names	Gene names	Fasta headers	Number of proteins	Peptides	Razor + unique peptides	Unique peptides	Peptides EXP18102_X1066_A_MSB37240A	Peptides EXP18102_X1067_A_MSB37241A	Peptides EXP18102_X1068_A_MSB37242A	Peptides EXP18102_X1108_A_MSB37282A	Peptides EXP18102_X1109_A_MSB37283A	Peptides EXP18102_X1110_B_MSB37284B	Peptides EXP18102_X1114_A_MSB37288A	Peptides EXP18102_X1115_A_MSB37289A	Peptides EXP18102_X1116_A_MSB37290A	Razor + unique peptides EXP18102_X1066_A_MSB37240A	Razor + unique peptides EXP18102_X1067_A_MSB37241A	Razor + unique peptides EXP18102_X1068_A_MSB37242A	Razor + unique peptides EXP18102_X1108_A_MSB37282A	Razor + unique peptides EXP18102_X1109_A_MSB37283A	Razor + unique peptides EXP18102_X1110_B_MSB37284B	Razor + unique peptides EXP18102_X1114_A_MSB37288A	Razor + unique peptides EXP18102_X1115_A_MSB37289A	Razor + unique peptides EXP18102_X1116_A_MSB37290A	Unique peptides EXP18102_X1066_A_MSB37240A	Unique peptides EXP18102_X1067_A_MSB37241A	Unique peptides EXP18102_X1068_A_MSB37242A	Unique peptides EXP18102_X1108_A_MSB37282A	Unique peptides EXP18102_X1109_A_MSB37283A	Unique peptides EXP18102_X1110_B_MSB37284B	Unique peptides EXP18102_X1114_A_MSB37288A	Unique peptides EXP18102_X1115_A_MSB37289A	Unique peptides EXP18102_X1116_A_MSB37290A	Sequence coverage [%]	Unique + razor sequence coverage [%]	Unique sequence coverage [%]	Mol. weight [kDa]	Sequence length	Sequence lengths	Q-value	Score	Sequence coverage EXP18102_X1066_A_MSB37240A [%]	Sequence coverage EXP18102_X1067_A_MSB37241A [%]	Sequence coverage EXP18102_X1068_A_MSB37242A [%]
A0A024QZ42;O75340-2;O75340;A0A087WZ38	A0A024QZ42;O75340-2;O75340;A0A087WZ38	2;2;2;1	2;2;2;1	2;2;2;1	Programmed cell death protein 6	PDCD6	tr|A0A024QZ42|A0A024QZ42_HUMAN Isoform of O75340, HCG1985580, isoform CRA_c OS=Homo sapiens (Human) OX=9606 GN=PDCD6 PE=1 SV=1;sp|O75340-2|PDCD6-2_HUMAN Isoform of O75340, Isoform 2 of Programmed cell death protein 6 OS=Homo sapiens (Human) OX=9606 GN=PDCD	4	2	2	2	0	0	0	0	0	0	2	1	2	0	0	0	0	0	0	2	1	2	0	0	0	0	0	0	2	1	2	19.8	19.8	19.8	14.45	121	121;189;191;123	0.0015198	4.9418	0	0	0
A0A024R571;Q9H4M9;Q9NZN4	A0A024R571;Q9H4M9	18;18;1	10;10;0	10;10;0	EH domain-containing protein 1	EHD1	tr|A0A024R571|A0A024R571_HUMAN Isoform of Q9H4M9, EH domain-containing protein 1 OS=Homo sapiens (Human) OX=9606 GN=EHD1 PE=1 SV=1;sp|Q9H4M9|EHD1_HUMAN EH domain-containing protein 1 OS=Homo sapiens (Human) OX=9606 GN=EHD1 PE=1 SV=2	3	18	10	10	14	12	11	9	9	9	8	6	9	7	6	4	4	4	4	3	1	4	7	6	4	4	4	4	3	1	4	44.7	27.7	27.7	61.927	548	548;534;543	0	39.072	33.9	28.6	23.7
A0A024R6I7;A0A0G2JRN3;A0A0G2JPK4;P20848	A0A024R6I7;A0A0G2JRN3	23;18;1;1	1;1;0;0	1;1;0;0		SERPINA1	tr|A0A024R6I7|A0A024R6I7_HUMAN Isoform of P01009, SERPIN domain-containing protein OS=Homo sapiens (Human) OX=9606 GN=SERPINA1 PE=1 SV=1;tr|A0A0G2JRN3|A0A0G2JRN3_HUMAN Isoform of P01009, SERPIN domain-containing protein OS=Homo sapiens (Human) OX=9606 GN=S	4	23	1	1	15	13	11	22	17	17	13	14	12	1	1	0	1	1	0	1	1	1	1	1	0	1	1	0	1	1	1	63.4	3.8	3.8	46.708	418	418;359;421;420	0	88.208	49.8	40.7	38.3
H0Y7V4;A0A075B6F3;Q96JB1-2;Q96JB1	H0Y7V4;A0A075B6F3;Q96JB1-2;Q96JB1	1;1;1;1	1;1;1;1	1;1;1;1	Dynein heavy chain 8, axonemal	DNAH8	tr|H0Y7V4|H0Y7V4_HUMAN Isoform of Q96JB1, Dynein heavy chain 8, axonemal OS=Homo sapiens (Human) OX=9606 GN=DNAH8 PE=1 SV=1;tr|A0A075B6F3|A0A075B6F3_HUMAN Isoform of Q96JB1, Dynein heavy chain 8, axonemal OS=Homo sapiens (Human) OX=9606 GN=DNAH8 PE=1 SV=2;	4	1	1	1	1	0	0	0	0	0	0	0	0	1	0	0	0	0	0	0	0	0	1	0	0	0	0	0	0	0	0	0.3	0.3	0.3	478.87	4188	4188;4707;4454;4490	1	-2	0.3	0	0
A0A075B6I0	A0A075B6I0	2	2	2		IGLV8-61	sp|A0A075B6I0|LV861_HUMAN Immunoglobulin lambda variable 8-61 OS=Homo sapiens (Human) OX=9606 GN=IGLV8-61 PE=3 SV=7	1	2	2	2	1	2	2	1	0	2	1	1	1	1	2	2	1	0	2	1	1	1	1	2	2	1	0	2	1	1	1	14.8	14.8	14.8	12.814	122	122	0.0015823	5.7023	7.4	14.8	14.8
A0A075B6K4	A0A075B6K4	2	2	1		IGLV3-10	sp|A0A075B6K4|LV310_HUMAN Immunoglobulin lambda variable 3-10 OS=Homo sapiens (Human) OX=9606 GN=IGLV3-10 PE=3 SV=2	1	2	2	1	2	2	1	1	1	0	0	0	1	2	2	1	1	1	0	0	0	1	1	1	0	0	0	0	0	0	0	19.1	19.1	12.2	12.441	115	115	0	7.3541	19.1	19.1	7
A0A075B6K5	A0A075B6K5	2	1	1		IGLV3-9	sp|A0A075B6K5|LV39_HUMAN Immunoglobulin lambda variable 3-9 OS=Homo sapiens (Human) OX=9606 GN=IGLV3-9 PE=3 SV=1	1	2	1	1	2	1	2	2	2	1	0	0	0	1	1	1	1	1	0	0	0	0	1	1	1	1	1	0	0	0	0	23.5	9.6	9.6	12.332	115	115	0.0015015	4.6112	23.5	9.6	23.5
A0A075B6P5;A0A075B6S6;P06310	A0A075B6P5	3;1;1	2;0;0	2;0;0		IGKV2D-28	sp|A0A075B6P5|KV228_HUMAN Immunoglobulin kappa variable 2-28 OS=Homo sapiens (Human) OX=9606 GN=IGKV2-28 PE=3 SV=1	3	3	2	2	2	2	2	2	2	2	2	2	1	1	1	1	1	1	1	1	1	0	1	1	1	1	1	1	1	1	0	40	29.2	29.2	12.957	120	120;120;120	0	8.1794	27.5	27.5	27.5
A0A075B6R2	A0A075B6R2	1	1	1		IGHV4-4	sp|A0A075B6R2|HV404_HUMAN Immunoglobulin heavy variable 4-4 OS=Homo sapiens (Human) OX=9606 GN=IGHV4-4 PE=3 SV=2	1	1	1	1	1	0	1	0	0	0	0	0	0	1	0	1	0	0	0	0	0	0	1	0	1	0	0	0	0	0	0	17.9	17.9	17.9	12.848	117	117	0	6.0397	17.9	0	17.9
A0A0C4DH68;A0A075B6R9	A0A0C4DH68;A0A075B6R9	2;2	1;1	1;1		IGKV2-24;IGKV2D-24	sp|A0A0C4DH68|KV224_HUMAN Immunoglobulin kappa variable 2-24 OS=Homo sapiens (Human) OX=9606 GN=IGKV2-24 PE=3 SV=1;sp|A0A075B6R9|KVD24_HUMAN Probable non-functional immunoglobulin kappa variable 2D-24 OS=Homo sapiens (Human) OX=9606 GN=IGKV2D-24 PE=5 SV=1	2	2	1	1	1	1	1	1	1	2	1	1	1	1	1	1	1	1	1	1	1	1	1	1	1	1	1	1	1	1	1	16.7	10.8	10.8	13.079	120	120;120	0	13.74	10.8	10.8	10.8
A0A075B7D0	A0A075B7D0	1	1	1		IGHV1OR15-1	tr|A0A075B7D0|A0A075B7D0_HUMAN Ig-like domain-containing protein OS=Homo sapiens (Human) OX=9606 GN=IGHV1OR15-1 PE=1 SV=1	1	1	1	1	1	1	1	1	1	1	0	1	0	1	1	1	1	1	1	0	1	0	1	1	1	1	1	1	0	1	0	10.3	10.3	10.3	13.012	117	117	0	17.678	10.3	10.3	10.3
H7BYX6;A0A087WTE4;A0A087WTF6;P13591-4;P13591-3;P13591-1;A0A087WX77;A0A087WWD4;A0A087WV75;P13591;P13591-5;P13591-6	H7BYX6;A0A087WTE4;A0A087WTF6;P13591-4;P13591-3;P13591-1;A0A087WX77;A0A087WWD4;A0A087WV75;P13591;P13591-5;P13591-6	11;11;11;11;11;11;10;10;10;10;9;6	11;11;11;11;11;11;10;10;10;10;9;6	11;11;11;11;11;11;10;10;10;10;9;6	Neural cell adhesion molecule 1	NCAM1	tr|H7BYX6|H7BYX6_HUMAN Isoform of P13591, Neural cell adhesion molecule 1 OS=Homo sapiens (Human) OX=9606 GN=NCAM1 PE=1 SV=2;tr|A0A087WTE4|A0A087WTE4_HUMAN Isoform of P13591, Neural cell adhesion molecule 1 OS=Homo sapiens (Human) OX=9606 GN=NCAM1 PE=1 SV=	12	11	11	11	0	0	0	9	9	10	0	0	0	0	0	0	9	9	10	0	0	0	0	0	0	9	9	10	0	0	0	18.6	18.6	18.6	80.282	725	725;761;848;726;761;848;858;884;884;858;665;364	0	106.06	0	0	0
A0A087WTK0;A0A087WVC6;Q12913;Q12913-2	A0A087WTK0;A0A087WVC6;Q12913	9;9;9;3	9;9;9;3	9;9;9;3	Protein-tyrosine-phosphatase;Receptor-type tyrosine-protein phosphatase eta	PTPRJ	tr|A0A087WTK0|A0A087WTK0_HUMAN Isoform of Q12913, Receptor-type tyrosine-protein phosphatase eta OS=Homo sapiens (Human) OX=9606 GN=PTPRJ PE=1 SV=1;tr|A0A087WVC6|A0A087WVC6_HUMAN Isoform of Q12913, Receptor-type tyrosine-protein phosphatase eta OS=Homo sap	4	9	9	9	5	4	3	0	1	0	3	4	5	5	4	3	0	1	0	3	4	5	5	4	3	0	1	0	3	4	5	9.4	9.4	9.4	146.07	1338	1338;1342;1337;539	0	29.288	5.8	4.5	3.1
A0A087WUI2;P22626-2;P22626	A0A087WUI2;P22626-2;P22626	3;3;3	3;3;3	3;3;3	Heterogeneous nuclear ribonucleoproteins A2/B1	HNRNPA2B1	tr|A0A087WUI2|A0A087WUI2_HUMAN Isoform of P22626, Heterogeneous nuclear ribonucleoproteins A2/B1 OS=Homo sapiens (Human) OX=9606 GN=HNRNPA2B1 PE=1 SV=1;sp|P22626-2|ROA2-2_HUMAN Isoform of P22626, Isoform A2 of Heterogeneous nuclear ribonucleoproteins A2/B1	3	3	3	3	1	3	0	0	0	0	1	1	0	1	3	0	0	0	0	1	1	0	1	3	0	0	0	0	1	1	0	15.7	15.7	15.7	29.836	261	261;341;353	0	11.004	5.7	15.7	0
A0A087WUQ6;P07203;A0A2R8Y6B6;A0A494C1C9;A0A494C118;P07203-2	A0A087WUQ6;P07203;A0A2R8Y6B6	3;3;2;1;1;1	3;3;2;1;1;1	3;3;2;1;1;1	Glutathione peroxidase;Glutathione peroxidase 1	GPX1	tr|A0A087WUQ6|A0A087WUQ6_HUMAN Isoform of P07203, Glutathione peroxidase OS=Homo sapiens (Human) OX=9606 GN=GPX1 PE=1 SV=1;sp|P07203|GPX1_HUMAN Glutathione peroxidase 1 OS=Homo sapiens (Human) OX=9606 GN=GPX1 PE=1 SV=4;tr|A0A2R8Y6B6|A0A2R8Y6B6_HUMAN Isofor	6	3	3	3	1	3	1	0	0	0	2	2	2	1	3	1	0	0	0	2	2	2	1	3	1	0	0	0	2	2	2	20.8	20.8	20.8	21.938	202	202;203;157;104;170;98	0	56.636	6.9	20.8	6.9
A0A087WUZ3;Q01082-3;Q01082-2;Q01082	A0A087WUZ3;Q01082-3;Q01082-2;Q01082	2;2;2;2	2;2;2;2	2;2;2;2	Spectrin beta chain, non-erythrocytic 1	SPTBN1	tr|A0A087WUZ3|A0A087WUZ3_HUMAN Isoform of Q01082, Spectrin beta chain OS=Homo sapiens (Human) OX=9606 GN=SPTBN1 PE=1 SV=1;sp|Q01082-3|SPTB2-3_HUMAN Isoform of Q01082, Isoform 2 of Spectrin beta chain, non-erythrocytic 1 OS=Homo sapiens (Human) OX=9606 GN=S	4	2	2	2	1	1	1	1	0	0	0	1	1	1	1	1	1	0	0	0	1	1	1	1	1	1	0	0	0	1	1	1.3	1.3	1.3	274.83	2366	2366;2155;2168;2364	0.0014577	4.1071	0.8	0.8	0.8
A0A087WVQ6;Q00610-2;Q00610;J3KS13;P53675-2;P53675;A0A087WX41;A0A087WV74;A0A087WXH4	A0A087WVQ6;Q00610-2;Q00610	27;27;27;9;8;8;7;1;1	27;27;27;9;8;8;7;1;1	27;27;27;9;8;8;7;1;1	Clathrin heavy chain;Clathrin heavy chain 1	CLTC	tr|A0A087WVQ6|A0A087WVQ6_HUMAN Isoform of Q00610, Clathrin heavy chain OS=Homo sapiens (Human) OX=9606 GN=CLTC PE=1 SV=1;sp|Q00610-2|CLH1-2_HUMAN Isoform of Q00610, Isoform 2 of Clathrin heavy chain 1 OS=Homo sapiens (Human) OX=9606 GN=CLTC PE=1 SV=5;sp|Q0	9	27	27	27	15	14	15	3	3	1	17	18	15	15	14	15	3	3	1	17	18	15	15	14	15	3	3	1	17	18	15	22.7	22.7	22.7	192.06	1679	1679;1639;1675;612;1583;1640;1260;369;463	0	147.32	13.2	12.2	12.6
A0A087WW40;Q9Y371-3;Q9Y371;Q9Y371-2	A0A087WW40;Q9Y371-3;Q9Y371;Q9Y371-2	1;1;1;1	1;1;1;1	1;1;1;1	Endophilin-B1	SH3GLB1	tr|A0A087WW40|A0A087WW40_HUMAN Isoform of Q9Y371, Endophilin-B1 OS=Homo sapiens (Human) OX=9606 GN=SH3GLB1 PE=1 SV=1;sp|Q9Y371-3|SHLB1-3_HUMAN Isoform of Q9Y371, Isoform 3 of Endophilin-B1 OS=Homo sapiens (Human) OX=9606 GN=SH3GLB1 PE=1 SV=1;sp|Q9Y371|SHLB	4	1	1	1	1	0	0	0	0	0	0	0	0	1	0	0	0	0	0	0	0	0	1	0	0	0	0	0	0	0	0	3.8	3.8	3.8	44.26	394	394;265;365;386	0.0014771	4.2802	3.8	0	0
A0A087X0Q4;A0A087WW87	A0A087X0Q4;A0A087WW87	2;2	1;1	1;1		IGKV2-40	tr|A0A087X0Q4|A0A087X0Q4_HUMAN Isoform of A0A087WW87, Ig-like domain-containing protein OS=Homo sapiens (Human) OX=9606 GN=IGKV2-40 PE=1 SV=1;sp|A0A087WW87|KV240_HUMAN Immunoglobulin kappa variable 2-40 OS=Homo sapiens (Human) OX=9606 GN=IGKV2-40 PE=3 SV=2	2	2	1	1	1	1	1	2	2	2	1	1	1	0	0	0	1	1	1	0	0	0	0	0	0	1	1	1	0	0	0	26.9	14.4	14.4	11.434	104	104;121	0.0026918	3.2497	12.5	12.5	12.5
A0A087WWC0;A0A087X1F1;A0A087X1M5;A0A087X0U8;A0A087WXC9;Q13477-2;Q13477-3;Q13477;U3KQ59;Q13477-4	A0A087WWC0;A0A087X1F1;A0A087X1M5;A0A087X0U8;A0A087WXC9;Q13477-2;Q13477-3;Q13477;U3KQ59;Q13477-4	2;2;2;2;2;2;2;2;1;1	2;2;2;2;2;2;2;2;1;1	2;2;2;2;2;2;2;2;1;1	Mucosal addressin cell adhesion molecule 1	MADCAM1	tr|A0A087WWC0|A0A087WWC0_HUMAN Isoform of Q13477, Ig-like domain-containing protein OS=Homo sapiens (Human) OX=9606 GN=MADCAM1 PE=1 SV=1;tr|A0A087X1F1|A0A087X1F1_HUMAN Isoform of Q13477, Ig-like domain-containing protein OS=Homo sapiens (Human) OX=9606 GN=	10	2	2	2	0	0	0	1	0	1	0	0	0	0	0	0	1	0	1	0	0	0	0	0	0	1	0	1	0	0	0	8.5	8.5	8.5	40.891	390	390;398;400;400;406;271;295;382;163;200	0	6.0042	0	0	0
A0A087WWN2;Q13619	A0A087WWN2;Q13619	1;1	1;1	1;1	Cullin-4A	CUL4A	tr|A0A087WWN2|A0A087WWN2_HUMAN Isoform of Q13619, Cullin domain-containing protein OS=Homo sapiens (Human) OX=9606 GN=CUL4A PE=1 SV=1;sp|Q13619|CUL4A_HUMAN Cullin-4A OS=Homo sapiens (Human) OX=9606 GN=CUL4A PE=1 SV=3	2	1	1	1	1	0	0	0	0	0	0	0	0	1	0	0	0	0	0	0	0	0	1	0	0	0	0	0	0	0	0	9.8	9.8	9.8	19.746	174	174;759	1	-2	9.8	0	0
A0A087WXS7;O43681	A0A087WXS7;O43681	3;3	3;3	3;3	ATPase ASNA1	ASNA1	tr|A0A087WXS7|A0A087WXS7_HUMAN Isoform of O43681, ATPase ASNA1 OS=Homo sapiens (Human) OX=9606 GN=ASNA1 PE=1 SV=1;sp|O43681|ASNA_HUMAN ATPase ASNA1 OS=Homo sapiens (Human) OX=9606 GN=ASNA1 PE=1 SV=2	2	3	3	3	0	0	0	2	2	2	0	0	0	0	0	0	2	2	2	0	0	0	0	0	0	2	2	2	0	0	0	13	13	13	37.119	331	331;348	0.0014663	4.1601	0	0	0
A0A087X054;A0A494C039;Q9Y4L1;A0A087WWI4;K7EQK2;Q9Y4L1-2	A0A087X054;A0A494C039;Q9Y4L1;A0A087WWI4;K7EQK2;Q9Y4L1-2	5;5;5;3;3;3	5;5;5;3;3;3	5;5;5;3;3;3	Hypoxia up-regulated protein 1	HYOU1	tr|A0A087X054|A0A087X054_HUMAN Isoform of Q9Y4L1, Hypoxia up-regulated protein 1 OS=Homo sapiens (Human) OX=9606 GN=HYOU1 PE=1 SV=1;tr|A0A494C039|A0A494C039_HUMAN Isoform of Q9Y4L1, Hypoxia up-regulated protein 1 OS=Homo sapiens (Human) OX=9606 GN=HYOU1 PE	6	5	5	5	0	0	0	2	2	5	0	0	0	0	0	0	2	2	5	0	0	0	0	0	0	2	2	5	0	0	0	10.1	10.1	10.1	104.78	937	937;1000;999;677;678;559	0	42.109	0	0	0
A0A087X0D5;P09668	A0A087X0D5;P09668	2;2	2;2	2;2	Pro-cathepsin H;Cathepsin H mini chain;Cathepsin H;Cathepsin H heavy chain;Cathepsin H light chain	CTSH	tr|A0A087X0D5|A0A087X0D5_HUMAN Isoform of P09668, Pro-cathepsin H OS=Homo sapiens (Human) OX=9606 GN=CTSH PE=1 SV=1;sp|P09668|CATH_HUMAN Pro-cathepsin H OS=Homo sapiens (Human) OX=9606 GN=CTSH PE=1 SV=4	2	2	2	2	0	0	0	0	0	0	1	2	1	0	0	0	0	0	0	1	2	1	0	0	0	0	0	0	1	2	1	8	8	8	36.269	323	323;335	0.0014728	4.2515	0	0	0
A0A087X0S5;P12109	A0A087X0S5;P12109	1;1	1;1	1;1	Collagen alpha-1(VI) chain	COL6A1	tr|A0A087X0S5|A0A087X0S5_HUMAN Isoform of P12109, Collagen alpha-1(VI) chain OS=Homo sapiens (Human) OX=9606 GN=COL6A1 PE=1 SV=1;sp|P12109|CO6A1_HUMAN Collagen alpha-1(VI) chain OS=Homo sapiens (Human) OX=9606 GN=COL6A1 PE=1 SV=3	2	1	1	1	1	0	0	0	0	0	0	0	0	1	0	0	0	0	0	0	0	0	1	0	0	0	0	0	0	0	0	1.3	1.3	1.3	108.34	1026	1026;1028	0.0088496	2.7182	1.3	0	0
A0A087X188;Q9UBW5-3;Q9UBW5;S4R418;Q9UBW5-2	A0A087X188;Q9UBW5-3;Q9UBW5;S4R418;Q9UBW5-2	8;8;8;7;6	8;8;8;7;6	8;8;8;7;6	Bridging integrator 2	BIN2	tr|A0A087X188|A0A087X188_HUMAN Isoform of Q9UBW5, Bridging integrator 2 OS=Homo sapiens (Human) OX=9606 GN=BIN2 PE=1 SV=1;sp|Q9UBW5-3|BIN2-3_HUMAN Isoform of Q9UBW5, Isoform 3 of Bridging integrator 2 OS=Homo sapiens (Human) OX=9606 GN=BIN2 PE=1 SV=3;sp|Q9	5	8	8	8	5	4	5	6	7	6	5	3	3	5	4	5	6	7	6	5	3	3	5	4	5	6	7	6	5	3	3	22.8	22.8	22.8	65.023	597	597;539;565;531;533	0	133.63	13.4	10.7	13.4
A0A087X1J7;P22352	A0A087X1J7;P22352	4;4	4;4	4;4	Glutathione peroxidase;Glutathione peroxidase 3	GPX3	tr|A0A087X1J7|A0A087X1J7_HUMAN Isoform of P22352, Glutathione peroxidase OS=Homo sapiens (Human) OX=9606 GN=GPX3 PE=1 SV=1;sp|P22352|GPX3_HUMAN Glutathione peroxidase 3 OS=Homo sapiens (Human) OX=9606 GN=GPX3 PE=1 SV=2	2	4	4	4	2	2	1	2	2	2	4	2	3	2	2	1	2	2	2	4	2	3	2	2	1	2	2	2	4	2	3	18.2	18.2	18.2	25.402	225	225;226	0	8.2119	11.6	11.6	5.3
A0A087X1X7;E9PRY8;P29692;P29692-2;E9PMW7;P29692-3;E9PN91;E9PQZ1;P29692-4	A0A087X1X7;E9PRY8;P29692;P29692-2;E9PMW7;P29692-3	3;3;3;3;2;2;1;1;1	3;3;3;3;2;2;1;1;1	3;3;3;3;2;2;1;1;1	Elongation factor 1-delta	EEF1D	tr|A0A087X1X7|A0A087X1X7_HUMAN Isoform of P29692, Elongation factor 1-delta OS=Homo sapiens (Human) OX=9606 GN=EEF1D PE=1 SV=1;tr|E9PRY8|E9PRY8_HUMAN Isoform of P29692, Elongation factor 1-delta OS=Homo sapiens (Human) OX=9606 GN=EEF1D PE=1 SV=1;sp|P29692|	9	3	3	3	1	0	0	2	1	0	0	0	0	1	0	0	2	1	0	0	0	0	1	0	0	2	1	0	0	0	0	7.8	7.8	7.8	69.282	631	631;697;281;647;130;257;106;238;262	0	21.678	1.9	0	0
A0A087X296;P23219-4;P23219-3;P23219-2;P23219;P23219-6;P23219-5;P35354	A0A087X296;P23219-4;P23219-3;P23219-2;P23219;P23219-6;P23219-5	7;7;7;7;7;7;7;1	7;7;7;7;7;7;7;1	7;7;7;7;7;7;7;1	Prostaglandin G/H synthase 1	PTGS1	tr|A0A087X296|A0A087X296_HUMAN Isoform of P23219, Prostaglandin G/H synthase 1 OS=Homo sapiens (Human) OX=9606 GN=PTGS1 PE=1 SV=1;sp|P23219-4|PGH1-4_HUMAN Isoform of P23219, Isoform 4 of Prostaglandin G/H synthase 1 OS=Homo sapiens (Human) OX=9606 GN=PTGS1	8	7	7	7	3	2	3	1	1	0	4	7	3	3	2	3	1	1	0	4	7	3	3	2	3	1	1	0	4	7	3	17.6	17.6	17.6	63.286	551	551;490;537;562;599;630;630;604	0	37.8	8.3	5.4	7.1
A0A096LPE2;P35542;A0A3B3ISW8;E9PR14;G3V1D9;P0DJI9-2	A0A096LPE2;P35542	7;5;2;2;2;2	5;5;0;0;0;0	5;5;0;0;0;0	Serum amyloid A-4 protein	SAA2-SAA4;SAA4	tr|A0A096LPE2|A0A096LPE2_HUMAN SAA2-SAA4 readthrough, SAA2-SAA4 readthrough OS=Homo sapiens (Human) OX=9606 GN=SAA2-SAA4 PE=4 SV=1;sp|P35542|SAA4_HUMAN Serum amyloid A-4 protein OS=Homo sapiens (Human) OX=9606 GN=SAA4 PE=1 SV=2	6	7	5	5	7	6	7	3	3	3	4	4	3	5	4	5	1	1	2	2	2	1	5	4	5	1	1	2	2	2	1	35.6	24.5	24.5	23.353	208	208;130;77;80;113;83	0	272.55	35.6	31.7	35.6
A0A0A0MRA3;A0A0A0MTS7;Q8WZ42-3;Q8WZ42-10;Q8WZ42-9;Q8WZ42-5;Q8WZ42-11;Q8WZ42-4;Q8WZ42-7;Q8WZ42-2;Q8WZ42;Q8WZ42-8;Q8WZ42-13;Q8WZ42-12	A0A0A0MRA3;A0A0A0MTS7;Q8WZ42-3;Q8WZ42-10;Q8WZ42-9;Q8WZ42-5;Q8WZ42-11;Q8WZ42-4;Q8WZ42-7;Q8WZ42-2;Q8WZ42;Q8WZ42-8;Q8WZ42-13;Q8WZ42-12	3;3;3;3;3;3;3;3;3;3;3;3;3;3	3;3;3;3;3;3;3;3;3;3;3;3;3;3	3;3;3;3;3;3;3;3;3;3;3;3;3;3	Titin	TTN	tr|A0A0A0MRA3|A0A0A0MRA3_HUMAN Isoform of Q8WZ42, Titin OS=Homo sapiens (Human) OX=9606 GN=TTN PE=1 SV=1;tr|A0A0A0MTS7|A0A0A0MTS7_HUMAN Isoform of Q8WZ42, Titin OS=Homo sapiens (Human) OX=9606 GN=TTN PE=1 SV=1;sp|Q8WZ42-3|TITIN-3_HUMAN Isoform of Q8WZ42, I	14	3	3	3	0	0	0	0	0	2	0	0	1	0	0	0	0	0	2	0	0	1	0	0	0	0	0	2	0	0	1	0.2	0.2	0.2	3014	27118	27118;35991;26926;27051;27118;32900;33423;33445;33615;34258;34350;34475;34484;35991	0.0013947	3.6245	0	0	0
A0A0A0MRG2;E9PG40;P05067-10;P05067-3;P05067-4;P05067-5;P05067-6;P05067-7;P05067-11;P05067-8;P05067-9;P05067;P05067-2	A0A0A0MRG2;E9PG40;P05067-10;P05067-3;P05067-4;P05067-5;P05067-6;P05067-7;P05067-11;P05067-8;P05067-9;P05067	7;7;7;7;7;7;7;7;7;7;7;7;1	7;7;7;7;7;7;7;7;7;7;7;7;1	7;7;7;7;7;7;7;7;7;7;7;7;1	Amyloid beta A4 protein;N-APP;Soluble APP-alpha;Soluble APP-beta;C99;Beta-amyloid protein 42;Beta-amyloid protein 40;C83;P3(42);P3(40);C80;Gamma-secretase C-terminal fragment 59;Gamma-secretase C-terminal fragment 57;Gamma-secretase C-terminal fragment 50;C31	APP	tr|A0A0A0MRG2|A0A0A0MRG2_HUMAN Isoform of P05067, A4_EXTRA domain-containing protein OS=Homo sapiens (Human) OX=9606 GN=APP PE=1 SV=1;tr|E9PG40|E9PG40_HUMAN Isoform of P05067, BPTI/Kunitz inhibitor domain-containing protein OS=Homo sapiens (Human) OX=9606	13	7	7	7	4	4	4	7	7	4	0	0	0	4	4	4	7	7	4	0	0	0	4	4	4	7	7	4	0	0	0	13.6	13.6	13.6	75.109	660	660;714;639;677;695;696;714;733;746;751;752;770;305	0	72.666	8.3	8.3	8.3
A0A0A0MRJ7;P12259	A0A0A0MRJ7;P12259	68;68	68;68	58;58	Coagulation factor V;Coagulation factor V heavy chain;Coagulation factor V light chain	F5	tr|A0A0A0MRJ7|A0A0A0MRJ7_HUMAN Isoform of P12259, Coagulation factor V OS=Homo sapiens (Human) OX=9606 GN=F5 PE=1 SV=1;sp|P12259|FA5_HUMAN Coagulation factor V OS=Homo sapiens (Human) OX=9606 GN=F5 PE=1 SV=4	2	68	68	58	38	40	41	64	61	61	43	43	41	38	40	41	64	61	61	43	43	41	31	32	34	54	51	52	35	35	35	36.3	36.3	31.6	252.23	2229	2229;2224	0	323.31	21.5	22.8	23
A0A0A0MRQ5;Q06830	A0A0A0MRQ5;Q06830	3;3	2;2	1;1	Peroxiredoxin-1	PRDX1	tr|A0A0A0MRQ5|A0A0A0MRQ5_HUMAN Isoform of Q06830, 1-cysPrx_C domain-containing protein OS=Homo sapiens (Human) OX=9606 GN=PRDX1 PE=1 SV=1;sp|Q06830|PRDX1_HUMAN Peroxiredoxin-1 OS=Homo sapiens (Human) OX=9606 GN=PRDX1 PE=1 SV=1	2	3	2	1	3	2	1	0	1	0	2	2	0	2	2	1	0	1	0	2	2	0	1	1	0	0	0	0	1	1	0	29.9	21.6	10.3	10.676	97	97;199	0	7.6706	29.9	21.6	11.3
A0A0A0MRZ8;P04433	A0A0A0MRZ8;P04433	1;1	1;1	1;1	Ig kappa chain V-III region VG	IGKV3D-11	sp|A0A0A0MRZ8|KVD11_HUMAN Immunoglobulin kappa variable 3D-11 OS=Homo sapiens (Human) OX=9606 GN=IGKV3D-11 PE=3 SV=6;sp|P04433|KV311_HUMAN Immunoglobulin kappa variable 3-11 OS=Homo sapiens (Human) OX=9606 GN=IGKV3-11 PE=1 SV=1	2	1	1	1	1	1	1	0	0	0	0	0	0	1	1	1	0	0	0	0	0	0	1	1	1	0	0	0	0	0	0	13	13	13	12.625	115	115;115	0	5.7947	13	13	13
A0A0A0MS15	A0A0A0MS15	2	2	2		IGHV3-49	sp|A0A0A0MS15|HV349_HUMAN Immunoglobulin heavy variable 3-49 OS=Homo sapiens (Human) OX=9606 GN=IGHV3-49 PE=3 SV=1	1	2	2	2	1	1	0	0	1	1	0	0	1	1	1	0	0	1	1	0	0	1	1	1	0	0	1	1	0	0	1	18.5	18.5	18.5	13.056	119	119	0	9.0249	10.9	10.9	0
A0A0A0MSD0;Q4LDE5;Q4LDE5-2;Q4LDE5-4	A0A0A0MSD0;Q4LDE5;Q4LDE5-2;Q4LDE5-4	4;4;3;3	4;4;3;3	4;4;3;3	Sushi, von Willebrand factor type A, EGF and pentraxin domain-containing protein 1	SVEP1	tr|A0A0A0MSD0|A0A0A0MSD0_HUMAN Isoform of Q4LDE5, Sushi, von Willebrand factor type A, EGF and pentraxin domain-containing protein 1 OS=Homo sapiens (Human) OX=9606 GN=SVEP1 PE=1 SV=1;sp|Q4LDE5|SVEP1_HUMAN Sushi, von Willebrand factor type A, EGF and pentr	4	4	4	4	0	0	0	2	3	1	0	0	0	0	0	0	2	3	1	0	0	0	0	0	0	2	3	1	0	0	0	1.3	1.3	1.3	390.47	3574	3574;3571;868;1546	0	6.9577	0	0	0
A0A0A0MSK3;A0A0C4DH47;P24557-4;P24557-2;P24557;P24557-3;A0A498U6I9	A0A0A0MSK3;A0A0C4DH47;P24557-4;P24557-2;P24557;P24557-3	5;5;5;5;5;5;2	5;5;5;5;5;5;2	5;5;5;5;5;5;2	Thromboxane-A synthase	TBXAS1	tr|A0A0A0MSK3|A0A0A0MSK3_HUMAN Isoform of P24557, HCG14925, isoform CRA_b OS=Homo sapiens (Human) OX=9606 GN=TBXAS1 PE=1 SV=1;tr|A0A0C4DH47|A0A0C4DH47_HUMAN Isoform of P24557, Thromboxane-A synthase OS=Homo sapiens (Human) OX=9606 GN=TBXAS1 PE=1 SV=1;sp|P2	7	5	5	5	3	3	5	1	1	0	3	2	1	3	3	5	1	1	0	3	2	1	3	3	5	1	1	0	3	2	1	13.5	13.5	13.5	52.417	460	460;580;459;466;533;579;151	0	15.725	7.6	7.6	13.5
A0A0A0MTH3;Q13418;Q13418-3;Q13418-2	A0A0A0MTH3;Q13418;Q13418-3;Q13418-2	11;11;9;9	11;11;9;9	11;11;9;9	Integrin-linked protein kinase	ILK	tr|A0A0A0MTH3|A0A0A0MTH3_HUMAN Isoform of Q13418, Integrin-linked protein kinase OS=Homo sapiens (Human) OX=9606 GN=ILK PE=1 SV=1;sp|Q13418|ILK_HUMAN Integrin-linked protein kinase OS=Homo sapiens (Human) OX=9606 GN=ILK PE=1 SV=2;sp|Q13418-3|ILK-3_HUMAN Is	4	11	11	11	11	10	9	6	6	5	9	9	9	11	10	9	6	6	5	9	9	9	11	10	9	6	6	5	9	9	9	25.5	25.5	25.5	54.611	483	483;452;318;391	0	200.14	25.5	24	21.7
A0A0A6YYL2;P0DMM9;P0DMM9-2;P50225-2;P50226;P50225	A0A0A6YYL2;P0DMM9;P0DMM9-2;P50225-2;P50226;P50225	2;2;1;1;1;1	2;2;1;1;1;1	2;2;1;1;1;1	Sulfotransferase;Sulfotransferase 1A3;Sulfotransferase 1A1;Sulfotransferase 1A2	SULT1A4;SULT1A3;SULT1A1;SULT1A2	tr|A0A0A6YYL2|A0A0A6YYL2_HUMAN Isoform of P0DMN0, Sulfotransferase OS=Homo sapiens (Human) OX=9606 GN=SULT1A4 PE=1 SV=1;sp|P0DMM9|ST1A3_HUMAN Sulfotransferase 1A3 OS=Homo sapiens (Human) OX=9606 GN=SULT1A3 PE=1 SV=1;sp|P0DMM9-2|ST1A3-2_HUMAN Isoform of P0D	6	2	2	2	2	2	2	1	1	1	1	1	0	2	2	2	1	1	1	1	1	0	2	2	2	1	1	1	1	1	0	9.6	9.6	9.6	34.779	301	301;295;197;217;295;295	0.001506	4.7544	9.6	9.6	9.6
A0A0B4J1V0;A0A0B4J1V6	A0A0B4J1V0	3;1	2;0	2;0		IGHV3-15	sp|A0A0B4J1V0|HV315_HUMAN Immunoglobulin heavy variable 3-15 OS=Homo sapiens (Human) OX=9606 GN=IGHV3-15 PE=3 SV=1	2	3	2	2	2	2	2	2	2	3	0	2	1	1	1	1	1	1	2	0	1	0	1	1	1	1	1	2	0	1	0	26.1	20.2	20.2	12.926	119	119;119	0	21.175	15.1	15.1	15.1
A0A0B4J1V2	A0A0B4J1V2	1	1	1		IGHV2-26	sp|A0A0B4J1V2|HV226_HUMAN Immunoglobulin heavy variable 2-26 OS=Homo sapiens (Human) OX=9606 GN=IGHV2-26 PE=3 SV=1	1	1	1	1	0	0	0	0	0	1	0	0	0	0	0	0	0	0	1	0	0	0	0	0	0	0	0	1	0	0	0	11.8	11.8	11.8	13.182	119	119	0.0027027	3.2811	0	0	0
A0A0B4J1X5;A0A0C4DH42;P0DP02;P01767;P01772;A0A0J9YVY3;A0A075B7E8;A0A075B7B8;P01768;P01764	A0A0B4J1X5;A0A0C4DH42;P0DP02;P01767;P01772	3;2;2;2;2;1;1;1;1;1	3;2;2;2;2;1;1;1;1;1	1;0;0;0;0;0;0;0;0;0	Ig heavy chain V-III region BUT;Ig heavy chain V-III region KOL	IGHV3-74;IGHV3-66	sp|A0A0B4J1X5|HV374_HUMAN Immunoglobulin heavy variable 3-74 OS=Homo sapiens (Human) OX=9606 GN=IGHV3-74 PE=3 SV=1;sp|A0A0C4DH42|HV366_HUMAN Immunoglobulin heavy variable 3-66 OS=Homo sapiens (Human) OX=9606 GN=IGHV3-66 PE=3 SV=1;sp|P0DP02|HVC33_HUMAN Immu	10	3	3	1	2	1	1	2	2	2	1	0	0	2	1	1	2	2	2	1	0	0	0	0	0	1	1	1	0	0	0	31.6	31.6	12.8	12.839	117	117;116;117;116;117;117;117;117;117;117	0	65.595	18.8	9.4	9.4
A0A0B4J231;B9A064;P0CG04	A0A0B4J231;B9A064;P0CG04	7;7;6	7;7;6	3;3;2	Immunoglobulin lambda-like polypeptide 5;Ig lambda-1 chain C regions	IGLL5;IGLC1	tr|A0A0B4J231|A0A0B4J231_HUMAN Isoform of B9A064, Ig-like domain-containing protein OS=Homo sapiens (Human) OX=9606 GN=IGLL5 PE=1 SV=1;sp|B9A064|IGLL5_HUMAN Immunoglobulin lambda-like polypeptide 5 OS=Homo sapiens (Human) OX=9606 GN=IGLL5 PE=2 SV=2;sp|P0CG	3	7	7	3	5	4	4	4	5	5	5	3	2	5	4	4	4	5	5	5	3	2	2	2	2	2	3	3	2	1	1	42.3	42.3	15.8	23.15	215	215;214;106	0	323.31	35.8	26.5	26.5
F8VV32;A0A0B4J259;P61626	F8VV32;A0A0B4J259;P61626	4;4;4	4;4;4	4;4;4	Lysozyme;Lysozyme C	LYZ	tr|F8VV32|F8VV32_HUMAN Isoform of P61626, Lysozyme OS=Homo sapiens (Human) OX=9606 GN=LYZ PE=1 SV=1;tr|A0A0B4J259|A0A0B4J259_HUMAN Isoform of P61626, Lysozyme OS=Homo sapiens (Human) OX=9606 GN=LYZ PE=1 SV=1;sp|P61626|LYSC_HUMAN Lysozyme C OS=Homo sapiens	3	4	4	4	4	4	3	0	0	0	2	1	1	4	4	3	0	0	0	2	1	1	4	4	3	0	0	0	2	1	1	34.6	34.6	34.6	11.488	104	104;137;148	0	199.07	34.6	34.6	26.9
A0A0B4J2A3;Q96A00-2;Q96A00	A0A0B4J2A3;Q96A00-2;Q96A00	1;1;1	1;1;1	1;1;1	Protein phosphatase 1 regulatory subunit 14A	PPP1R14A	tr|A0A0B4J2A3|A0A0B4J2A3_HUMAN Isoform of Q96A00, Protein phosphatase 1 regulatory subunit 14A OS=Homo sapiens (Human) OX=9606 GN=PPP1R14A PE=1 SV=1;sp|Q96A00-2|PP14A-2_HUMAN Isoform of Q96A00, Isoform 2 of Protein phosphatase 1 regulatory subunit 14A OS=H	3	1	1	1	1	1	1	0	0	0	1	1	0	1	1	1	0	0	0	1	1	0	1	1	1	0	0	0	1	1	0	15.6	15.6	15.6	8.6797	77	77;120;147	0.0014472	4.0139	15.6	15.6	15.6
A0A0B4J2C3;Q5W0H4;P13693	A0A0B4J2C3;Q5W0H4;P13693	1;1;1	1;1;1	1;1;1	Translationally-controlled tumor protein	TPT1	tr|A0A0B4J2C3|A0A0B4J2C3_HUMAN Isoform of P13693, TCTP domain-containing protein OS=Homo sapiens (Human) OX=9606 GN=TPT1 PE=1 SV=1;tr|Q5W0H4|Q5W0H4_HUMAN Isoform of P13693, TCTP domain-containing protein OS=Homo sapiens (Human) OX=9606 GN=TPT1 PE=1 SV=1;sp	3	1	1	1	0	0	0	1	1	1	0	0	0	0	0	0	1	1	1	0	0	0	0	0	0	1	1	1	0	0	0	7.1	7.1	7.1	22.574	197	197;188;172	0.0015267	5.0568	0	0	0
A0A0B4J2D9	A0A0B4J2D9	1	1	1		IGKV1D-13	sp|A0A0B4J2D9|KVD13_HUMAN Immunoglobulin kappa variable 1D-13 OS=Homo sapiens (Human) OX=9606 GN=IGKV1D-13 PE=3 SV=1	1	1	1	1	0	1	0	0	0	0	0	0	0	0	1	0	0	0	0	0	0	0	0	1	0	0	0	0	0	0	0	13.7	13.7	13.7	12.569	117	117	0.0052493	3.001	0	13.7	0
A0A3B3ITT3;A0A0C4DFN3;Q99685;E7EWX8;Q99685-2	A0A3B3ITT3;A0A0C4DFN3;Q99685;E7EWX8;Q99685-2	3;3;3;2;2	3;3;3;2;2	3;3;3;2;2	Monoglyceride lipase	MGLL	tr|A0A3B3ITT3|A0A3B3ITT3_HUMAN Isoform of Q99685, Hydrolase_4 domain-containing protein OS=Homo sapiens (Human) OX=9606 GN=MGLL PE=1 SV=1;tr|A0A0C4DFN3|A0A0C4DFN3_HUMAN Isoform of Q99685, Hydrolase_4 domain-containing protein OS=Homo sapiens (Human) OX=960	5	3	3	3	1	1	2	0	0	0	1	2	0	1	1	2	0	0	0	1	2	0	1	1	2	0	0	0	1	2	0	19.1	19.1	19.1	28.697	262	262;313;303;277;283	0	9.5596	8	5.3	13.4
A0A0C4DFP6;Q9NQ79-3;Q9NQ79-2;Q9NQ79	A0A0C4DFP6;Q9NQ79-3;Q9NQ79-2;Q9NQ79	11;11;11;11	11;11;11;11	11;11;11;11	Cartilage acidic protein 1	CRTAC1	tr|A0A0C4DFP6|A0A0C4DFP6_HUMAN Isoform of Q9NQ79, EGF_CA domain-containing protein OS=Homo sapiens (Human) OX=9606 GN=CRTAC1 PE=1 SV=1;sp|Q9NQ79-3|CRAC1-3_HUMAN Isoform of Q9NQ79, Isoform 3 of Cartilage acidic protein 1 OS=Homo sapiens (Human) OX=9606 GN=C	4	11	11	11	11	7	10	4	4	6	3	4	4	11	7	10	4	4	6	3	4	4	11	7	10	4	4	6	3	4	4	24.8	24.8	24.8	69.706	637	637;628;645;661	0	164.75	24.8	16.6	23.5
A0A0C4DGQ5;P04632;K7EKD8;K7ELJ7;Q96L46	A0A0C4DGQ5;P04632;K7EKD8;K7ELJ7	4;4;3;3;1	4;4;3;3;1	4;4;3;3;1	Calpain small subunit 1	CAPNS1	tr|A0A0C4DGQ5|A0A0C4DGQ5_HUMAN Isoform of P04632, Calpain small subunit 1 OS=Homo sapiens (Human) OX=9606 GN=CAPNS1 PE=1 SV=1;sp|P04632|CPNS1_HUMAN Calpain small subunit 1 OS=Homo sapiens (Human) OX=9606 GN=CAPNS1 PE=1 SV=1;tr|K7EKD8|K7EKD8_HUMAN Isoform o	5	4	4	4	0	0	0	3	3	0	1	1	2	0	0	0	3	3	0	1	1	2	0	0	0	3	3	0	1	1	2	14	14	14	33.786	322	322;268;238;278;248	0	23.189	0	0	0
A0A0C4DGZ8;P07359	A0A0C4DGZ8;P07359	9;9	9;9	9;9	Platelet glycoprotein Ib alpha chain;Glycocalicin	GP1BA	tr|A0A0C4DGZ8|A0A0C4DGZ8_HUMAN Isoform of P07359, Glycoprotein Ib (Platelet), alpha polypeptide OS=Homo sapiens (Human) OX=9606 GN=GP1BA PE=1 SV=1;sp|P07359|GP1BA_HUMAN Platelet glycoprotein Ib alpha chain OS=Homo sapiens (Human) OX=9606 GN=GP1BA PE=1 SV=2	2	9	9	9	5	4	5	7	6	7	5	5	5	5	4	5	7	6	7	5	5	5	5	4	5	7	6	7	5	5	5	18.7	18.7	18.7	68.954	626	626;652	0	323.31	9.3	7.3	9.3
A0A0C4DH33	A0A0C4DH33	3	3	3		IGHV1-24	sp|A0A0C4DH33|HV124_HUMAN Immunoglobulin heavy variable 1-24 OS=Homo sapiens (Human) OX=9606 GN=IGHV1-24 PE=3 SV=1	1	3	3	3	0	0	0	0	2	3	0	0	0	0	0	0	0	2	3	0	0	0	0	0	0	0	2	3	0	0	0	47	47	47	12.824	117	117	0	38.765	0	0	0
A0A0C4DH38;A0A0J9YXX1	A0A0C4DH38	3;1	3;1	3;1		IGHV5-51	sp|A0A0C4DH38|HV551_HUMAN Immunoglobulin heavy variable 5-51 OS=Homo sapiens (Human) OX=9606 GN=IGHV5-51 PE=3 SV=1	2	3	3	3	3	3	2	1	1	2	0	0	0	3	3	2	1	1	2	0	0	0	3	3	2	1	1	2	0	0	0	37.6	37.6	37.6	12.674	117	117;117	0	36.707	37.6	37.6	26.5
A0A0C4DH43	A0A0C4DH43	3	3	3			sp|A0A0C4DH43|HV70D_HUMAN Immunoglobulin heavy variable 2-70D OS=Homo sapiens (Human) OX=9606 GN=IGHV2-70D PE=3 SV=1	1	3	3	3	1	1	1	0	0	2	0	0	0	1	1	1	0	0	2	0	0	0	1	1	1	0	0	2	0	0	0	17.6	17.6	17.6	13.312	119	119	0.0014368	3.9726	5.9	5.9	5.9
A0A0C4DH72;A0A0C4DH73;P01611;P01599	A0A0C4DH72;A0A0C4DH73;P01611;P01599	2;1;1;1	2;1;1;1	1;0;0;1	Ig kappa chain V-I region Wes;Ig kappa chain V-I region Gal	IGKV1-6;IGKV1-12	sp|A0A0C4DH72|KV106_HUMAN Immunoglobulin kappa variable 1-6 OS=Homo sapiens (Human) OX=9606 GN=IGKV1-6 PE=3 SV=1;sp|A0A0C4DH73|KV112_HUMAN Immunoglobulin kappa variable 1-12 OS=Homo sapiens (Human) OX=9606 GN=IGKV1-12 PE=3 SV=1;sp|P01611|KVD12_HUMAN Immuno	4	2	2	1	2	1	1	1	1	0	0	0	0	2	1	1	1	1	0	0	0	0	1	1	1	1	1	0	0	0	0	21.4	21.4	7.7	12.697	117	117;117;117;117	0	8.3716	21.4	7.7	7.7
A0A0D9SET1;A0A0G2JQ42;A0A0G2JRP6;G3V1M9;A0A0G2JMN8;A0A0G2JM13;A0A0G2JR74;P04280;P02812	A0A0D9SET1;A0A0G2JQ42;A0A0G2JRP6;G3V1M9;A0A0G2JMN8;A0A0G2JM13;A0A0G2JR74;P04280;P02812	1;1;1;1;1;1;1;1;1	1;1;1;1;1;1;1;1;1	1;1;1;1;1;1;1;1;1	Basic salivary proline-rich protein 1;Proline-rich peptide II-2;Basic peptide IB-6;Peptide P-H;Basic salivary proline-rich protein 2;Basic proline-rich peptide IB-1;Basic proline-rich peptide P-E;Basic proline-rich peptide IB-7;Basic proline-rich peptide IB-8c;Basic proline-rich peptide IB-4	PRB1;PRB2	tr|A0A0D9SET1|A0A0D9SET1_HUMAN Isoform of P04280, Basic salivary proline-rich protein 1 OS=Homo sapiens (Human) OX=9606 GN=PRB1 PE=1 SV=1;tr|A0A0G2JQ42|A0A0G2JQ42_HUMAN Isoform of P04280, Basic salivary proline-rich protein 1 OS=Homo sapiens (Human) OX=960	9	1	1	1	0	1	1	0	0	0	0	0	0	0	1	1	0	0	0	0	0	0	0	1	1	0	0	0	0	0	0	13.9	13.9	13.9	15.005	151	151;178;198;330;333;416;580;392;416	0	9.6112	0	13.9	13.9
A0A0D9SFB5;P08319;P08319-2	A0A0D9SFB5;P08319;P08319-2	2;2;2	2;2;2	2;2;2	Alcohol dehydrogenase 4	ADH4	tr|A0A0D9SFB5|A0A0D9SFB5_HUMAN Isoform of P08319, PKS_ER domain-containing protein OS=Homo sapiens (Human) OX=9606 GN=ADH4 PE=1 SV=1;sp|P08319|ADH4_HUMAN All-trans-retinol dehydrogenase [NAD(+)] ADH4 OS=Homo sapiens (Human) OX=9606 GN=ADH4 PE=1 SV=5;sp|P08	3	2	2	2	1	1	1	1	1	0	1	2	2	1	1	1	1	1	0	1	2	2	1	1	1	1	1	0	1	2	2	6.6	6.6	6.6	41.598	391	391;380;399	0	7.2857	2.8	2.8	2.8
Q13094;A0A0D9SGG1;E7ESF6	Q13094;A0A0D9SGG1;E7ESF6	9;9;6	9;9;6	9;9;6	Lymphocyte cytosolic protein 2	LCP2	sp|Q13094|LCP2_HUMAN Lymphocyte cytosolic protein 2 OS=Homo sapiens (Human) OX=9606 GN=LCP2 PE=1 SV=1;tr|A0A0D9SGG1|A0A0D9SGG1_HUMAN Isoform of Q13094, SH2 domain-containing protein OS=Homo sapiens (Human) OX=9606 GN=LCP2 PE=1 SV=1;tr|E7ESF6|E7ESF6_HUMAN I	3	9	9	9	8	7	9	2	2	1	2	1	1	8	7	9	2	2	1	2	1	1	8	7	9	2	2	1	2	1	1	19.5	19.5	19.5	60.187	533	533;533;328	0	43.101	17.1	17.4	19.5
H9KV28;A0A140T8Z0;A0A0G2JH68;O60610-2;O60610-3;O60610;A0A2R8Y5N1;H7C2W8	H9KV28;A0A140T8Z0;A0A0G2JH68;O60610-2;O60610-3;O60610;A0A2R8Y5N1	6;6;6;6;6;6;5;1	6;6;6;6;6;6;5;1	6;6;6;6;6;6;5;1	Protein diaphanous homolog 1	DIAPH1	tr|H9KV28|H9KV28_HUMAN Isoform of O60610, Protein diaphanous homolog 1 OS=Homo sapiens (Human) OX=9606 GN=DIAPH1 PE=1 SV=2;tr|A0A140T8Z0|A0A140T8Z0_HUMAN Isoform of O60610, Protein diaphanous homolog 1 OS=Homo sapiens (Human) OX=9606 GN=DIAPH1 PE=1 SV=1;tr	8	6	6	6	2	1	2	3	0	3	1	0	0	2	1	2	3	0	3	1	0	0	2	1	2	3	0	3	1	0	0	6.8	6.8	6.8	136.85	1228	1228;1263;1272;1248;1263;1272;1250;74	0	12.023	2	1.3	2.9
A0A1W2PSE7;P04439-2;P04439;Q5SRN5;A0A0G2JIF2;Q5SRN7;A0A0G2JI36;A0A1W2PS24;A0A1W2PQD0;A0A0G2JL56;P01893;A0A140T913;A0A1W2PPQ2;A0A1W2PRT9;A0A140T955;A0A1W2PQZ3;A0A1W2PQE2;A0A1W2PP29	A0A1W2PSE7;P04439-2;P04439;Q5SRN5;A0A0G2JIF2;Q5SRN7;A0A0G2JI36;A0A1W2PS24;A0A1W2PQD0;A0A0G2JL56;P01893	7;7;7;7;7;7;7;7;7;7;4;3;3;3;3;1;1;1	7;7;7;7;7;7;7;7;7;7;4;3;3;3;3;1;1;1	2;2;2;2;2;2;2;2;2;2;2;0;0;0;0;0;0;0	HLA class I histocompatibility antigen, A-3 alpha chain;Putative HLA class I histocompatibility antigen, alpha chain H	HLA-A;HLA-H	tr|A0A1W2PSE7|A0A1W2PSE7_HUMAN Isoform of P04439, Ig-like domain-containing protein OS=Homo sapiens (Human) OX=9606 GN=HLA-A PE=1 SV=1;sp|P04439-2|HLAA-2_HUMAN Isoform of P04439, Isoform 2 of HLA class I histocompatibility antigen, A alpha chain OS=Homo sa	18	7	7	2	7	6	7	4	2	2	6	4	4	7	6	7	4	2	2	6	4	4	2	2	2	1	0	0	2	1	1	29.7	29.7	7.9	40.76	367	367;371;365;371;371;299;299;325;339;394;362;371;339;362;299;80;80;49	0	184.88	29.7	26.4	29.7
A0A0G2JIW1;P0DMV8-2;P0DMV8;V9GZ37	A0A0G2JIW1;P0DMV8-2;P0DMV8;V9GZ37	6;6;6;4	5;5;5;4	4;4;4;3	Heat shock 70 kDa protein 1A	HSPA1A	tr|A0A0G2JIW1|A0A0G2JIW1_HUMAN Isoform of P0DMV9, Heat shock 70 kDa protein 1B OS=Homo sapiens (Human) OX=9606 GN=HSPA1B PE=1 SV=1;sp|P0DMV8-2|HS71A-2_HUMAN Isoform of P0DMV8, Isoform 2 of Heat shock 70 kDa protein 1A OS=Homo sapiens (Human) OX=9606 GN=HSP	4	6	5	4	4	1	2	1	1	0	3	2	2	3	1	1	0	0	0	2	1	1	2	1	1	0	0	0	2	1	1	12	10	7.5	70.108	642	642;586;641;476	0	8.6784	7.5	1.4	4.4
B4DQI1;A0A0G2JL69;P06681-3;P06681;A0A0G2JIE7;P06681-2	B4DQI1;A0A0G2JL69;P06681-3;P06681;A0A0G2JIE7;P06681-2	10;10;10;10;9;9	3;3;3;3;2;2	3;3;3;3;2;2	Complement C2;Complement C2b fragment;Complement C2a fragment	C2	tr|B4DQI1|B4DQI1_HUMAN Isoform of P06681, Complement C2 OS=Homo sapiens (Human) OX=9606 GN=C2 PE=1 SV=1;tr|A0A0G2JL69|A0A0G2JL69_HUMAN Isoform of P06681, Complement C2 OS=Homo sapiens (Human) OX=9606 GN=C2 PE=1 SV=1;sp|P06681-3|CO2-3_HUMAN Isoform of P0668	6	10	3	3	10	8	8	3	0	0	1	1	1	3	3	2	1	0	0	1	1	1	3	3	2	1	0	0	1	1	1	23.3	6.9	6.9	56.466	506	506;723;620;752;525;538	0	118.41	23.3	17.8	18.8
A0A0G2JPR0;A0A140TA49;CON__ENSEMBL:ENSBTAP00000007350	A0A0G2JPR0;A0A140TA49	84;82;10	2;2;0	1;1;0			tr|A0A0G2JPR0|A0A0G2JPR0_HUMAN Isoform of P0C0L4, Complement C4-A OS=Homo sapiens (Human) OX=9606 GN=C4A PE=1 SV=1;tr|A0A140TA49|A0A140TA49_HUMAN Isoform of P0C0L4, Complement C4-A OS=Homo sapiens (Human) OX=9606 GN=C4A PE=1 SV=1	3	84	2	1	51	52	51	74	77	78	54	54	50	0	0	0	2	2	1	0	0	0	0	0	0	1	1	0	0	0	0	64.2	3.5	1.4	192.87	1744	1744;1698;1742	0	38.471	39.9	42.2	42.5
A0A0G2JRQ6	A0A0G2JRQ6	1	1	1			tr|A0A0G2JRQ6|A0A0G2JRQ6_HUMAN Ig-like domain-containing protein OS=Homo sapiens (Human) OX=9606 GN=ENSG00000281759 PE=1 SV=4	1	1	1	1	1	1	0	0	0	0	0	0	0	1	1	0	0	0	0	0	0	0	1	1	0	0	0	0	0	0	0	12.8	12.8	12.8	12.748	117	117	0.0014164	3.8144	12.8	12.8	0
A0A0J9YY99	A0A0J9YY99	2	1	1			tr|A0A0J9YY99|A0A0J9YY99_HUMAN Ig-like domain-containing protein OS=Homo sapiens (Human) OX=9606 GN=ENSG00000282150 PE=1 SV=1	1	2	1	1	2	2	2	1	1	2	2	1	1	1	1	1	0	0	1	1	1	1	1	1	1	0	0	1	1	1	1	17.1	7.7	7.7	12.965	117	117	0.0088384	2.7032	17.1	17.1	17.1
A6XMV8;CON__P07477;A0A0J9YYC8;E7EQ64;A6XMV9;Q8NHM4;P07478;P07477	A6XMV8;CON__P07477;A0A0J9YYC8;E7EQ64;A6XMV9;Q8NHM4;P07478;P07477	1;1;1;1;1;1;1;1	1;1;1;1;1;1;1;1	1;1;1;1;1;1;1;1	Putative trypsin-6;Trypsin-2;Trypsin-1;Alpha-trypsin chain 1;Alpha-trypsin chain 2	PRSS1;PRSS3P2;PRSS2	tr|A6XMV8|A6XMV8_HUMAN Isoform of P07478, Peptidase S1 domain-containing protein OS=Homo sapiens (Human) OX=9606 GN=PRSS2 PE=1 SV=1;;tr|A0A0J9YYC8|A0A0J9YYC8_HUMAN Isoform of P07478, Peptidase S1 domain-containing protein OS=Homo sapiens (Human) OX=9606 GN	8	1	1	1	1	1	1	1	1	1	1	1	1	1	1	1	1	1	1	1	1	1	1	1	1	1	1	1	1	1	1	8.1	8.1	8.1	26.67	246	246;247;247;261;261;247;247;247	0.0027663	3.5044	8.1	8.1	8.1
A6NLN1;A0A0U1RRM4;P26599;P26599-2;P26599-3	A6NLN1;A0A0U1RRM4;P26599;P26599-2;P26599-3	3;3;3;3;3	3;3;3;3;3	3;3;3;3;3	Polypyrimidine tract-binding protein 1	PTBP1	tr|A6NLN1|A6NLN1_HUMAN Isoform of P26599, Polypyrimidine tract binding protein 1, isoform CRA_b OS=Homo sapiens (Human) OX=9606 GN=PTBP1 PE=1 SV=4;tr|A0A0U1RRM4|A0A0U1RRM4_HUMAN Isoform of P26599, Polypyrimidine tract-binding protein 1 OS=Homo sapiens (Hum	5	3	3	3	1	2	2	0	0	0	0	0	1	1	2	2	0	0	0	0	0	1	1	2	2	0	0	0	0	0	1	12	12	12	56.51	527	527;588;531;550;557	0	8.4078	4.4	8.2	8.2
A0A1W2PRZ0;A0A140T937;A0A140T912;A0A140T930;A0A140T9Z4	A0A1W2PRZ0;A0A140T937;A0A140T912;A0A140T930	5;5;5;5;2	1;1;1;1;1	0;0;0;0;0			tr|A0A1W2PRZ0|A0A1W2PRZ0_HUMAN Isoform of P10321, Ig-like domain-containing protein OS=Homo sapiens (Human) OX=9606 GN=HLA-C PE=1 SV=1;tr|A0A140T937|A0A140T937_HUMAN Isoform of P10321, Ig-like domain-containing protein OS=Homo sapiens (Human) OX=9606 GN=HL	5	5	1	0	4	3	4	4	4	2	3	3	2	0	0	0	0	1	0	0	0	0	0	0	0	0	0	0	0	0	0	24.3	4.3	0	36.725	325	325;339;372;397;131	0.0014925	4.5161	20	15.7	20
O19617;A0A140T921;A2AEA2;A0A140T9H5;A0A140T9U8;P10321;A0A1W2PRU9;P10321-2	O19617;A0A140T921;A2AEA2;A0A140T9H5;A0A140T9U8;P10321;A0A1W2PRU9;P10321-2	4;4;4;4;4;4;3;3	1;1;1;1;1;1;1;1	1;1;1;1;1;1;1;1	HLA class I histocompatibility antigen, Cw-7 alpha chain	HLA-C	tr|O19617|O19617_HUMAN Isoform of P10321, Ig-like domain-containing protein OS=Homo sapiens (Human) OX=9606 GN=HLA-C PE=1 SV=1;tr|A0A140T921|A0A140T921_HUMAN Isoform of P10321, Ig-like domain-containing protein OS=Homo sapiens (Human) OX=9606 GN=HLA-C PE=1	8	4	1	1	3	2	3	3	3	0	2	2	1	1	1	1	1	1	0	1	1	1	1	1	1	1	1	0	1	1	1	18.6	4.4	4.4	40.71	366	366;368;372;372;397;366;244;326	0	21.077	14.8	10.9	14.8
A0A1W2PR11;A0A140T9B3;A0A140T9J9;A0A140T962;A0A140T9W2;A0A1W2PRX1;A0A0G2JIF0;A0A140T9U0;A0A140T9M0;A0A0G2JH50;A2BF26;A0A1W2PNZ7;A0A1W2PP77;A0A1W2PS56;A0A140TA05;A0A0G2JPA3;A0A140T9B7;F8W9Z8;Q31611;D0EV57;A0A140TA12;A0A0G2JNX1;A0A140TA19;A0A0G2JKJ1;A0A140T9Z7;A0A140TA03;A0A0G2JH66;P17693-2;P13747;P17693-6	A0A1W2PR11;A0A140T9B3;A0A140T9J9;A0A140T962;A0A140T9W2;A0A1W2PRX1;A0A0G2JIF0;A0A140T9U0;A0A140T9M0;A0A0G2JH50;A2BF26;A0A1W2PNZ7;A0A1W2PP77;A0A1W2PS56	5;5;5;5;4;4;4;4;4;4;4;3;3;3;2;1;1;1;1;1;1;1;1;1;1;1;1;1;1;1	1;1;1;1;1;1;1;1;1;1;1;1;0;1;0;0;0;0;0;0;0;0;0;0;0;0;0;0;0;0	1;1;1;1;1;1;1;1;1;1;1;1;0;1;0;0;0;0;0;0;0;0;0;0;0;0;0;0;0;0		HLA-C	tr|A0A1W2PR11|A0A1W2PR11_HUMAN Isoform of P10321, Ig-like domain-containing protein OS=Homo sapiens (Human) OX=9606 GN=HLA-C PE=1 SV=1;tr|A0A140T9B3|A0A140T9B3_HUMAN Isoform of P10321, Ig-like domain-containing protein OS=Homo sapiens (Human) OX=9606 GN=HL	30	5	1	1	4	3	4	3	4	1	3	3	2	1	1	1	0	1	0	1	1	1	1	1	1	0	1	0	1	1	1	24.9	4.9	4.9	36.848	325	325;397;372;368;355;244;368;368;372;372;397;244;244;244;224;346;442;131;246;346;131;246;224;131;131;131;442;246;358;227	0	9.831	20.6	16.3	20.6
Q5JNW7;A0A140T998;X5D2R7;P28062-2;P28062	Q5JNW7;A0A140T998;X5D2R7;P28062-2;P28062	2;2;2;2;2	2;2;2;2;2	2;2;2;2;2	Proteasome subunit beta type;Proteasome subunit beta type-8	PSMB8;PSM8	tr|Q5JNW7|Q5JNW7_HUMAN Isoform of P28062, Proteasome subunit beta type-8 OS=Homo sapiens (Human) OX=9606 GN=PSMB8 PE=1 SV=1;tr|A0A140T998|A0A140T998_HUMAN Isoform of P28062, Proteasome subunit beta type-8 OS=Homo sapiens (Human) OX=9606 GN=PSMB8 PE=1 SV=1;	5	2	2	2	0	0	0	2	1	1	0	0	0	0	0	0	2	1	1	0	0	0	0	0	0	2	1	1	0	0	0	10.7	10.7	10.7	27.85	252	252;252;276;272;276	0	16.201	0	0	0
A0A140TA14;A0A140TA11	A0A140TA14;A0A140TA11	2;2	1;1	1;1			tr|A0A140TA14|A0A140TA14_HUMAN Isoform of P01889, MHC_I-like_Ag-recog domain-containing protein OS=Homo sapiens (Human) OX=9606 GN=HLA-B PE=1 SV=1;tr|A0A140TA11|A0A140TA11_HUMAN Isoform of P01889, MHC_I-like_Ag-recog domain-containing protein OS=Homo sapie	2	2	1	1	2	2	2	0	2	0	2	2	1	1	1	1	0	1	0	1	1	1	1	1	1	0	1	0	1	1	1	12.5	6.2	6.2	25.865	224	224;224	0	6.767	12.5	12.5	12.5
A0A140TA52;A0A140TA41;A0A140TA33;A0A3B3ISX9;P22105-1;P22105;P22105-4;A0A087X0I0;A0A140T9C0;A0A140T902;A0A140T8Y3;P22105-2;Q16473;A0A087WWA5	A0A140TA52;A0A140TA41;A0A140TA33;A0A3B3ISX9;P22105-1;P22105;P22105-4;A0A087X0I0;A0A140T9C0;A0A140T902;A0A140T8Y3	27;27;27;27;27;27;27;26;26;26;26;11;9;1	27;27;27;27;27;27;27;26;26;26;26;11;9;1	27;27;27;27;27;27;27;26;26;26;26;11;9;1	Tenascin-X	TNXB	tr|A0A140TA52|A0A140TA52_HUMAN Isoform of P22105, Tenascin-X OS=Homo sapiens (Human) OX=9606 GN=TNXB PE=1 SV=1;tr|A0A140TA41|A0A140TA41_HUMAN Isoform of P22105, Tenascin-X OS=Homo sapiens (Human) OX=9606 GN=TNXB PE=1 SV=1;tr|A0A140TA33|A0A140TA33_HUMAN Iso	14	27	27	27	0	0	0	18	19	22	0	0	0	0	0	0	18	19	22	0	0	0	0	0	0	18	19	22	0	0	0	13.1	13.1	13.1	458.26	4242	4242;4242;4242;4491;4242;4244;4245;1962;4222;4222;4222;673;311;1545	0	265.59	0	0	0
A0A1B0GTC6	A0A1B0GTC6	2	2	2			sp|A0A1B0GTC6|CC085_HUMAN Uncharacterized protein C3orf85 OS=Homo sapiens (Human) OX=9606 GN=C3orf85 PE=3 SV=1	1	2	2	2	1	2	1	2	1	2	1	2	1	1	2	1	2	1	2	1	2	1	1	2	1	2	1	2	1	2	1	33.3	33.3	33.3	10.386	90	90	0	126.61	25.6	33.3	25.6
A0A3B3ISF1;A0A3B3IU51;A0A3B3ISZ5;A0A3B3IRI3;A0A1B0GTW1;A0A2R8YDH4;Q9UDY2-5;Q9UDY2-4;Q9UDY2-2;Q9UDY2-6;Q9UDY2-3;Q9UDY2;Q9UDY2-7	A0A3B3ISF1;A0A3B3IU51;A0A3B3ISZ5;A0A3B3IRI3;A0A1B0GTW1;A0A2R8YDH4;Q9UDY2-5;Q9UDY2-4;Q9UDY2-2;Q9UDY2-6;Q9UDY2-3;Q9UDY2;Q9UDY2-7	3;3;3;3;3;3;3;3;3;3;3;3;3	3;3;3;3;3;3;3;3;3;3;3;3;3	3;3;3;3;3;3;3;3;3;3;3;3;3	Tight junction protein ZO-2	TJP2	tr|A0A3B3ISF1|A0A3B3ISF1_HUMAN Isoform of Q9UDY2, Tight junction protein ZO-2 OS=Homo sapiens (Human) OX=9606 GN=TJP2 PE=1 SV=1;tr|A0A3B3IU51|A0A3B3IU51_HUMAN Isoform of Q9UDY2, Tight junction protein ZO-2 OS=Homo sapiens (Human) OX=9606 GN=TJP2 PE=1 SV=1;	13	3	3	3	1	0	1	1	1	0	1	0	1	1	0	1	1	1	0	1	0	1	1	0	1	1	1	0	1	0	1	3.1	3.1	3.1	111.51	989	989;1047;1099;1128;1249;1319;993;1020;1043;1157;1167;1190;1221	0.0014124	3.7651	1.2	0	0.7
A0A1B0GVS3;R4GMT0;P61163;P42025	A0A1B0GVS3;R4GMT0;P61163;P42025	2;2;2;1	2;2;2;1	2;2;2;1	Alpha-centractin;Beta-centractin	ACTR1A;ACTR1B	tr|A0A1B0GVS3|A0A1B0GVS3_HUMAN Isoform of P61163, Alpha-centractin OS=Homo sapiens (Human) OX=9606 GN=ACTR1A PE=1 SV=1;tr|R4GMT0|R4GMT0_HUMAN Isoform of P61163, Alpha-centractin OS=Homo sapiens (Human) OX=9606 GN=ACTR1A PE=1 SV=1;sp|P61163|ACTZ_HUMAN Alpha	4	2	2	2	1	1	1	1	2	1	1	1	1	1	1	1	1	2	1	1	1	1	1	1	1	1	2	1	1	1	1	13.6	13.6	13.6	24.956	221	221;332;376;376	0	8.7321	10	10	10
A0A1C7CYX9;Q16555-2;Q16555	A0A1C7CYX9;Q16555-2;Q16555	1;1;1	1;1;1	1;1;1	Dihydropyrimidinase-related protein 2	DPYSL2	tr|A0A1C7CYX9|A0A1C7CYX9_HUMAN Isoform of Q16555, Amidohydro-rel domain-containing protein OS=Homo sapiens (Human) OX=9606 GN=DPYSL2 PE=1 SV=1;sp|Q16555-2|DPYL2-2_HUMAN Isoform of Q16555, Isoform 2 of Dihydropyrimidinase-related protein 2 OS=Homo sapiens (	3	1	1	1	0	0	1	0	0	0	0	0	1	0	0	1	0	0	0	0	0	1	0	0	1	0	0	0	0	0	1	2.4	2.4	2.4	73.502	677	677;536;572	0.0089859	2.805	0	0	2.4
A0A1W2PR68;A0A1W2PQT3;A0A1W2PPH1;A0A1W2PQH3;A0A1W2PQY8;P23368;A0A1W2PQ37;A0A1W2PQF8;P23368-2;A0A1W2PRH1;A0A1W2PRY9;A0A1W2PQH4	A0A1W2PR68;A0A1W2PQT3;A0A1W2PPH1;A0A1W2PQH3;A0A1W2PQY8;P23368;A0A1W2PQ37;A0A1W2PQF8;P23368-2	3;3;3;3;3;3;2;2;2;1;1;1	3;3;3;3;3;3;2;2;2;1;1;1	3;3;3;3;3;3;2;2;2;1;1;1	NAD-dependent malic enzyme, mitochondrial	ME2	tr|A0A1W2PR68|A0A1W2PR68_HUMAN Isoform of P23368, Malic enzyme OS=Homo sapiens (Human) OX=9606 GN=ME2 PE=1 SV=1;tr|A0A1W2PQT3|A0A1W2PQT3_HUMAN Isoform of P23368, Malic enzyme OS=Homo sapiens (Human) OX=9606 GN=ME2 PE=1 SV=1;tr|A0A1W2PPH1|A0A1W2PPH1_HUMAN I	12	3	3	3	1	1	1	0	0	0	0	0	2	1	1	1	0	0	0	0	0	2	1	1	1	0	0	0	0	0	2	6.2	6.2	6.2	59.897	530	530;536;546;547;565;584;443;480;479;83;133;133	0	7.4977	1.9	1.9	1.9
P01889;A0A1W2PPR8;A0A140TA21	P01889;A0A1W2PPR8	5;5;2	3;3;2	1;1;0	HLA class I histocompatibility antigen, B-7 alpha chain	HLA-B	sp|P01889|HLAB_HUMAN HLA class I histocompatibility antigen, B alpha chain OS=Homo sapiens (Human) OX=9606 GN=HLA-B PE=1 SV=3;tr|A0A1W2PPR8|A0A1W2PPR8_HUMAN Isoform of P01889, Ig-like domain-containing protein OS=Homo sapiens (Human) OX=9606 GN=HLA-B PE=1	3	5	3	1	5	3	5	2	4	1	3	3	2	3	2	3	1	3	0	2	2	1	1	1	1	0	1	0	1	1	1	20.2	13.3	5.5	40.46	362	362;363;224	0	164.63	20.2	13	20.2
A0A2Q2TTZ9;P01593	A0A2Q2TTZ9;P01593	2;1	2;1	2;1	Ig kappa chain V-I region AG		tr|A0A2Q2TTZ9|A0A2Q2TTZ9_HUMAN Isoform of P01593, Ig-like domain-containing protein OS=Homo sapiens (Human) OX=9606 GN=IGKV1D-33 PE=1 SV=1;sp|P01593|KVD33_HUMAN Immunoglobulin kappa variable 1D-33 OS=Homo sapiens (Human) OX=9606 GN=IGKV1D-33 PE=1 SV=2	2	2	2	2	2	2	1	2	2	2	2	2	2	2	2	1	2	2	2	2	2	2	2	2	1	2	2	2	2	2	2	31.5	31.5	31.5	11.842	108	108;117	0	323.31	31.5	31.5	16.7
A6NNI4;A0A2R8Y478;G8JLH6;P21926;A0A087WU13	A6NNI4;A0A2R8Y478;G8JLH6;P21926;A0A087WU13	2;2;2;2;1	2;2;2;2;1	2;2;2;2;1	Tetraspanin;CD9 antigen	CD9	tr|A6NNI4|A6NNI4_HUMAN Isoform of P21926, Tetraspanin OS=Homo sapiens (Human) OX=9606 GN=CD9 PE=1 SV=1;tr|A0A2R8Y478|A0A2R8Y478_HUMAN Isoform of P21926, Tetraspanin OS=Homo sapiens (Human) OX=9606 GN=CD9 PE=1 SV=1;tr|G8JLH6|G8JLH6_HUMAN Isoform of P21926,	5	2	2	2	1	1	1	0	0	1	1	1	1	1	1	1	0	0	1	1	1	1	1	1	1	0	0	1	1	1	1	10.1	10.1	10.1	17.764	159	159;159;251;228;182	0.0027624	3.5024	5.7	5.7	5.7
A0A2R8Y5M6;P51572;P51572-2	A0A2R8Y5M6;P51572;P51572-2	1;1;1	1;1;1	1;1;1	B-cell receptor-associated protein 31	BCAP31	tr|A0A2R8Y5M6|A0A2R8Y5M6_HUMAN Isoform of P51572, B-cell receptor-associated protein 31 OS=Homo sapiens (Human) OX=9606 GN=BCAP31 PE=1 SV=1;sp|P51572|BAP31_HUMAN B-cell receptor-associated protein 31 OS=Homo sapiens (Human) OX=9606 GN=BCAP31 PE=1 SV=3;sp|P	3	1	1	1	1	1	1	0	0	0	1	1	0	1	1	1	0	0	0	1	1	0	1	1	1	0	0	0	1	1	0	9	9	9	24.112	211	211;246;313	0.00271	3.2973	9	9	9
A0A2R8Y6G7;E9PKG6;Q2L696;P80303-2;P80303	A0A2R8Y6G7;E9PKG6;Q2L696;P80303-2;P80303	2;2;2;2;2	2;2;2;2;2	2;2;2;2;2	Nucleobindin-2;Nesfatin-1	NUCB2;Nucb2	tr|A0A2R8Y6G7|A0A2R8Y6G7_HUMAN Isoform of P80303, Nucleobindin-2 OS=Homo sapiens (Human) OX=9606 GN=NUCB2 PE=1 SV=1;tr|E9PKG6|E9PKG6_HUMAN Isoform of P80303, Nucleobindin-2 OS=Homo sapiens (Human) OX=9606 GN=NUCB2 PE=1 SV=2;tr|Q2L696|Q2L696_HUMAN Isoform o	5	2	2	2	0	0	0	1	1	2	0	0	0	0	0	0	1	1	2	0	0	0	0	0	0	1	1	2	0	0	0	9.1	9.1	9.1	27.632	231	231;338;390;420;420	0.0039788	3.1086	0	0	0
A0A2R8YCT7;A0A2R8Y6X2;Q8TEA8	A0A2R8YCT7;A0A2R8Y6X2;Q8TEA8	1;1;1	1;1;1	1;1;1	D-tyrosyl-tRNA(Tyr) deacylase 1	DTD1	tr|A0A2R8YCT7|A0A2R8YCT7_HUMAN Isoform of Q8TEA8, D-aminoacyl-tRNA deacylase OS=Homo sapiens (Human) OX=9606 GN=DTD1 PE=1 SV=1;tr|A0A2R8Y6X2|A0A2R8Y6X2_HUMAN Isoform of Q8TEA8, D-aminoacyl-tRNA deacylase OS=Homo sapiens (Human) OX=9606 GN=DTD1 PE=1 SV=1;sp	3	1	1	1	1	0	1	0	0	0	1	1	1	1	0	1	0	0	0	1	1	1	1	0	1	0	0	0	1	1	1	11.8	11.8	11.8	14.535	127	127;213;209	0.0014556	4.1015	11.8	0	11.8
A0A2R8YD50;E7EWE5;P51659-3;P51659;P51659-2;E7ER27;A0A2R8Y7L2;G5E9S2;E7ET17;E7EPL9;A0A2R8YF45;A0A2R8Y7W2	A0A2R8YD50;E7EWE5;P51659-3;P51659;P51659-2;E7ER27;A0A2R8Y7L2;G5E9S2;E7ET17;E7EPL9	6;6;6;6;6;4;4;4;4;3;2;1	6;6;6;6;6;4;4;4;4;3;2;1	6;6;6;6;6;4;4;4;4;3;2;1	Peroxisomal multifunctional enzyme type 2;(3R)-hydroxyacyl-CoA dehydrogenase;Enoyl-CoA hydratase 2	HSD17B4	tr|A0A2R8YD50|A0A2R8YD50_HUMAN Isoform of P51659, Peroxisomal multifunctional enzyme type 2 OS=Homo sapiens (Human) OX=9606 GN=HSD17B4 PE=1 SV=1;tr|E7EWE5|E7EWE5_HUMAN Isoform of P51659, Peroxisomal multifunctional enzyme type 2 OS=Homo sapiens (Human) OX=	12	6	6	6	2	4	4	0	0	0	0	0	1	2	4	4	0	0	0	0	0	1	2	4	4	0	0	0	0	0	1	12.9	12.9	12.9	76.837	711	711;712;718;736;761;500;589;596;599;474;172;105	0	41.792	3.4	9.1	9.3
P11362-21;P11362-5;A0A3B3ISD1;P11362-4;P11362;P11362-7;P11362-2;P11362-20;P11362-3;P11362-14;P11362-8;P11362-6;P11362-9;P11362-10;P11362-11;P11362-12;P11362-13;P11362-18;C1KBH7;P11362-19;E7EU09;P11362-16;B5A958	P11362-21;P11362-5;A0A3B3ISD1;P11362-4;P11362;P11362-7;P11362-2;P11362-20;P11362-3;P11362-14;P11362-8;P11362-6;P11362-9;P11362-10;P11362-11;P11362-12;P11362-13;P11362-18;C1KBH7;P11362-19;E7EU09;P11362-16;B5A958	3;3;3;3;3;3;3;3;3;3;3;3;3;3;3;3;3;2;2;2;2;2;2	3;3;3;3;3;3;3;3;3;3;3;3;3;3;3;3;3;2;2;2;2;2;2	3;3;3;3;3;3;3;3;3;3;3;3;3;3;3;3;3;2;2;2;2;2;2	Fibroblast growth factor receptor 1;Fibroblast growth factor receptor	FGFR1	sp|P11362-21|FGFR1-21_HUMAN Isoform of P11362, Isoform 21 of Fibroblast growth factor receptor 1 OS=Homo sapiens (Human) OX=9606 GN=FGFR1 PE=1 SV=3;sp|P11362-5|FGFR1-5_HUMAN Isoform of P11362, Isoform 10 of Fibroblast growth factor receptor 1 OS=Homo sapie	23	3	3	3	0	0	0	2	3	3	0	0	0	0	0	0	2	3	3	0	0	0	0	0	0	2	3	3	0	0	0	4.3	4.3	4.3	95.343	853	853;662;818;731;822;820;820;812;733;731;662;660;660;573;571;502;500;300;367;822;733;302;228	0	10.312	0	0	0
A0A3B3ISJ1;P07225;G5E9F8;A0A3B3IRK9;CON__P07224	A0A3B3ISJ1;P07225;G5E9F8;A0A3B3IRK9	22;22;21;16;2	22;22;21;16;2	22;22;21;16;2	Vitamin K-dependent protein S	PROS1	tr|A0A3B3ISJ1|A0A3B3ISJ1_HUMAN Isoform of P07225, Vitamin K-dependent protein S OS=Homo sapiens (Human) OX=9606 GN=PROS1 PE=1 SV=1;sp|P07225|PROS_HUMAN Vitamin K-dependent protein S OS=Homo sapiens (Human) OX=9606 GN=PROS1 PE=1 SV=1;tr|G5E9F8|G5E9F8_HUMAN	5	22	22	22	6	5	5	17	17	21	10	9	9	6	5	5	17	17	21	10	9	9	6	5	5	17	17	21	10	9	9	35.2	35.2	35.2	73.757	662	662;676;661;556;675	0	323.31	12.8	11.6	8.6
F5H2D0;A0A3B3ISR2;B4DPQ0;P00736;F5H1V0;Q9NZP8	F5H2D0;A0A3B3ISR2;B4DPQ0;P00736	15;15;15;15;2;1	15;15;15;15;2;1	15;15;15;15;2;1	Complement C1r subcomponent;Complement C1r subcomponent heavy chain;Complement C1r subcomponent light chain	C1R	tr|F5H2D0|F5H2D0_HUMAN Isoform of P00736, Complement C1r subcomponent OS=Homo sapiens (Human) OX=9606 GN=C1R PE=1 SV=3;tr|A0A3B3ISR2|A0A3B3ISR2_HUMAN Isoform of P00736, Complement C1r subcomponent OS=Homo sapiens (Human) OX=9606 GN=C1R PE=1 SV=1;tr|B4DPQ0|	6	15	15	15	7	7	7	12	11	15	5	5	5	7	7	7	12	11	15	5	5	5	7	7	7	12	11	15	5	5	5	28.9	28.9	28.9	76.613	671	671;705;719;705;144;487	0	323.31	15.9	15.9	15.9
A0A3B3ISU0;Q02487-2;Q02487	A0A3B3ISU0;Q02487-2;Q02487	4;4;4	4;4;4	4;4;4	Desmocollin-2	DSC2	tr|A0A3B3ISU0|A0A3B3ISU0_HUMAN Isoform of Q02487, Desmocollin-2 OS=Homo sapiens (Human) OX=9606 GN=DSC2 PE=1 SV=1;sp|Q02487-2|DSC2-2_HUMAN Isoform of Q02487, Isoform 2B of Desmocollin-2 OS=Homo sapiens (Human) OX=9606 GN=DSC2 PE=1 SV=1;sp|Q02487|DSC2_HUMAN	3	4	4	4	0	0	0	3	2	1	0	0	0	0	0	0	3	2	1	0	0	0	0	0	0	3	2	1	0	0	0	7	7	7	83.816	758	758;847;901	0	8.7503	0	0	0
A0A3B3ITK0;P35442	A0A3B3ITK0;P35442	4;4	1;1	1;1	Thrombospondin-2	THBS2	tr|A0A3B3ITK0|A0A3B3ITK0_HUMAN Isoform of P35442, Thrombospondin-2 OS=Homo sapiens (Human) OX=9606 GN=THBS2 PE=1 SV=1;sp|P35442|TSP2_HUMAN Thrombospondin-2 OS=Homo sapiens (Human) OX=9606 GN=THBS2 PE=1 SV=2	2	4	1	1	3	1	2	3	2	3	2	2	1	0	0	0	1	0	0	0	0	0	0	0	0	1	0	0	0	0	0	3.5	1.1	1.1	130.52	1177	1177;1172	0	11.922	2.4	1.2	1.8
A0A3B3IU24;Q92743	A0A3B3IU24;Q92743	3;3	3;3	3;3	Serine protease HTRA1	HTRA1	tr|A0A3B3IU24|A0A3B3IU24_HUMAN Isoform of Q92743, PDZ domain-containing protein OS=Homo sapiens (Human) OX=9606 GN=HTRA1 PE=1 SV=1;sp|Q92743|HTRA1_HUMAN Serine protease HTRA1 OS=Homo sapiens (Human) OX=9606 GN=HTRA1 PE=1 SV=1	2	3	3	3	2	2	2	0	0	0	0	1	1	2	2	2	0	0	0	0	1	1	2	2	2	0	0	0	0	1	1	13.4	13.4	13.4	40.867	374	374;480	0	8.5232	5.9	10.7	10.7
A0A3B3IUE0;F8VYK9;P24592	A0A3B3IUE0;F8VYK9;P24592	1;1;1	1;1;1	1;1;1	Insulin-like growth factor-binding protein 6	IGFBP6	tr|A0A3B3IUE0|A0A3B3IUE0_HUMAN Isoform of P24592, Thyroglobulin type-1 domain-containing protein OS=Homo sapiens (Human) OX=9606 GN=IGFBP6 PE=1 SV=1;tr|F8VYK9|F8VYK9_HUMAN Isoform of P24592, Insulin-like growth factor-binding protein 6 OS=Homo sapiens (Hum	3	1	1	1	1	1	1	0	0	0	1	1	1	1	1	1	0	0	0	1	1	1	1	1	1	0	0	0	1	1	1	18.5	18.5	18.5	8.947	81	81;238;240	0	38.95	18.5	18.5	18.5
A0A494C024	A0A494C024	4	1	1			tr|A0A494C024|A0A494C024_HUMAN Isoform of P35749, Myosin-11 OS=Homo sapiens (Human) OX=9606 GN=MYH11 PE=1 SV=1	1	4	1	1	4	3	3	2	3	1	3	3	3	1	0	0	0	0	0	0	0	0	1	0	0	0	0	0	0	0	0	9.3	1.4	1.4	72.183	635	635	1	-2	9.3	7.9	7.9
Q5JXI2;A0A494C0D6;Q13642-3;Q13642-1;Q13642-5;Q13642-4;Q13642	Q5JXI2;A0A494C0D6;Q13642-3;Q13642-1;Q13642-5;Q13642-4;Q13642	2;2;2;2;2;2;2	2;2;2;2;2;2;2	2;2;2;2;2;2;2	Four and a half LIM domains protein 1	FHL1	tr|Q5JXI2|Q5JXI2_HUMAN Isoform of Q13642, Four and a half LIM domains protein 1 OS=Homo sapiens (Human) OX=9606 GN=FHL1 PE=1 SV=1;tr|A0A494C0D6|A0A494C0D6_HUMAN Isoform of Q13642, Four and a half LIM domains protein 1 OS=Homo sapiens (Human) OX=9606 GN=FHL	7	2	2	2	2	1	2	0	1	0	1	1	1	2	1	2	0	1	0	1	1	1	2	1	2	0	1	0	1	1	1	11	11	11	23.701	210	210;257;194;280;296;309;323	0	27.237	11	5.7	11
A0A499FI48;P13667	A0A499FI48;P13667	17;17	17;17	17;17	Protein disulfide-isomerase A4	PDIA4	tr|A0A499FI48|A0A499FI48_HUMAN Isoform of P13667, Protein disulfide-isomerase OS=Homo sapiens (Human) OX=9606 GN=PDIA4 PE=1 SV=1;sp|P13667|PDIA4_HUMAN Protein disulfide-isomerase A4 OS=Homo sapiens (Human) OX=9606 GN=PDIA4 PE=1 SV=2	2	17	17	17	0	0	0	13	14	6	0	0	0	0	0	0	13	14	6	0	0	0	0	0	0	13	14	6	0	0	0	34.4	34.4	34.4	73.06	646	646;645	0	115.25	0	0	0
A0A499FJK2;P01137	A0A499FJK2;P01137	6;6	6;6	6;6	Transforming growth factor beta-1;Latency-associated peptide	TGFB1	tr|A0A499FJK2|A0A499FJK2_HUMAN Isoform of P01137, Transforming growth factor beta OS=Homo sapiens (Human) OX=9606 GN=TGFB1 PE=1 SV=1;sp|P01137|TGFB1_HUMAN Transforming growth factor beta-1 proprotein OS=Homo sapiens (Human) OX=9606 GN=TGFB1 PE=1 SV=2	2	6	6	6	5	5	4	4	4	2	4	4	3	5	5	4	4	4	2	4	4	3	5	5	4	4	4	2	4	4	3	22.6	22.6	22.6	44.325	390	390;390	0	60.157	17.7	17.7	15.1
A0A4W8ZXM2;A0A0B4J1Y9	A0A4W8ZXM2;A0A0B4J1Y9	4;3	4;3	1;1		IGHV3-72	tr|A0A4W8ZXM2|A0A4W8ZXM2_HUMAN Isoform of A0A0B4J1Y9, Ig-like domain-containing protein OS=Homo sapiens (Human) OX=9606 GN=IGHV3-72 PE=1 SV=1;sp|A0A0B4J1Y9|HV372_HUMAN Immunoglobulin heavy variable 3-72 OS=Homo sapiens (Human) OX=9606 GN=IGHV3-72 PE=3 SV=1	2	4	4	1	3	2	2	2	2	4	1	2	2	3	2	2	2	2	4	1	2	2	1	0	0	0	0	1	0	0	0	49.5	49.5	10.9	11.167	101	101;119	0	323.31	36.6	25.7	25.7
A1L4H1;A1L4H1-2	A1L4H1	4;1	4;1	4;1	Soluble scavenger receptor cysteine-rich domain-containing protein SSC5D	SSC5D	sp|A1L4H1|SRCRL_HUMAN Soluble scavenger receptor cysteine-rich domain-containing protein SSC5D OS=Homo sapiens (Human) OX=9606 GN=SSC5D PE=1 SV=3	2	4	4	4	0	0	0	3	3	3	0	0	0	0	0	0	3	3	3	0	0	0	0	0	0	3	3	3	0	0	0	3.7	3.7	3.7	165.74	1573	1573;951	0	21.529	0	0	0
A2NJV5;A0A075B6S2;A0A0A0MRZ7	A2NJV5;A0A075B6S2;A0A0A0MRZ7	4;3;2	4;3;2	2;1;0		IGKV A18;IGKV2D-29;IGKV2D-26	sp|A2NJV5|KV229_HUMAN Immunoglobulin kappa variable 2-29 OS=Homo sapiens (Human) OX=9606 GN=IGKV2-29 PE=3 SV=2;sp|A0A075B6S2|KVD29_HUMAN Immunoglobulin kappa variable 2D-29 OS=Homo sapiens (Human) OX=9606 GN=IGKV2D-29 PE=3 SV=1;sp|A0A0A0MRZ7|KVD26_HUMAN Im	3	4	4	2	1	1	1	2	2	4	1	1	1	1	1	1	2	2	4	1	1	1	0	0	0	1	1	2	0	0	0	36.7	36.7	20	13.085	120	120;120;120	0	270.61	10.8	10.8	10.8
A8MVU1;P14598;A6NI72	A8MVU1;P14598;A6NI72	3;3;3	3;3;3	3;3;3	Putative neutrophil cytosol factor 1C;Neutrophil cytosol factor 1;Putative neutrophil cytosol factor 1B	NCF1C;NCF1;NCF1B	sp|A8MVU1|NCF1C_HUMAN Putative neutrophil cytosol factor 1C OS=Homo sapiens (Human) OX=9606 GN=NCF1C PE=5 SV=1;sp|P14598|NCF1_HUMAN Neutrophil cytosol factor 1 OS=Homo sapiens (Human) OX=9606 GN=NCF1 PE=1 SV=4;sp|A6NI72|NCF1B_HUMAN Putative neutrophil cyto	3	3	3	3	1	3	2	0	0	0	0	0	0	1	3	2	0	0	0	0	0	0	1	3	2	0	0	0	0	0	0	12.6	12.6	12.6	41.85	366	366;390;391	0	6.7661	2.5	12.6	8.7
A6NLM8;P51571	A6NLM8;P51571	1;1	1;1	1;1	Translocon-associated protein subunit delta	SSR4	tr|A6NLM8|A6NLM8_HUMAN Isoform of P51571, Translocon-associated protein subunit delta OS=Homo sapiens (Human) OX=9606 GN=SSR4 PE=1 SV=1;sp|P51571|SSRD_HUMAN Translocon-associated protein subunit delta OS=Homo sapiens (Human) OX=9606 GN=SSR4 PE=1 SV=1	2	1	1	1	0	0	0	0	0	0	1	1	0	0	0	0	0	0	0	1	1	0	0	0	0	0	0	0	1	1	0	12.8	12.8	12.8	16.245	148	148;173	0.0052562	3.0061	0	0	0
A6NMB1	A6NMB1	1	1	1	Sialic acid-binding Ig-like lectin 16	SIGLEC16	sp|A6NMB1|SIG16_HUMAN Sialic acid-binding Ig-like lectin 16 OS=Homo sapiens (Human) OX=9606 GN=SIGLEC16 PE=2 SV=3	1	1	1	1	1	1	0	0	1	1	1	1	1	1	1	0	0	1	1	1	1	1	1	1	0	0	1	1	1	1	1	1.5	1.5	1.5	52.991	481	481	0	49.998	1.5	1.5	0
A6NNZ2	A6NNZ2	4	1	1	Tubulin beta-8 chain-like protein LOC260334		sp|A6NNZ2|TBB8B_HUMAN Tubulin beta 8B OS=Homo sapiens (Human) OX=9606 GN=TUBB8B PE=1 SV=1	1	4	1	1	2	3	3	3	3	3	2	2	2	0	0	0	0	0	1	0	0	0	0	0	0	0	0	1	0	0	0	11.9	4.3	4.3	49.572	444	444	1	-2	4.5	7.7	7.7
B3KWK7;A6XND1;A6XND0;P17936;P17936-2	B3KWK7;A6XND1;A6XND0;P17936;P17936-2	4;4;4;4;4	4;4;4;4;4	4;4;4;4;4	Insulin-like growth factor-binding protein 3	IGFBP3	tr|B3KWK7|B3KWK7_HUMAN Isoform of P17936, Thyroglobulin type-1 domain-containing protein OS=Homo sapiens (Human) OX=9606 GN=IGFBP3 PE=1 SV=1;tr|A6XND1|A6XND1_HUMAN Isoform of P17936, Insulin-like growth factor binding protein 3 isoform b OS=Homo sapiens (H	5	4	4	4	2	3	3	0	0	0	1	2	1	2	3	3	0	0	0	1	2	1	2	3	3	0	0	0	1	2	1	24.2	24.2	24.2	21.844	194	194;263;270;291;297	0	12.021	10.8	20.1	20.1
A8K878;P55145	A8K878;P55145	2;2	2;2	2;2	Mesencephalic astrocyte-derived neurotrophic factor	MANF	tr|A8K878|A8K878_HUMAN Isoform of P55145, Mesencephalic astrocyte-derived neurotrophic factor OS=Homo sapiens (Human) OX=9606 GN=MANF PE=1 SV=1;sp|P55145|MANF_HUMAN Mesencephalic astrocyte-derived neurotrophic factor OS=Homo sapiens (Human) OX=9606 GN=MANF	2	2	2	2	1	2	1	0	0	0	0	1	1	1	2	1	0	0	0	0	1	1	1	2	1	0	0	0	0	1	1	10.8	10.8	10.8	21.143	185	185;182	0	10.142	5.4	10.8	5.4
B0YIW2;P02656	B0YIW2;P02656	6;6	6;6	6;6	Apolipoprotein C-III	APOC3	tr|B0YIW2|B0YIW2_HUMAN Isoform of P02656, Apolipoprotein C-III OS=Homo sapiens (Human) OX=9606 GN=APOC3 PE=1 SV=1;sp|P02656|APOC3_HUMAN Apolipoprotein C-III OS=Homo sapiens (Human) OX=9606 GN=APOC3 PE=1 SV=1	2	6	6	6	4	4	3	4	4	4	6	5	5	4	4	3	4	4	4	6	5	5	4	4	3	4	4	4	6	5	5	47.9	47.9	47.9	12.815	117	117;99	0	323.31	45.3	45.3	39.3
B1AH77;B1AH80;P15153;P60763	B1AH77;B1AH80;P15153;P60763	3;3;3;2	3;3;3;2	1;1;1;0	Ras-related C3 botulinum toxin substrate 2;Ras-related C3 botulinum toxin substrate 3	RAC2;RAC3	tr|B1AH77|B1AH77_HUMAN Isoform of P15153, Ras-related C3 botulinum toxin substrate 2 OS=Homo sapiens (Human) OX=9606 GN=RAC2 PE=1 SV=1;tr|B1AH80|B1AH80_HUMAN Isoform of P15153, Ras-related C3 botulinum toxin substrate 2 (Rho family, small GTP binding prote	4	3	3	1	3	3	3	3	3	2	3	3	3	3	3	3	3	3	2	3	3	3	1	1	1	1	1	0	1	1	1	26.4	26.4	9.5	16.775	148	148;185;192;192	0	75.052	26.4	26.4	26.4
B1AHL2;P23142-4	B1AHL2;P23142-4	10;10	6;6	6;6	Fibulin-1	FBLN1	tr|B1AHL2|B1AHL2_HUMAN Isoform of P23142, Fibulin-1 OS=Homo sapiens (Human) OX=9606 GN=FBLN1 PE=1 SV=1;sp|P23142-4|FBLN1-4_HUMAN Isoform of P23142, Isoform C of Fibulin-1 OS=Homo sapiens (Human) OX=9606 GN=FBLN1 PE=1 SV=4	2	10	6	6	0	1	0	10	10	10	0	1	0	0	0	0	6	6	6	0	0	0	0	0	0	6	6	6	0	0	0	18.9	11.5	11.5	78.329	721	721;683	0	323.31	0	2.2	0
B1AK87;B1AK88;P47756-2;P47756;B1AK85	B1AK87;B1AK88;P47756-2;P47756;B1AK85	4;4;4;4;3	4;4;4;4;3	4;4;4;4;3	F-actin-capping protein subunit beta	CAPZB	tr|B1AK87|B1AK87_HUMAN Isoform of P47756, F-actin-capping protein subunit beta OS=Homo sapiens (Human) OX=9606 GN=CAPZB PE=1 SV=1;tr|B1AK88|B1AK88_HUMAN Isoform of P47756, F-actin-capping protein subunit beta OS=Homo sapiens (Human) OX=9606 GN=CAPZB PE=1 S	5	4	4	4	3	1	3	1	1	1	2	1	3	3	1	3	1	1	1	2	1	3	3	1	3	1	1	1	2	1	3	19.6	19.6	19.6	29.295	260	260;301;272;277;260	0	13.91	14.2	3.8	14.2
B1AKG0;Q03591;V9GYE7;A0A3B3IQ51;P36980-2;P36980;A0A3B3IRW0;A0A3B3IS00	B1AKG0;Q03591;V9GYE7;A0A3B3IQ51;P36980-2;P36980	5;5;4;4;4;4;2;2	3;3;3;3;3;3;1;1	3;3;3;3;3;3;1;1	Complement factor H-related protein 1;Complement factor H-related protein 2	CFHR1;CFHR2	tr|B1AKG0|B1AKG0_HUMAN Isoform of Q03591, Complement factor H-related protein 1 OS=Homo sapiens (Human) OX=9606 GN=CFHR1 PE=1 SV=1;sp|Q03591|FHR1_HUMAN Complement factor H-related protein 1 OS=Homo sapiens (Human) OX=9606 GN=CFHR1 PE=1 SV=2;tr|V9GYE7|V9GYE	8	5	3	3	4	4	5	2	2	1	2	2	2	2	2	3	1	1	0	1	1	1	2	2	3	1	1	0	1	1	1	25.1	17.7	17.7	30.858	271	271;330;254;355;243;270;205;216	0	237.87	16.2	16.2	25.1
B1ALD9;Q15063-7;Q15063-6;Q15063-4;Q15063-2;Q15063-3;Q15063-5;Q15063;CON__Q2KJC7	B1ALD9;Q15063-7;Q15063-6;Q15063-4;Q15063-2;Q15063-3;Q15063-5;Q15063	7;7;7;7;7;7;7;7;3	7;7;7;7;7;7;7;7;3	7;7;7;7;7;7;7;7;3	Periostin	POSTN	tr|B1ALD9|B1ALD9_HUMAN Isoform of Q15063, Periostin OS=Homo sapiens (Human) OX=9606 GN=POSTN PE=1 SV=1;sp|Q15063-7|POSTN-7_HUMAN Isoform of Q15063, Isoform 7 of Periostin OS=Homo sapiens (Human) OX=9606 GN=POSTN PE=1 SV=2;sp|Q15063-6|POSTN-6_HUMAN Isoform	9	7	7	7	0	1	0	1	0	0	6	6	6	0	1	0	1	0	0	6	6	6	0	1	0	1	0	0	6	6	6	15.3	15.3	15.3	90.142	808	808;721;749;751;779;781;809;836;779	0	29.558	0	1.7	0
B1AMS2;Q14141-2;Q14141-4;Q14141;Q14141-3	B1AMS2;Q14141-2;Q14141-4;Q14141;Q14141-3	4;4;4;4;3	2;2;2;2;2	2;2;2;2;2	Septin-6	2020-09-06	tr|B1AMS2|B1AMS2_HUMAN Isoform of Q14141, Septin-type G domain-containing protein OS=Homo sapiens (Human) OX=9606 GN=SEPTIN6 PE=1 SV=1;sp|Q14141-2|SEPT6-2_HUMAN Isoform of Q14141, Isoform I of Septin-6 OS=Homo sapiens (Human) OX=9606 GN=SEPTIN6 PE=1 SV=4;s	5	4	2	2	2	1	4	0	0	0	2	1	1	0	0	2	0	0	0	1	0	0	0	0	2	0	0	0	1	0	0	16.2	11.1	11.1	49.303	431	431;427;429;434;267	0	33.104	5.1	2.6	16.2
B1B0D4;Q86TH1	B1B0D4;Q86TH1	2;2	2;2	2;2	ADAMTS-like protein 2	ADAMTSL2	tr|B1B0D4|B1B0D4_HUMAN Isoform of Q86TH1, PLAC domain-containing protein OS=Homo sapiens (Human) OX=9606 GN=ADAMTSL2 PE=1 SV=1;sp|Q86TH1|ATL2_HUMAN ADAMTS-like protein 2 OS=Homo sapiens (Human) OX=9606 GN=ADAMTSL2 PE=1 SV=1	2	2	2	2	0	0	0	2	1	1	0	0	0	0	0	0	2	1	1	0	0	0	0	0	0	2	1	1	0	0	0	1.9	1.9	1.9	116.28	1060	1060;951	0.0014514	4.0502	0	0	0
B3KQV6;P30153;P30154-5;P30154-4;P30154;P30154-3;P30154-2	B3KQV6;P30153;P30154-5;P30154-4;P30154;P30154-3;P30154-2	2;2;1;1;1;1;1	2;2;1;1;1;1;1	2;2;1;1;1;1;1	Serine/threonine-protein phosphatase 2A 65 kDa regulatory subunit A alpha isoform;Serine/threonine-protein phosphatase 2A 65 kDa regulatory subunit A beta isoform	PPP2R1A;PPP2R1B	tr|B3KQV6|B3KQV6_HUMAN Isoform of P30153, Serine/threonine-protein phosphatase 2A 65 kDa regulatory subunit A alpha isoform OS=Homo sapiens (Human) OX=9606 GN=PPP2R1A PE=1 SV=1;sp|P30153|2AAA_HUMAN Serine/threonine-protein phosphatase 2A 65 kDa regulatory	7	2	2	2	2	0	2	2	2	1	2	2	1	2	0	2	2	2	1	2	2	1	2	0	2	2	2	1	2	2	1	8.3	8.3	8.3	45.604	410	410;589;474;556;601;603;667	0	6.1944	8.3	0	8.3
H3BVI6;B4DDF4;B4DUT8;Q99439;Q99439-2;K7ES69;Q15417-3;Q15417	H3BVI6;B4DDF4;B4DUT8;Q99439;Q99439-2;K7ES69	5;5;5;5;4;3;1;1	5;5;5;5;4;3;1;1	5;5;5;5;4;3;1;1	Calponin;Calponin-2	CNN2	tr|H3BVI6|H3BVI6_HUMAN Isoform of Q99439, Calponin OS=Homo sapiens (Human) OX=9606 GN=CNN2 PE=1 SV=2;tr|B4DDF4|B4DDF4_HUMAN Isoform of Q99439, Calponin OS=Homo sapiens (Human) OX=9606 GN=CNN2 PE=1 SV=1;tr|B4DUT8|B4DUT8_HUMAN Isoform of Q99439, Calponin OS=	8	5	5	5	3	4	4	1	1	1	4	3	3	3	4	4	1	1	1	4	3	3	3	4	4	1	1	1	4	3	3	28.7	28.7	28.7	28.664	261	261;298;330;309;270;148;283;329	0	64.641	16.9	24.5	24.5
B4DJV2;O75390;F8W0J2;F8VWQ5;A0A0C4DGI3	B4DJV2;O75390;F8W0J2;F8VWQ5;A0A0C4DGI3	2;2;1;1;1	2;2;1;1;1	2;2;1;1;1	Citrate synthase;Citrate synthase, mitochondrial	CS	tr|B4DJV2|B4DJV2_HUMAN Isoform of O75390, Citrate synthase OS=Homo sapiens (Human) OX=9606 GN=CS PE=1 SV=1;sp|O75390|CISY_HUMAN Citrate synthase, mitochondrial OS=Homo sapiens (Human) OX=9606 GN=CS PE=1 SV=2;tr|F8W0J2|F8W0J2_HUMAN Isoform of O75390, Citrat	5	2	2	2	0	1	1	0	0	0	1	0	1	0	1	1	0	0	0	1	0	1	0	1	1	0	0	0	1	0	1	5.5	5.5	5.5	50.431	453	453;466;75;132;400	0.0027548	3.485	0	3.5	3.5
B4DR80;Q9Y6E0-2;Q9Y6E0;Q8NBY1;B4E0Y9;Q9P289-2;Q9P289;O00506-3;O00506-2;Q9P289-3;O00506	B4DR80;Q9Y6E0-2;Q9Y6E0;Q8NBY1;B4E0Y9;Q9P289-2;Q9P289;O00506-3;O00506-2;Q9P289-3;O00506	4;4;4;3;3;3;3;2;2;2;2	4;4;4;3;3;3;3;2;2;2;2	4;4;4;3;3;3;3;2;2;2;2	Serine/threonine-protein kinase 24;Serine/threonine-protein kinase 24 36 kDa subunit;Serine/threonine-protein kinase 24 12 kDa subunit;Serine/threonine-protein kinase 26;Serine/threonine-protein kinase 25	STK24;STK26;STK25	tr|B4DR80|B4DR80_HUMAN Isoform of Q9Y6E0, Protein kinase domain-containing protein OS=Homo sapiens (Human) OX=9606 GN=STK24 PE=1 SV=1;sp|Q9Y6E0-2|STK24-2_HUMAN Isoform of Q9Y6E0, Isoform A of Serine/threonine-protein kinase 24 OS=Homo sapiens (Human) OX=96	11	4	4	4	3	1	1	4	1	1	1	1	0	3	1	1	4	1	1	1	1	0	3	1	1	4	1	1	1	1	0	11.7	11.7	11.7	45.835	412	412;431;443;392;438;339;416;332;349;354;426	0	16.518	10	3.6	3.6
B4DUR8;P49368-2;P49368	B4DUR8;P49368-2;P49368	2;2;2	2;2;2	2;2;2	T-complex protein 1 subunit gamma	CCT3	tr|B4DUR8|B4DUR8_HUMAN Isoform of P49368, T-complex protein 1 subunit gamma OS=Homo sapiens (Human) OX=9606 GN=CCT3 PE=1 SV=1;sp|P49368-2|TCPG-2_HUMAN Isoform of P49368, Isoform 2 of T-complex protein 1 subunit gamma OS=Homo sapiens (Human) OX=9606 GN=CCT3	3	2	2	2	1	1	2	0	0	1	1	1	2	1	1	2	0	0	1	1	1	2	1	1	2	0	0	1	1	1	2	4.4	4.4	4.4	55.674	500	500;507;545	0.0015649	5.366	2.2	2.2	4.4
B4DV12;Q5PY61;Q96C32;P62987;P62979;P0CG47;P0CG48;Q49A90;A0A2R8Y422	B4DV12;Q5PY61;Q96C32;P62987;P62979;P0CG47;P0CG48;Q49A90;A0A2R8Y422	3;3;3;3;3;3;3;2;2	3;3;3;3;3;3;3;2;2	3;3;3;3;3;3;3;2;2	Ubiquitin-60S ribosomal protein L40;Ubiquitin;60S ribosomal protein L40;Ubiquitin-40S ribosomal protein S27a;Ubiquitin;40S ribosomal protein S27a;Polyubiquitin-B;Ubiquitin;Polyubiquitin-C;Ubiquitin	UBB;UBC;UBA52;RPS27A	tr|B4DV12|B4DV12_HUMAN Isoform of P0CG47, Polyubiquitin-B OS=Homo sapiens (Human) OX=9606 GN=UBB PE=1 SV=1;tr|Q5PY61|Q5PY61_HUMAN Isoform of P0CG48, Polyubiquitin-C OS=Homo sapiens (Human) OX=9606 GN=UBC PE=1 SV=1;tr|Q96C32|Q96C32_HUMAN Isoform of P0CG48,	9	3	3	3	3	2	1	2	1	0	0	2	2	3	2	1	2	1	0	0	2	2	3	2	1	2	1	0	0	2	2	44.4	44.4	44.4	17.215	153	153;229;305;128;156;229;685;95;156	0	107.8	44.4	32.7	20.9
B4DXW1;P61158;A0A0A0MTI9;Q9C0K3;Q9P1U1-2;Q9P1U1-3;Q9P1U1	B4DXW1;P61158	5;5;1;1;1;1;1	5;5;1;1;1;1;1	5;5;1;1;1;1;1	Actin-related protein 3	ACTR3	tr|B4DXW1|B4DXW1_HUMAN Isoform of P61158, Actin-related protein 3 OS=Homo sapiens (Human) OX=9606 GN=ACTR3 PE=1 SV=1;sp|P61158|ARP3_HUMAN Actin-related protein 3 OS=Homo sapiens (Human) OX=9606 GN=ACTR3 PE=1 SV=3	7	5	5	5	4	4	4	0	0	0	3	3	4	4	4	4	0	0	0	3	3	4	4	4	4	0	0	0	3	3	4	15.5	15.5	15.5	42.003	367	367;418;189;210;330;348;418	0	33.689	13.4	13.4	13.4
Q12905;B4DY09;A0A0A0MRL0	Q12905;B4DY09	3;3;1	3;3;1	3;3;1	Interleukin enhancer-binding factor 2	ILF2	sp|Q12905|ILF2_HUMAN Interleukin enhancer-binding factor 2 OS=Homo sapiens (Human) OX=9606 GN=ILF2 PE=1 SV=2;tr|B4DY09|B4DY09_HUMAN Isoform of Q12905, Interleukin enhancer-binding factor 2 OS=Homo sapiens (Human) OX=9606 GN=ILF2 PE=1 SV=1	3	3	3	3	0	0	1	3	2	0	0	0	0	0	0	1	3	2	0	0	0	0	0	0	1	3	2	0	0	0	0	11.8	11.8	11.8	43.062	390	390;352;150	0	8.278	0	0	3.6
B5TY33;B4E0K5;Q16539-5;Q16539-3;Q16539-4;Q16539-2;Q16539	B5TY33;B4E0K5;Q16539-5;Q16539-3;Q16539-4;Q16539-2;Q16539	2;2;2;2;2;2;2	2;2;2;2;2;2;2	2;2;2;2;2;2;2	Mitogen-activated protein kinase 14	MAPK14	tr|B5TY33|B5TY33_HUMAN Isoform of Q16539, Mitogen-activated protein kinase OS=Homo sapiens (Human) OX=9606 GN=MAPK14 PE=1 SV=1;tr|B4E0K5|B4E0K5_HUMAN Isoform of Q16539, Mitogen-activated protein kinase OS=Homo sapiens (Human) OX=9606 GN=MAPK14 PE=1 SV=1;sp	7	2	2	2	0	0	2	0	0	0	0	0	0	0	0	2	0	0	0	0	0	0	0	0	2	0	0	0	0	0	0	14.5	14.5	14.5	19.879	173	173;283;256;297;307;360;360	0.0039735	3.0954	0	0	14.5
B4E1Z4;E7ETN3;P00751;P00751-2	B4E1Z4;E7ETN3;P00751	17;14;10;4	17;14;10;4	10;10;10;4	Complement factor B;Complement factor B Ba fragment;Complement factor B Bb fragment	CFB	tr|B4E1Z4|B4E1Z4_HUMAN ENSG00000244255 readthrough, cDNA FLJ55673, highly similar to Complement factor B OS=Homo sapiens (Human) OX=9606 GN=ENSG00000244255 PE=1 SV=1;tr|E7ETN3|E7ETN3_HUMAN ENSG00000244255 readthrough, Uncharacterized protein OS=Homo sapien	4	17	17	10	16	13	14	10	4	2	4	6	4	16	13	14	10	4	2	4	6	4	9	8	8	8	4	2	4	6	4	15.5	15.5	8.9	140.94	1266	1266;1115;764;621	0	282.14	14.6	11.3	13.2
B4E3S0;Q9ULV4;Q9ULV4-2;Q9ULV4-3	B4E3S0;Q9ULV4;Q9ULV4-2;Q9ULV4-3	4;4;4;4	4;4;4;4	4;4;4;4	Coronin;Coronin-1C	CORO1C	tr|B4E3S0|B4E3S0_HUMAN Isoform of Q9ULV4, Coronin OS=Homo sapiens (Human) OX=9606 GN=CORO1C PE=1 SV=1;sp|Q9ULV4|COR1C_HUMAN Coronin-1C OS=Homo sapiens (Human) OX=9606 GN=CORO1C PE=1 SV=1;sp|Q9ULV4-2|COR1C-2_HUMAN Isoform of Q9ULV4, Isoform 2 of Coronin-1C	4	4	4	4	4	3	2	0	1	1	2	2	1	4	3	2	0	1	1	2	2	1	4	3	2	0	1	1	2	2	1	14.6	14.6	14.6	41.603	369	369;474;480;527	0	112.68	14.6	12.5	7
F8WE86;B5MBX2;P20062-2;P20062	F8WE86;B5MBX2;P20062-2;P20062	2;2;2;2	2;2;2;2	2;2;2;2	Transcobalamin-2	TCN2	tr|F8WE86|F8WE86_HUMAN Isoform of P20062, DUF4430 domain-containing protein OS=Homo sapiens (Human) OX=9606 GN=TCN2 PE=1 SV=2;tr|B5MBX2|B5MBX2_HUMAN Isoform of P20062, DUF4430 domain-containing protein OS=Homo sapiens (Human) OX=9606 GN=TCN2 PE=1 SV=1;sp|P	4	2	2	2	1	2	2	0	0	0	0	0	0	1	2	2	0	0	0	0	0	0	1	2	2	0	0	0	0	0	0	7.7	7.7	7.7	44.791	402	402;423;400;427	0	6.7814	3.7	7.7	7.7
B5MCX3;Q15019;Q15019-3;Q15019-2;F8WB65	B5MCX3;Q15019;Q15019-3;Q15019-2	4;4;4;4;1	4;4;4;4;1	4;4;4;4;1	Septin-2	2020-09-02	tr|B5MCX3|B5MCX3_HUMAN Isoform of Q15019, Septin-type G domain-containing protein OS=Homo sapiens (Human) OX=9606 GN=SEPTIN2 PE=1 SV=1;sp|Q15019|SEPT2_HUMAN Septin-2 OS=Homo sapiens (Human) OX=9606 GN=SEPTIN2 PE=1 SV=1;sp|Q15019-3|SEPT2-3_HUMAN Isoform of	5	4	4	4	2	3	1	0	1	0	1	1	2	2	3	1	0	1	0	1	1	2	2	3	1	0	1	0	1	1	2	14	14	14	36.94	321	321;361;371;396;80	0	51.107	6.2	11.2	2.5
B5MDF5;P62826	B5MDF5;P62826	2;2	2;2	2;2	GTP-binding nuclear protein Ran	RAN	tr|B5MDF5|B5MDF5_HUMAN Isoform of P62826, GTP-binding nuclear protein Ran OS=Homo sapiens (Human) OX=9606 GN=RAN PE=1 SV=1;sp|P62826|RAN_HUMAN GTP-binding nuclear protein Ran OS=Homo sapiens (Human) OX=9606 GN=RAN PE=1 SV=3	2	2	2	2	0	0	1	2	2	2	0	1	1	0	0	1	2	2	2	0	1	1	0	0	1	2	2	2	0	1	1	9.4	9.4	9.4	26.224	233	233;216	0	15.065	0	0	4.7
F5H7S3;H7BYY1;B7Z596;H0YKJ4;H0YK48;A0A494BZZ2;P09493-2;P09493-5;A0A494C0V8;H0YN06	F5H7S3;H7BYY1;B7Z596;H0YKJ4;H0YK48;A0A494BZZ2;P09493-2;P09493-5	10;10;10;9;9;9;9;9;3;1	2;2;2;2;2;2;1;2;0;1	2;2;2;2;2;2;1;2;0;1	Tropomyosin alpha-1 chain	TPM1	tr|F5H7S3|F5H7S3_HUMAN Isoform of P09493, Tropomyosin alpha-1 chain OS=Homo sapiens (Human) OX=9606 GN=TPM1 PE=1 SV=2;tr|H7BYY1|H7BYY1_HUMAN Isoform of P09493, Tropomyosin 1 (Alpha), isoform CRA_m OS=Homo sapiens (Human) OX=9606 GN=TPM1 PE=1 SV=1;tr|B7Z596	10	10	2	2	6	6	7	7	7	9	7	6	6	2	1	2	2	2	2	2	2	2	2	1	2	2	2	2	2	2	2	31.8	9.8	9.8	28.524	245	245;248;275;248;248;251;228;245;155;49	0	53.744	21.2	16.7	21.6
F8W1R7;J3KND3;G8JLA2;G3V1V0;B7Z6Z4;P60660-2;P60660;G3V1Y7;F8VZU9;F8W180;F8W1I5;P14649;F8VXL3	F8W1R7;J3KND3;G8JLA2;G3V1V0;B7Z6Z4;P60660-2;P60660;G3V1Y7;F8VZU9;F8W180	6;6;6;6;6;6;6;4;3;3;2;2;1	6;6;6;6;6;6;6;4;3;3;2;2;1	6;6;6;6;6;6;6;4;3;3;2;2;1	Myosin light polypeptide 6	MYL6	tr|F8W1R7|F8W1R7_HUMAN Isoform of P60660, Myosin light polypeptide 6 OS=Homo sapiens (Human) OX=9606 GN=MYL6 PE=1 SV=1;tr|J3KND3|J3KND3_HUMAN Isoform of P60660, Myosin light polypeptide 6 OS=Homo sapiens (Human) OX=9606 GN=MYL6 PE=1 SV=1;tr|G8JLA2|G8JLA2_H	13	6	6	6	6	6	6	5	5	2	5	5	5	6	6	6	5	5	2	5	5	5	6	6	6	5	5	2	5	5	5	48.3	48.3	48.3	16.29	145	145;152;152;161;238;151;151;115;103;196;175;208;47	0	235.72	48.3	48.3	48.3
B7Z7P8;P62495-2;P62495	B7Z7P8;P62495-2;P62495	1;1;1	1;1;1	1;1;1	Eukaryotic peptide chain release factor subunit 1	ETF1	tr|B7Z7P8|B7Z7P8_HUMAN Isoform of P62495, eRF1_1 domain-containing protein OS=Homo sapiens (Human) OX=9606 GN=ETF1 PE=1 SV=1;sp|P62495-2|ERF1-2_HUMAN Isoform of P62495, Isoform 2 of Eukaryotic peptide chain release factor subunit 1 OS=Homo sapiens (Human)	3	1	1	1	0	0	0	1	0	0	0	0	0	0	0	0	1	0	0	0	0	0	0	0	0	1	0	0	0	0	0	2.8	2.8	2.8	47.475	423	423;404;437	0.0088272	2.6998	0	0	0
B7ZKJ8;Q14624-3;Q14624-2;Q14624-4	B7ZKJ8;Q14624-3;Q14624-2;Q14624-4	33;30;30;27	33;30;30;27	1;0;0;0	Inter-alpha-trypsin inhibitor heavy chain H4;70 kDa inter-alpha-trypsin inhibitor heavy chain H4;35 kDa inter-alpha-trypsin inhibitor heavy chain H4	ITIH4	tr|B7ZKJ8|B7ZKJ8_HUMAN Isoform of Q14624, ITIH4 protein OS=Homo sapiens (Human) OX=9606 GN=ITIH4 PE=1 SV=1;sp|Q14624-3|ITIH4-3_HUMAN Isoform of Q14624, Isoform 3 of Inter-alpha-trypsin inhibitor heavy chain H4 OS=Homo sapiens (Human) OX=9606 GN=ITIH4 PE=1	4	33	33	1	24	22	23	8	6	11	32	28	28	24	22	23	8	6	11	32	28	28	0	0	0	0	0	0	1	1	1	50.5	50.5	1.4	103.88	935	935;900;914;845	0	323.31	35.8	34.8	34.5
C9J6H2;C9JXF9;P08833	C9J6H2;C9JXF9;P08833	1;1;1	1;1;1	1;1;1	Insulin-like growth factor-binding protein 1	IGFBP1	tr|C9J6H2|C9J6H2_HUMAN Isoform of P08833, Insulin-like growth factor-binding protein 1 OS=Homo sapiens (Human) OX=9606 GN=IGFBP1 PE=1 SV=1;tr|C9JXF9|C9JXF9_HUMAN Isoform of P08833, Insulin-like growth factor-binding protein 1 OS=Homo sapiens (Human) OX=960	3	1	1	1	0	0	0	1	1	1	0	1	0	0	0	0	1	1	1	0	1	0	0	0	0	1	1	1	0	1	0	6.5	6.5	6.5	22.886	216	216;257;259	0.0014205	3.8558	0	0	0
C9JAI6;Q96DZ9-4;Q96DZ9-5;Q96DZ9-3;Q96DZ9-6;Q96DZ9-2;Q96DZ9	C9JAI6;Q96DZ9-4;Q96DZ9-5;Q96DZ9-3;Q96DZ9-6;Q96DZ9-2;Q96DZ9	1;1;1;1;1;1;1	1;1;1;1;1;1;1	1;1;1;1;1;1;1	CKLF-like MARVEL transmembrane domain-containing protein 5	CMTM5	tr|C9JAI6|C9JAI6_HUMAN Isoform of Q96DZ9, CKLF-like MARVEL transmembrane domain-containing protein 5 OS=Homo sapiens (Human) OX=9606 GN=CMTM5 PE=1 SV=1;sp|Q96DZ9-4|CKLF5-4_HUMAN Isoform of Q96DZ9, Isoform 4 of CKLF-like MARVEL transmembrane domain-containi	7	1	1	1	1	1	1	0	0	0	1	1	1	1	1	1	0	0	0	1	1	1	1	1	1	0	0	0	1	1	1	16.1	16.1	16.1	13.238	118	118;74;105;118;125;156;223	0	17.514	16.1	16.1	16.1
C9JC84;P02679	C9JC84;P02679	31;31	31;31	1;1	Fibrinogen gamma chain	FGG	tr|C9JC84|C9JC84_HUMAN Isoform of P02679, Fibrinogen C-terminal domain-containing protein OS=Homo sapiens (Human) OX=9606 GN=FGG PE=1 SV=1;sp|P02679|FIBG_HUMAN Fibrinogen gamma chain OS=Homo sapiens (Human) OX=9606 GN=FGG PE=1 SV=3	2	31	31	1	26	25	24	24	25	24	26	25	25	26	25	24	24	25	24	26	25	25	1	1	1	1	1	1	1	1	1	73.8	73.8	4.6	52.337	461	461;453	0	323.31	70.1	70.1	67.2
C9JEU5;P02679-2	C9JEU5;P02679-2	31;31	1;1	1;1	Fibrinogen gamma chain	FGG	tr|C9JEU5|C9JEU5_HUMAN Isoform of P02679, Fibrinogen C-terminal domain-containing protein OS=Homo sapiens (Human) OX=9606 GN=FGG PE=1 SV=1;sp|P02679-2|FIBG-2_HUMAN Isoform of P02679, Isoform Gamma-A of Fibrinogen gamma chain OS=Homo sapiens (Human) OX=9606	2	31	1	1	25	24	23	23	24	23	26	25	25	0	0	0	0	0	0	1	1	1	0	0	0	0	0	0	1	1	1	72.8	4.5	4.5	50.322	445	445;437	0.0014245	3.8817	67.9	67.9	64.9
C9JL85;P58546	C9JL85;P58546	1;1	1;1	1;1	Myotrophin	MTPN	tr|C9JL85|C9JL85_HUMAN Isoform of P58546, Myotrophin OS=Homo sapiens (Human) OX=9606 GN=MTPN PE=1 SV=1;sp|P58546|MTPN_HUMAN Myotrophin OS=Homo sapiens (Human) OX=9606 GN=MTPN PE=1 SV=2	2	1	1	1	1	1	1	1	0	1	0	0	0	1	1	1	1	0	1	0	0	0	1	1	1	1	0	1	0	0	0	32.7	32.7	32.7	5.7044	52	52;118	0	47.851	32.7	32.7	32.7
C9JMY1;P18065	C9JMY1;P18065	4;4	4;4	4;4	Insulin-like growth factor-binding protein 2	IGFBP2	tr|C9JMY1|C9JMY1_HUMAN Isoform of P18065, Thyroglobulin type-1 domain-containing protein OS=Homo sapiens (Human) OX=9606 GN=IGFBP2 PE=1 SV=1;sp|P18065|IBP2_HUMAN Insulin-like growth factor-binding protein 2 OS=Homo sapiens (Human) OX=9606 GN=IGFBP2 PE=1 SV	2	4	4	4	2	4	3	0	0	0	1	1	1	2	4	3	0	0	0	1	1	1	2	4	3	0	0	0	1	1	1	14.4	14.4	14.4	20.281	181	181;325	0	10.754	9.9	14.4	10.5
C9JV77;P02765	C9JV77;P02765	8;8	8;8	8;8	Alpha-2-HS-glycoprotein;Alpha-2-HS-glycoprotein chain A;Alpha-2-HS-glycoprotein chain B	AHSG	tr|C9JV77|C9JV77_HUMAN Isoform of P02765, Alpha-2-HS-glycoprotein OS=Homo sapiens (Human) OX=9606 GN=AHSG PE=1 SV=1;sp|P02765|FETUA_HUMAN Alpha-2-HS-glycoprotein OS=Homo sapiens (Human) OX=9606 GN=AHSG PE=1 SV=2	2	8	8	8	3	2	3	5	6	6	3	3	3	3	2	3	5	6	6	3	3	3	3	2	3	5	6	6	3	3	3	35.9	35.9	35.9	39.411	368	368;367	0	323.31	10.1	8.2	10.1
C9JX21;P61586;C9JRM1;Q5JR05;P08134;P62745	C9JX21;P61586;C9JRM1;Q5JR05;P08134;P62745	2;2;1;1;1;1	2;2;1;1;1;1	2;2;1;1;1;1	Transforming protein RhoA;Rho-related GTP-binding protein RhoC;Rho-related GTP-binding protein RhoB	RHOA;RHOC;RHOB	tr|C9JX21|C9JX21_HUMAN Isoform of P61586, Transforming protein RhoA OS=Homo sapiens (Human) OX=9606 GN=RHOA PE=1 SV=1;sp|P61586|RHOA_HUMAN Transforming protein RhoA OS=Homo sapiens (Human) OX=9606 GN=RHOA PE=1 SV=1;tr|C9JRM1|C9JRM1_HUMAN Isoform of P61586,	6	2	2	2	1	1	2	0	1	0	1	1	1	1	1	2	0	1	0	1	1	1	1	1	2	0	1	0	1	1	1	21.9	21.9	21.9	21.164	187	187;193;90;199;193;196	0	117.42	9.1	9.1	21.9
CON__A3EZ82;Q6E0U4-7;Q6E0U4-3;Q6E0U4-5;Q6E0U4-6;Q6E0U4-4;Q6E0U4-16;Q6E0U4-2;Q6E0U4	CON__A3EZ82;Q6E0U4-7;Q6E0U4-3;Q6E0U4-5;Q6E0U4-6;Q6E0U4-4;Q6E0U4-16;Q6E0U4-2;Q6E0U4	1;1;1;1;1;1;1;1;1	1;1;1;1;1;1;1;1;1	1;1;1;1;1;1;1;1;1	Dermokine	DMKN	;sp|Q6E0U4-7|DMKN-7_HUMAN Isoform of Q6E0U4, Isoform 7 of Dermokine OS=Homo sapiens (Human) OX=9606 GN=DMKN PE=1 SV=3;sp|Q6E0U4-3|DMKN-3_HUMAN Isoform of Q6E0U4, Isoform 3 of Dermokine OS=Homo sapiens (Human) OX=9606 GN=DMKN PE=1 SV=3;sp|Q6E0U4-5|DMKN-5_HU	9	1	1	1	0	0	0	0	0	0	1	0	1	0	0	0	0	0	0	1	0	1	0	0	0	0	0	0	1	0	1	3.6	3.6	3.6	47.082	476	476;369;386;398;436;449;465;466;476	0.0027285	3.3768	0	0	0
CON__ENSEMBL:ENSBTAP00000031900	CON__ENSEMBL:ENSBTAP00000031900	8	1	1				1	8	1	1	2	2	2	6	7	7	2	2	2	0	0	0	0	0	1	0	0	0	0	0	0	0	0	1	0	0	0	8.9	2.2	2.2	121.45	1064	1064	1	-2	2.2	2.2	2.2
CON__P00761	CON__P00761	5	5	5				1	5	5	5	5	5	5	5	4	5	4	4	4	5	5	5	5	4	5	4	4	4	5	5	5	5	4	5	4	4	4	31.6	31.6	31.6	24.409	231	231	0	323.31	31.6	31.6	31.6
CON__P01030	CON__P01030	11	1	1				1	11	1	1	5	4	4	10	10	9	5	4	4	0	0	0	1	1	1	0	0	0	0	0	0	1	1	1	0	0	0	5.4	1	1	192.79	1741	1741	0	6.7015	2.6	2.2	2.2
CON__P01966	CON__P01966	3	1	1				1	3	1	1	3	2	2	3	1	1	2	3	2	1	0	0	1	0	0	1	1	0	1	0	0	1	0	0	1	1	0	28.2	10.6	10.6	15.184	142	142	1	-2	28.2	17.6	17.6
P02533;CON__P02533;CON__Q6IFX2;P19012;CON__P19012;P08727;P19012-2;CON__A2A4G1;A8MT21;CON__P08727;CON__Q61782;CON__Q9Z2K1;CON__Q8N1A0;CON__P35900;CON__Q9D312;CON__Q3ZAW8;P35900;Q8N1A0;Q8N1A0-2	P02533;CON__P02533;CON__Q6IFX2	7;7;6;3;3;2;2;2;2;2;1;1;1;1;1;1;1;1;1	5;5;4;1;1;0;0;0;0;0;0;0;0;0;0;0;0;0;0	4;4;3;0;0;0;0;0;0;0;0;0;0;0;0;0;0;0;0	Keratin, type I cytoskeletal 14	KRT14	sp|P02533|K1C14_HUMAN Keratin, type I cytoskeletal 14 OS=Homo sapiens (Human) OX=9606 GN=KRT14 PE=1 SV=4;;	19	7	5	4	1	0	0	0	0	0	2	7	3	0	0	0	0	0	0	1	5	2	0	0	0	0	0	0	1	4	2	18.4	14.6	12.1	51.561	472	472;472;452;456;456;400;251;456;291;400;93;469;295;424;431;474;424;295;255	0	34.83	1.9	0	0
P02538;CON__P02538;O95678;CON__O95678;CON__P07744;P19013;CON__Q8VED5;CON__P19013;F8W1S1;CON__Q32MB2;CON__Q9DCV7;CON__Q7RTS7;CON__Q6ISB0;CON__REFSEQ:XP_932229;CON__Q3SY84;CON__Q9NSB2;CON__Q9H552;F8VS61;CON__P05787;CON__P08729;CON__Q14CN4-1;Q14CN4;Q14CN4-2;P05787;Q7RTS7;Q86Y46;CON__Q6IME9;P08729;Q86Y46-2;Q9NSB2;Q14CN4-3;P05787-2;CON__Q3KNV1;Q3SY84	P02538;CON__P02538	13;13;4;4;2;2;2;2;1;1;1;1;1;1;1;1;1;1;1;1;1;1;1;1;1;1;1;1;1;1;1;1;1;1	1;1;0;0;0;0;0;0;0;0;0;0;0;0;0;0;0;0;0;0;0;0;0;0;0;0;0;0;0;0;0;0;0;0	1;1;0;0;0;0;0;0;0;0;0;0;0;0;0;0;0;0;0;0;0;0;0;0;0;0;0;0;0;0;0;0;0;0	Keratin, type II cytoskeletal 6A	KRT6A	sp|P02538|K2C6A_HUMAN Keratin, type II cytoskeletal 6A OS=Homo sapiens (Human) OX=9606 GN=KRT6A PE=1 SV=3;	34	13	1	1	6	2	0	0	1	1	3	10	5	0	0	0	0	0	0	0	1	0	0	0	0	0	0	0	0	1	0	27.1	1.8	1.8	60.044	564	564;564;551;551;525;534;531;594;543;540;457;529;600;345;523;600;499;248;483;469;511;511;510;483;529;540;520;469;381;600;469;511;469;523	1	-2	10.8	3.4	0
CON__P02768-1;P02768;A0A0C4DGB6;B7WNR0;C9JKR2;D6RHD5;P02768-2;A0A087WWT3;P02768-3	CON__P02768-1;P02768;A0A0C4DGB6;B7WNR0;C9JKR2;D6RHD5;P02768-2;A0A087WWT3;P02768-3	36;36;34;27;24;24;24;23;23	36;36;34;27;24;24;24;23;23	32;32;30;24;21;21;21;21;21	Serum albumin	ALB	;sp|P02768|ALBU_HUMAN Serum albumin OS=Homo sapiens (Human) OX=9606 GN=ALB PE=1 SV=2;tr|A0A0C4DGB6|A0A0C4DGB6_HUMAN Isoform of P02768, Serum albumin OS=Homo sapiens (Human) OX=9606 GN=ALB PE=1 SV=1;tr|B7WNR0|B7WNR0_HUMAN Isoform of P02768, Serum albumin OS	9	36	36	32	30	28	29	31	24	26	21	21	19	30	28	29	31	24	26	21	21	19	26	24	25	27	20	22	17	18	15	55.8	55.8	53.4	69.366	609	609;609;604;494;417;459;417;396;396	0	323.31	53.4	51.9	52.1
CON__P04259;CON__P48668;P48668	CON__P04259;CON__P48668;P48668	14;13;13	10;9;9	0;0;0	Keratin, type II cytoskeletal 6C	KRT6C	;;sp|P48668|K2C6C_HUMAN Keratin, type II cytoskeletal 6C OS=Homo sapiens (Human) OX=9606 GN=KRT6C PE=1 SV=3	3	14	10	0	6	2	0	0	1	1	3	11	5	4	1	0	0	0	0	1	9	4	0	0	0	0	0	0	0	0	0	30.1	23.2	0	59.998	564	564;564;564	0	93.41	10.8	3.4	0
CON__P08779;P08779	CON__P08779;P08779	5;5	2;2	2;2	Keratin, type I cytoskeletal 16	KRT16	;sp|P08779|K1C16_HUMAN Keratin, type I cytoskeletal 16 OS=Homo sapiens (Human) OX=9606 GN=KRT16 PE=1 SV=4	2	5	2	2	2	0	0	0	0	0	1	5	1	1	0	0	0	0	0	0	2	0	1	0	0	0	0	0	0	2	0	12.1	5.7	5.7	51.267	473	473;473	0.0014599	4.1222	5.9	0	0
CON__P13645;P13645;CON__P02535-1;CON__Q7Z3Z0;CON__Q7Z3Y8;CON__Q148H6;CON__Q7Z3Y7;CON__Q2M2I5;Q7Z3Z0;Q7Z3Y8;Q7Z3Y7;Q2M2I5	CON__P13645;P13645	17;17;6;1;1;1;1;1;1;1;1;1	17;17;6;1;1;1;1;1;1;1;1;1	15;15;4;1;1;1;1;0;1;1;1;0	Keratin, type I cytoskeletal 10	KRT10	;sp|P13645|K1C10_HUMAN Keratin, type I cytoskeletal 10 OS=Homo sapiens (Human) OX=9606 GN=KRT10 PE=1 SV=6	12	17	17	15	7	6	6	6	3	7	14	11	12	7	6	6	6	3	7	14	11	12	7	6	6	6	3	7	12	9	11	34.6	34.6	32.5	59.51	593	593;584;570;450;459;464;486;525;450;459;464;525	0	323.31	15	12.1	16
CON__P13647;P13647	CON__P13647;P13647	10;10	4;4	1;1	Keratin, type II cytoskeletal 5	KRT5	;sp|P13647|K2C5_HUMAN Keratin, type II cytoskeletal 5 OS=Homo sapiens (Human) OX=9606 GN=KRT5 PE=1 SV=3	2	10	4	1	3	1	0	0	0	0	5	7	6	0	0	0	0	0	0	2	3	3	0	0	0	0	0	0	1	1	1	18.1	7.3	1.7	62.378	590	590;590	0	48.089	4.9	1.2	0
CON__P15636	CON__P15636	11	11	11				1	11	11	11	9	9	9	8	8	7	11	10	9	9	9	9	8	8	7	11	10	9	9	9	9	8	8	7	11	10	9	21.3	21.3	21.3	68.124	653	653	0	323.31	20.2	20.4	20.4
P35527;CON__P35527;K7EQQ3	P35527;CON__P35527;K7EQQ3	18;18;12	18;18;12	18;18;12	Keratin, type I cytoskeletal 9	KRT9	sp|P35527|K1C9_HUMAN Keratin, type I cytoskeletal 9 OS=Homo sapiens (Human) OX=9606 GN=KRT9 PE=1 SV=3;;tr|K7EQQ3|K7EQQ3_HUMAN Isoform of P35527, IF rod domain-containing protein OS=Homo sapiens (Human) OX=9606 GN=KRT9 PE=1 SV=1	3	18	18	18	2	11	0	0	2	7	11	13	16	2	11	0	0	2	7	11	13	16	2	11	0	0	2	7	11	13	16	42.5	42.5	42.5	62.064	623	623;623;390	0	323.31	4	24.1	0
CON__P35908v2;CON__P35908;P35908;CON__Q5XKE5;Q5XKE5;Q01546;CON__Q01546;CON__Q9R0H5;CON__Q6NXH9;CON__Q6IFZ6;CON__Q7Z794;Q7Z794	CON__P35908v2;CON__P35908;P35908	17;17;17;4;4;4;3;2;2;2;2;2	15;15;15;4;4;4;3;1;1;1;1;1	10;10;10;0;0;0;0;0;0;0;0;0	Keratin, type II cytoskeletal 2 epidermal	KRT2	;;sp|P35908|K22E_HUMAN Keratin, type II cytoskeletal 2 epidermal OS=Homo sapiens (Human) OX=9606 GN=KRT2 PE=1 SV=2	12	17	15	10	4	6	3	1	4	6	12	10	11	3	4	2	0	2	5	10	8	9	1	3	2	0	1	4	7	5	7	30.2	27.1	19.6	65.432	639	639;645;639;535;535;638;638;524;539;572;578;578	0	114.58	6.7	9.4	5.2
CON__P41361	CON__P41361	2	1	1				1	2	1	1	1	2	1	1	1	1	1	1	1	0	1	0	0	0	0	0	0	0	0	1	0	0	0	0	0	0	0	4.7	2.4	2.4	52.347	465	465	1	-2	2.4	4.7	2.4
CON__Q04695;Q04695;F5GWP8;CON__Q9QWL7;CON__P19001	CON__Q04695;Q04695;F5GWP8;CON__Q9QWL7	9;9;8;7;3	9;9;8;7;3	7;7;6;5;1	Keratin, type I cytoskeletal 17	KRT17	;sp|Q04695|K1C17_HUMAN Keratin, type I cytoskeletal 17 OS=Homo sapiens (Human) OX=9606 GN=KRT17 PE=1 SV=2;tr|F5GWP8|F5GWP8_HUMAN Isoform of Q04695, IF rod domain-containing protein OS=Homo sapiens (Human) OX=9606 GN=KRT17 PE=1 SV=2;	5	9	9	7	1	0	0	0	0	0	1	9	1	1	0	0	0	0	0	1	9	1	0	0	0	0	0	0	0	7	0	26.6	26.6	22.5	48.105	432	432;432;349;433;403	0	110.87	2.1	0	0
CON__Q05B55	CON__Q05B55	1	1	1				1	1	1	1	1	1	0	1	1	1	1	1	0	1	1	0	1	1	1	1	1	0	1	1	0	1	1	1	1	1	0	3.3	3.3	3.3	26.59	240	240	0.0090206	2.8564	3.3	3.3	0
CON__Q28107	CON__Q28107	12	2	2				1	12	2	2	8	9	8	11	12	11	9	9	7	1	1	1	1	2	2	1	1	1	1	1	1	1	2	2	1	1	1	6	1.2	1.2	248.98	2211	2211	0	95.687	4.2	4.6	4.2
D6R934;P02746	D6R934;P02746	9;9	9;9	9;9	Complement C1q subcomponent subunit B	C1QB	tr|D6R934|D6R934_HUMAN Isoform of P02746, C1q domain-containing protein OS=Homo sapiens (Human) OX=9606 GN=C1QB PE=1 SV=1;sp|P02746|C1QB_HUMAN Complement C1q subcomponent subunit B OS=Homo sapiens (Human) OX=9606 GN=C1QB PE=1 SV=3	2	9	9	9	7	8	8	3	2	3	3	4	4	7	8	8	3	2	3	3	4	4	7	8	8	3	2	3	3	4	4	45	45	45	26.459	251	251;253	0	323.31	35.9	41.4	36.3
D6RAY0;D6R9G2;D6RFE4;P11766	D6RAY0;D6R9G2;D6RFE4;P11766	1;1;1;1	1;1;1;1	1;1;1;1	Alcohol dehydrogenase class-3	ADH5	tr|D6RAY0|D6RAY0_HUMAN Isoform of P11766, Alcohol dehydrogenase class-3 OS=Homo sapiens (Human) OX=9606 GN=ADH5 PE=1 SV=1;tr|D6R9G2|D6R9G2_HUMAN Isoform of P11766, ADH_N domain-containing protein OS=Homo sapiens (Human) OX=9606 GN=ADH5 PE=1 SV=1;tr|D6RFE4|	4	1	1	1	1	1	1	0	0	0	0	0	0	1	1	1	0	0	0	0	0	0	1	1	1	0	0	0	0	0	0	23.2	23.2	23.2	6.115	56	56;95;115;374	0.0090674	2.8839	23.2	23.2	23.2
D6RAM3;Q7L591;Q7L591-2;Q7L591-4;Q7L591-3	D6RAM3;Q7L591;Q7L591-2;Q7L591-4;Q7L591-3	2;2;1;1;1	2;2;1;1;1	2;2;1;1;1	Docking protein 3	DOK3	tr|D6RAM3|D6RAM3_HUMAN Isoform of Q7L591, IRS-type PTB domain-containing protein OS=Homo sapiens (Human) OX=9606 GN=DOK3 PE=1 SV=1;sp|Q7L591|DOK3_HUMAN Docking protein 3 OS=Homo sapiens (Human) OX=9606 GN=DOK3 PE=1 SV=2;sp|Q7L591-2|DOK3-2_HUMAN Isoform of	5	2	2	2	0	1	1	0	0	0	0	0	0	0	1	1	0	0	0	0	0	0	0	1	1	0	0	0	0	0	0	5.5	5.5	5.5	47.601	440	440;496;216;228;330	0.0014993	4.548	0	3.4	2
Q04756;D6RAR4;CON__ENSEMBL:ENSBTAP00000023055	Q04756;D6RAR4;CON__ENSEMBL:ENSBTAP00000023055	5;5;3	5;5;3	5;5;3	Hepatocyte growth factor activator;Hepatocyte growth factor activator short chain;Hepatocyte growth factor activator long chain	HGFAC	sp|Q04756|HGFA_HUMAN Hepatocyte growth factor activator OS=Homo sapiens (Human) OX=9606 GN=HGFAC PE=1 SV=1;tr|D6RAR4|D6RAR4_HUMAN Isoform of Q04756, Hepatocyte growth factor activator OS=Homo sapiens (Human) OX=9606 GN=HGFAC PE=1 SV=1;	3	5	5	5	5	5	4	0	0	0	4	4	5	5	5	4	0	0	0	4	4	5	5	5	4	0	0	0	4	4	5	11.3	11.3	11.3	70.681	655	655;662;634	0	253.73	11.3	11.3	9.6
D6RCM8;O95379-3;O95379-2;O95379;O95379-4	D6RCM8;O95379-3;O95379-2;O95379;O95379-4	1;1;1;1;1	1;1;1;1;1	1;1;1;1;1	Tumor necrosis factor alpha-induced protein 8	TNFAIP8	tr|D6RCM8|D6RCM8_HUMAN Isoform of O95379, Tumor necrosis factor alpha-induced protein 8 OS=Homo sapiens (Human) OX=9606 GN=TNFAIP8 PE=1 SV=1;sp|O95379-3|TFIP8-3_HUMAN Isoform of O95379, Isoform 3 of Tumor necrosis factor alpha-induced protein 8 OS=Homo sap	5	1	1	1	1	1	1	0	0	0	0	0	0	1	1	1	0	0	0	0	0	0	1	1	1	0	0	0	0	0	0	10	10	10	23.257	200	200;188;190;198;210	0.0089286	2.7799	10	10	10
D6RD58;O14960	D6RD58;O14960	1;1	1;1	1;1	Leukocyte cell-derived chemotaxin-2	LECT2	tr|D6RD58|D6RD58_HUMAN Isoform of O14960, Leukocyte cell-derived chemotaxin-2 OS=Homo sapiens (Human) OX=9606 GN=LECT2 PE=1 SV=2;sp|O14960|LECT2_HUMAN Leukocyte cell-derived chemotaxin-2 OS=Homo sapiens (Human) OX=9606 GN=LECT2 PE=1 SV=2	2	1	1	1	1	1	1	0	0	0	1	1	1	1	1	1	0	0	0	1	1	1	1	1	1	0	0	0	1	1	1	11.4	11.4	11.4	8.8643	79	79;151	0	33.184	11.4	11.4	11.4
D6RGI3;D6RER5;Q9NVA2;Q9NVA2-2	D6RGI3;D6RER5;Q9NVA2;Q9NVA2-2	4;4;4;4	4;4;4;4	2;2;2;2	Septin-11	2020-09-11	tr|D6RGI3|D6RGI3_HUMAN Isoform of Q9NVA2, Septin-type G domain-containing protein OS=Homo sapiens (Human) OX=9606 GN=SEPTIN11 PE=1 SV=1;tr|D6RER5|D6RER5_HUMAN Isoform of Q9NVA2, Septin-type G domain-containing protein OS=Homo sapiens (Human) OX=9606 GN=SEP	4	4	4	2	3	3	3	0	0	0	2	2	2	3	3	3	0	0	0	2	2	2	1	2	1	0	0	0	1	1	1	11.1	11.1	5.9	49.005	425	425;432;429;439	0	24.367	8.5	8.5	7.8
D6RF35;P02774;P02774-3;P02774-2;D6RBJ7	D6RF35;P02774;P02774-3;P02774-2;D6RBJ7	10;10;10;8;5	10;10;10;8;5	10;10;10;8;5	Vitamin D-binding protein	GC	tr|D6RF35|D6RF35_HUMAN Isoform of P02774, Vitamin D-binding protein OS=Homo sapiens (Human) OX=9606 GN=GC PE=1 SV=1;sp|P02774|VTDB_HUMAN Vitamin D-binding protein OS=Homo sapiens (Human) OX=9606 GN=GC PE=1 SV=2;sp|P02774-3|VTDB-3_HUMAN Isoform of P02774, I	5	10	10	10	6	5	6	8	8	8	6	7	6	6	5	6	8	8	8	6	7	6	6	5	6	8	8	8	6	7	6	27.3	27.3	27.3	53.02	476	476;474;493;352;348	0	323.31	15.5	13.4	15.5
D6RF86;P55285-2;P55285;D6RJG0;Q9Y6N8;Q9ULB4	D6RF86;P55285-2;P55285	10;10;10;1;1;1	10;10;10;1;1;1	10;10;10;1;1;1	Cadherin-6	CDH6	tr|D6RF86|D6RF86_HUMAN Isoform of P55285, Cadherin-6 OS=Homo sapiens (Human) OX=9606 GN=CDH6 PE=1 SV=1;sp|P55285-2|CADH6-2_HUMAN Isoform of P55285, Isoform 2 of Cadherin-6 OS=Homo sapiens (Human) OX=9606 GN=CDH6 PE=1 SV=1;sp|P55285|CADH6_HUMAN Cadherin-6 O	6	10	10	10	0	0	0	8	7	5	0	0	0	0	0	0	8	7	5	0	0	0	0	0	0	8	7	5	0	0	0	21.4	21.4	21.4	67.402	608	608;663;790;436;788;789	0	65.784	0	0	0
D6RHZ6;V9HW50;P00325-2;P07327;P00325	D6RHZ6;V9HW50;P00325-2;P07327;P00325	1;1;1;1;1	1;1;1;1;1	1;1;1;1;1	Alcohol dehydrogenase 1B;Alcohol dehydrogenase 1A	ADH1B;HEL-S-117;ADH1A	tr|D6RHZ6|D6RHZ6_HUMAN Isoform of P00325, Alcohol dehydrogenase 1B OS=Homo sapiens (Human) OX=9606 GN=ADH1B PE=1 SV=2;tr|V9HW50|V9HW50_HUMAN Isoform of P00325, PKS_ER domain-containing protein OS=Homo sapiens (Human) OX=9606 GN=ADH1B PE=1 SV=1;sp|P00325-2|	5	1	1	1	1	1	1	0	1	0	1	0	0	1	1	1	0	1	0	1	0	0	1	1	1	0	1	0	1	0	0	4.5	4.5	4.5	35.393	335	335;375;335;375;375	0.0039474	3.026	4.5	4.5	4.5
K7ELT6;K7EMY9;K7EPM4;K7EQR7;D6W5Y5;Q14011;Q14011-2;K7EIF7;K7EQL0	K7ELT6;K7EMY9;K7EPM4;K7EQR7;D6W5Y5;Q14011;Q14011-2	3;3;3;3;3;3;3;1;1	3;3;3;3;3;3;3;1;1	3;3;3;3;3;3;3;1;1	Cold-inducible RNA-binding protein	CIRBP	tr|K7ELT6|K7ELT6_HUMAN Isoform of Q14011, RRM domain-containing protein OS=Homo sapiens (Human) OX=9606 GN=CIRBP PE=1 SV=1;tr|K7EMY9|K7EMY9_HUMAN Isoform of Q14011, RRM domain-containing protein OS=Homo sapiens (Human) OX=9606 GN=CIRBP PE=1 SV=1;tr|K7EPM4|	9	3	3	3	3	2	2	0	0	0	1	2	2	3	2	2	0	0	0	1	2	2	3	2	2	0	0	0	1	2	2	34.1	34.1	34.1	15.326	135	135;159;168;202;297;172;263;60;79	0	21.276	34.1	18.5	18.5
E5RK64;O95292-2;O95292;Q9P0L0;Q9P0L0-2	E5RK64;O95292-2;O95292;Q9P0L0;Q9P0L0-2	1;1;1;1;1	1;1;1;1;1	1;1;1;1;1	Vesicle-associated membrane protein-associated protein B/C;Vesicle-associated membrane protein-associated protein A	VAPB;VAPA	tr|E5RK64|E5RK64_HUMAN Isoform of O95292, MSP domain-containing protein OS=Homo sapiens (Human) OX=9606 GN=VAPB PE=1 SV=1;sp|O95292-2|VAPB-2_HUMAN Isoform of O95292, Isoform 2 of Vesicle-associated membrane protein-associated protein B/C OS=Homo sapiens (H	5	1	1	1	0	0	0	0	0	0	1	1	1	0	0	0	0	0	0	1	1	1	0	0	0	0	0	0	1	1	1	16.9	16.9	16.9	7.8009	71	71;99;243;249;294	0.0015552	5.3006	0	0	0
E7END6;P04070;P04070-2	E7END6;P04070;P04070-2	10;10;10	10;10;10	10;10;10	Vitamin K-dependent protein C;Vitamin K-dependent protein C light chain;Vitamin K-dependent protein C heavy chain;Activation peptide	PROC	tr|E7END6|E7END6_HUMAN Isoform of P04070, Vitamin K-dependent protein C OS=Homo sapiens (Human) OX=9606 GN=PROC PE=1 SV=1;sp|P04070|PROC_HUMAN Vitamin K-dependent protein C OS=Homo sapiens (Human) OX=9606 GN=PROC PE=1 SV=1;sp|P04070-2|PROC-2_HUMAN Isoform	3	10	10	10	0	0	0	9	9	9	2	3	3	0	0	0	9	9	9	2	3	3	0	0	0	9	9	9	2	3	3	22	22	22	55.389	495	495;461;516	0	323.31	0	0	0
E7EV99;E7ENY0;P35611-2;P35611-6;P35611;P35611-3;A0A0A0MSR2;P35611-5;P35611-4	E7EV99;E7ENY0;P35611-2;P35611-6;P35611;P35611-3;A0A0A0MSR2;P35611-5;P35611-4	2;2;2;2;2;2;1;1;1	2;2;2;2;2;2;1;1;1	2;2;2;2;2;2;1;1;1	Alpha-adducin	ADD1	tr|E7EV99|E7EV99_HUMAN Isoform of P35611, Aldolase_II domain-containing protein OS=Homo sapiens (Human) OX=9606 GN=ADD1 PE=1 SV=1;tr|E7ENY0|E7ENY0_HUMAN Isoform of P35611, Aldolase_II domain-containing protein OS=Homo sapiens (Human) OX=9606 GN=ADD1 PE=1 S	9	2	2	2	0	0	0	0	0	0	0	1	1	0	0	0	0	0	0	0	1	1	0	0	0	0	0	0	0	1	1	3.5	3.5	3.5	70.055	632	632;663;631;662;737;768;400;511;662	0.0014006	3.6664	0	0	0
E7ES33;E7EPK1;Q16181-2;Q16181;G3V1Q4;Q6ZU15	E7ES33;E7EPK1;Q16181-2;Q16181;G3V1Q4	7;7;7;7;6;1	7;7;7;7;6;1	7;7;7;7;6;1	Septin-7	2020-09-07	tr|E7ES33|E7ES33_HUMAN Isoform of Q16181, Septin-type G domain-containing protein OS=Homo sapiens (Human) OX=9606 GN=SEPTIN7 PE=1 SV=3;tr|E7EPK1|E7EPK1_HUMAN Isoform of Q16181, Septin-type G domain-containing protein OS=Homo sapiens (Human) OX=9606 GN=SEPT	6	7	7	7	3	3	4	0	0	0	2	2	3	3	3	4	0	0	0	2	2	3	3	3	4	0	0	0	2	2	3	23.5	23.5	23.5	48.715	417	417;437;436;437;401;432	0	27.991	12.5	10.1	14.6
E7EPV7;P37840-2;P37840;H6UYS7;P37840-3	E7EPV7;P37840-2;P37840;H6UYS7;P37840-3	3;3;3;2;2	3;3;3;2;2	3;3;3;2;2	Alpha-synuclein	SNCA	tr|E7EPV7|E7EPV7_HUMAN Isoform of P37840, Alpha-synuclein OS=Homo sapiens (Human) OX=9606 GN=SNCA PE=1 SV=1;sp|P37840-2|SYUA-2_HUMAN Isoform of P37840, Isoform 2-4 of Alpha-synuclein OS=Homo sapiens (Human) OX=9606 GN=SNCA PE=1 SV=1;sp|P37840|SYUA_HUMAN Al	5	3	3	3	3	3	3	2	3	3	3	3	3	3	3	3	2	3	3	3	3	3	3	3	3	2	3	3	3	3	3	42.6	42.6	42.6	11.777	115	115;112;140;98;126	0	148.79	42.6	42.6	42.6
J3KT12;E7EQG2;P60842-2;P60842;Q14240;Q14240-2	J3KT12;E7EQG2;P60842-2;P60842;Q14240;Q14240-2	2;2;2;2;2;2	2;2;2;2;2;2	2;2;2;2;2;2	Eukaryotic initiation factor 4A-I;Eukaryotic initiation factor 4A-II;Eukaryotic initiation factor 4A-II, N-terminally processed	EIF4A1;EIF4A2	tr|J3KT12|J3KT12_HUMAN Isoform of P60842, Eukaryotic initiation factor 4A-I OS=Homo sapiens (Human) OX=9606 GN=EIF4A1 PE=1 SV=1;tr|E7EQG2|E7EQG2_HUMAN Isoform of Q14240, Eukaryotic initiation factor 4A-II OS=Homo sapiens (Human) OX=9606 GN=EIF4A2 PE=1 SV=1	6	2	2	2	0	0	0	2	1	2	0	0	0	0	0	0	2	1	2	0	0	0	0	0	0	2	1	2	0	0	0	7.9	7.9	7.9	38.861	341	341;362;347;406;407;408	0	21.066	0	0	0
E7EQR4;P15311;A0A2R8Y7M3;A0A2R8Y5S7;P35241;P35241-5;P35241-3;P35241-4	E7EQR4;P15311;A0A2R8Y7M3;A0A2R8Y5S7;P35241;P35241-5	5;5;3;3;3;3;1;1	2;2;0;0;0;0;0;0	2;2;0;0;0;0;0;0	Ezrin;Radixin	EZR;RDX	tr|E7EQR4|E7EQR4_HUMAN Isoform of P15311, FERM domain-containing protein OS=Homo sapiens (Human) OX=9606 GN=EZR PE=1 SV=3;sp|P15311|EZRI_HUMAN Ezrin OS=Homo sapiens (Human) OX=9606 GN=EZR PE=1 SV=4;tr|A0A2R8Y7M3|A0A2R8Y7M3_HUMAN Isoform of P35241, FERM dom	8	5	2	2	2	4	3	0	0	0	1	1	1	1	2	1	0	0	0	0	0	0	1	2	1	0	0	0	0	0	0	9.4	5.1	5.1	69.371	586	586;586;534;590;583;604;200;447	0.0077821	2.8907	4.6	8.2	5.5
E7ESP4;E9PB77;E7EMF1;P17301	E7ESP4;E9PB77;E7EMF1;P17301	5;4;4;4	5;4;4;4	5;4;4;4	Integrin alpha-2	ITGA2	tr|E7ESP4|E7ESP4_HUMAN Isoform of P17301, VWFA domain-containing protein OS=Homo sapiens (Human) OX=9606 GN=ITGA2 PE=1 SV=1;tr|E9PB77|E9PB77_HUMAN Isoform of P17301, VWFA domain-containing protein OS=Homo sapiens (Human) OX=9606 GN=ITGA2 PE=1 SV=1;tr|E7EMF	4	5	5	5	1	2	2	0	0	0	3	2	4	1	2	2	0	0	0	3	2	4	1	2	2	0	0	0	3	2	4	6.6	6.6	6.6	102.83	942	942;641;815;1181	0	12.594	2.1	3.5	2.3
E7ET86;Q8IVW4-2;Q8IVW4	E7ET86;Q8IVW4-2;Q8IVW4	1;1;1	1;1;1	1;1;1	Cyclin-dependent kinase-like 3	CDKL3	tr|E7ET86|E7ET86_HUMAN Isoform of Q8IVW4, Protein kinase domain-containing protein OS=Homo sapiens (Human) OX=9606 GN=CDKL3 PE=1 SV=1;sp|Q8IVW4-2|CDKL3-2_HUMAN Isoform of Q8IVW4, Isoform 2 of Cyclin-dependent kinase-like 3 OS=Homo sapiens (Human) OX=9606 G	3	1	1	1	1	1	1	0	0	0	0	1	1	1	1	1	0	0	0	0	1	1	1	1	1	0	0	0	0	1	1	1.2	1.2	1.2	67.158	590	590;455;592	0	13.124	1.2	1.2	1.2
G3XAM2;E7ETH0;P05156;A0A2R8Y3M9;D6R9Z8;A0A087X0I2	G3XAM2;E7ETH0;P05156;A0A2R8Y3M9	7;7;7;6;2;2	7;7;7;6;2;2	7;7;7;6;2;2	Complement factor I;Complement factor I heavy chain;Complement factor I light chain	CFI	tr|G3XAM2|G3XAM2_HUMAN Isoform of P05156, Complement factor I OS=Homo sapiens (Human) OX=9606 GN=CFI PE=1 SV=1;tr|E7ETH0|E7ETH0_HUMAN Isoform of P05156, Complement factor I OS=Homo sapiens (Human) OX=9606 GN=CFI PE=1 SV=1;sp|P05156|CFAI_HUMAN Complement fa	6	7	7	7	4	1	3	1	0	0	5	5	4	4	1	3	1	0	0	5	5	4	4	1	3	1	0	0	5	5	4	17.4	17.4	17.4	65.059	576	576;591;583;631;161;378	0	49.544	10.6	2.3	6.8
E7EUF1;Q13822;Q13822-3;Q13822-2;E5RIA2	E7EUF1;Q13822;Q13822-3;Q13822-2;E5RIA2	4;4;4;4;3	4;4;4;4;3	4;4;4;4;3	Ectonucleotide pyrophosphatase/phosphodiesterase family member 2	ENPP2	tr|E7EUF1|E7EUF1_HUMAN Isoform of Q13822, Ectonucleotide pyrophosphatase/phosphodiesterase family member 2 OS=Homo sapiens (Human) OX=9606 GN=ENPP2 PE=1 SV=1;sp|Q13822|ENPP2_HUMAN Ectonucleotide pyrophosphatase/phosphodiesterase family member 2 OS=Homo sap	5	4	4	4	4	3	4	0	0	0	0	0	0	4	3	4	0	0	0	0	0	0	4	3	4	0	0	0	0	0	0	4.9	4.9	4.9	101.55	884	884;863;888;915;498	0	13.143	4.9	3.6	4.9
E7EVW7;P14317;P14317-2	E7EVW7;P14317;P14317-2	2;2;1	2;2;1	2;2;1	Hematopoietic lineage cell-specific protein	HCLS1	tr|E7EVW7|E7EVW7_HUMAN Isoform of P14317, SH3 domain-containing protein OS=Homo sapiens (Human) OX=9606 GN=HCLS1 PE=1 SV=1;sp|P14317|HCLS1_HUMAN Hematopoietic lineage cell-specific protein OS=Homo sapiens (Human) OX=9606 GN=HCLS1 PE=1 SV=3;sp|P14317-2|HCLS	3	2	2	2	0	0	0	1	0	0	1	0	1	0	0	0	1	0	0	1	0	1	0	0	0	1	0	0	1	0	1	5.8	5.8	5.8	49.704	449	449;486;209	0.0014065	3.7273	0	0	0
E9PGZ1;E7EX44;Q05682-5;Q05682-4;Q05682-3;Q05682-6;Q05682-2;Q05682	E9PGZ1;E7EX44;Q05682-5;Q05682-4;Q05682-3;Q05682-6;Q05682-2;Q05682	8;8;8;8;8;8;8;8	8;8;8;8;8;8;8;8	8;8;8;8;8;8;8;8	Caldesmon	CALD1	tr|E9PGZ1|E9PGZ1_HUMAN Isoform of Q05682, Caldesmon OS=Homo sapiens (Human) OX=9606 GN=CALD1 PE=1 SV=1;tr|E7EX44|E7EX44_HUMAN Isoform of Q05682, Caldesmon OS=Homo sapiens (Human) OX=9606 GN=CALD1 PE=1 SV=1;sp|Q05682-5|CALD1-5_HUMAN Isoform of Q05682, Isofo	8	8	8	8	3	5	4	3	6	3	7	7	6	3	5	4	3	6	3	7	7	6	3	5	4	3	6	3	7	7	6	22	22	22	61.705	536	536;557;532;538;558;563;564;793	0	147.41	7.1	12.1	9.1
E7EX90;Q14203-5;Q14203-2;Q14203-3;Q14203-4;Q14203-6;Q14203;Q6AWB1	E7EX90;Q14203-5;Q14203-2;Q14203-3;Q14203-4;Q14203-6;Q14203;Q6AWB1	2;2;2;2;2;2;2;1	2;2;2;2;2;2;2;1	2;2;2;2;2;2;2;1	Dynactin subunit 1	DCTN1;DKFZp686E0752	tr|E7EX90|E7EX90_HUMAN Isoform of Q14203, CAP-Gly domain-containing protein OS=Homo sapiens (Human) OX=9606 GN=DCTN1 PE=1 SV=1;sp|Q14203-5|DCTN1-5_HUMAN Isoform of Q14203, Isoform 5 of Dynactin subunit 1 OS=Homo sapiens (Human) OX=9606 GN=DCTN1 PE=1 SV=3;s	8	2	2	2	0	0	2	0	0	0	0	0	0	0	0	2	0	0	0	0	0	0	0	0	2	0	0	0	0	0	0	2.6	2.6	2.6	139.09	1256	1256;1139;1144;1236;1253;1271;1278;890	0.0026846	3.2422	0	0	2.6
E9PAV3-2;E9PAV3;F8VZJ2;Q13765	E9PAV3-2;E9PAV3;F8VZJ2;Q13765	2;2;1;1	2;2;1;1	2;2;1;1	Nascent polypeptide-associated complex subunit alpha, muscle-specific form;Nascent polypeptide-associated complex subunit alpha	NACA	sp|E9PAV3-2|NACAM-2_HUMAN Isoform of E9PAV3, Isoform skNAC-2 of Nascent polypeptide-associated complex subunit alpha, muscle-specific form OS=Homo sapiens (Human) OX=9606 GN=NACA PE=1 SV=1;sp|E9PAV3|NACAM_HUMAN Nascent polypeptide-associated complex subuni	4	2	2	2	1	0	0	1	0	0	0	0	0	1	0	0	1	0	0	0	0	0	1	0	0	1	0	0	0	0	0	4.2	4.2	4.2	94.68	925	925;2078;136;215	0.0014025	3.6828	2.7	0	0
E9PD35;P35916-3;P35916-1;P35916	E9PD35;P35916-3;P35916-1;P35916	1;1;1;1	1;1;1;1	1;1;1;1	Receptor protein-tyrosine kinase;Vascular endothelial growth factor receptor 3	FLT4	tr|E9PD35|E9PD35_HUMAN Isoform of P35916, Vascular endothelial growth factor receptor 3 OS=Homo sapiens (Human) OX=9606 GN=FLT4 PE=1 SV=1;sp|P35916-3|VGFR3-3_HUMAN Isoform of P35916, Isoform 3 of Vascular endothelial growth factor receptor 3 OS=Homo sapien	4	1	1	1	0	0	0	1	1	1	0	0	0	0	0	0	1	1	1	0	0	0	0	0	0	1	1	1	0	0	0	1.6	1.6	1.6	146.45	1306	1306;830;1298;1363	0.0014045	3.7103	0	0	0
E9PD53;Q9NTJ3-2;Q9NTJ3	E9PD53;Q9NTJ3-2;Q9NTJ3	1;1;1	1;1;1	1;1;1	Structural maintenance of chromosomes protein;Structural maintenance of chromosomes protein 4	SMC4	tr|E9PD53|E9PD53_HUMAN Isoform of Q9NTJ3, Structural maintenance of chromosomes protein OS=Homo sapiens (Human) OX=9606 GN=SMC4 PE=1 SV=1;sp|Q9NTJ3-2|SMC4-2_HUMAN Isoform of Q9NTJ3, Isoform 2 of Structural maintenance of chromosomes protein 4 OS=Homo sapie	3	1	1	1	0	0	0	0	0	1	0	0	0	0	0	0	0	0	1	0	0	0	0	0	0	0	0	1	0	0	0	0.9	0.9	0.9	144.45	1263	1263;1230;1288	0	9.0439	0	0	0
E9PEK4;P07333-2;P07333	E9PEK4;P07333-2;P07333	1;1;1	1;1;1	1;1;1	Macrophage colony-stimulating factor 1 receptor	CSF1R	tr|E9PEK4|E9PEK4_HUMAN Isoform of P07333, Macrophage colony-stimulating factor 1 receptor OS=Homo sapiens (Human) OX=9606 GN=CSF1R PE=1 SV=1;sp|P07333-2|CSF1R-2_HUMAN Isoform of P07333, Isoform 2 of Macrophage colony-stimulating factor 1 receptor OS=Homo s	3	1	1	1	0	0	0	1	1	1	0	0	0	0	0	0	1	1	1	0	0	0	0	0	0	1	1	1	0	0	0	2.5	2.5	2.5	74.268	671	671;306;972	0.0014535	4.0877	0	0	0
E9PEP6;O14786;E7EX60;Q5T7F0;O14786-3;O14786-2;Q5JWQ4;Q5JWQ6	E9PEP6;O14786;E7EX60;Q5T7F0;O14786-3;O14786-2;Q5JWQ4;Q5JWQ6	15;15;14;14;14;14;13;10	15;15;14;14;14;14;13;10	15;15;14;14;14;14;13;10	Neuropilin-1	NRP1	tr|E9PEP6|E9PEP6_HUMAN Isoform of O14786, Neuropilin OS=Homo sapiens (Human) OX=9606 GN=NRP1 PE=1 SV=2;sp|O14786|NRP1_HUMAN Neuropilin-1 OS=Homo sapiens (Human) OX=9606 GN=NRP1 PE=1 SV=3;tr|E7EX60|E7EX60_HUMAN Isoform of O14786, Neuropilin-1 OS=Homo sapien	8	15	15	15	0	0	0	12	11	12	0	0	0	0	0	0	12	11	12	0	0	0	0	0	0	12	11	12	0	0	0	24.7	24.7	24.7	101.3	906	906;923;641;704;609;644;597;735	0	286.78	0	0	0
E9PF17;P13611-4;P13611-3;P13611-2;P13611-5;P13611	E9PF17;P13611-4;P13611-3;P13611-2;P13611-5;P13611	4;4;4;4;4;4	4;4;4;4;4;4	4;4;4;4;4;4	Versican core protein	VCAN	tr|E9PF17|E9PF17_HUMAN Isoform of P13611, Versican core protein OS=Homo sapiens (Human) OX=9606 GN=VCAN PE=1 SV=2;sp|P13611-4|CSPG2-4_HUMAN Isoform of P13611, Isoform V3 of Versican core protein OS=Homo sapiens (Human) OX=9606 GN=VCAN PE=1 SV=3;sp|P13611-3	6	4	4	4	0	1	1	4	2	0	1	0	1	0	1	1	4	2	0	1	0	1	0	1	1	4	2	0	1	0	1	3	3	3	176.83	1594	1594;655;1642;2409;3370;3396	0	9.6101	0	0.4	1.3
Q14DU5;E9PF63;O75116;A0A0U1RQV4;Q13464	Q14DU5;E9PF63;O75116	6;6;6;1;1	6;6;6;1;1	6;6;6;1;1	Rho-associated protein kinase 2	ROCK2	tr|Q14DU5|Q14DU5_HUMAN Isoform of O75116, ROCK2 protein OS=Homo sapiens (Human) OX=9606 GN=ROCK2 PE=1 SV=1;tr|E9PF63|E9PF63_HUMAN Isoform of O75116, Rho-associated protein kinase 2 OS=Homo sapiens (Human) OX=9606 GN=ROCK2 PE=1 SV=1;sp|O75116|ROCK2_HUMAN Rh	5	6	6	6	2	1	3	0	0	0	3	2	3	2	1	3	0	0	0	3	2	3	2	1	3	0	0	0	3	2	3	10.4	10.4	10.4	82.148	703	703;1145;1388;1137;1354	0	12.606	3.3	1.4	5.3
E9PFF2;P29401;P29401-2;A0A0B4J1R6;F8W888	E9PFF2;P29401;P29401-2;A0A0B4J1R6	4;4;4;3;1	4;4;4;3;1	4;4;4;3;1	Transketolase	TKT	tr|E9PFF2|E9PFF2_HUMAN Isoform of P29401, TRANSKETOLASE_1 domain-containing protein OS=Homo sapiens (Human) OX=9606 GN=TKT PE=1 SV=1;sp|P29401|TKT_HUMAN Transketolase OS=Homo sapiens (Human) OX=9606 GN=TKT PE=1 SV=3;sp|P29401-2|TKT-2_HUMAN Isoform of P2940	5	4	4	4	2	0	3	0	0	0	0	0	0	2	0	3	0	0	0	0	0	0	2	0	3	0	0	0	0	0	0	18	18	18	36.449	334	334;623;631;457;153	0.0015798	5.6053	9.3	0	14.4
E9PFN5;Q9Y2Q3-4;Q9Y2Q3;Q9Y2Q3-3;Q9Y2Q3-2	E9PFN5;Q9Y2Q3-4;Q9Y2Q3;Q9Y2Q3-3;Q9Y2Q3-2	2;2;2;1;1	2;2;2;1;1	2;2;2;1;1	Glutathione S-transferase kappa 1	GSTK1	tr|E9PFN5|E9PFN5_HUMAN Isoform of Q9Y2Q3, Glutathione S-transferase kappa OS=Homo sapiens (Human) OX=9606 GN=GSTK1 PE=1 SV=1;sp|Q9Y2Q3-4|GSTK1-4_HUMAN Isoform of Q9Y2Q3, Isoform 4 of Glutathione S-transferase kappa 1 OS=Homo sapiens (Human) OX=9606 GN=GSTK	5	2	2	2	1	2	1	0	0	0	1	1	1	1	2	1	0	0	0	1	1	1	1	2	1	0	0	0	1	1	1	16.3	16.3	16.3	21.707	190	190;183;226;214;282	0	6.1547	7.9	16.3	7.9
E9PFZ2	E9PFZ2	49	1	1		CP	tr|E9PFZ2|E9PFZ2_HUMAN Isoform of P00450, Ceruloplasmin OS=Homo sapiens (Human) OX=9606 GN=CP PE=1 SV=1	1	49	1	1	13	10	14	39	43	46	11	15	12	0	0	0	1	1	1	0	0	0	0	0	0	1	1	1	0	0	0	70.5	1.1	1.1	108.82	946	946	0	12.389	18.9	13	20.5
E9PHK0;P05452;CON__Q2KIS7	E9PHK0;P05452	5;5;2	5;5;2	5;5;2	Tetranectin	CLEC3B	tr|E9PHK0|E9PHK0_HUMAN Isoform of P05452, C-type lectin domain-containing protein OS=Homo sapiens (Human) OX=9606 GN=CLEC3B PE=1 SV=1;sp|P05452|TETN_HUMAN Tetranectin OS=Homo sapiens (Human) OX=9606 GN=CLEC3B PE=1 SV=3	3	5	5	5	4	4	5	0	0	0	4	4	4	4	4	5	0	0	0	4	4	4	4	4	5	0	0	0	4	4	4	39.4	39.4	39.4	17.794	160	160;202;202	0	323.31	30.6	30.6	39.4
F5H6X6;E9PKU7;Q14697;Q14697-2	F5H6X6;E9PKU7;Q14697;Q14697-2	5;5;5;5	5;5;5;5	5;5;5;5	Neutral alpha-glucosidase AB	GANAB	tr|F5H6X6|F5H6X6_HUMAN Isoform of Q14697, Gal_mutarotas_2 domain-containing protein OS=Homo sapiens (Human) OX=9606 GN=GANAB PE=1 SV=1;tr|E9PKU7|E9PKU7_HUMAN Isoform of Q14697, Gal_mutarotas_2 domain-containing protein OS=Homo sapiens (Human) OX=9606 GN=GA	4	5	5	5	0	0	0	3	3	3	0	1	0	0	0	0	3	3	3	0	1	0	0	0	0	3	3	3	0	1	0	7.9	7.9	7.9	96.215	847	847;852;944;966	0	14.283	0	0	0
F2Z2K0;Q9UNZ2-6;Q9UNZ2;Q9UNZ2-5	F2Z2K0;Q9UNZ2-6;Q9UNZ2;Q9UNZ2-5	1;1;1;1	1;1;1;1	1;1;1;1	NSFL1 cofactor p47	NSFL1C	tr|F2Z2K0|F2Z2K0_HUMAN Isoform of Q9UNZ2, SEP domain-containing protein OS=Homo sapiens (Human) OX=9606 GN=NSFL1C PE=1 SV=1;sp|Q9UNZ2-6|NSF1C-6_HUMAN Isoform of Q9UNZ2, Isoform 4 of NSFL1 cofactor p47 OS=Homo sapiens (Human) OX=9606 GN=NSFL1C PE=1 SV=2;sp|	4	1	1	1	0	0	0	1	0	1	0	0	0	0	0	0	1	0	1	0	0	0	0	0	0	1	0	1	0	0	0	5.8	5.8	5.8	30.22	274	274;259;370;372	0.0014265	3.8871	0	0	0
F2Z2Q9;G5E9R5;P24666-4;P24666	F2Z2Q9;G5E9R5;P24666-4;P24666	1;1;1;1	1;1;1;1	1;1;1;1	Low molecular weight phosphotyrosine protein phosphatase	ACP1	tr|F2Z2Q9|F2Z2Q9_HUMAN Isoform of P24666, LMWPc domain-containing protein OS=Homo sapiens (Human) OX=9606 GN=ACP1 PE=1 SV=1;tr|G5E9R5|G5E9R5_HUMAN Isoform of P24666, LMWPc domain-containing protein OS=Homo sapiens (Human) OX=9606 GN=ACP1 PE=1 SV=1;sp|P2466	4	1	1	1	0	0	0	0	0	0	1	1	0	0	0	0	0	0	0	1	1	0	0	0	0	0	0	0	1	1	0	17.1	17.1	17.1	7.5005	70	70;80;112;158	0.0015748	5.583	0	0	0
F5GWF6;P78371;F8VQ14;P78371-2	F5GWF6;P78371;F8VQ14;P78371-2	5;5;4;4	5;5;4;4	5;5;4;4	T-complex protein 1 subunit beta	CCT2	tr|F5GWF6|F5GWF6_HUMAN Isoform of P78371, T-complex protein 1 subunit beta OS=Homo sapiens (Human) OX=9606 GN=CCT2 PE=1 SV=2;sp|P78371|TCPB_HUMAN T-complex protein 1 subunit beta OS=Homo sapiens (Human) OX=9606 GN=CCT2 PE=1 SV=4;tr|F8VQ14|F8VQ14_HUMAN Isof	4	5	5	5	3	2	4	0	0	0	2	2	1	3	2	4	0	0	0	2	2	1	3	2	4	0	0	0	2	2	1	16.4	16.4	16.4	56.806	530	530;535;416;488	0	34.44	10	6.6	14.2
F5GWV8;G3V1Q8;Q9H2K8	F5GWV8;G3V1Q8;Q9H2K8	1;1;1	1;1;1	1;1;1	Serine/threonine-protein kinase TAO3	TAOK3	tr|F5GWV8|F5GWV8_HUMAN Isoform of Q9H2K8, Serine/threonine-protein kinase TAO3 OS=Homo sapiens (Human) OX=9606 GN=TAOK3 PE=1 SV=1;tr|G3V1Q8|G3V1Q8_HUMAN Isoform of Q9H2K8, Serine/threonine-protein kinase TAO3 OS=Homo sapiens (Human) OX=9606 GN=TAOK3 PE=1 S	3	1	1	1	0	0	1	0	0	0	0	1	0	0	0	1	0	0	0	0	1	0	0	0	1	0	0	0	0	1	0	14	14	14	11.292	93	93;438;898	1	-2	0	0	14
F5GY80;F5H7G1;P07358	F5GY80;F5H7G1;P07358	14;14;14	14;14;14	14;14;14	Complement component C8 beta chain	C8B	tr|F5GY80|F5GY80_HUMAN Isoform of P07358, MACPF domain-containing protein OS=Homo sapiens (Human) OX=9606 GN=C8B PE=1 SV=1;tr|F5H7G1|F5H7G1_HUMAN Isoform of P07358, MACPF domain-containing protein OS=Homo sapiens (Human) OX=9606 GN=C8B PE=1 SV=1;sp|P07358|	3	14	14	14	11	12	12	9	7	6	7	7	6	11	12	12	9	7	6	7	7	6	11	12	12	9	7	6	7	7	6	35.2	35.2	35.2	60.04	529	529;539;591	0	323.31	31.4	31.9	31.6
F8W0J6;F5H4R6;P55209-2;P55209;F8VV59;B7Z9C2;P55209-3;F8W543	F8W0J6;F5H4R6;P55209-2;P55209;F8VV59;B7Z9C2;P55209-3;F8W543	7;7;7;7;5;5;5;4	7;7;7;7;5;5;5;4	6;6;6;6;4;4;4;3	Nucleosome assembly protein 1-like 1	NAP1L1	tr|F8W0J6|F8W0J6_HUMAN Isoform of P55209, Nucleosome assembly protein 1-like 1 OS=Homo sapiens (Human) OX=9606 GN=NAP1L1 PE=1 SV=1;tr|F5H4R6|F5H4R6_HUMAN Isoform of P55209, Nucleosome assembly protein 1-like 1 OS=Homo sapiens (Human) OX=9606 GN=NAP1L1 PE=1	8	7	7	6	2	3	2	7	6	6	4	3	4	2	3	2	7	6	6	4	3	4	2	3	2	6	5	5	4	3	3	29.3	29.3	26.6	43.867	379	379;383;368;391;327;349;323;328	0	100.46	7.7	12.1	7.4
F5H5D3;Q9BQE3;A0A1W2PQM2;F8VS66;A6NHL2-2;A6NHL2;F8W0F6;Q9H853	F5H5D3;Q9BQE3;A0A1W2PQM2	15;15;10;5;2;2;1;1	2;2;2;0;0;0;0;0	1;1;1;0;0;0;0;0	Tubulin alpha-1C chain	TUBA1C	tr|F5H5D3|F5H5D3_HUMAN Isoform of Q9BQE3, Tubulin alpha chain OS=Homo sapiens (Human) OX=9606 GN=TUBA1C PE=1 SV=1;sp|Q9BQE3|TBA1C_HUMAN Tubulin alpha-1C chain OS=Homo sapiens (Human) OX=9606 GN=TUBA1C PE=1 SV=1;tr|A0A1W2PQM2|A0A1W2PQM2_HUMAN Isoform of Q9B	8	15	2	1	12	11	13	10	12	9	13	13	12	1	0	1	0	0	0	0	0	0	0	0	1	0	0	0	0	0	0	42.8	7.1	4.6	57.73	519	519;449;325;130;406;446;231;241	0.0014837	4.3651	32.4	29.9	38.5
F5H6I0;P61769	F5H6I0;P61769	2;2	2;2	2;2	Beta-2-microglobulin;Beta-2-microglobulin form pI 5.3	B2M	tr|F5H6I0|F5H6I0_HUMAN Isoform of P61769, Beta-2-microglobulin OS=Homo sapiens (Human) OX=9606 GN=B2M PE=1 SV=2;sp|P61769|B2MG_HUMAN Beta-2-microglobulin OS=Homo sapiens (Human) OX=9606 GN=B2M PE=1 SV=1	2	2	2	2	1	1	1	1	1	2	0	1	1	1	1	1	1	1	2	0	1	1	1	1	1	1	1	2	0	1	1	19.8	19.8	19.8	11.732	101	101;119	0	27.054	9.9	9.9	9.9
F5H6W4;Q9H992-2;Q9H992	F5H6W4;Q9H992-2;Q9H992	1;1;1	1;1;1	1;1;1	E3 ubiquitin-protein ligase MARCH7	2020-03-07	tr|F5H6W4|F5H6W4_HUMAN Isoform of Q9H992, RING-CH-type domain-containing protein OS=Homo sapiens (Human) OX=9606 GN=MARCHF7 PE=1 SV=1;sp|Q9H992-2|MARH7-2_HUMAN Isoform of Q9H992, Isoform 2 of E3 ubiquitin-protein ligase MARCH7 OS=Homo sapiens (Human) OX=96	3	1	1	1	0	1	0	0	0	0	0	0	0	0	1	0	0	0	0	0	0	0	0	1	0	0	0	0	0	0	0	2.8	2.8	2.8	70.122	635	635;666;704	1	-2	0	2.8	0
F5H8B0;P08709-2;P08709	F5H8B0;P08709-2;P08709	6;6;6	6;6;6	6;6;6	Coagulation factor VII;Factor VII light chain;Factor VII heavy chain	F7	tr|F5H8B0|F5H8B0_HUMAN Isoform of P08709, Coagulation factor VII OS=Homo sapiens (Human) OX=9606 GN=F7 PE=1 SV=2;sp|P08709-2|FA7-2_HUMAN Isoform of P08709, Isoform B of Coagulation factor VII OS=Homo sapiens (Human) OX=9606 GN=F7 PE=1 SV=1;sp|P08709|FA7_HU	3	6	6	6	0	0	0	6	5	5	4	2	2	0	0	0	6	5	5	4	2	2	0	0	0	6	5	5	4	2	2	21.5	21.5	21.5	41.879	382	382;444;466	0	323.31	0	0	0
F6RFD5;P60981-2;P60981	F6RFD5;P60981-2;P60981	4;4;4	4;4;4	4;4;4	Destrin	DSTN	tr|F6RFD5|F6RFD5_HUMAN Isoform of P60981, ADF-H domain-containing protein OS=Homo sapiens (Human) OX=9606 GN=DSTN PE=1 SV=1;sp|P60981-2|DEST-2_HUMAN Isoform of P60981, Isoform 2 of Destrin OS=Homo sapiens (Human) OX=9606 GN=DSTN PE=1 SV=3;sp|P60981|DEST_HU	3	4	4	4	4	4	4	0	0	0	2	2	1	4	4	4	0	0	0	2	2	1	4	4	4	0	0	0	2	2	1	39.3	39.3	39.3	15.397	135	135;148;165	0	17.407	39.3	39.3	39.3
F6SYF8;Q9UBP4	F6SYF8;Q9UBP4	4;4	4;4	4;4	Dickkopf-related protein 3	DKK3	tr|F6SYF8|F6SYF8_HUMAN Isoform of Q9UBP4, Dickkopf_N domain-containing protein OS=Homo sapiens (Human) OX=9606 GN=DKK3 PE=1 SV=1;sp|Q9UBP4|DKK3_HUMAN Dickkopf-related protein 3 OS=Homo sapiens (Human) OX=9606 GN=DKK3 PE=1 SV=2	2	4	4	4	0	0	0	3	3	3	0	0	0	0	0	0	3	3	3	0	0	0	0	0	0	3	3	3	0	0	0	15.1	15.1	15.1	39.95	364	364;350	0	13.448	0	0	0
F8VV56;P08962-3;P08962-2;P08962	F8VV56;P08962-3;P08962-2;P08962	1;1;1;1	1;1;1;1	1;1;1;1	CD63 antigen	CD63	tr|F8VV56|F8VV56_HUMAN Isoform of P08962, CD63 antigen OS=Homo sapiens (Human) OX=9606 GN=CD63 PE=1 SV=1;sp|P08962-3|CD63-3_HUMAN Isoform of P08962, Isoform 3 of CD63 antigen OS=Homo sapiens (Human) OX=9606 GN=CD63 PE=1 SV=2;sp|P08962-2|CD63-2_HUMAN Isofor	4	1	1	1	0	0	0	0	0	0	1	1	1	0	0	0	0	0	0	1	1	1	0	0	0	0	0	0	1	1	1	6.9	6.9	6.9	16.021	145	145;156;215;238	0.0027137	3.298	0	0	0
F8W1K8;F8VWS0;P05388-2;P05388	F8W1K8;F8VWS0;P05388-2;P05388	1;1;1;1	1;1;1;1	1;1;1;1	60S acidic ribosomal protein P0	RPLP0	tr|F8W1K8|F8W1K8_HUMAN Isoform of P05388, 60S acidic ribosomal protein P0 OS=Homo sapiens (Human) OX=9606 GN=RPLP0 PE=1 SV=1;tr|F8VWS0|F8VWS0_HUMAN Isoform of P05388, 60S acidic ribosomal protein P0 OS=Homo sapiens (Human) OX=9606 GN=RPLP0 PE=1 SV=1;sp|P05	4	1	1	1	0	0	0	1	1	0	0	0	0	0	0	0	1	1	0	0	0	0	0	0	0	1	1	0	0	0	0	29	29	29	11.057	107	107;281;255;317	0.0015456	5.1684	0	0	0
F8VYE8;F8W0W8;P36873;P62140;P62136;P36873-2;P62136-2;F8WE71;A0A087WYY5;F8VR82;P62136-3	F8VYE8;F8W0W8;P36873;P62140;P62136;P36873-2;P62136-2;F8WE71;A0A087WYY5;F8VR82;P62136-3	2;2;2;2;2;2;2;1;1;1;1	2;2;2;2;2;2;2;1;1;1;1	2;2;2;2;2;2;2;1;1;1;1	Serine/threonine-protein phosphatase;Serine/threonine-protein phosphatase PP1-gamma catalytic subunit;Serine/threonine-protein phosphatase PP1-beta catalytic subunit;Serine/threonine-protein phosphatase PP1-alpha catalytic subunit	PPP1CC;PPP1CB;PPP1CA	tr|F8VYE8|F8VYE8_HUMAN Isoform of P36873, Serine/threonine-protein phosphatase OS=Homo sapiens (Human) OX=9606 GN=PPP1CC PE=1 SV=1;tr|F8W0W8|F8W0W8_HUMAN Isoform of P36873, Serine/threonine-protein phosphatase OS=Homo sapiens (Human) OX=9606 GN=PPP1CC PE=1	11	2	2	2	2	2	2	1	1	1	2	2	2	2	2	2	1	1	1	2	2	2	2	2	2	1	1	1	2	2	2	10.2	10.2	10.2	34.95	304	304;332;323;327;330;337;341;64;140;270;286	0	17.688	10.2	10.2	10.2
F8W1I6;Q13561;Q13561-3;Q13561-2	F8W1I6;Q13561;Q13561-3;Q13561-2	3;3;3;3	3;3;3;3	3;3;3;3	Dynactin subunit 2	DCTN2	tr|F8W1I6|F8W1I6_HUMAN Isoform of Q13561, Dynactin subunit 2 OS=Homo sapiens (Human) OX=9606 GN=DCTN2 PE=1 SV=1;sp|Q13561|DCTN2_HUMAN Dynactin subunit 2 OS=Homo sapiens (Human) OX=9606 GN=DCTN2 PE=1 SV=4;sp|Q13561-3|DCTN2-3_HUMAN Isoform of Q13561, Isoform	4	3	3	3	0	2	0	2	2	2	1	0	1	0	2	0	2	2	2	1	0	1	0	2	0	2	2	2	1	0	1	13.7	13.7	13.7	34.258	315	315;401;403;406	0	12.032	0	10.8	0
F8W6G1;Q9UHY1	F8W6G1;Q9UHY1	2;2	2;2	2;2	Nuclear receptor-binding protein	NRBP1	tr|F8W6G1|F8W6G1_HUMAN Isoform of Q9UHY1, Protein kinase domain-containing protein OS=Homo sapiens (Human) OX=9606 GN=NRBP1 PE=1 SV=1;sp|Q9UHY1|NRBP_HUMAN Nuclear receptor-binding protein OS=Homo sapiens (Human) OX=9606 GN=NRBP1 PE=1 SV=1	2	2	2	2	0	0	0	0	2	0	0	0	0	0	0	0	0	2	0	0	0	0	0	0	0	0	2	0	0	0	0	5.7	5.7	5.7	60.829	543	543;535	0.0027174	3.3452	0	0	0
F8W6I7;P09651-3;Q32P51;P09651-2;P09651	F8W6I7;P09651-3;Q32P51;P09651-2;P09651	1;1;1;1;1	1;1;1;1;1	1;1;1;1;1	Heterogeneous nuclear ribonucleoprotein A1;Heterogeneous nuclear ribonucleoprotein A1, N-terminally processed;Heterogeneous nuclear ribonucleoprotein A1-like 2	HNRNPA1;HNRNPA1L2	tr|F8W6I7|F8W6I7_HUMAN Isoform of P09651, Heterogeneous nuclear ribonucleoprotein A1 OS=Homo sapiens (Human) OX=9606 GN=HNRNPA1 PE=1 SV=2;sp|P09651-3|ROA1-3_HUMAN Isoform of P09651, Isoform 2 of Heterogeneous nuclear ribonucleoprotein A1 OS=Homo sapiens (H	5	1	1	1	1	1	1	0	0	0	0	0	0	1	1	1	0	0	0	0	0	0	1	1	1	0	0	0	0	0	0	5.2	5.2	5.2	33.155	307	307;267;320;320;372	0	7.2166	5.2	5.2	5.2
F8W876;P48740-3	F8W876;P48740-3	8;8	2;2	2;2	Mannan-binding lectin serine protease 1;Mannan-binding lectin serine protease 1 heavy chain;Mannan-binding lectin serine protease 1 light chain	MASP1	tr|F8W876|F8W876_HUMAN Isoform of P48740, Mannan-binding lectin serine protease 1 OS=Homo sapiens (Human) OX=9606 GN=MASP1 PE=1 SV=1;sp|P48740-3|MASP1-3_HUMAN Isoform of P48740, Isoform 3 of Mannan-binding lectin serine protease 1 OS=Homo sapiens (Human) O	2	8	2	2	0	0	0	7	6	7	0	0	0	0	0	0	2	0	1	0	0	0	0	0	0	2	0	1	0	0	0	31.4	3.1	3.1	40.613	354	354;380	0	66.991	0	0	0
F8W914;Q9NQC3-2;Q9NQC3-5;Q9NQC3;Q9NQC3-4;Q9NQC3-6	F8W914;Q9NQC3-2;Q9NQC3-5;Q9NQC3;Q9NQC3-4;Q9NQC3-6	7;7;6;6;5;5	7;7;6;6;5;5	2;2;1;1;0;0	Reticulon;Reticulon-4	RTN4	tr|F8W914|F8W914_HUMAN Isoform of Q9NQC3, Reticulon OS=Homo sapiens (Human) OX=9606 GN=RTN4 PE=1 SV=1;sp|Q9NQC3-2|RTN4-2_HUMAN Isoform of Q9NQC3, Isoform B of Reticulon-4 OS=Homo sapiens (Human) OX=9606 GN=RTN4 PE=1 SV=2;sp|Q9NQC3-5|RTN4-5_HUMAN Isoform of	6	7	7	2	4	4	6	1	1	0	4	3	4	4	4	6	1	1	0	4	3	4	1	1	1	0	0	0	1	1	1	26.4	26.4	7.8	37.144	345	345;373;392;1192;960;986	0	84.596	15.7	15.7	22.6
F8WCF6;P59998;P59998-3;F8WDD7;A0A0A6YYG9;P59998-4	F8WCF6;P59998;P59998-3;F8WDD7;A0A0A6YYG9;P59998-4	4;4;4;3;3;2	4;4;4;3;3;2	4;4;4;3;3;2	Actin-related protein 2/3 complex subunit 4	ARPC4-TTLL3;ARPC4	tr|F8WCF6|F8WCF6_HUMAN ARPC4-TTLL3 readthrough, Actin-related protein 2/3 complex subunit 4 OS=Homo sapiens (Human) OX=9606 GN=ARPC4-TTLL3 PE=3 SV=1;sp|P59998|ARPC4_HUMAN Actin-related protein 2/3 complex subunit 4 OS=Homo sapiens (Human) OX=9606 GN=ARPC4	6	4	4	4	3	2	3	0	0	0	2	4	2	3	2	3	0	0	0	2	4	2	3	2	3	0	0	0	2	4	2	24.3	24.3	24.3	21.058	181	181;168;187;113;625;78	0	33.057	18.2	10.5	18.2
F8WD24	F8WD24	1	1	1		CDKN3	tr|F8WD24|F8WD24_HUMAN Isoform of Q16667, TYR_PHOSPHATASE_2 domain-containing protein OS=Homo sapiens (Human) OX=9606 GN=CDKN3 PE=1 SV=1	1	1	1	1	0	0	1	0	0	0	0	0	0	0	0	1	0	0	0	0	0	0	0	0	1	0	0	0	0	0	0	6.6	6.6	6.6	18.747	166	166	1	-2	0	0	6.6
G0XQ39;Q13586;E9PNJ4;Q13586-2	G0XQ39;Q13586;E9PNJ4;Q13586-2	4;4;3;3	4;4;3;3	4;4;3;3	Stromal interaction molecule 1	STIM1	tr|G0XQ39|G0XQ39_HUMAN Isoform of Q13586, SAM domain-containing protein OS=Homo sapiens (Human) OX=9606 GN=STIM1 PE=1 SV=1;sp|Q13586|STIM1_HUMAN Stromal interaction molecule 1 OS=Homo sapiens (Human) OX=9606 GN=STIM1 PE=1 SV=3;tr|E9PNJ4|E9PNJ4_HUMAN Isofor	4	4	4	4	2	2	1	0	0	0	1	1	2	2	2	1	0	0	0	1	1	2	2	2	1	0	0	0	1	1	2	5.3	5.3	5.3	88.645	791	791;685;512;540	0	7.2511	2.8	2.8	1.1
G3V0E5;P02786	G3V0E5;P02786	4;4	4;4	4;4	Transferrin receptor protein 1;Transferrin receptor protein 1, serum form	TFRC	tr|G3V0E5|G3V0E5_HUMAN Isoform of P02786, Transferrin receptor (P90, CD71), isoform CRA_c OS=Homo sapiens (Human) OX=9606 GN=TFRC PE=1 SV=1;sp|P02786|TFR1_HUMAN Transferrin receptor protein 1 OS=Homo sapiens (Human) OX=9606 GN=TFRC PE=1 SV=2	2	4	4	4	0	2	3	2	2	0	0	1	0	0	2	3	2	2	0	0	1	0	0	2	3	2	2	0	0	1	0	6.9	6.9	6.9	75.963	679	679;760	0	9.2539	0	2.8	4.7
G3V2W1;Q9UK55;CON__ENSEMBL:ENSBTAP00000013050	G3V2W1;Q9UK55	17;17;1	17;17;1	17;17;1	Protein Z-dependent protease inhibitor	SERPINA10	tr|G3V2W1|G3V2W1_HUMAN Isoform of Q9UK55, SERPIN domain-containing protein OS=Homo sapiens (Human) OX=9606 GN=SERPINA10 PE=1 SV=1;sp|Q9UK55|ZPI_HUMAN Protein Z-dependent protease inhibitor OS=Homo sapiens (Human) OX=9606 GN=SERPINA10 PE=1 SV=1	3	17	17	17	5	5	5	14	15	16	4	5	5	5	5	5	14	15	16	4	5	5	5	5	5	14	15	16	4	5	5	41.7	41.7	41.7	55.113	484	484;444;452	0	323.31	14.9	15.7	14
G3XA98;G3V4U0;Q9UBX5	G3XA98;G3V4U0;Q9UBX5	4;4;4	4;4;4	4;4;4	Fibulin-5	FBLN5	tr|G3XA98|G3XA98_HUMAN Isoform of Q9UBX5, Fibulin 5, isoform CRA_a OS=Homo sapiens (Human) OX=9606 GN=FBLN5 PE=1 SV=1;tr|G3V4U0|G3V4U0_HUMAN Isoform of Q9UBX5, Fibulin-5 OS=Homo sapiens (Human) OX=9606 GN=FBLN5 PE=1 SV=1;sp|Q9UBX5|FBLN5_HUMAN Fibulin-5 OS=	3	4	4	4	0	0	0	3	4	3	0	0	0	0	0	0	3	4	3	0	0	0	0	0	0	3	4	3	0	0	0	8.6	8.6	8.6	54.125	489	489;453;448	0	50.237	0	0	0
G3V5Z7;P60900;G3V295;P60900-2;G3V3U4;G3V3I1;P60900-3;G3V4S5;G3V2S7	G3V5Z7;P60900;G3V295;P60900-2;G3V3U4;G3V3I1;P60900-3	4;4;3;3;2;2;2;1;1	4;4;3;3;2;2;2;1;1	4;4;3;3;2;2;2;1;1	Proteasome subunit alpha type;Proteasome subunit alpha type-6	PSMA6	tr|G3V5Z7|G3V5Z7_HUMAN Isoform of P60900, Proteasome subunit alpha type OS=Homo sapiens (Human) OX=9606 GN=PSMA6 PE=1 SV=1;sp|P60900|PSA6_HUMAN Proteasome subunit alpha type-6 OS=Homo sapiens (Human) OX=9606 GN=PSMA6 PE=1 SV=1;tr|G3V295|G3V295_HUMAN Isofor	9	4	4	4	0	0	0	4	4	2	1	0	0	0	0	0	4	4	2	1	0	0	0	0	0	4	4	2	1	0	0	19.8	19.8	19.8	28.147	252	252;246;203;227;107;148;167;41;67	0	16.175	0	0	0
P07942;G3XAI2;E7EPA6	P07942;G3XAI2;E7EPA6	2;2;1	2;2;1	2;2;1	Laminin subunit beta-1	LAMB1	sp|P07942|LAMB1_HUMAN Laminin subunit beta-1 OS=Homo sapiens (Human) OX=9606 GN=LAMB1 PE=1 SV=2;tr|G3XAI2|G3XAI2_HUMAN Isoform of P07942, Laminin subunit beta-1 OS=Homo sapiens (Human) OX=9606 GN=LAMB1 PE=1 SV=1;tr|E7EPA6|E7EPA6_HUMAN Isoform of P07942, La	3	2	2	2	0	0	0	0	1	1	0	0	0	0	0	0	0	1	1	0	0	0	0	0	0	0	1	1	0	0	0	1.8	1.8	1.8	198.04	1786	1786;1810;850	0	6.5224	0	0	0
G3XAK1;P26927;Q2TV78;Q2TV78-2	G3XAK1;P26927;Q2TV78	5;5;3;2	5;5;3;2	5;5;3;2	Hepatocyte growth factor-like protein;Hepatocyte growth factor-like protein alpha chain;Hepatocyte growth factor-like protein beta chain;Putative macrophage stimulating 1-like protein	MST1;MST1L	tr|G3XAK1|G3XAK1_HUMAN Isoform of P26927, Hepatocyte growth factor-like protein OS=Homo sapiens (Human) OX=9606 GN=MST1 PE=1 SV=1;sp|P26927|HGFL_HUMAN Hepatocyte growth factor-like protein OS=Homo sapiens (Human) OX=9606 GN=MST1 PE=1 SV=2;sp|Q2TV78|MST1L_H	4	5	5	5	4	3	4	0	0	0	1	1	1	4	3	4	0	0	0	1	1	1	4	3	4	0	0	0	1	1	1	7.3	7.3	7.3	81.998	725	725;711;715;689	0	19.183	5.9	3.9	5.2
G3XAP6;P49747-2;P49747;CON__ENSEMBL:ENSBTAP00000006074	G3XAP6;P49747-2;P49747;CON__ENSEMBL:ENSBTAP00000006074	10;10;10;5	8;8;8;3	8;8;8;3	Cartilage oligomeric matrix protein	COMP	tr|G3XAP6|G3XAP6_HUMAN Isoform of P49747, Cartilage oligomeric matrix protein OS=Homo sapiens (Human) OX=9606 GN=COMP PE=1 SV=1;sp|P49747-2|COMP-2_HUMAN Isoform of P49747, Isoform 2 of Cartilage oligomeric matrix protein OS=Homo sapiens (Human) OX=9606 GN=	4	10	8	8	2	3	3	8	9	10	2	1	1	1	2	2	6	7	8	2	1	1	1	2	2	6	7	8	2	1	1	24	20.4	20.4	79.696	724	724;704;757;747	0	323.31	4.1	5.9	5.9
H0Y3P2;P78344-2;P78344	H0Y3P2;P78344-2;P78344	3;3;3	3;3;3	3;3;3	Eukaryotic translation initiation factor 4 gamma 2	EIF4G2	tr|H0Y3P2|H0Y3P2_HUMAN Isoform of P78344, Eukaryotic translation initiation factor 4 gamma 2 OS=Homo sapiens (Human) OX=9606 GN=EIF4G2 PE=1 SV=1;sp|P78344-2|IF4G2-2_HUMAN Isoform of P78344, Isoform 2 of Eukaryotic translation initiation factor 4 gamma 2 OS	3	3	3	3	2	1	1	0	0	0	0	0	0	2	1	1	0	0	0	0	0	0	2	1	1	0	0	0	0	0	0	5.1	5.1	5.1	98.117	869	869;869;907	0.0015083	4.755	2.4	2.6	1.2
P16070;P16070-10;P16070-8;P16070-5;P16070-7;P16070-3;P16070-6;P16070-4;P16070-17;H0YD13;P16070-9;P16070-16;P16070-11;P16070-13;P16070-14;P16070-12;P16070-18;P16070-15;P16070-19;Q86UZ1;E9PKC6	P16070;P16070-10;P16070-8;P16070-5;P16070-7;P16070-3;P16070-6;P16070-4;P16070-17;H0YD13;P16070-9;P16070-16;P16070-11;P16070-13;P16070-14;P16070-12;P16070-18;P16070-15;P16070-19;Q86UZ1;E9PKC6	2;2;2;2;2;2;2;2;2;2;2;2;2;2;2;2;2;2;1;1;1	2;2;2;2;2;2;2;2;2;2;2;2;2;2;2;2;2;2;1;1;1	2;2;2;2;2;2;2;2;2;2;2;2;2;2;2;2;2;2;1;1;1	CD44 antigen	CD44	sp|P16070|CD44_HUMAN CD44 antigen OS=Homo sapiens (Human) OX=9606 GN=CD44 PE=1 SV=3;sp|P16070-10|CD44-10_HUMAN Isoform of P16070, Isoform 10 of CD44 antigen OS=Homo sapiens (Human) OX=9606 GN=CD44 PE=1 SV=3;sp|P16070-8|CD44-8_HUMAN Isoform of P16070, Isofo	21	2	2	2	0	0	0	2	2	2	0	0	0	0	0	0	2	2	2	0	0	0	0	0	0	2	2	2	0	0	0	2.8	2.8	2.8	81.537	742	742;493;674;734;713;711;699;699;691;206;675;668;429;425;396;361;340;294;139;80;78	0	45.187	0	0	0
H0YDN1;Q15149-7;Q15149-8;Q15149-9;Q15149-5;Q15149-4;Q15149-6;Q15149-3;Q15149-2;Q15149;A0A075B730;P58107	H0YDN1;Q15149-7;Q15149-8;Q15149-9;Q15149-5;Q15149-4;Q15149-6;Q15149-3;Q15149-2;Q15149	6;6;6;6;6;6;6;6;6;6;1;1	6;6;6;6;6;6;6;6;6;6;1;1	6;6;6;6;6;6;6;6;6;6;1;1	Plectin	PLEC	tr|H0YDN1|H0YDN1_HUMAN Isoform of Q15149, Plectin OS=Homo sapiens (Human) OX=9606 GN=PLEC PE=1 SV=9;sp|Q15149-7|PLEC-7_HUMAN Isoform of Q15149, Isoform 7 of Plectin OS=Homo sapiens (Human) OX=9606 GN=PLEC PE=1 SV=3;sp|Q15149-8|PLEC-8_HUMAN Isoform of Q1514	12	6	6	6	3	1	2	0	0	0	1	2	1	3	1	2	0	0	0	1	2	1	3	1	2	0	0	0	1	2	1	2.7	2.7	2.7	388.03	3447	3447;4515;4525;4533;4547;4547;4551;4570;4574;4684;5063;5088	0	12.402	1.7	0.4	0.9
H0YFD6;P40939;A0A2R8Y4F5;A0A2R8Y688;A0A2R8YG21	H0YFD6;P40939;A0A2R8Y4F5	3;3;2;1;1	3;3;2;1;1	3;3;2;1;1	Trifunctional enzyme subunit alpha, mitochondrial;Long-chain enoyl-CoA hydratase;Long chain 3-hydroxyacyl-CoA dehydrogenase	HADHA	tr|H0YFD6|H0YFD6_HUMAN Isoform of P40939, Trifunctional enzyme subunit alpha, mitochondrial OS=Homo sapiens (Human) OX=9606 GN=HADHA PE=1 SV=2;sp|P40939|ECHA_HUMAN Trifunctional enzyme subunit alpha, mitochondrial OS=Homo sapiens (Human) OX=9606 GN=HADHA P	5	3	3	3	1	0	1	0	0	0	1	1	1	1	0	1	0	0	0	1	1	1	1	0	1	0	0	0	1	1	1	5.8	5.8	5.8	86.371	792	792;763;728;357;499	0.0015528	5.2821	1.8	0	1.4
H0YK49;P13804-2;P13804;H0YM12;H0YL83	H0YK49;P13804-2;P13804;H0YM12;H0YL83	2;2;2;1;1	2;2;2;1;1	2;2;2;1;1	Electron transfer flavoprotein subunit alpha, mitochondrial	ETFA	tr|H0YK49|H0YK49_HUMAN Isoform of P13804, Electron transfer flavoprotein subunit alpha, mitochondrial OS=Homo sapiens (Human) OX=9606 GN=ETFA PE=1 SV=1;sp|P13804-2|ETFA-2_HUMAN Isoform of P13804, Isoform 2 of Electron transfer flavoprotein subunit alpha, m	5	2	2	2	1	0	1	0	0	0	2	1	1	1	0	1	0	0	0	2	1	1	1	0	1	0	0	0	2	1	1	17.5	17.5	17.5	24.16	229	229;284;333;39;73	0.0014085	3.7477	7.4	0	7.4
H0YMD1;P01130-2;P01130-3;P01130-6;P01130-4;P01130-5;P01130	H0YMD1;P01130-2;P01130-3;P01130-6;P01130-4;P01130-5;P01130	2;2;2;2;2;2;2	2;2;2;2;2;2;2	2;2;2;2;2;2;2	Low-density lipoprotein receptor	LDLR	tr|H0YMD1|H0YMD1_HUMAN Isoform of P01130, Low-density lipoprotein receptor OS=Homo sapiens (Human) OX=9606 GN=LDLR PE=1 SV=1;sp|P01130-2|LDLR-2_HUMAN Isoform of P01130, Isoform 2 of Low-density lipoprotein receptor OS=Homo sapiens (Human) OX=9606 GN=LDLR P	7	2	2	2	0	0	0	1	1	1	0	0	0	0	0	0	1	1	1	0	0	0	0	0	0	1	1	1	0	0	0	2.6	2.6	2.6	104.75	948	948;682;692;739;819;858;860	0.0026954	3.2548	0	0	0
H3BNE1;H3BPJ0;O00161-2;O00161;H3BNG6;H3BU94	H3BNE1;H3BPJ0;O00161-2;O00161	5;5;5;5;2;2	5;5;5;5;2;2	5;5;5;5;2;2	Synaptosomal-associated protein 23	SNAP23	tr|H3BNE1|H3BNE1_HUMAN Isoform of O00161, t-SNARE coiled-coil homology domain-containing protein OS=Homo sapiens (Human) OX=9606 GN=SNAP23 PE=1 SV=1;tr|H3BPJ0|H3BPJ0_HUMAN Isoform of O00161, t-SNARE coiled-coil homology domain-containing protein OS=Homo sa	6	5	5	5	3	2	4	2	1	0	3	2	4	3	2	4	2	1	0	3	2	4	3	2	4	2	1	0	3	2	4	48.5	48.5	48.5	11.14	97	97;127;158;211;44;53	0	30.283	28.9	27.8	38.1
H3BNM9;Q8NG48-3;Q8NG48-2;Q8NG48	H3BNM9;Q8NG48-3;Q8NG48-2;Q8NG48	1;1;1;1	1;1;1;1	1;1;1;1	Protein Lines homolog	LINS	tr|H3BNM9|H3BNM9_HUMAN Isoform of Q8NG48, LINES_N domain-containing protein OS=Homo sapiens (Human) OX=9606 GN=LINS1 PE=1 SV=1;sp|Q8NG48-3|LINES-3_HUMAN Isoform of Q8NG48, Isoform 3 of Protein Lines homolog 1 OS=Homo sapiens (Human) OX=9606 GN=LINS1 PE=2 S	4	1	1	1	1	1	1	1	1	1	1	1	1	1	1	1	1	1	1	1	1	1	1	1	1	1	1	1	1	1	1	4.1	4.1	4.1	36.281	317	317;409;436;757	0.0039947	3.175	4.1	4.1	4.1
H3BQN4;P04075;J3KPS3;P04075-2	H3BQN4;P04075;J3KPS3;P04075-2	9;9;8;8	9;9;8;8	8;8;8;7	Fructose-bisphosphate aldolase;Fructose-bisphosphate aldolase A	ALDOA	tr|H3BQN4|H3BQN4_HUMAN Isoform of P04075, Fructose-bisphosphate aldolase OS=Homo sapiens (Human) OX=9606 GN=ALDOA PE=1 SV=1;sp|P04075|ALDOA_HUMAN Fructose-bisphosphate aldolase A OS=Homo sapiens (Human) OX=9606 GN=ALDOA PE=1 SV=2;tr|J3KPS3|J3KPS3_HUMAN Iso	4	9	9	8	5	5	5	1	0	0	5	5	5	5	5	5	1	0	0	5	5	5	4	5	4	1	0	0	5	5	5	41.3	41.3	33.8	39.34	361	361;364;368;418	0	90.373	22.2	22.7	26
H3BSC1;P62491-2;Q15907-2;P62491;Q15907;B4DQU5	H3BSC1;P62491-2;Q15907-2;P62491;Q15907	7;7;7;7;7;3	7;7;7;7;7;3	7;7;7;7;7;3	Ras-related protein Rab-11A;Ras-related protein Rab-11B	RAB11A;RAB11B	tr|H3BSC1|H3BSC1_HUMAN Isoform of P62491, Ras-related protein Rab-11A OS=Homo sapiens (Human) OX=9606 GN=RAB11A PE=1 SV=1;sp|P62491-2|RB11A-2_HUMAN Isoform of P62491, Isoform 2 of Ras-related protein Rab-11A OS=Homo sapiens (Human) OX=9606 GN=RAB11A PE=1 S	6	7	7	7	5	4	2	0	0	0	3	4	6	5	4	2	0	0	0	3	4	6	5	4	2	0	0	0	3	4	6	40.9	40.9	40.9	22.486	198	198;155;179;216;218;146	0	25.052	30.3	24.2	14.1
H7BY35;Q92736;Q92736-2	H7BY35;Q92736;Q92736-2	1;1;1	1;1;1	1;1;1	Ryanodine receptor 2	RYR2	tr|H7BY35|H7BY35_HUMAN Isoform of Q92736, Ryanodine receptor 2 OS=Homo sapiens (Human) OX=9606 GN=RYR2 PE=1 SV=2;sp|Q92736|RYR2_HUMAN Ryanodine receptor 2 OS=Homo sapiens (Human) OX=9606 GN=RYR2 PE=1 SV=3;sp|Q92736-2|RYR2-2_HUMAN Isoform of Q92736, Isoform	3	1	1	1	1	0	0	1	0	1	0	0	1	1	0	0	1	0	1	0	0	1	1	0	0	1	0	1	0	0	1	0.3	0.3	0.3	562.6	4950	4950;4967;4975	0.0014493	4.0147	0.3	0	0
I3L2X4;I3L145;P04278;P04278-5;I3L2F1;B4DYU0;P04278-2;P04278-3;I3L4B9;I3L1J1;P04278-4;I3L1G4;I3L0M1;CON__Q6T181	I3L2X4;I3L145;P04278;P04278-5;I3L2F1;B4DYU0;P04278-2;P04278-3	7;7;7;6;4;4;4;4;3;3;3;2;2;1	7;7;7;6;4;4;4;4;3;3;3;2;2;1	7;7;7;6;4;4;4;4;3;3;3;2;2;1	Sex hormone-binding globulin	SHBG	tr|I3L2X4|I3L2X4_HUMAN Isoform of P04278, LAM_G_DOMAIN domain-containing protein OS=Homo sapiens (Human) OX=9606 GN=SHBG PE=1 SV=1;tr|I3L145|I3L145_HUMAN Isoform of P04278, LAM_G_DOMAIN domain-containing protein OS=Homo sapiens (Human) OX=9606 GN=SHBG PE=1	14	7	7	7	7	4	4	2	0	2	1	2	1	7	4	4	2	0	2	1	2	1	7	4	4	2	0	2	1	2	1	43.8	43.8	43.8	31.567	290	290;344;402;384;181;235;288;293;175;229;287;82;181;401	0	76.608	43.8	24.8	26.6
I3L504;P63241;P63241-2;F8WCJ1;C9J7B5;Q9GZV4;Q6IS14	I3L504;P63241;P63241-2	4;4;4;1;1;1;1	4;4;4;1;1;1;1	4;4;4;1;1;1;1	Eukaryotic translation initiation factor 5A-1	EIF5A	tr|I3L504|I3L504_HUMAN Isoform of P63241, eIF-5a domain-containing protein OS=Homo sapiens (Human) OX=9606 GN=EIF5A PE=1 SV=1;sp|P63241|IF5A1_HUMAN Eukaryotic translation initiation factor 5A-1 OS=Homo sapiens (Human) OX=9606 GN=EIF5A PE=1 SV=2;sp|P63241-2	7	4	4	4	0	0	0	3	2	4	3	2	2	0	0	0	3	2	4	3	2	2	0	0	0	3	2	4	3	2	2	25.8	25.8	25.8	20.503	186	186;154;184;105;109;153;154	0	16.462	0	0	0
J3KN67;A0A2R2Y2Q3;A0A494C0P6;P06753	J3KN67;A0A2R2Y2Q3;A0A494C0P6;P06753	12;11;10;10	1;1;1;1	1;1;1;1	Tropomyosin alpha-3 chain	TPM3	tr|J3KN67|J3KN67_HUMAN Isoform of P06753, Tropomyosin alpha-3 chain OS=Homo sapiens (Human) OX=9606 GN=TPM3 PE=1 SV=1;tr|A0A2R2Y2Q3|A0A2R2Y2Q3_HUMAN Isoform of P06753, Tropomyosin 3 nu OS=Homo sapiens (Human) OX=9606 GN=TPM3 PE=1 SV=1;tr|A0A494C0P6|A0A494C	4	12	1	1	5	7	6	9	8	12	7	5	7	0	0	0	1	0	1	1	0	0	0	0	0	1	0	1	1	0	0	33.3	4.6	4.6	33.222	285	285;285;214;285	0.0027739	3.5285	13	17.5	13.3
J3KQ32;Q9NTK5;Q9NTK5-2;Q9NTK5-3	J3KQ32;Q9NTK5;Q9NTK5-2;Q9NTK5-3	3;3;2;2	3;3;2;2	3;3;2;2	Obg-like ATPase 1	OLA1	tr|J3KQ32|J3KQ32_HUMAN Isoform of Q9NTK5, Obg-like ATPase 1 OS=Homo sapiens (Human) OX=9606 GN=OLA1 PE=1 SV=1;sp|Q9NTK5|OLA1_HUMAN Obg-like ATPase 1 OS=Homo sapiens (Human) OX=9606 GN=OLA1 PE=1 SV=2;sp|Q9NTK5-2|OLA1-2_HUMAN Isoform of Q9NTK5, Isoform 2 of	4	3	3	3	2	1	2	0	0	0	0	1	0	2	1	2	0	0	0	0	1	0	2	1	2	0	0	0	0	1	0	9.4	9.4	9.4	46.937	416	416;396;238;278	0	8.3562	6.7	3.6	6.2
J3KQ66;P78509-3;P78509-2;P78509	J3KQ66;P78509-3;P78509-2;P78509	8;8;8;8	8;8;8;8	8;8;8;8	Reelin	RELN	tr|J3KQ66|J3KQ66_HUMAN Isoform of P78509, Reelin OS=Homo sapiens (Human) OX=9606 GN=RELN PE=1 SV=1;sp|P78509-3|RELN-3_HUMAN Isoform of P78509, Isoform 3 of Reelin OS=Homo sapiens (Human) OX=9606 GN=RELN PE=1 SV=3;sp|P78509-2|RELN-2_HUMAN Isoform of P78509,	4	8	8	8	0	0	0	4	6	4	0	0	0	0	0	0	4	6	4	0	0	0	0	0	0	4	6	4	0	0	0	2.9	2.9	2.9	388.43	3460	3460;3427;3458;3460	0	25.359	0	0	0
J3KRP0	J3KRP0	17	1	1		CNDP1	tr|J3KRP0|J3KRP0_HUMAN Isoform of Q96KN2, M20_dimer domain-containing protein OS=Homo sapiens (Human) OX=9606 GN=CNDP1 PE=1 SV=2	1	17	1	1	1	0	1	15	14	17	1	1	0	0	0	0	1	1	1	0	0	0	0	0	0	1	1	1	0	0	0	53.4	7.1	7.1	51.912	464	464	0.0015674	5.4018	1.7	0	2.2
J3KTP5	J3KTP5	1	1	1		NARF	tr|J3KTP5|J3KTP5_HUMAN Isoform of Q9UHQ1, Nuclear prelamin A recognition factor OS=Homo sapiens (Human) OX=9606 GN=NARF PE=1 SV=1	1	1	1	1	1	0	0	0	0	0	1	1	0	1	0	0	0	0	0	1	1	0	1	0	0	0	0	0	1	1	0	10.5	10.5	10.5	15.83	143	143	1	-2	10.5	0	0
J3QL22;J3QS85;J3KTQ1;J3QKR0;Q9UNS2	J3QL22;J3QS85;J3KTQ1;J3QKR0;Q9UNS2	1;1;1;1;1	1;1;1;1;1	1;1;1;1;1	COP9 signalosome complex subunit 3	COPS3	tr|J3QL22|J3QL22_HUMAN Isoform of Q9UNS2, COP9 signalosome complex subunit 3 OS=Homo sapiens (Human) OX=9606 GN=COPS3 PE=1 SV=1;tr|J3QS85|J3QS85_HUMAN Isoform of Q9UNS2, COP9 signalosome complex subunit 3 OS=Homo sapiens (Human) OX=9606 GN=COPS3 PE=1 SV=1;	5	1	1	1	0	0	0	1	1	0	0	0	0	0	0	0	1	1	0	0	0	0	0	0	0	1	1	0	0	0	0	60	60	60	2.1494	20	20;31;107;116;423	0	6.7421	0	0	0
J3QKR4;J3QRT5;P13598	J3QKR4;J3QRT5;P13598	2;2;2	2;2;2	2;2;2	Intercellular adhesion molecule 2	ICAM2	tr|J3QKR4|J3QKR4_HUMAN Isoform of P13598, Intercellular adhesion molecule 2 OS=Homo sapiens (Human) OX=9606 GN=ICAM2 PE=1 SV=1;tr|J3QRT5|J3QRT5_HUMAN Isoform of P13598, ICAM_N domain-containing protein OS=Homo sapiens (Human) OX=9606 GN=ICAM2 PE=1 SV=1;sp|	3	2	2	2	1	2	2	0	0	0	1	1	1	1	2	2	0	0	0	1	1	1	1	2	2	0	0	0	1	1	1	17.8	17.8	17.8	19.468	174	174;251;275	0	12.594	8.6	17.8	17.8
J3QRS3;P19105;O14950	J3QRS3;P19105;O14950	9;9;9	9;9;9	4;4;4	Myosin regulatory light chain 12A;Myosin regulatory light chain 12B	MYL12A;MYL12B	tr|J3QRS3|J3QRS3_HUMAN Isoform of P19105, Myosin regulatory light chain 12A OS=Homo sapiens (Human) OX=9606 GN=MYL12A PE=1 SV=1;sp|P19105|ML12A_HUMAN Myosin regulatory light chain 12A OS=Homo sapiens (Human) OX=9606 GN=MYL12A PE=1 SV=2;sp|O14950|ML12B_HUMA	3	9	9	4	6	7	5	7	6	5	7	8	7	6	7	5	7	6	5	7	8	7	2	3	1	2	1	0	2	3	2	57.1	57.1	28.2	20.457	177	177;171;172	0	323.31	39.5	39.5	33.9
K7ELL7;P14314-2;P14314	K7ELL7;P14314-2;P14314	12;12;12	12;12;12	12;12;12	Glucosidase 2 subunit beta	PRKCSH	tr|K7ELL7|K7ELL7_HUMAN Isoform of P14314, EF-hand domain-containing protein OS=Homo sapiens (Human) OX=9606 GN=PRKCSH PE=1 SV=1;sp|P14314-2|GLU2B-2_HUMAN Isoform of P14314, Isoform 2 of Glucosidase 2 subunit beta OS=Homo sapiens (Human) OX=9606 GN=PRKCSH P	3	12	12	12	0	0	0	8	10	7	1	1	0	0	0	0	8	10	7	1	1	0	0	0	0	8	10	7	1	1	0	25.2	25.2	25.2	60.192	535	535;525;528	0	157.59	0	0	0
K7ER74;P02655;Q6P163;V9GYJ8;K7EMC3	K7ER74;P02655;Q6P163	5;4;3;2;1	5;4;3;2;1	4;4;3;2;0	Apolipoprotein C-II;Proapolipoprotein C-II	APOC4-APOC2;APOC2	tr|K7ER74|K7ER74_HUMAN APOC4-APOC2 readthrough, APOC4-APOC2 readthrough (NMD candidate) OS=Homo sapiens (Human) OX=9606 GN=APOC4-APOC2 PE=1 SV=1;sp|P02655|APOC2_HUMAN Apolipoprotein C-II OS=Homo sapiens (Human) OX=9606 GN=APOC2 PE=1 SV=1;tr|Q6P163|Q6P163_H	5	5	5	4	5	5	5	5	5	5	5	5	5	5	5	5	5	5	5	5	5	5	4	4	4	4	4	4	4	4	4	33.1	33.1	28.1	20.049	178	178;101;72;87;73	0	323.31	33.1	33.1	33.1
K7ERG9;P00746	K7ERG9;P00746	4;4	4;4	4;4	Complement factor D	CFD	tr|K7ERG9|K7ERG9_HUMAN Isoform of P00746, Peptidase S1 domain-containing protein OS=Homo sapiens (Human) OX=9606 GN=CFD PE=1 SV=1;sp|P00746|CFAD_HUMAN Complement factor D OS=Homo sapiens (Human) OX=9606 GN=CFD PE=1 SV=5	2	4	4	4	4	4	4	0	0	0	2	2	2	4	4	4	0	0	0	2	2	2	4	4	4	0	0	0	2	2	2	26.5	26.5	26.5	27.862	260	260;253	0	37.781	26.5	26.5	26.5
M0QXB4;O14579-2;O14579	M0QXB4;O14579-2;O14579	1;1;1	1;1;1	1;1;1	Coatomer subunit epsilon	COPE	tr|M0QXB4|M0QXB4_HUMAN Isoform of O14579, Coatomer protein complex, subunit epsilon, isoform CRA_g OS=Homo sapiens (Human) OX=9606 GN=COPE PE=1 SV=1;sp|O14579-2|COPE-2_HUMAN Isoform of O14579, Isoform 2 of Coatomer subunit epsilon OS=Homo sapiens (Human) O	3	1	1	1	0	0	0	1	1	0	0	0	0	0	0	0	1	1	0	0	0	0	0	0	0	1	1	0	0	0	0	4.2	4.2	4.2	36.923	331	331;257;308	0.0039578	3.0546	0	0	0
M0R0Y2;P54920	M0R0Y2;P54920	1;1	1;1	1;1	Alpha-soluble NSF attachment protein	NAPA	tr|M0R0Y2|M0R0Y2_HUMAN Isoform of P54920, Alpha-soluble NSF attachment protein OS=Homo sapiens (Human) OX=9606 GN=NAPA PE=1 SV=1;sp|P54920|SNAA_HUMAN Alpha-soluble NSF attachment protein OS=Homo sapiens (Human) OX=9606 GN=NAPA PE=1 SV=3	2	1	1	1	0	0	0	0	0	0	1	0	1	0	0	0	0	0	0	1	0	1	0	0	0	0	0	0	1	0	1	7	7	7	29.163	256	256;295	0.0015337	5.0811	0	0	0
O00139-2;O00139-1;O00139-5;O00139;O00139-4	O00139-2;O00139-1;O00139-5;O00139;O00139-4	6;6;6;6;6	6;6;6;6;6	6;6;6;6;6	Kinesin-like protein KIF2A	KIF2A	sp|O00139-2|KIF2A-2_HUMAN Isoform of O00139, Isoform 2 of Kinesin-like protein KIF2A OS=Homo sapiens (Human) OX=9606 GN=KIF2A PE=1 SV=3;sp|O00139-1|KIF2A-1_HUMAN Isoform of O00139, Isoform 1 of Kinesin-like protein KIF2A OS=Homo sapiens (Human) OX=9606 GN=	5	6	6	6	3	4	3	2	1	0	2	2	1	3	4	3	2	1	0	2	2	1	3	4	3	2	1	0	2	2	1	7.7	7.7	7.7	75.042	660	660;679;686;706;744	0	12.205	4.2	5.5	4.1
O00151	O00151	9	9	9	PDZ and LIM domain protein 1	PDLIM1	sp|O00151|PDLI1_HUMAN PDZ and LIM domain protein 1 OS=Homo sapiens (Human) OX=9606 GN=PDLIM1 PE=1 SV=4	1	9	9	9	6	6	5	3	3	3	7	6	7	6	6	5	3	3	3	7	6	7	6	6	5	3	3	3	7	6	7	45.3	45.3	45.3	36.071	329	329	0	150.25	27.4	27.4	24.3
O00187;O00187-2	O00187;O00187-2	10;5	10;5	10;5	Mannan-binding lectin serine protease 2;Mannan-binding lectin serine protease 2 A chain;Mannan-binding lectin serine protease 2 B chain	MASP2	sp|O00187|MASP2_HUMAN Mannan-binding lectin serine protease 2 OS=Homo sapiens (Human) OX=9606 GN=MASP2 PE=1 SV=4;sp|O00187-2|MASP2-2_HUMAN Isoform of O00187, Isoform 2 of Mannan-binding lectin serine protease 2 OS=Homo sapiens (Human) OX=9606 GN=MASP2 PE=1	2	10	10	10	3	2	3	7	5	10	3	4	3	3	2	3	7	5	10	3	4	3	3	2	3	7	5	10	3	4	3	18.8	18.8	18.8	75.702	686	686;185	0	173.15	6	3.8	5
O00194;P51159-2;P51159	O00194	7;1;1	7;1;1	7;1;1	Ras-related protein Rab-27B	RAB27B	sp|O00194|RB27B_HUMAN Ras-related protein Rab-27B OS=Homo sapiens (Human) OX=9606 GN=RAB27B PE=1 SV=4	3	7	7	7	6	4	5	2	1	1	6	6	6	6	4	5	2	1	1	6	6	6	6	4	5	2	1	1	6	6	6	49.1	49.1	49.1	24.608	218	218;213;221	0	38.426	39.4	23.9	28.9
O00264	O00264	1	1	1	Membrane-associated progesterone receptor component 1	PGRMC1	sp|O00264|PGRC1_HUMAN Membrane-associated progesterone receptor component 1 OS=Homo sapiens (Human) OX=9606 GN=PGRMC1 PE=1 SV=3	1	1	1	1	0	0	0	0	0	0	1	1	1	0	0	0	0	0	0	1	1	1	0	0	0	0	0	0	1	1	1	7.2	7.2	7.2	21.671	195	195	0.0027064	3.2868	0	0	0
O00299	O00299	7	7	7	Chloride intracellular channel protein 1	CLIC1	sp|O00299|CLIC1_HUMAN Chloride intracellular channel protein 1 OS=Homo sapiens (Human) OX=9606 GN=CLIC1 PE=1 SV=4	1	7	7	7	3	3	3	6	7	6	4	4	4	3	3	3	6	7	6	4	4	4	3	3	3	6	7	6	4	4	4	39	39	39	26.922	241	241	0	323.31	23.7	23.7	23.7
O00391;O00391-2;A8MXT8	O00391;O00391-2	23;22;2	23;22;2	23;22;2	Sulfhydryl oxidase 1	QSOX1	sp|O00391|QSOX1_HUMAN Sulfhydryl oxidase 1 OS=Homo sapiens (Human) OX=9606 GN=QSOX1 PE=1 SV=3;sp|O00391-2|QSOX1-2_HUMAN Isoform of O00391, Isoform 2 of Sulfhydryl oxidase 1 OS=Homo sapiens (Human) OX=9606 GN=QSOX1 PE=1 SV=3	3	23	23	23	19	18	19	1	0	0	11	11	11	19	18	19	1	0	0	11	11	11	19	18	19	1	0	0	11	11	11	39.8	39.8	39.8	82.577	747	747;604;155	0	323.31	35.3	30.4	32.4
O00410-2;O00410;O00410-3	O00410-2;O00410;O00410-3	1;1;1	1;1;1	1;1;1	Importin-5	IPO5	sp|O00410-2|IPO5-2_HUMAN Isoform of O00410, Isoform 2 of Importin-5 OS=Homo sapiens (Human) OX=9606 GN=IPO5 PE=1 SV=4;sp|O00410|IPO5_HUMAN Importin-5 OS=Homo sapiens (Human) OX=9606 GN=IPO5 PE=1 SV=4;sp|O00410-3|IPO5-3_HUMAN Isoform of O00410, Isoform 3 of	3	1	1	1	0	0	0	1	1	1	0	0	0	0	0	0	1	1	1	0	0	0	0	0	0	1	1	1	0	0	0	1.9	1.9	1.9	116.98	1037	1037;1097;1115	0.0052151	2.9271	0	0	0
O00429-4;O00429-5;O00429-3;O00429-9;O00429-2;O00429;O00429-8;O00429-6;O00429-7;B4DPZ9;B4DDQ3;F8VR28;F8VYL3	O00429-4;O00429-5;O00429-3;O00429-9;O00429-2;O00429;O00429-8;O00429-6;O00429-7	10;10;10;10;10;10;10;10;6;4;3;2;2	10;10;10;10;10;10;10;10;6;4;3;2;2	10;10;10;10;10;10;10;10;6;4;3;2;2	Dynamin-1-like protein	DNM1L	sp|O00429-4|DNM1L-4_HUMAN Isoform of O00429, Isoform 3 of Dynamin-1-like protein OS=Homo sapiens (Human) OX=9606 GN=DNM1L PE=1 SV=2;sp|O00429-5|DNM1L-5_HUMAN Isoform of O00429, Isoform 5 of Dynamin-1-like protein OS=Homo sapiens (Human) OX=9606 GN=DNM1L PE	13	10	10	10	5	5	9	0	1	1	3	2	3	5	5	9	0	1	1	3	2	3	5	5	9	0	1	1	3	2	3	25.2	25.2	25.2	78.099	699	699;710;710;712;725;736;738;749;533;156;180;97;117	0	69.047	12.9	13.2	23.3
O14791;O14791-2;O14791-3;B1AH95;F8WCH3;O95236-3;O95236-2;O95236	O14791;O14791-2;O14791-3	14;14;13;1;1;1;1;1	14;14;13;1;1;1;1;1	14;14;13;1;1;1;1;1	Apolipoprotein L1	APOL1	sp|O14791|APOL1_HUMAN Apolipoprotein L1 OS=Homo sapiens (Human) OX=9606 GN=APOL1 PE=1 SV=5;sp|O14791-2|APOL1-2_HUMAN Isoform of O14791, Isoform 2 of Apolipoprotein L1 OS=Homo sapiens (Human) OX=9606 GN=APOL1 PE=1 SV=5;sp|O14791-3|APOL1-3_HUMAN Isoform of O	8	14	14	14	10	10	9	5	5	7	6	6	3	10	10	9	5	5	7	6	6	3	10	10	9	5	5	7	6	6	3	51.5	51.5	51.5	43.974	398	398;414;380;141;142;202;331;402	0	323.31	37.4	39.9	39.2
O14818;O14818-2;Q8TAA3-2;Q8TAA3-5;Q8TAA3;A0A087WYS6;O14818-4;F5GY34	O14818;O14818-2;Q8TAA3-2;Q8TAA3-5;Q8TAA3;A0A087WYS6	6;5;4;4;4;3;2;1	6;5;4;4;4;3;2;1	6;5;4;4;4;3;2;1	Proteasome subunit alpha type-7;Proteasome subunit alpha type-7-like	PSMA7;PSMA8	sp|O14818|PSA7_HUMAN Proteasome subunit alpha type-7 OS=Homo sapiens (Human) OX=9606 GN=PSMA7 PE=1 SV=1;sp|O14818-2|PSA7-2_HUMAN Isoform of O14818, Isoform 2 of Proteasome subunit alpha type-7 OS=Homo sapiens (Human) OX=9606 GN=PSMA7 PE=1 SV=1;sp|Q8TAA3-2|	8	6	6	6	0	0	0	5	5	3	0	0	0	0	0	0	5	5	3	0	0	0	0	0	0	5	5	3	0	0	0	34.3	34.3	34.3	27.887	248	248;178;212;250;256;224;149;63	0	44.147	0	0	0
O15117;O15117-2;O15117-3	O15117;O15117-2;O15117-3	9;9;9	9;9;9	9;9;9	FYN-binding protein	FYB	sp|O15117|FYB1_HUMAN FYN-binding protein 1 OS=Homo sapiens (Human) OX=9606 GN=FYB1 PE=1 SV=2;sp|O15117-2|FYB1-2_HUMAN Isoform of O15117, Isoform FYB-130 of FYN-binding protein 1 OS=Homo sapiens (Human) OX=9606 GN=FYB1 PE=1 SV=2;sp|O15117-3|FYB1-3_HUMAN Iso	3	9	9	9	4	6	5	5	3	3	6	6	4	4	6	5	5	3	3	6	6	4	4	6	5	5	3	3	6	6	4	16.6	16.6	16.6	85.386	783	783;829;839	0	125.46	7.2	11.5	8.7
O15143;C9K057;A0A1W2PNV4;F8VXW2	O15143;C9K057;A0A1W2PNV4	4;3;3;1	4;3;3;1	4;3;3;1	Actin-related protein 2/3 complex subunit 1B	ARPC1B	sp|O15143|ARC1B_HUMAN Actin-related protein 2/3 complex subunit 1B OS=Homo sapiens (Human) OX=9606 GN=ARPC1B PE=1 SV=3;tr|C9K057|C9K057_HUMAN Isoform of O15143, WD_REPEATS_REGION domain-containing protein OS=Homo sapiens (Human) OX=9606 GN=ARPC1B PE=1 SV=2	4	4	4	4	2	0	1	1	1	0	2	2	1	2	0	1	1	1	0	2	2	1	2	0	1	1	1	0	2	2	1	16.7	16.7	16.7	40.949	372	372;352;684;130	0	35.483	9.4	0	4.8
O15144;G5E9S7;G5E9J0	O15144;G5E9S7;G5E9J0	4;2;2	4;2;2	4;2;2	Actin-related protein 2/3 complex subunit 2	ARPC2	sp|O15144|ARPC2_HUMAN Actin-related protein 2/3 complex subunit 2 OS=Homo sapiens (Human) OX=9606 GN=ARPC2 PE=1 SV=1;tr|G5E9S7|G5E9S7_HUMAN Isoform of O15144, Actin related protein 2/3 complex, subunit 2, 34kDa, isoform CRA_e OS=Homo sapiens (Human) OX=960	3	4	4	4	2	2	3	0	0	0	2	2	1	2	2	3	0	0	0	2	2	1	2	2	3	0	0	0	2	2	1	16.3	16.3	16.3	34.333	300	300;38;91	0	7.9868	9.7	6.7	9.7
O15145	O15145	3	3	3	Actin-related protein 2/3 complex subunit 3	ARPC3	sp|O15145|ARPC3_HUMAN Actin-related protein 2/3 complex subunit 3 OS=Homo sapiens (Human) OX=9606 GN=ARPC3 PE=1 SV=3	1	3	3	3	3	1	1	2	1	0	1	0	1	3	1	1	2	1	0	1	0	1	3	1	1	2	1	0	1	0	1	20.8	20.8	20.8	20.546	178	178	0	9.2363	20.8	7.3	7.3
O15204-2;O15204	O15204-2;O15204	1;1	1;1	1;1	ADAM DEC1	ADAMDEC1	sp|O15204-2|ADEC1-2_HUMAN Isoform of O15204, Isoform 2 of ADAM DEC1 OS=Homo sapiens (Human) OX=9606 GN=ADAMDEC1 PE=1 SV=2;sp|O15204|ADEC1_HUMAN ADAM DEC1 OS=Homo sapiens (Human) OX=9606 GN=ADAMDEC1 PE=1 SV=2	2	1	1	1	0	0	0	0	0	0	1	1	0	0	0	0	0	0	0	1	1	0	0	0	0	0	0	0	1	1	0	3.8	3.8	3.8	43.556	391	391;470	0	9.7639	0	0	0
Q9NUV7;O15270	Q9NUV7;O15270	1;1	1;1	1;1	Serine palmitoyltransferase 3;Serine palmitoyltransferase 2	SPTLC3;SPTLC2	sp|Q9NUV7|SPTC3_HUMAN Serine palmitoyltransferase 3 OS=Homo sapiens (Human) OX=9606 GN=SPTLC3 PE=1 SV=3;sp|O15270|SPTC2_HUMAN Serine palmitoyltransferase 2 OS=Homo sapiens (Human) OX=9606 GN=SPTLC2 PE=1 SV=1	2	1	1	1	1	1	1	1	1	1	1	1	0	1	1	1	1	1	1	1	1	0	1	1	1	1	1	1	1	1	0	1.3	1.3	1.3	62.049	552	552;562	0	7.1623	1.3	1.3	1.3
O15335	O15335	4	4	4	Chondroadherin	CHAD	sp|O15335|CHAD_HUMAN Chondroadherin OS=Homo sapiens (Human) OX=9606 GN=CHAD PE=1 SV=2	1	4	4	4	3	3	2	0	0	0	0	0	0	3	3	2	0	0	0	0	0	0	3	3	2	0	0	0	0	0	0	16.4	16.4	16.4	40.475	359	359	0	9.2505	12.5	12.8	8.9
O15457	O15457	1	1	1	MutS protein homolog 4	MSH4	sp|O15457|MSH4_HUMAN MutS protein homolog 4 OS=Homo sapiens (Human) OX=9606 GN=MSH4 PE=1 SV=2	1	1	1	1	0	0	0	0	0	1	0	0	0	0	0	0	0	0	1	0	0	0	0	0	0	0	0	1	0	0	0	2.5	2.5	2.5	104.75	936	936	0.0039526	3.0321	0	0	0
O15511-2;O15511;B1ALC0	O15511-2;O15511;B1ALC0	2;2;1	2;2;1	2;2;1	Actin-related protein 2/3 complex subunit 5	ARPC5	sp|O15511-2|ARPC5-2_HUMAN Isoform of O15511, Isoform 2 of Actin-related protein 2/3 complex subunit 5 OS=Homo sapiens (Human) OX=9606 GN=ARPC5 PE=1 SV=3;sp|O15511|ARPC5_HUMAN Actin-related protein 2/3 complex subunit 5 OS=Homo sapiens (Human) OX=9606 GN=AR	3	2	2	2	2	1	1	1	1	0	2	2	1	2	1	1	1	1	0	2	2	1	2	1	1	1	1	0	2	2	1	20.1	20.1	20.1	16.631	154	154;151;135	0	7.1253	20.1	12.3	12.3
O43157;O43157-3;O43157-2	O43157;O43157-3;O43157-2	2;1;1	2;1;1	2;1;1	Plexin-B1	PLXNB1	sp|O43157|PLXB1_HUMAN Plexin-B1 OS=Homo sapiens (Human) OX=9606 GN=PLXNB1 PE=1 SV=3;sp|O43157-3|PLXB1-3_HUMAN Isoform of O43157, Isoform 3 of Plexin-B1 OS=Homo sapiens (Human) OX=9606 GN=PLXNB1 PE=1 SV=3;sp|O43157-2|PLXB1-2_HUMAN Isoform of O43157, Isoform	3	2	2	2	0	0	0	0	1	2	0	0	0	0	0	0	0	1	2	0	0	0	0	0	0	0	1	2	0	0	0	1.5	1.5	1.5	232.3	2135	2135;729;1952	0	37.019	0	0	0
O43182-4;O43182;B4DN07;O43182-5;O43182-3;O43182-2	O43182-4;O43182;B4DN07;O43182-5;O43182-3;O43182-2	2;2;1;1;1;1	2;2;1;1;1;1	2;2;1;1;1;1	Rho GTPase-activating protein 6	ARHGAP6	sp|O43182-4|RHG06-4_HUMAN Isoform of O43182, Isoform 4 of Rho GTPase-activating protein 6 OS=Homo sapiens (Human) OX=9606 GN=ARHGAP6 PE=1 SV=3;sp|O43182|RHG06_HUMAN Rho GTPase-activating protein 6 OS=Homo sapiens (Human) OX=9606 GN=ARHGAP6 PE=1 SV=3;tr|B4D	6	2	2	2	1	1	1	1	2	2	0	1	0	1	1	1	1	2	2	0	1	0	1	1	1	1	2	2	0	1	0	3.4	3.4	3.4	84.843	771	771;974;604;562;690;765	0.0015244	5.0064	1.9	1.4	1.4
O43294-2;O43294	O43294-2;O43294	2;2	2;2	2;2	Transforming growth factor beta-1-induced transcript 1 protein	TGFB1I1	sp|O43294-2|TGFI1-2_HUMAN Isoform of O43294, Isoform 2 of Transforming growth factor beta-1-induced transcript 1 protein OS=Homo sapiens (Human) OX=9606 GN=TGFB1I1 PE=1 SV=2;sp|O43294|TGFI1_HUMAN Transforming growth factor beta-1-induced transcript 1 prote	2	2	2	2	1	1	1	1	2	0	1	0	1	1	1	1	1	2	0	1	0	1	1	1	1	1	2	0	1	0	1	5.6	5.6	5.6	47.941	444	444;461	0	8.9415	3.6	3.6	3.6
O43396;K7EPB7	O43396	3;1	3;1	3;1	Thioredoxin-like protein 1	TXNL1	sp|O43396|TXNL1_HUMAN Thioredoxin-like protein 1 OS=Homo sapiens (Human) OX=9606 GN=TXNL1 PE=1 SV=3	2	3	3	3	0	0	0	1	2	0	0	0	0	0	0	0	1	2	0	0	0	0	0	0	0	1	2	0	0	0	0	13.8	13.8	13.8	32.251	289	289;69	0	14.601	0	0	0
O43488;A0A499FJT0;Q8NHP1	O43488;A0A499FJT0;Q8NHP1	2;1;1	2;1;1	2;1;1	Aflatoxin B1 aldehyde reductase member 2;Aflatoxin B1 aldehyde reductase member 4	AKR7A2;AKR7L	sp|O43488|ARK72_HUMAN Aflatoxin B1 aldehyde reductase member 2 OS=Homo sapiens (Human) OX=9606 GN=AKR7A2 PE=1 SV=3;tr|A0A499FJT0|A0A499FJT0_HUMAN Isoform of Q8NHP1, Aldo_ket_red domain-containing protein OS=Homo sapiens (Human) OX=9606 GN=AKR7L PE=1 SV=1;s	3	2	2	2	0	1	2	0	0	0	0	0	1	0	1	2	0	0	0	0	0	1	0	1	2	0	0	0	0	0	1	7.5	7.5	7.5	39.589	359	359;330;331	0.0014225	3.8726	0	3.3	7.5
O43516-2;O43516;O43516-3;O43516-4;E9PB87;B8ZZ90	O43516-2;O43516;O43516-3;O43516-4;E9PB87	4;4;4;3;2;1	4;4;4;3;2;1	4;4;4;3;2;1	WAS/WASL-interacting protein family member 1	WIPF1	sp|O43516-2|WIPF1-2_HUMAN Isoform of O43516, Isoform 2 of WAS/WASL-interacting protein family member 1 OS=Homo sapiens (Human) OX=9606 GN=WIPF1 PE=1 SV=3;sp|O43516|WIPF1_HUMAN WAS/WASL-interacting protein family member 1 OS=Homo sapiens (Human) OX=9606 GN=	6	4	4	4	3	3	3	0	0	0	0	1	0	3	3	3	0	0	0	0	1	0	3	3	3	0	0	0	0	1	0	13.8	13.8	13.8	50.281	493	493;503;510;358;403;131	0	18.423	11.6	11.6	9.5
O43707;O43707-2;F5GXS2;O43707-3;M0QZQ3;C9JY79;Q9H254-2;Q9H254-4;Q9H254	O43707;O43707-2	26;17;8;8;1;1;1;1;1	9;5;4;4;1;1;1;1;1	9;5;4;4;1;1;1;1;1	Alpha-actinin-4	ACTN4	sp|O43707|ACTN4_HUMAN Alpha-actinin-4 OS=Homo sapiens (Human) OX=9606 GN=ACTN4 PE=1 SV=2;sp|O43707-2|ACTN4-2_HUMAN Isoform of O43707, Isoform ACTN4ISO of Alpha-actinin-4 OS=Homo sapiens (Human) OX=9606 GN=ACTN4 PE=1 SV=2	9	26	9	9	10	11	13	18	19	22	11	9	11	0	0	2	4	6	8	1	0	1	0	0	2	4	6	8	1	0	1	33.6	13.5	13.5	104.85	911	911;692;521;521;2002;2564;1309;2154;2564	0	56.466	12.8	14.6	16.9
O43852;O43852-3;O43852-15;O43852-6;O43852-2;O43852-4;O43852-10;O43852-5;O43852-9;O43852-13;O43852-14;O43852-11;O43852-8	O43852;O43852-3;O43852-15;O43852-6;O43852-2;O43852-4;O43852-10;O43852-5	5;5;4;4;4;4;3;3;2;1;1;1;1	5;5;4;4;4;4;3;3;2;1;1;1;1	5;5;4;4;4;4;3;3;2;1;1;1;1	Calumenin	CALU	sp|O43852|CALU_HUMAN Calumenin OS=Homo sapiens (Human) OX=9606 GN=CALU PE=1 SV=2;sp|O43852-3|CALU-3_HUMAN Isoform of O43852, Isoform 3 of Calumenin OS=Homo sapiens (Human) OX=9606 GN=CALU PE=1 SV=2;sp|O43852-15|CALU-15_HUMAN Isoform of O43852, Isoform 15 o	13	5	5	5	0	0	0	3	5	5	0	0	0	0	0	0	3	5	5	0	0	0	0	0	0	3	5	5	0	0	0	25.1	25.1	25.1	37.106	315	315;323;164;265;315;323;224;229;154;139;147;170;201	0	42.37	0	0	0
O43866	O43866	3	3	3	CD5 antigen-like	CD5L	sp|O43866|CD5L_HUMAN CD5 antigen-like OS=Homo sapiens (Human) OX=9606 GN=CD5L PE=1 SV=1	1	3	3	3	1	1	1	2	3	3	1	1	1	1	1	1	2	3	3	1	1	1	1	1	1	2	3	3	1	1	1	7.2	7.2	7.2	38.087	347	347	0	6.0914	2	2	2
O60268-2;O60268-3;O60268	O60268-2;O60268-3;O60268	2;2;2	2;2;2	2;2;2	Uncharacterized protein KIAA0513	KIAA0513	sp|O60268-2|K0513-2_HUMAN Isoform of O60268, Isoform 2 of Uncharacterized protein KIAA0513 OS=Homo sapiens (Human) OX=9606 GN=KIAA0513 PE=1 SV=1;sp|O60268-3|K0513-3_HUMAN Isoform of O60268, Isoform 3 of Uncharacterized protein KIAA0513 OS=Homo sapiens (Hum	3	2	2	2	0	0	0	0	1	1	0	0	0	0	0	0	0	1	1	0	0	0	0	0	0	0	1	1	0	0	0	8	8	8	33.717	301	301;401;411	0.0015314	5.0698	0	0	0
O60279	O60279	3	3	3	Sushi domain-containing protein 5	SUSD5	sp|O60279|SUSD5_HUMAN Sushi domain-containing protein 5 OS=Homo sapiens (Human) OX=9606 GN=SUSD5 PE=1 SV=3	1	3	3	3	0	0	0	2	2	1	0	0	0	0	0	0	2	2	1	0	0	0	0	0	0	2	2	1	0	0	0	3.8	3.8	3.8	68.02	629	629	0	6.5403	0	0	0
O60462-4;O60462-5;O60462-2;O60462-3;O60462;O60462-6	O60462-4;O60462-5;O60462-2;O60462-3;O60462;O60462-6	8;8;8;8;8;5	8;8;8;8;8;5	8;8;8;8;8;5	Neuropilin-2	NRP2	sp|O60462-4|NRP2-4_HUMAN Isoform of O60462, Isoform B0 of Neuropilin-2 OS=Homo sapiens (Human) OX=9606 GN=NRP2 PE=1 SV=3;sp|O60462-5|NRP2-5_HUMAN Isoform of O60462, Isoform B5 of Neuropilin-2 OS=Homo sapiens (Human) OX=9606 GN=NRP2 PE=1 SV=3;sp|O60462-2|NR	6	8	8	8	0	0	0	5	6	4	0	0	0	0	0	0	5	6	4	0	0	0	0	0	0	5	6	4	0	0	0	10.5	10.5	10.5	101.38	901	901;906;909;926;931;555	0	32.198	0	0	0
O60493-4;O60493;O60493-3;O60493-2	O60493-4;O60493;O60493-3;O60493-2	2;2;1;1	2;2;1;1	2;2;1;1	Sorting nexin-3	SNX3	sp|O60493-4|SNX3-4_HUMAN Isoform of O60493, Isoform 4 of Sorting nexin-3 OS=Homo sapiens (Human) OX=9606 GN=SNX3 PE=1 SV=3;sp|O60493|SNX3_HUMAN Sorting nexin-3 OS=Homo sapiens (Human) OX=9606 GN=SNX3 PE=1 SV=3;sp|O60493-3|SNX3-3_HUMAN Isoform of O60493, Is	4	2	2	2	0	2	2	0	0	0	0	0	0	0	2	2	0	0	0	0	0	0	0	2	2	0	0	0	0	0	0	15.7	15.7	15.7	16.315	140	140;162;113;130	0	5.8061	0	15.7	15.7
O60496;G3V114	O60496;G3V114	3;2	3;2	3;2	Docking protein 2	DOK2	sp|O60496|DOK2_HUMAN Docking protein 2 OS=Homo sapiens (Human) OX=9606 GN=DOK2 PE=1 SV=2;tr|G3V114|G3V114_HUMAN Isoform of O60496, PH domain-containing protein OS=Homo sapiens (Human) OX=9606 GN=DOK2 PE=1 SV=1	2	3	3	3	1	2	2	0	0	0	0	0	1	1	2	2	0	0	0	0	0	1	1	2	2	0	0	0	0	0	1	9.2	9.2	9.2	45.378	412	412;123	0	7.1733	4.1	6.6	6.8
O60506-4;O60506-3;O60506-2;O60506;B7Z645;O60506-5	O60506-4;O60506-3;O60506-2;O60506;B7Z645;O60506-5	8;8;8;8;6;5	8;8;8;8;6;5	8;8;8;8;6;5	Heterogeneous nuclear ribonucleoprotein Q	SYNCRIP	sp|O60506-4|HNRPQ-4_HUMAN Isoform of O60506, Isoform 4 of Heterogeneous nuclear ribonucleoprotein Q OS=Homo sapiens (Human) OX=9606 GN=SYNCRIP PE=1 SV=2;sp|O60506-3|HNRPQ-3_HUMAN Isoform of O60506, Isoform 3 of Heterogeneous nuclear ribonucleoprotein Q OS=	6	8	8	8	5	5	6	0	0	0	0	0	0	5	5	6	0	0	0	0	0	0	5	5	6	0	0	0	0	0	0	21.6	21.6	21.6	58.735	527	527;562;588;623;464;410	0	34.747	13.3	15.6	17.1
O60673-2;O60673	O60673-2;O60673	2;2	2;2	2;2	DNA polymerase zeta catalytic subunit	REV3L	sp|O60673-2|REV3L-2_HUMAN Isoform of O60673, Isoform 2 of DNA polymerase zeta catalytic subunit OS=Homo sapiens (Human) OX=9606 GN=REV3L PE=1 SV=2;sp|O60673|REV3L_HUMAN DNA polymerase zeta catalytic subunit OS=Homo sapiens (Human) OX=9606 GN=REV3L PE=1 SV=	2	2	2	2	1	0	1	0	0	0	0	0	0	1	0	1	0	0	0	0	0	0	1	0	1	0	0	0	0	0	0	0.8	0.8	0.8	344.15	3052	3052;3130	0.0077922	2.8911	0.5	0	0.3
O75037-3;O75037-4;O75037-2;O75037	O75037-3;O75037-4;O75037-2;O75037	1;1;1;1	1;1;1;1	1;1;1;1	Kinesin-like protein KIF21B	KIF21B	sp|O75037-3|KI21B-3_HUMAN Isoform of O75037, Isoform 3 of Kinesin-like protein KIF21B OS=Homo sapiens (Human) OX=9606 GN=KIF21B PE=1 SV=2;sp|O75037-4|KI21B-4_HUMAN Isoform of O75037, Isoform 4 of Kinesin-like protein KIF21B OS=Homo sapiens (Human) OX=9606	4	1	1	1	0	0	1	0	0	0	0	1	0	0	0	1	0	0	0	0	1	0	0	0	1	0	0	0	0	1	0	0.9	0.9	0.9	179.75	1610	1610;1623;1624;1637	1	-2	0	0	0.9
O75038-5	O75038-5	1	1	1			sp|O75038-5|PLCH2-5_HUMAN Isoform of O75038, Isoform 5 of 1-phosphatidylinositol 4,5-bisphosphate phosphodiesterase eta-2 OS=Homo sapiens (Human) OX=9606 GN=PLCH2 PE=2 SV=3	1	1	1	1	0	0	0	1	1	1	0	0	0	0	0	0	1	1	1	0	0	0	0	0	0	1	1	1	0	0	0	2.8	2.8	2.8	52.941	497	497	1	-2	0	0	0
O75083;O75083-3	O75083;O75083-3	10;7	10;7	10;7	WD repeat-containing protein 1	WDR1	sp|O75083|WDR1_HUMAN WD repeat-containing protein 1 OS=Homo sapiens (Human) OX=9606 GN=WDR1 PE=1 SV=4;sp|O75083-3|WDR1-3_HUMAN Isoform of O75083, Isoform 2 of WD repeat-containing protein 1 OS=Homo sapiens (Human) OX=9606 GN=WDR1 PE=1 SV=4	2	10	10	10	7	7	8	0	0	0	8	7	6	7	7	8	0	0	0	8	7	6	7	7	8	0	0	0	8	7	6	35.1	35.1	35.1	66.193	606	606;466	0	159.54	23.4	23.4	27.1
O75531	O75531	2	2	2	Barrier-to-autointegration factor;Barrier-to-autointegration factor, N-terminally processed	BANF1	sp|O75531|BAF_HUMAN Barrier-to-autointegration factor OS=Homo sapiens (Human) OX=9606 GN=BANF1 PE=1 SV=1	1	2	2	2	0	0	0	0	1	0	1	1	1	0	0	0	0	1	0	1	1	1	0	0	0	0	1	0	1	1	1	29.2	29.2	29.2	10.058	89	89	0.0014684	4.1706	0	0	0
O75558	O75558	5	5	5	Syntaxin-11	STX11	sp|O75558|STX11_HUMAN Syntaxin-11 OS=Homo sapiens (Human) OX=9606 GN=STX11 PE=1 SV=1	1	5	5	5	2	2	4	1	0	1	3	5	3	2	2	4	1	0	1	3	5	3	2	2	4	1	0	1	3	5	3	22	22	22	33.195	287	287	0	19.425	9.4	7.7	17.1
O75563	O75563	2	2	2	Src kinase-associated phosphoprotein 2	SKAP2	sp|O75563|SKAP2_HUMAN Src kinase-associated phosphoprotein 2 OS=Homo sapiens (Human) OX=9606 GN=SKAP2 PE=1 SV=1	1	2	2	2	1	2	1	2	1	1	1	1	1	1	2	1	2	1	1	1	1	1	1	2	1	2	1	1	1	1	1	5.8	5.8	5.8	41.216	359	359	0.0015175	4.9153	3.1	5.8	3.1
O75570-2	O75570-2	1	1	1			sp|O75570-2|RF1M-2_HUMAN Isoform of O75570, Isoform 2 of Peptide chain release factor 1, mitochondrial OS=Homo sapiens (Human) OX=9606 GN=MTRF1 PE=1 SV=2	1	1	1	1	0	0	1	0	0	0	0	0	0	0	0	1	0	0	0	0	0	0	0	0	1	0	0	0	0	0	0	3.2	3.2	3.2	54.621	468	468	1	-2	0	0	3.2
O75636-2;O75636	O75636-2;O75636	5;5	5;5	5;5	Ficolin-3	FCN3	sp|O75636-2|FCN3-2_HUMAN Isoform of O75636, Isoform 2 of Ficolin-3 OS=Homo sapiens (Human) OX=9606 GN=FCN3 PE=1 SV=2;sp|O75636|FCN3_HUMAN Ficolin-3 OS=Homo sapiens (Human) OX=9606 GN=FCN3 PE=1 SV=2	2	5	5	5	2	3	3	3	3	1	3	2	2	2	3	3	3	3	1	3	2	2	2	3	3	3	3	1	3	2	2	20.1	20.1	20.1	31.677	288	288;299	0	54.974	8	13.5	11.1
O75915;F8WF90;C9JQU6;F8WF33	O75915;F8WF90;C9JQU6;F8WF33	2;1;1;1	2;1;1;1	2;1;1;1	PRA1 family protein 3	ARL6IP5	sp|O75915|PRAF3_HUMAN PRA1 family protein 3 OS=Homo sapiens (Human) OX=9606 GN=ARL6IP5 PE=1 SV=1;tr|F8WF90|F8WF90_HUMAN Isoform of O75915, PRA1 family protein OS=Homo sapiens (Human) OX=9606 GN=ARL6IP5 PE=1 SV=1;tr|C9JQU6|C9JQU6_HUMAN Isoform of O75915, PR	4	2	2	2	2	2	2	0	2	0	1	2	2	2	2	2	0	2	0	1	2	2	2	2	2	0	2	0	1	2	2	16	16	16	21.614	188	188;59;88;93	0	19.433	16	16	16
O94919	O94919	3	3	3	Endonuclease domain-containing 1 protein	ENDOD1	sp|O94919|ENDD1_HUMAN Endonuclease domain-containing 1 protein OS=Homo sapiens (Human) OX=9606 GN=ENDOD1 PE=1 SV=2	1	3	3	3	2	1	1	0	0	0	1	3	1	2	1	1	0	0	0	1	3	1	2	1	1	0	0	0	1	3	1	9	9	9	55.016	500	500	0	30.696	6.4	3.6	2.8
O95197-3;O95197-4;O95197-7;O95197-2;O95197;O95197-5	O95197-3;O95197-4;O95197-7;O95197-2;O95197;O95197-5	2;2;2;2;2;1	2;2;2;2;2;1	2;2;2;2;2;1	Reticulon-3	RTN3	sp|O95197-3|RTN3-3_HUMAN Isoform of O95197, Isoform 3 of Reticulon-3 OS=Homo sapiens (Human) OX=9606 GN=RTN3 PE=1 SV=2;sp|O95197-4|RTN3-4_HUMAN Isoform of O95197, Isoform 4 of Reticulon-3 OS=Homo sapiens (Human) OX=9606 GN=RTN3 PE=1 SV=2;sp|O95197-7|RTN3-7	6	2	2	2	1	2	2	0	1	0	1	1	1	1	2	2	0	1	0	1	1	1	1	2	2	0	1	0	1	1	1	9.7	9.7	9.7	25.609	236	236;255;920;1013;1032;241	0.0015221	4.9957	4.7	9.7	9.7
O95445	O95445	4	4	2	Apolipoprotein M	APOM	sp|O95445|APOM_HUMAN Apolipoprotein M OS=Homo sapiens (Human) OX=9606 GN=APOM PE=1 SV=2	1	4	4	2	4	4	4	2	2	2	4	4	3	4	4	4	2	2	2	4	4	3	2	2	2	0	0	1	2	2	2	36.2	36.2	25.5	21.253	188	188	0	129.23	36.2	36.2	36.2
O95714	O95714	2	2	2	E3 ubiquitin-protein ligase HERC2	HERC2	sp|O95714|HERC2_HUMAN E3 ubiquitin-protein ligase HERC2 OS=Homo sapiens (Human) OX=9606 GN=HERC2 PE=1 SV=2	1	2	2	2	0	0	0	1	0	1	0	0	1	0	0	0	1	0	1	0	0	1	0	0	0	1	0	1	0	0	1	0.4	0.4	0.4	527.22	4834	4834	0.0027397	3.4036	0	0	0
O95810	O95810	13	13	13	Serum deprivation-response protein	SDPR	sp|O95810|CAVN2_HUMAN Caveolae-associated protein 2 OS=Homo sapiens (Human) OX=9606 GN=CAVIN2 PE=1 SV=3	1	13	13	13	8	6	6	9	12	11	9	8	8	8	6	6	9	12	11	9	8	8	8	6	6	9	12	11	9	8	8	44.7	44.7	44.7	47.173	425	425	0	323.31	27.8	22.1	22.1
P00338;P00338-3;P00338-4;P00338-5;P00338-2;F5H5J4;F5H6W8;F5H8H6;F5GXC7;F5GWW2;F5GXU1	P00338;P00338-3;P00338-4;P00338-5;P00338-2	9;9;7;6;6;3;3;1;1;1;1	9;9;7;6;6;3;3;1;1;1;1	8;8;6;5;5;3;3;1;1;1;1	L-lactate dehydrogenase A chain	LDHA	sp|P00338|LDHA_HUMAN L-lactate dehydrogenase A chain OS=Homo sapiens (Human) OX=9606 GN=LDHA PE=1 SV=2;sp|P00338-3|LDHA-3_HUMAN Isoform of P00338, Isoform 3 of L-lactate dehydrogenase A chain OS=Homo sapiens (Human) OX=9606 GN=LDHA PE=1 SV=2;sp|P00338-4|LD	11	9	9	8	3	5	3	1	0	0	4	6	5	3	5	3	1	0	0	4	6	5	3	4	3	1	0	0	4	6	5	31.9	31.9	28.3	36.688	332	332;361;274;241;274;89;94;42;45;45;46	0	52.117	12.7	19.3	12.7
P00387-2;P00387;P00387-3	P00387-2;P00387;P00387-3	4;4;4	4;4;4	4;4;4	NADH-cytochrome b5 reductase 3;NADH-cytochrome b5 reductase 3 membrane-bound form;NADH-cytochrome b5 reductase 3 soluble form	CYB5R3	sp|P00387-2|NB5R3-2_HUMAN Isoform of P00387, Isoform 2 of NADH-cytochrome b5 reductase 3 OS=Homo sapiens (Human) OX=9606 GN=CYB5R3 PE=1 SV=3;sp|P00387|NB5R3_HUMAN NADH-cytochrome b5 reductase 3 OS=Homo sapiens (Human) OX=9606 GN=CYB5R3 PE=1 SV=3;sp|P00387-	3	4	4	4	4	4	3	1	1	0	3	2	2	4	4	3	1	1	0	3	2	2	4	4	3	1	1	0	3	2	2	17.6	17.6	17.6	31.628	278	278;301;334	0	27.917	17.6	17.6	13.7
P00403	P00403	1	1	1	Cytochrome c oxidase subunit 2	MT-CO2	sp|P00403|COX2_HUMAN Cytochrome c oxidase subunit 2 OS=Homo sapiens (Human) OX=9606 GN=MT-CO2 PE=1 SV=1	1	1	1	1	1	0	1	0	0	0	0	0	0	1	0	1	0	0	0	0	0	0	1	0	1	0	0	0	0	0	0	8.8	8.8	8.8	25.565	227	227	0.003963	3.0885	8.8	0	8.8
P00450	P00450	53	53	4	Ceruloplasmin	CP	sp|P00450|CERU_HUMAN Ceruloplasmin OS=Homo sapiens (Human) OX=9606 GN=CP PE=1 SV=1	1	53	53	4	14	10	15	42	47	49	11	15	12	14	10	15	42	47	49	11	15	12	1	0	1	3	4	3	0	0	0	72.4	72.4	9.8	122.2	1065	1065	0	323.31	19	11.5	20.4
P00451;A0A2R8Y707;P00451-2	P00451	5;1;1	5;1;1	5;1;1	Coagulation factor VIII;Factor VIIIa heavy chain, 200 kDa isoform;Factor VIIIa heavy chain, 92 kDa isoform;Factor VIII B chain;Factor VIIIa light chain	F8	sp|P00451|FA8_HUMAN Coagulation factor VIII OS=Homo sapiens (Human) OX=9606 GN=F8 PE=1 SV=1	3	5	5	5	1	0	0	3	4	2	0	0	0	1	0	0	3	4	2	0	0	0	1	0	0	3	4	2	0	0	0	2.8	2.8	2.8	267.01	2351	2351;262;216	0	11.543	0.6	0	0
P00488	P00488	14	14	14	Coagulation factor XIII A chain	F13A1	sp|P00488|F13A_HUMAN Coagulation factor XIII A chain OS=Homo sapiens (Human) OX=9606 GN=F13A1 PE=1 SV=4	1	14	14	14	11	13	11	7	4	9	11	12	11	11	13	11	7	4	9	11	12	11	11	13	11	7	4	9	11	12	11	27	27	27	83.266	732	732	0	105.32	19.8	23.6	21.7
P00558-2;P00558;P07205	P00558-2;P00558;P07205	4;4;2	4;4;2	4;4;2	Phosphoglycerate kinase 1;Phosphoglycerate kinase 2	PGK1;PGK2	sp|P00558-2|PGK1-2_HUMAN Isoform of P00558, Isoform 2 of Phosphoglycerate kinase 1 OS=Homo sapiens (Human) OX=9606 GN=PGK1 PE=1 SV=3;sp|P00558|PGK1_HUMAN Phosphoglycerate kinase 1 OS=Homo sapiens (Human) OX=9606 GN=PGK1 PE=1 SV=3;sp|P07205|PGK2_HUMAN Phosp	3	4	4	4	3	3	2	0	0	0	3	3	3	3	3	2	0	0	0	3	3	3	3	3	2	0	0	0	3	3	3	16.2	16.2	16.2	41.428	389	389;417;417	0	10.103	11.6	12.3	7.7
Q5T9B7;P00568	Q5T9B7;P00568	2;2	2;2	2;2	Adenylate kinase isoenzyme 1	AK1	tr|Q5T9B7|Q5T9B7_HUMAN Isoform of P00568, Adenylate kinase isoenzyme 1 OS=Homo sapiens (Human) OX=9606 GN=AK1 PE=1 SV=1;sp|P00568|KAD1_HUMAN Adenylate kinase isoenzyme 1 OS=Homo sapiens (Human) OX=9606 GN=AK1 PE=1 SV=3	2	2	2	2	2	2	1	0	0	0	0	0	0	2	2	1	0	0	0	0	0	0	2	2	1	0	0	0	0	0	0	12.9	12.9	12.9	23.411	210	210;194	0.0015129	4.776	12.9	12.9	6.7
P00734;E9PIT3;CON__P00735	P00734;E9PIT3	27;24;6	27;24;6	27;24;6	Prothrombin;Activation peptide fragment 1;Activation peptide fragment 2;Thrombin light chain;Thrombin heavy chain	F2	sp|P00734|THRB_HUMAN Prothrombin OS=Homo sapiens (Human) OX=9606 GN=F2 PE=1 SV=2;tr|E9PIT3|E9PIT3_HUMAN Isoform of P00734, Prothrombin OS=Homo sapiens (Human) OX=9606 GN=F2 PE=1 SV=1	3	27	27	27	5	5	4	23	21	23	9	9	9	5	5	4	23	21	23	9	9	9	5	5	4	23	21	23	9	9	9	49.2	49.2	49.2	70.036	622	622;583;625	0	323.31	9.3	8.7	6.4
P00738;A0A0C4DGL8;H0Y300;P00738-2;A0A087WU08;J3QQI8;H3BMJ7	P00738;A0A0C4DGL8;H0Y300;P00738-2;A0A087WU08	14;12;12;10;8;2;2	14;12;12;10;8;2;2	6;4;4;6;4;2;2	Haptoglobin;Haptoglobin alpha chain;Haptoglobin beta chain	HP	sp|P00738|HPT_HUMAN Haptoglobin OS=Homo sapiens (Human) OX=9606 GN=HP PE=1 SV=1;tr|A0A0C4DGL8|A0A0C4DGL8_HUMAN Isoform of P00738, Haptoglobin OS=Homo sapiens (Human) OX=9606 GN=HP PE=1 SV=1;tr|H0Y300|H0Y300_HUMAN Isoform of P00738, Haptoglobin OS=Homo sapi	7	14	14	6	12	10	9	14	12	12	9	11	9	12	10	9	14	12	12	9	11	9	6	4	4	6	5	5	5	6	4	27.3	27.3	14.8	45.205	406	406;347;442;347;281;91;92	0	323.31	27.1	22.2	21.9
P00739;P00739-2;J3KTC3;A0A0A0MRD9	P00739;P00739-2;J3KTC3;A0A0A0MRD9	12;10;6;6	4;2;2;2	4;2;2;2	Haptoglobin-related protein	HPR	sp|P00739|HPTR_HUMAN Haptoglobin-related protein OS=Homo sapiens (Human) OX=9606 GN=HPR PE=2 SV=2;sp|P00739-2|HPTR-2_HUMAN Isoform of P00739, Isoform 2 of Haptoglobin-related protein OS=Homo sapiens (Human) OX=9606 GN=HPR PE=2 SV=2;tr|J3KTC3|J3KTC3_HUMAN I	4	12	4	4	9	8	9	10	9	8	7	8	7	3	2	4	2	2	1	3	3	2	3	2	4	2	2	1	3	3	2	27.6	12.9	12.9	39.029	348	348;385;117;281	0	142.89	27	22.7	26.7
P00740-2;P00740	P00740-2;P00740	11;11	11;11	11;11	Coagulation factor IX;Coagulation factor IXa light chain;Coagulation factor IXa heavy chain	F9	sp|P00740-2|FA9-2_HUMAN Isoform of P00740, Isoform 2 of Coagulation factor IX OS=Homo sapiens (Human) OX=9606 GN=F9 PE=1 SV=2;sp|P00740|FA9_HUMAN Coagulation factor IX OS=Homo sapiens (Human) OX=9606 GN=F9 PE=1 SV=2	2	11	11	11	0	0	0	9	10	11	4	4	2	0	0	0	9	10	11	4	4	2	0	0	0	9	10	11	4	4	2	32.4	32.4	32.4	47.617	423	423;461	0	323.31	0	0	0
P00742;Q5JVE8;B7ZBK1;F8WBM7	P00742	13;4;4;2	13;4;4;2	13;4;4;2	Coagulation factor X;Factor X light chain;Factor X heavy chain;Activated factor Xa heavy chain	F10	sp|P00742|FA10_HUMAN Coagulation factor X OS=Homo sapiens (Human) OX=9606 GN=F10 PE=1 SV=2	4	13	13	13	0	0	0	6	8	12	3	3	3	0	0	0	6	8	12	3	3	3	0	0	0	6	8	12	3	3	3	28.5	28.5	28.5	54.731	488	488;332;334;130	0	323.31	0	0	0
P00747;Q5TEH5;Q15195;CON__P06868;Q02325	P00747	24;4;2;1;1	24;4;2;1;1	24;4;2;1;1	Plasminogen;Plasmin heavy chain A;Activation peptide;Angiostatin;Plasmin heavy chain A, short form;Plasmin light chain B	PLG	sp|P00747|PLMN_HUMAN Plasminogen OS=Homo sapiens (Human) OX=9606 GN=PLG PE=1 SV=2	5	24	24	24	23	23	22	5	5	6	6	5	5	23	23	22	5	5	6	6	5	5	23	23	22	5	5	6	6	5	5	35.8	35.8	35.8	90.568	810	810;136;96;812;96	0	323.31	34.4	34.8	34
P00748	P00748	12	12	12	Coagulation factor XII;Coagulation factor XIIa heavy chain;Beta-factor XIIa part 1;Coagulation factor XIIa light chain	F12	sp|P00748|FA12_HUMAN Coagulation factor XII OS=Homo sapiens (Human) OX=9606 GN=F12 PE=1 SV=3	1	12	12	12	11	10	11	0	0	0	7	7	6	11	10	11	0	0	0	7	7	6	11	10	11	0	0	0	7	7	6	24.9	24.9	24.9	67.791	615	615	0	323.31	23.6	22.3	23.6
P01008;Q8TCE1	P01008;Q8TCE1	10;5	10;5	9;4	Antithrombin-III	SERPINC1	sp|P01008|ANT3_HUMAN Antithrombin-III OS=Homo sapiens (Human) OX=9606 GN=SERPINC1 PE=1 SV=1;tr|Q8TCE1|Q8TCE1_HUMAN Isoform of P01008, SERPIN domain-containing protein OS=Homo sapiens (Human) OX=9606 GN=SERPINC1 PE=1 SV=1	2	10	10	9	5	3	3	8	5	10	8	8	7	5	3	3	8	5	10	8	8	7	4	2	2	7	4	9	7	7	6	31	31	28.7	52.602	464	464;259	0	52.879	13.8	7.8	7.8
P01009;P01009-2;P01009-3	P01009;P01009-2;P01009-3	23;18;14	23;18;14	1;1;1	Alpha-1-antitrypsin;Short peptide from AAT	SERPINA1	sp|P01009|A1AT_HUMAN Alpha-1-antitrypsin OS=Homo sapiens (Human) OX=9606 GN=SERPINA1 PE=1 SV=3;sp|P01009-2|A1AT-2_HUMAN Isoform of P01009, Isoform 2 of Alpha-1-antitrypsin OS=Homo sapiens (Human) OX=9606 GN=SERPINA1 PE=1 SV=3;sp|P01009-3|A1AT-3_HUMAN Isofo	3	23	23	1	15	13	12	22	17	18	13	14	12	15	13	12	22	17	18	13	14	12	1	1	1	1	1	1	1	1	1	63.4	63.4	3.8	46.736	418	418;359;306	0	323.31	49.8	40.7	42.1
P01011;G3V3A0;P01011-2;P01011-3	P01011;G3V3A0	16;8;7;1	16;8;7;1	16;8;7;1	Alpha-1-antichymotrypsin;Alpha-1-antichymotrypsin His-Pro-less	SERPINA3	sp|P01011|AACT_HUMAN Alpha-1-antichymotrypsin OS=Homo sapiens (Human) OX=9606 GN=SERPINA3 PE=1 SV=2;tr|G3V3A0|G3V3A0_HUMAN Isoform of P01011, SERPIN domain-containing protein OS=Homo sapiens (Human) OX=9606 GN=SERPINA3 PE=1 SV=1	4	16	16	16	9	4	6	15	12	13	10	12	10	9	4	6	15	12	13	10	12	10	9	4	6	15	12	13	10	12	10	44	44	44	47.65	423	423;205;216;95	0	323.31	26.7	13.5	18.4
P01019	P01019	9	9	9	Angiotensinogen;Angiotensin-1;Angiotensin-2;Angiotensin-3;Angiotensin-4;Angiotensin 1-9;Angiotensin 1-7;Angiotensin 1-5;Angiotensin 1-4	AGT	sp|P01019|ANGT_HUMAN Angiotensinogen OS=Homo sapiens (Human) OX=9606 GN=AGT PE=1 SV=1	1	9	9	9	6	7	6	9	9	7	6	6	6	6	7	6	9	9	7	6	6	6	6	7	6	9	9	7	6	6	6	26.6	26.6	26.6	53.154	485	485	0	231.43	18.6	20.6	17.5
P01023;P20742-2;P20742;CON__ENSEMBL:ENSBTAP00000024146;F5H1E8	P01023	43;6;6;4;1	43;6;6;4;1	43;6;6;4;1	Alpha-2-macroglobulin	A2M	sp|P01023|A2MG_HUMAN Alpha-2-macroglobulin OS=Homo sapiens (Human) OX=9606 GN=A2M PE=1 SV=3	5	43	43	43	34	30	35	36	35	29	35	38	33	34	30	35	36	35	29	35	38	33	34	30	35	36	35	29	35	38	33	38.9	38.9	38.9	163.29	1474	1474;1268;1482;1477;90	0	323.31	32.9	29.2	34.6
P01024;O95568	P01024	89;1	89;1	80;1	Complement C3;Complement C3 beta chain;C3-beta-c;Complement C3 alpha chain;C3a anaphylatoxin;Acylation stimulating protein;Complement C3b alpha chain;Complement C3c alpha chain fragment 1;Complement C3dg fragment;Complement C3g fragment;Complement C3d fragment;Complement C3f fragment;Complement C3c alpha chain fragment 2	C3	sp|P01024|CO3_HUMAN Complement C3 OS=Homo sapiens (Human) OX=9606 GN=C3 PE=1 SV=2	2	89	89	80	75	72	71	79	75	72	62	66	61	75	72	71	79	75	72	62	66	61	67	64	63	70	67	64	56	59	55	69.1	69.1	64.2	187.15	1663	1663;372	0	323.31	59.9	58.7	56.9
P01031;CON__Q1A7A4	P01031	27;2	27;2	27;2	Complement C5;Complement C5 beta chain;Complement C5 alpha chain;C5a anaphylatoxin;Complement C5 alpha chain	C5	sp|P01031|CO5_HUMAN Complement C5 OS=Homo sapiens (Human) OX=9606 GN=C5 PE=1 SV=4	2	27	27	27	14	8	12	17	17	16	7	7	9	14	8	12	17	17	16	7	7	9	14	8	12	17	17	16	7	7	9	21.8	21.8	21.8	188.3	1676	1676;1677	0	208.56	12.4	6	8.7
P01034	P01034	3	3	3	Cystatin-C	CST3	sp|P01034|CYTC_HUMAN Cystatin-C OS=Homo sapiens (Human) OX=9606 GN=CST3 PE=1 SV=1	1	3	3	3	2	2	2	0	0	0	2	3	3	2	2	2	0	0	0	2	3	3	2	2	2	0	0	0	2	3	3	30.1	30.1	30.1	15.799	146	146	0	30.582	19.2	19.2	19.2
P01042	P01042	26	26	8	Kininogen-1;Kininogen-1 heavy chain;T-kinin;Bradykinin;Lysyl-bradykinin;Kininogen-1 light chain;Low molecular weight growth-promoting factor	KNG1	sp|P01042|KNG1_HUMAN Kininogen-1 OS=Homo sapiens (Human) OX=9606 GN=KNG1 PE=1 SV=2	1	26	26	8	12	11	11	17	15	15	19	19	16	12	11	11	17	15	15	19	19	16	5	4	5	5	5	4	5	5	5	43.6	43.6	15.5	71.957	644	644	0	323.31	21	19.3	19.3
P01116-2;P01116;G3V4K2;G3V5T7;P01112-2;P01112;P01111	P01116-2;P01116;G3V4K2;G3V5T7;P01112-2;P01112;P01111	2;2;1;1;1;1;1	2;2;1;1;1;1;1	2;2;1;1;1;1;1	GTPase KRas;GTPase KRas, N-terminally processed;GTPase HRas;GTPase HRas, N-terminally processed;GTPase NRas	KRAS;HRAS;NRAS	sp|P01116-2|RASK-2_HUMAN Isoform of P01116, Isoform 2B of GTPase KRas OS=Homo sapiens (Human) OX=9606 GN=KRAS PE=1 SV=1;sp|P01116|RASK_HUMAN GTPase KRas OS=Homo sapiens (Human) OX=9606 GN=KRAS PE=1 SV=1;tr|G3V4K2|G3V4K2_HUMAN Isoform of P01116, GTPase KRas	7	2	2	2	1	1	1	0	0	0	0	1	1	1	1	1	0	0	0	0	1	1	1	1	1	0	0	0	0	1	1	10.6	10.6	10.6	21.424	188	188;189;43;75;170;189;189	0.002751	3.4601	4.8	4.8	4.8
P01275	P01275	2	2	2	Glucagon;Glicentin;Glicentin-related polypeptide;Oxyntomodulin;Glucagon;Glucagon-like peptide 1;Glucagon-like peptide 1(7-37);Glucagon-like peptide 1(7-36);Glucagon-like peptide 2	GCG	sp|P01275|GLUC_HUMAN Glucagon OS=Homo sapiens (Human) OX=9606 GN=GCG PE=1 SV=3	1	2	2	2	0	0	0	0	2	0	0	0	0	0	0	0	0	2	0	0	0	0	0	0	0	0	2	0	0	0	0	16.7	16.7	16.7	20.909	180	180	0.0027322	3.3803	0	0	0
P01591	P01591	3	3	3	Immunoglobulin J chain	IGJ	sp|P01591|IGJ_HUMAN Immunoglobulin J chain OS=Homo sapiens (Human) OX=9606 GN=JCHAIN PE=1 SV=4	1	3	3	3	1	3	2	2	2	3	2	2	2	1	3	2	2	2	3	2	2	2	1	3	2	2	2	3	2	2	2	17	17	17	18.098	159	159	0	108.46	7.5	17	12.6
P01602	P01602	1	1	1	Ig kappa chain V-I region HK102	IGKV1-5	sp|P01602|KV105_HUMAN Immunoglobulin kappa variable 1-5 OS=Homo sapiens (Human) OX=9606 GN=IGKV1-5 PE=1 SV=2	1	1	1	1	1	1	0	1	1	1	0	0	0	1	1	0	1	1	1	0	0	0	1	1	0	1	1	1	0	0	0	9.4	9.4	9.4	12.781	117	117	0.0014859	4.3844	9.4	9.4	0
P01619	P01619	4	4	2	Ig kappa chain V-III region B6		sp|P01619|KV320_HUMAN Immunoglobulin kappa variable 3-20 OS=Homo sapiens (Human) OX=9606 GN=IGKV3-20 PE=1 SV=2	1	4	4	2	3	4	3	1	2	1	2	2	2	3	4	3	1	2	1	2	2	2	2	2	1	1	2	1	1	1	1	41.4	41.4	21.6	12.557	116	116	0	261.74	35.3	41.4	33.6
P01624;A0A087WSY6;A0A0C4DH90;A0A075B6H7;A0A0C4DH55	P01624;A0A087WSY6;A0A0C4DH90;A0A075B6H7;A0A0C4DH55	2;1;1;1;1	2;1;1;1;1	2;1;1;1;1	Ig kappa chain V-III region POM	IGKV3D-15;IGKV3OR2-268;IGKV3-7;IGKV3D-7	sp|P01624|KV315_HUMAN Immunoglobulin kappa variable 3-15 OS=Homo sapiens (Human) OX=9606 GN=IGKV3-15 PE=1 SV=2;sp|A0A087WSY6|KVD15_HUMAN Immunoglobulin kappa variable 3D-15 OS=Homo sapiens (Human) OX=9606 GN=IGKV3D-15 PE=3 SV=6;tr|A0A0C4DH90|A0A0C4DH90_HUM	5	2	2	2	2	1	2	1	1	1	0	0	0	2	1	2	1	1	1	0	0	0	2	1	2	1	1	1	0	0	0	20.9	20.9	20.9	12.496	115	115;115;116;116;119	0	39.115	20.9	13	20.9
P01700	P01700	1	1	1	Ig lambda chain V-I region HA		sp|P01700|LV147_HUMAN Immunoglobulin lambda variable 1-47 OS=Homo sapiens (Human) OX=9606 GN=IGLV1-47 PE=1 SV=2	1	1	1	1	1	1	1	1	1	1	1	0	0	1	1	1	1	1	1	1	0	0	1	1	1	1	1	1	1	0	0	11.1	11.1	11.1	12.283	117	117	0	23.367	11.1	11.1	11.1
P01701	P01701	1	1	1	Ig lambda chain V-I region NEW		sp|P01701|LV151_HUMAN Immunoglobulin lambda variable 1-51 OS=Homo sapiens (Human) OX=9606 GN=IGLV1-51 PE=1 SV=2	1	1	1	1	1	1	1	1	1	1	1	0	1	1	1	1	1	1	1	1	0	1	1	1	1	1	1	1	1	0	1	6.8	6.8	6.8	12.249	117	117	0	7.6325	6.8	6.8	6.8
P01709	P01709	1	1	1	Ig lambda chain V-II region MGC		sp|P01709|LV208_HUMAN Immunoglobulin lambda variable 2-8 OS=Homo sapiens (Human) OX=9606 GN=IGLV2-8 PE=1 SV=2	1	1	1	1	0	0	0	1	1	1	1	0	1	0	0	0	1	1	1	1	0	1	0	0	0	1	1	1	1	0	1	6.8	6.8	6.8	12.382	118	118	1	-2	0	0	0
P01714	P01714	1	1	1	Ig lambda chain V-III region SH		sp|P01714|LV319_HUMAN Immunoglobulin lambda variable 3-19 OS=Homo sapiens (Human) OX=9606 GN=IGLV3-19 PE=1 SV=2	1	1	1	1	1	1	1	1	1	1	1	1	0	1	1	1	1	1	1	1	1	0	1	1	1	1	1	1	1	1	0	10.7	10.7	10.7	12.042	112	112	0	44.257	10.7	10.7	10.7
P01715	P01715	1	1	1	Ig lambda chain V-IV region Bau		sp|P01715|LV301_HUMAN Immunoglobulin lambda variable 3-1 OS=Homo sapiens (Human) OX=9606 GN=IGLV3-1 PE=1 SV=2	1	1	1	1	0	1	1	1	1	1	0	0	0	0	1	1	1	1	1	0	0	0	0	1	1	1	1	1	0	0	0	12.2	12.2	12.2	12.296	115	115	0	10.835	0	12.2	12.2
P01717;P01718	P01717;P01718	3;2	3;2	2;1	Ig lambda chain V-IV region Hil;Ig lambda chain V-IV region Kern		sp|P01717|LV325_HUMAN Immunoglobulin lambda variable 3-25 OS=Homo sapiens (Human) OX=9606 GN=IGLV3-25 PE=1 SV=2;sp|P01718|LV327_HUMAN Immunoglobulin lambda variable 3-27 OS=Homo sapiens (Human) OX=9606 GN=IGLV3-27 PE=1 SV=2	2	3	3	2	2	2	1	2	2	3	1	1	1	2	2	1	2	2	3	1	1	1	2	2	1	2	2	2	1	1	1	27.7	27.7	17.9	12.011	112	112;113	0	111.44	17.9	17.9	9.8
P01721	P01721	1	1	1	Ig lambda chain V-VI region AR		sp|P01721|LV657_HUMAN Immunoglobulin lambda variable 6-57 OS=Homo sapiens (Human) OX=9606 GN=IGLV6-57 PE=1 SV=2	1	1	1	1	0	0	0	1	1	0	0	0	0	0	0	0	1	1	0	0	0	0	0	0	0	1	1	0	0	0	0	18.8	18.8	18.8	12.566	117	117	0	8.5677	0	0	0
P01780;A0A0B4J1V1;P01763;P01762	P01780;A0A0B4J1V1;P01763;P01762	3;2;2;2	2;1;1;1	1;0;0;0	Ig heavy chain V-III region JON;Ig heavy chain V-III region WEA;Ig heavy chain V-III region TRO	IGHV3-21	sp|P01780|HV307_HUMAN Immunoglobulin heavy variable 3-7 OS=Homo sapiens (Human) OX=9606 GN=IGHV3-7 PE=1 SV=2;sp|A0A0B4J1V1|HV321_HUMAN Immunoglobulin heavy variable 3-21 OS=Homo sapiens (Human) OX=9606 GN=IGHV3-21 PE=1 SV=1;sp|P01763|HV348_HUMAN Immunoglob	4	3	2	1	1	1	1	0	0	0	1	1	1	0	1	1	0	0	0	1	1	1	0	0	0	0	0	0	1	1	1	26.5	17.1	7.7	12.943	117	117;117;117;117	0	30.652	9.4	9.4	9.4
P01833	P01833	3	3	3	Polymeric immunoglobulin receptor;Secretory component	PIGR	sp|P01833|PIGR_HUMAN Polymeric immunoglobulin receptor OS=Homo sapiens (Human) OX=9606 GN=PIGR PE=1 SV=4	1	3	3	3	2	3	2	1	0	0	2	1	3	2	3	2	1	0	0	2	1	3	2	3	2	1	0	0	2	1	3	5.2	5.2	5.2	83.283	764	764	0	14.502	4.1	5.2	4.1
P01834	P01834	6	6	6	Ig kappa chain C region	IGKC	sp|P01834|IGKC_HUMAN Immunoglobulin kappa constant OS=Homo sapiens (Human) OX=9606 GN=IGKC PE=1 SV=2	1	6	6	6	4	5	4	5	4	4	3	3	3	4	5	4	5	4	4	3	3	3	4	5	4	5	4	4	3	3	3	79.4	79.4	79.4	11.765	107	107	0	323.31	64.5	79.4	64.5
P01857	P01857	13	13	5	Ig gamma-1 chain C region	IGHG1	sp|P01857|IGHG1_HUMAN Immunoglobulin heavy constant gamma 1 OS=Homo sapiens (Human) OX=9606 GN=IGHG1 PE=1 SV=1	1	13	13	5	11	13	13	10	10	10	8	9	9	11	13	13	10	10	10	8	9	9	5	5	5	4	4	4	4	4	4	53.9	53.9	23.6	36.105	330	330	0	323.31	40.3	53.9	53.9
P01859	P01859	10	5	5	Ig gamma-2 chain C region	IGHG2	sp|P01859|IGHG2_HUMAN Immunoglobulin heavy constant gamma 2 OS=Homo sapiens (Human) OX=9606 GN=IGHG2 PE=1 SV=2	1	10	5	5	8	9	9	6	6	6	5	6	5	4	4	4	3	3	3	2	3	2	4	4	4	3	3	3	2	3	2	39.3	22.1	22.1	35.9	326	326	0	300.98	25.5	32.5	32.5
P01860	P01860	12	6	5	Ig gamma-3 chain C region	IGHG3	sp|P01860|IGHG3_HUMAN Immunoglobulin heavy constant gamma 3 OS=Homo sapiens (Human) OX=9606 GN=IGHG3 PE=1 SV=2	1	12	6	5	11	11	12	7	7	6	5	6	6	5	5	6	2	2	1	2	2	2	4	4	5	1	1	0	1	1	1	40.6	26	21.8	41.287	377	377	0	227.58	37.4	35.8	40.6
P01861	P01861	5	1	1	Ig gamma-4 chain C region	IGHG4	sp|P01861|IGHG4_HUMAN Immunoglobulin heavy constant gamma 4 OS=Homo sapiens (Human) OX=9606 GN=IGHG4 PE=1 SV=1	1	5	1	1	4	5	5	4	4	4	4	4	4	1	1	1	1	1	1	1	1	1	1	1	1	1	1	1	1	1	1	22	5.2	5.2	35.94	327	327	0	47.851	15.3	22	22
P01871;P01871-2	P01871;P01871-2	17;17	17;17	17;17	Ig mu chain C region	IGHM	sp|P01871|IGHM_HUMAN Immunoglobulin heavy constant mu OS=Homo sapiens (Human) OX=9606 GN=IGHM PE=1 SV=4;sp|P01871-2|IGHM-2_HUMAN Isoform of P01871, Isoform 2 of Immunoglobulin heavy constant mu OS=Homo sapiens (Human) OX=9606 GN=IGHM PE=1 SV=4	2	17	17	17	13	14	14	13	14	17	12	11	11	13	14	14	13	14	17	12	11	11	13	14	14	13	14	17	12	11	11	40	40	40	49.439	453	453;474	0	323.31	34	35.8	34
P01876	P01876	8	8	5	Ig alpha-1 chain C region	IGHA1	sp|P01876|IGHA1_HUMAN Immunoglobulin heavy constant alpha 1 OS=Homo sapiens (Human) OX=9606 GN=IGHA1 PE=1 SV=2	1	8	8	5	7	7	7	6	7	6	5	5	6	7	7	7	6	7	6	5	5	6	4	4	4	4	5	4	3	3	4	28	28	20.7	37.654	353	353	0	323.31	22.4	22.4	22.4
P01877	P01877	4	1	1	Ig alpha-2 chain C region	IGHA2	sp|P01877|IGHA2_HUMAN Immunoglobulin heavy constant alpha 2 OS=Homo sapiens (Human) OX=9606 GN=IGHA2 PE=1 SV=4	1	4	1	1	4	4	4	3	2	3	3	3	2	1	1	1	1	0	1	1	1	0	1	1	1	1	0	1	1	1	0	12.1	4.4	4.4	36.591	340	340	0	36.907	12.1	12.1	12.1
P01880;P01880-2	P01880;P01880-2	2;2	2;2	2;2	Ig delta chain C region	IGHD	sp|P01880|IGHD_HUMAN Immunoglobulin heavy constant delta OS=Homo sapiens (Human) OX=9606 GN=IGHD PE=1 SV=3;sp|P01880-2|IGHD-2_HUMAN Isoform of P01880, Isoform 2 of Immunoglobulin heavy constant delta OS=Homo sapiens (Human) OX=9606 GN=IGHD PE=1 SV=3	2	2	2	2	2	2	2	0	0	0	0	1	1	2	2	2	0	0	0	0	1	1	2	2	2	0	0	0	0	1	1	6.2	6.2	6.2	42.352	384	384;430	0	12.173	6.2	6.2	6.2
P02647;F8W696	P02647;F8W696	32;26	32;26	31;25	Apolipoprotein A-I;Proapolipoprotein A-I;Truncated apolipoprotein A-I	APOA1	sp|P02647|APOA1_HUMAN Apolipoprotein A-I OS=Homo sapiens (Human) OX=9606 GN=APOA1 PE=1 SV=1;tr|F8W696|F8W696_HUMAN Isoform of P02647, Apolipoprotein A-I OS=Homo sapiens (Human) OX=9606 GN=APOA1 PE=1 SV=1	2	32	32	31	26	26	25	25	21	20	26	27	23	26	26	25	25	21	20	26	27	23	25	25	24	24	20	19	25	26	22	80.1	80.1	80.1	30.777	267	267;245	0	323.31	77.5	77.5	74.9
P02649;CON__Q03247	P02649	24;4	24;4	24;4	Apolipoprotein E	APOE	sp|P02649|APOE_HUMAN Apolipoprotein E OS=Homo sapiens (Human) OX=9606 GN=APOE PE=1 SV=1	2	24	24	24	22	22	21	15	16	16	18	20	14	22	22	21	15	16	16	18	20	14	22	22	21	15	16	16	18	20	14	75.4	75.4	75.4	36.154	317	317;316	0	323.31	72.6	73.8	71.6
V9GYM3;P02652;V9GYE3;V9GYS1	V9GYM3;P02652;V9GYE3	6;6;5;2	6;6;5;2	6;6;5;2	Apolipoprotein A-II;Proapolipoprotein A-II;Truncated apolipoprotein A-II	APOA2	tr|V9GYM3|V9GYM3_HUMAN Isoform of P02652, Apolipoprotein A-II OS=Homo sapiens (Human) OX=9606 GN=APOA2 PE=1 SV=1;sp|P02652|APOA2_HUMAN Apolipoprotein A-II OS=Homo sapiens (Human) OX=9606 GN=APOA2 PE=1 SV=1;tr|V9GYE3|V9GYE3_HUMAN Isoform of P02652, Apolipop	4	6	6	6	4	3	4	4	3	3	5	4	3	4	3	4	4	3	3	5	4	3	4	3	4	4	3	3	5	4	3	46.6	46.6	46.6	14.914	133	133;100;52;82	0	323.31	44.4	27.8	44.4
P02654;K7EJI9;K7ELM9;K7EPF9	P02654;K7EJI9;K7ELM9;K7EPF9	5;3;3;3	5;3;3;3	5;3;3;3	Apolipoprotein C-I;Truncated apolipoprotein C-I	APOC1	sp|P02654|APOC1_HUMAN Apolipoprotein C-I OS=Homo sapiens (Human) OX=9606 GN=APOC1 PE=1 SV=1;tr|K7EJI9|K7EJI9_HUMAN Isoform of P02654, Apolipoprotein C-I OS=Homo sapiens (Human) OX=9606 GN=APOC1 PE=1 SV=1;tr|K7ELM9|K7ELM9_HUMAN Isoform of P02654, Apolipopro	4	5	5	5	5	4	4	2	2	2	4	5	5	5	4	4	2	2	2	4	5	5	5	4	4	2	2	2	4	5	5	34.9	34.9	34.9	9.3318	83	83;83;92;129	0	162.29	34.9	32.5	26.5
P02671;P02671-2;A0A087WUA0;CON__P02672	P02671;P02671-2	54;51;16;2	54;51;16;2	54;51;16;2	Fibrinogen alpha chain;Fibrinopeptide A;Fibrinogen alpha chain	FGA	sp|P02671|FIBA_HUMAN Fibrinogen alpha chain OS=Homo sapiens (Human) OX=9606 GN=FGA PE=1 SV=2;sp|P02671-2|FIBA-2_HUMAN Isoform of P02671, Isoform 2 of Fibrinogen alpha chain OS=Homo sapiens (Human) OX=9606 GN=FGA PE=1 SV=2	4	54	54	54	40	38	39	43	42	40	44	40	42	40	38	39	43	42	40	44	40	42	40	38	39	43	42	40	44	40	42	63.3	63.3	63.3	94.972	866	866;644;289;615	0	323.31	56.9	53.9	56.7
P02675;D6REL8	P02675;D6REL8	37;25	37;25	31;21	Fibrinogen beta chain;Fibrinopeptide B;Fibrinogen beta chain	FGB	sp|P02675|FIBB_HUMAN Fibrinogen beta chain OS=Homo sapiens (Human) OX=9606 GN=FGB PE=1 SV=2;tr|D6REL8|D6REL8_HUMAN Isoform of P02675, Fibrinogen C-terminal domain-containing protein OS=Homo sapiens (Human) OX=9606 GN=FGB PE=1 SV=1	2	37	37	31	30	29	31	32	30	29	33	31	27	30	29	31	32	30	29	33	31	27	25	25	26	27	25	26	29	28	24	63.7	63.7	56.4	55.928	491	491;272	0	323.31	59.7	59.3	59.9
;71652;71653;71654;71655;71656;71657;71658;71659;71660;71661;71662;71663;71664;71665;71666;71667;71668;71669;71670;71671;71672;71673;71674;71675;71676;71677;71678;71679;71680;71681;71682;71683;71684;71685;71686;71687;71688;71689;71690;71691;71692;71693;71694;71695;71696;71697;71698;71699;71700;71701;71702;71703;71704;71705;71706;73383;73384;73385;73386;73387;73388;73389;73390;73391;73392;73393;73…	3503;3848;10045;14176;14268;14429;14516;20662;21398;21406;35749;35953;36820;39552;41208;42925;49237;51376;51429;54215;65392;66033;70603;73408;73796;76976;77005;77637;80336;80907;83763;91592;91979;92043;103948;108132;109288	281;282;283;284;285;286;287;288;289;290;291	148;220;254;272;335;344;397;403;456;468;477
P02730;P02730-2;A0A0A0MS98	P02730;P02730-2;A0A0A0MS98	7;6;5	7;6;5	7;6;5	Band 3 anion transport protein	SLC4A1	sp|P02730|B3AT_HUMAN Band 3 anion transport protein OS=Homo sapiens (Human) OX=9606 GN=SLC4A1 PE=1 SV=3;sp|P02730-2|B3AT-2_HUMAN Isoform of P02730, Isoform 2 of Band 3 anion transport protein OS=Homo sapiens (Human) OX=9606 GN=SLC4A1 PE=1 SV=3;tr|A0A0A0MS9	3	7	7	7	1	0	1	1	1	2	5	3	5	1	0	1	1	1	2	5	3	5	1	0	1	1	1	2	5	3	5	11.7	11.7	11.7	101.79	911	911;846;545	0	16.896	1.5	0	1.5
P02741;Q5VVP7;P02741-2;C9JRE9	P02741;Q5VVP7;P02741-2	6;3;3;2	6;3;3;2	6;3;3;2	C-reactive protein;C-reactive protein(1-205)	CRP	sp|P02741|CRP_HUMAN C-reactive protein OS=Homo sapiens (Human) OX=9606 GN=CRP PE=1 SV=1;tr|Q5VVP7|Q5VVP7_HUMAN Isoform of P02741, C-reactive protein OS=Homo sapiens (Human) OX=9606 GN=CRP PE=1 SV=1;sp|P02741-2|CRP-2_HUMAN Isoform of P02741, Isoform 2 of C-	4	6	6	6	2	2	1	6	6	6	1	1	2	2	2	1	6	6	6	1	1	2	2	2	1	6	6	6	1	1	2	21	21	21	25.038	224	224;102;91;46	0	312.53	8.9	8.9	4.5
P02743	P02743	7	7	7	Serum amyloid P-component;Serum amyloid P-component(1-203)	APCS	sp|P02743|SAMP_HUMAN Serum amyloid P-component OS=Homo sapiens (Human) OX=9606 GN=APCS PE=1 SV=2	1	7	7	7	3	2	3	5	5	6	4	4	4	3	2	3	5	5	6	4	4	4	3	2	3	5	5	6	4	4	4	31.8	31.8	31.8	25.387	223	223	0	157.83	17	11.2	17
P02745	P02745	8	8	8	Complement C1q subcomponent subunit A	C1QA	sp|P02745|C1QA_HUMAN Complement C1q subcomponent subunit A OS=Homo sapiens (Human) OX=9606 GN=C1QA PE=1 SV=2	1	8	8	8	8	6	7	2	2	3	2	2	2	8	6	7	2	2	3	2	2	2	8	6	7	2	2	3	2	2	2	40.4	40.4	40.4	26.016	245	245	0	323.31	40.4	38.8	39.2
P02747	P02747	6	6	6	Complement C1q subcomponent subunit C	C1QC	sp|P02747|C1QC_HUMAN Complement C1q subcomponent subunit C OS=Homo sapiens (Human) OX=9606 GN=C1QC PE=1 SV=3	1	6	6	6	6	6	6	5	5	3	5	4	4	6	6	6	5	5	3	5	4	4	6	6	6	5	5	3	5	4	4	46.5	46.5	46.5	25.773	245	245	0	315.45	46.5	46.5	46.5
P02748;CON__Q3MHN2	P02748	18;3	18;3	18;3	Complement component C9;Complement component C9a;Complement component C9b	C9	sp|P02748|CO9_HUMAN Complement component C9 OS=Homo sapiens (Human) OX=9606 GN=C9 PE=1 SV=2	2	18	18	18	7	7	7	17	14	17	5	6	8	7	7	7	17	14	17	5	6	8	7	7	7	17	14	17	5	6	8	35.6	35.6	35.6	63.173	559	559;548	0	323.31	17.2	17.2	17.2
P02749;CON__P17690	P02749	3;1	3;1	3;1	Beta-2-glycoprotein 1	APOH	sp|P02749|APOH_HUMAN Beta-2-glycoprotein 1 OS=Homo sapiens (Human) OX=9606 GN=APOH PE=1 SV=3	2	3	3	3	1	3	2	2	1	1	3	2	3	1	3	2	2	1	1	3	2	3	1	3	2	2	1	1	3	2	3	9	9	9	38.298	345	345;345	0	48.002	2.6	9	6.4
P02751-1;P02751-8;P02751-3;P02751;P02751-14;P02751-7;P02751-17;P02751-9;P02751-11;P02751-6;P02751-4;P02751-12;P02751-16;P02751-2	P02751-1;P02751-8;P02751-3;P02751;P02751-14;P02751-7;P02751-17;P02751-9;P02751-11;P02751-6;P02751-4;P02751-12	72;71;71;71;70;70;69;68;68;67;63;57;8;7	72;71;71;71;70;70;69;68;68;67;63;57;8;7	4;4;3;4;3;3;1;1;4;0;0;1;0;0	Fibronectin;Anastellin;Ugl-Y1;Ugl-Y2;Ugl-Y3	FN1	sp|P02751-1|FINC-1_HUMAN Isoform of P02751, Isoform 1 of Fibronectin OS=Homo sapiens (Human) OX=9606 GN=FN1 PE=1 SV=5;sp|P02751-8|FINC-8_HUMAN Isoform of P02751, Isoform 8 of Fibronectin OS=Homo sapiens (Human) OX=9606 GN=FN1 PE=1 SV=5;sp|P02751-3|FINC-3_H	14	72	72	4	36	34	30	60	58	67	28	26	24	36	34	30	60	58	67	28	26	24	2	0	0	4	4	4	0	0	0	42.2	42.2	3.6	262.62	2386	2386;2296;2355;2477;2265;2446;2330;2240;2386;2184;2031;2008;657;642	0	323.31	24.6	22.5	20.4
P02751-5	P02751-5	68	1	0	Fibronectin;Anastellin;Ugl-Y1;Ugl-Y2;Ugl-Y3	FN1	sp|P02751-5|FINC-5_HUMAN Isoform of P02751, Isoform 5 of Fibronectin OS=Homo sapiens (Human) OX=9606 GN=FN1 PE=1 SV=5	1	68	1	0	34	34	30	55	55	63	28	26	24	0	0	0	0	1	0	0	0	0	0	0	0	0	0	0	0	0	0	43.1	1.8	0	243.33	2211	2211	1	-2	25.2	24.2	22
Q5VY30;P02753	Q5VY30;P02753	3;3	3;3	3;3	Retinol-binding protein 4;Plasma retinol-binding protein(1-182);Plasma retinol-binding protein(1-181);Plasma retinol-binding protein(1-179);Plasma retinol-binding protein(1-176)	RBP4	tr|Q5VY30|Q5VY30_HUMAN Isoform of P02753, Retinol-binding protein OS=Homo sapiens (Human) OX=9606 GN=RBP4 PE=1 SV=2;sp|P02753|RET4_HUMAN Retinol-binding protein 4 OS=Homo sapiens (Human) OX=9606 GN=RBP4 PE=1 SV=3	2	3	3	3	0	0	0	1	2	3	0	0	0	0	0	0	1	2	3	0	0	0	0	0	0	1	2	3	0	0	0	25.1	25.1	25.1	22.974	199	199;201	0	47.167	0	0	0
P02760;S4R3Y4	P02760;S4R3Y4	10;6	10;6	10;6	Protein AMBP;Alpha-1-microglobulin;Inter-alpha-trypsin inhibitor light chain;Trypstatin	AMBP	sp|P02760|AMBP_HUMAN Protein AMBP OS=Homo sapiens (Human) OX=9606 GN=AMBP PE=1 SV=1;tr|S4R3Y4|S4R3Y4_HUMAN Isoform of P02760, Lipocln_cytosolic_FA-bd_dom domain-containing protein OS=Homo sapiens (Human) OX=9606 GN=AMBP PE=1 SV=1	2	10	10	10	1	1	0	7	8	9	5	4	3	1	1	0	7	8	9	5	4	3	1	1	0	7	8	9	5	4	3	39.8	39.8	39.8	38.999	352	352;238	0	323.31	3.4	2.3	0
P02763	P02763	6	4	4	Alpha-1-acid glycoprotein 1	ORM1	sp|P02763|A1AG1_HUMAN Alpha-1-acid glycoprotein 1 OS=Homo sapiens (Human) OX=9606 GN=ORM1 PE=1 SV=1	1	6	4	4	5	5	5	5	3	4	5	5	3	4	3	4	4	2	3	4	4	2	4	3	4	4	2	3	4	4	2	33.8	25.4	25.4	23.511	201	201	0	39.645	29.4	29.4	29.4
P02766;A0A087WT59;A0A087WV45	P02766;A0A087WT59;A0A087WV45	6;5;4	6;5;4	6;5;4	Transthyretin	TTR	sp|P02766|TTHY_HUMAN Transthyretin OS=Homo sapiens (Human) OX=9606 GN=TTR PE=1 SV=1;tr|A0A087WT59|A0A087WT59_HUMAN Isoform of P02766, Transthyretin OS=Homo sapiens (Human) OX=9606 GN=TTR PE=1 SV=1;tr|A0A087WV45|A0A087WV45_HUMAN Isoform of P02766, Transthyr	3	6	6	6	3	2	2	6	6	6	5	5	6	3	2	2	6	6	6	5	5	6	3	2	2	6	6	6	5	5	6	63.9	63.9	63.9	15.887	147	147;185;139	0	323.31	39.5	23.8	23.8
P02775	P02775	5	5	5	Platelet basic protein;Connective tissue-activating peptide III;TC-2;Connective tissue-activating peptide III(1-81);Beta-thromboglobulin;Neutrophil-activating peptide 2(74);Neutrophil-activating peptide 2(73);Neutrophil-activating peptide 2;TC-1;Neutrophil-activating peptide 2(1-66);Neutrophil-activating peptide 2(1-63)	PPBP	sp|P02775|CXCL7_HUMAN Platelet basic protein OS=Homo sapiens (Human) OX=9606 GN=PPBP PE=1 SV=3	1	5	5	5	3	3	2	3	2	3	4	3	3	3	3	2	3	2	3	4	3	3	3	3	2	3	2	3	4	3	3	32.8	32.8	32.8	13.894	128	128	0	323.31	19.5	19.5	11.7
P02776;P10720	P02776;P10720	2;2	2;2	2;2	Platelet factor 4;Platelet factor 4, short form;Platelet factor 4 variant;Platelet factor 4 variant(4-74);Platelet factor 4 variant(5-74);Platelet factor 4 variant(6-74)	PF4;PF4V1	sp|P02776|PLF4_HUMAN Platelet factor 4 OS=Homo sapiens (Human) OX=9606 GN=PF4 PE=1 SV=2;sp|P10720|PF4V_HUMAN Platelet factor 4 variant OS=Homo sapiens (Human) OX=9606 GN=PF4V1 PE=1 SV=1	2	2	2	2	1	2	2	1	1	1	1	1	1	1	2	2	1	1	1	1	1	1	1	2	2	1	1	1	1	1	1	23.8	23.8	23.8	10.845	101	101;104	0	59.393	8.9	23.8	23.8
P02787;F8WCI6;CON__Q2HJF0	P02787	16;2;1	16;2;1	16;2;1	Serotransferrin	TF	sp|P02787|TRFE_HUMAN Serotransferrin OS=Homo sapiens (Human) OX=9606 GN=TF PE=1 SV=3	3	16	16	16	12	9	8	14	7	6	8	11	10	12	9	8	14	7	6	8	11	10	12	9	8	14	7	6	8	11	10	30.2	30.2	30.2	77.063	698	698;120;622	0	323.31	24.4	15.8	13.8
P02790;Q9BS19	P02790	13;6	13;6	13;6	Hemopexin	HPX	sp|P02790|HEMO_HUMAN Hemopexin OS=Homo sapiens (Human) OX=9606 GN=HPX PE=1 SV=2	2	13	13	13	9	9	8	7	5	5	12	12	11	9	9	8	7	5	5	12	12	11	9	9	8	7	5	5	12	12	11	35.3	35.3	35.3	51.676	462	462;254	0	323.31	21.9	25.5	20.3
P03950	P03950	3	3	3	Angiogenin	ANG	sp|P03950|ANGI_HUMAN Angiogenin OS=Homo sapiens (Human) OX=9606 GN=ANG PE=1 SV=1	1	3	3	3	3	3	3	0	0	0	1	1	1	3	3	3	0	0	0	1	1	1	3	3	3	0	0	0	1	1	1	28.6	28.6	28.6	16.55	147	147	0	81.579	28.6	28.6	28.6
P03951;P03951-2;D6RB32	P03951;P03951-2	14;12;4	14;12;4	14;12;4	Coagulation factor XI;Coagulation factor XIa heavy chain;Coagulation factor XIa light chain	F11	sp|P03951|FA11_HUMAN Coagulation factor XI OS=Homo sapiens (Human) OX=9606 GN=F11 PE=1 SV=1;sp|P03951-2|FA11-2_HUMAN Isoform of P03951, Isoform 2 of Coagulation factor XI OS=Homo sapiens (Human) OX=9606 GN=F11 PE=1 SV=1	3	14	14	14	12	12	12	0	0	1	13	14	14	12	12	12	0	0	1	13	14	14	12	12	12	0	0	1	13	14	14	24.3	24.3	24.3	70.108	625	625;571;162	0	323.31	22.9	22.7	22.7
P03952;E9PBC5	P03952;E9PBC5	13;10	13;10	13;10	Plasma kallikrein;Plasma kallikrein heavy chain;Plasma kallikrein light chain	KLKB1	sp|P03952|KLKB1_HUMAN Plasma kallikrein OS=Homo sapiens (Human) OX=9606 GN=KLKB1 PE=1 SV=1;tr|E9PBC5|E9PBC5_HUMAN Isoform of P03952, Plasma kallikrein OS=Homo sapiens (Human) OX=9606 GN=KLKB1 PE=1 SV=2	2	13	13	13	10	9	8	2	0	1	12	12	11	10	9	8	2	0	1	12	12	11	10	9	8	2	0	1	12	12	11	21.9	21.9	21.9	71.369	638	638;514	0	323.31	17.6	15.7	13.8
P04003;F2Z2V7;CON__Q28065	P04003	16;1;1	16;1;1	16;1;1	C4b-binding protein alpha chain	C4BPA	sp|P04003|C4BPA_HUMAN C4b-binding protein alpha chain OS=Homo sapiens (Human) OX=9606 GN=C4BPA PE=1 SV=2	3	16	16	16	8	9	9	10	15	13	8	7	6	8	9	9	10	15	13	8	7	6	8	9	9	10	15	13	8	7	6	30.3	30.3	30.3	67.033	597	597;118;610	0	323.31	14.2	15.4	16.6
P04004;CON__Q3ZBS7	P04004	21;2	21;2	21;2	Vitronectin;Vitronectin V65 subunit;Vitronectin V10 subunit;Somatomedin-B	VTN	sp|P04004|VTNC_HUMAN Vitronectin OS=Homo sapiens (Human) OX=9606 GN=VTN PE=1 SV=1	2	21	21	21	9	8	11	18	21	18	12	11	11	9	8	11	18	21	18	12	11	11	9	8	11	18	21	18	12	11	11	44.4	44.4	44.4	54.305	478	478;484	0	323.31	24.9	22.8	26.8
P04040	P04040	2	2	2	Catalase	CAT	sp|P04040|CATA_HUMAN Catalase OS=Homo sapiens (Human) OX=9606 GN=CAT PE=1 SV=3	1	2	2	2	0	0	1	0	0	0	1	0	0	0	0	1	0	0	0	1	0	0	0	0	1	0	0	0	1	0	0	4.4	4.4	4.4	59.755	527	527	0.009009	2.8447	0	0	2.5
P04114;A8MUN2;CON__ENSEMBL:ENSBTAP00000032840	P04114	232;42;3	232;42;3	232;42;3	Apolipoprotein B-100;Apolipoprotein B-48	APOB	sp|P04114|APOB_HUMAN Apolipoprotein B-100 OS=Homo sapiens (Human) OX=9606 GN=APOB PE=1 SV=2	3	232	232	232	223	212	214	115	118	141	143	149	154	223	212	214	115	118	141	143	149	154	223	212	214	115	118	141	143	149	154	63.6	63.6	63.6	515.6	4563	4563;828;825	0	323.31	61.3	58.5	61.1
444;99445;99446;99447;99448;99449;99450;99451;99452;99453;99454;99455;99456;99457;99458;99459;99460;99461;99462;99463;99464;99465;99466;99467;99660;99661;99662;99663;99664;99665;99666;99667;99668;99669;99670;99671;99765;99766;99767;99768;99769;99770;99771;99772;99773;99774;99775;99776;99777;99778;99779;99780;99781;99782;99783;99784;99785;99786;99787;99788;99789;99790;99791;99792;99793;99794;99795…	285;682;1817;2385;3295;6206;6235;6413;7509;7590;7955;8470;8496;8526;8541;8642;9592;10176;10763;10934;11169;11383;11489;11507;11572;12852;12865;14656;15088;15120;17848;20218;21630;21986;22197;22313;23202;24751;24868;25855;26413;26426;27649;28180;28416;28869;30582;30904;30914;31505;32005;32026;32100;32351;32811;33516;34464;36985;37147;37835;38204;38403;39938;40761;40869;41809;41840;41984;42111;4522…	323;324;325;326;327;328;329;330;331;332;333;334;335;336;337;338;339;340;341;342;343;344;345;346;347;348;349;350;351;352;353;354;355;356;357;358;359;360;361;362;363;364;365;366;367;368;369;370	126;278;306;495;499;522;564;566;628;750;755;812;869;887;901;1058;1150;1189;1221;1234;1266;1465;1682;1717;1742;1743;1749;1881;1900;1905;2042;2178;2358;2422;2508;2523;2526;2597;2679;2843;3280;3421;3596;4011;4013;4268;4548;4552
P04156	P04156	1	1	1	Major prion protein	PRNP	sp|P04156|PRIO_HUMAN Major prion protein OS=Homo sapiens (Human) OX=9606 GN=PRNP PE=1 SV=1	1	1	1	1	0	0	1	0	0	0	1	1	1	0	0	1	0	0	0	1	1	1	0	0	1	0	0	0	1	1	1	4.7	4.7	4.7	27.661	253	253	0.0015576	5.3307	0	0	4.7
P04179-3;P04179;P04179-4;P04179-2;G5E9P6;F5GXZ9	P04179-3;P04179;P04179-4;P04179-2	5;5;4;3;2;2	5;5;4;3;2;2	5;5;4;3;2;2	Superoxide dismutase [Mn], mitochondrial	SOD2	sp|P04179-3|SODM-3_HUMAN Isoform of P04179, Isoform 3 of Superoxide dismutase [Mn], mitochondrial OS=Homo sapiens (Human) OX=9606 GN=SOD2 PE=1 SV=3;sp|P04179|SODM_HUMAN Superoxide dismutase [Mn], mitochondrial OS=Homo sapiens (Human) OX=9606 GN=SOD2 PE=1 S	6	5	5	5	4	4	4	0	2	0	3	3	1	4	4	4	0	2	0	3	3	1	4	4	4	0	2	0	3	3	1	59.3	59.3	59.3	18.262	162	162;222;176;183;140;141	0	93.249	42	43.8	43.8
P04196	P04196	25	25	25	Histidine-rich glycoprotein	HRG	sp|P04196|HRG_HUMAN Histidine-rich glycoprotein OS=Homo sapiens (Human) OX=9606 GN=HRG PE=1 SV=1	1	25	25	25	21	22	20	14	12	13	19	17	19	21	22	20	14	12	13	19	17	19	21	22	20	14	12	13	19	17	19	45	45	45	59.578	525	525	0	323.31	37.1	43.4	43.2
P04217;P04217-2;CON__Q2KJF1	P04217	7;2;1	7;2;1	7;2;1	Alpha-1B-glycoprotein	A1BG	sp|P04217|A1BG_HUMAN Alpha-1B-glycoprotein OS=Homo sapiens (Human) OX=9606 GN=A1BG PE=1 SV=4	3	7	7	7	5	4	3	6	3	0	2	4	3	5	4	3	6	3	0	2	4	3	5	4	3	6	3	0	2	4	3	19.6	19.6	19.6	54.253	495	495;373;503	0	37.386	11.1	9.7	7.3
P04264;CON__P04264	P04264;CON__P04264	17;16	17;16	10;9	Keratin, type II cytoskeletal 1	KRT1	sp|P04264|K2C1_HUMAN Keratin, type II cytoskeletal 1 OS=Homo sapiens (Human) OX=9606 GN=KRT1 PE=1 SV=6;	2	17	17	10	8	13	8	3	11	12	12	13	16	8	13	8	3	11	12	12	13	16	4	8	4	1	5	8	6	6	9	28.9	28.9	17.7	66.038	644	644;644	0	323.31	15.2	23	15.2
P04275;P04275-2	P04275	42;5	42;5	42;5	von Willebrand factor;von Willebrand antigen 2	VWF	sp|P04275|VWF_HUMAN von Willebrand factor OS=Homo sapiens (Human) OX=9606 GN=VWF PE=1 SV=4	2	42	42	42	8	6	9	35	38	39	3	3	6	8	6	9	35	38	39	3	3	6	8	6	9	35	38	39	3	3	6	19.2	19.2	19.2	309.26	2813	2813;351	0	323.31	3.4	3.1	3.4
P04406;P04406-2;E7EUT5;O14556	P04406;P04406-2;E7EUT5	13;12;10;1	13;12;10;1	13;12;10;1	Glyceraldehyde-3-phosphate dehydrogenase	GAPDH	sp|P04406|G3P_HUMAN Glyceraldehyde-3-phosphate dehydrogenase OS=Homo sapiens (Human) OX=9606 GN=GAPDH PE=1 SV=3;sp|P04406-2|G3P-2_HUMAN Isoform of P04406, Isoform 2 of Glyceraldehyde-3-phosphate dehydrogenase OS=Homo sapiens (Human) OX=9606 GN=GAPDH PE=1 S	4	13	13	13	11	9	11	8	7	8	10	12	11	11	9	11	8	7	8	10	12	11	11	9	11	8	7	8	10	12	11	65.4	65.4	65.4	36.053	335	335;293;260;408	0	323.31	53.7	40.3	54.9
P04792;F8WE04;C9J3N8	P04792;F8WE04	4;3;1	4;3;1	4;3;1	Heat shock protein beta-1	HSPB1	sp|P04792|HSPB1_HUMAN Heat shock protein beta-1 OS=Homo sapiens (Human) OX=9606 GN=HSPB1 PE=1 SV=2;tr|F8WE04|F8WE04_HUMAN Isoform of P04792, SHSP domain-containing protein OS=Homo sapiens (Human) OX=9606 GN=HSPB1 PE=1 SV=1	3	4	4	4	3	3	3	1	1	1	4	4	4	3	3	3	1	1	1	4	4	4	3	3	3	1	1	1	4	4	4	25.9	25.9	25.9	22.782	205	205;186;37	0	106.99	21	21	21
P04843;B7Z4L4;F8WF32	P04843;B7Z4L4	4;3;1	4;3;1	4;3;1	Dolichyl-diphosphooligosaccharide--protein glycosyltransferase subunit 1	RPN1	sp|P04843|RPN1_HUMAN Dolichyl-diphosphooligosaccharide--protein glycosyltransferase subunit 1 OS=Homo sapiens (Human) OX=9606 GN=RPN1 PE=1 SV=1;tr|B7Z4L4|B7Z4L4_HUMAN Isoform of P04843, Dolichyl-diphosphooligosaccharide--protein glycosyltransferase subunit	3	4	4	4	0	1	1	0	0	0	2	2	1	0	1	1	0	0	0	2	2	1	0	1	1	0	0	0	2	2	1	9.4	9.4	9.4	68.569	607	607;435;121	0	10.915	0	1.8	2.8
P04844-2;P04844	P04844-2;P04844	2;2	2;2	2;2	Dolichyl-diphosphooligosaccharide--protein glycosyltransferase subunit 2	RPN2	sp|P04844-2|RPN2-2_HUMAN Isoform of P04844, Isoform 2 of Dolichyl-diphosphooligosaccharide--protein glycosyltransferase subunit 2 OS=Homo sapiens (Human) OX=9606 GN=RPN2 PE=1 SV=3;sp|P04844|RPN2_HUMAN Dolichyl-diphosphooligosaccharide--protein glycosyltran	2	2	2	2	2	1	2	1	1	0	1	2	0	2	1	2	1	1	0	1	2	0	2	1	2	1	1	0	1	2	0	4.1	4.1	4.1	67.723	615	615;631	0	8.1351	4.1	2	4.1
P04899;P04899-4;P04899-6;P04899-3;P04899-5;P04899-2;P63096;P09471-2;P63096-2;P08754;P09471;A0A1W2PS82;P63092-4;A0A1W2PRJ7;A0A3B3IUA8;A0A087WTB6;P19087;Q5JWF2-2;P38405-2;A0A1W2PRE1;P63092;P38405;P63092-2;P63092-3;Q5JWD1;A8MTJ3;P11488;Q5JWF2	P04899;P04899-4;P04899-6;P04899-3;P04899-5;P04899-2	9;8;8;8;8;8;4;3;3;3;2;1;1;1;1;1;1;1;1;1;1;1;1;1;1;1;1;1	9;8;8;8;8;8;4;3;3;3;2;1;1;1;1;1;1;1;1;1;1;1;1;1;1;1;1;1	9;8;8;8;8;8;4;3;3;3;2;1;1;1;1;1;1;1;1;1;1;1;1;1;1;1;1;1	Guanine nucleotide-binding protein G(i) subunit alpha-2	GNAI2	sp|P04899|GNAI2_HUMAN Guanine nucleotide-binding protein G(i) subunit alpha-2 OS=Homo sapiens (Human) OX=9606 GN=GNAI2 PE=1 SV=3;sp|P04899-4|GNAI2-4_HUMAN Isoform of P04899, Isoform sGi2 of Guanine nucleotide-binding protein G(i) subunit alpha-2 OS=Homo sa	28	9	9	9	8	7	6	1	0	0	6	7	7	8	7	6	1	0	0	6	7	7	8	7	6	1	0	0	6	7	7	35.5	35.5	35.5	40.45	355	355;366;303;318;339;339;354;354;302;354;354;146;395;104;148;84;354;1023;458;54;394;381;380;379;87;354;350;1037	0	44.091	30.7	27	21.4
P05023-2;P05023-4;P05023	P05023-2;P05023-4;P05023	1;1;1	1;1;1	1;1;1	Sodium/potassium-transporting ATPase subunit alpha-1	ATP1A1	sp|P05023-2|AT1A1-2_HUMAN Isoform of P05023, Isoform 2 of Sodium/potassium-transporting ATPase subunit alpha-1 OS=Homo sapiens (Human) OX=9606 GN=ATP1A1 PE=1 SV=1;sp|P05023-4|AT1A1-4_HUMAN Isoform of P05023, Isoform 4 of Sodium/potassium-transporting ATPas	3	1	1	1	1	0	1	1	1	1	1	0	1	1	0	1	1	1	1	1	0	1	1	0	1	1	1	1	1	0	1	2.1	2.1	2.1	74.139	681	681;1023;1023	0	9.9487	2.1	0	2.1
P05090	P05090	5	5	5	Apolipoprotein D	APOD	sp|P05090|APOD_HUMAN Apolipoprotein D OS=Homo sapiens (Human) OX=9606 GN=APOD PE=1 SV=1	1	5	5	5	4	5	5	3	3	4	2	3	2	4	5	5	3	3	4	2	3	2	4	5	5	3	3	4	2	3	2	27	27	27	21.275	189	189	0	61.886	21.2	27	27
P05106;P05106-2;P05106-3;I3L4X8	P05106;P05106-2;P05106-3;I3L4X8	12;10;10;7	12;10;10;7	12;10;10;7	Integrin beta-3;Integrin beta	ITGB3	sp|P05106|ITB3_HUMAN Integrin beta-3 OS=Homo sapiens (Human) OX=9606 GN=ITGB3 PE=1 SV=2;sp|P05106-2|ITB3-2_HUMAN Isoform of P05106, Isoform Beta-3B of Integrin beta-3 OS=Homo sapiens (Human) OX=9606 GN=ITGB3 PE=1 SV=2;sp|P05106-3|ITB3-3_HUMAN Isoform of P0	4	12	12	12	9	10	10	8	8	8	9	10	10	9	10	10	8	8	8	9	10	10	9	10	10	8	8	8	9	10	10	18.1	18.1	18.1	87.057	788	788;780;784;443	0	323.31	12.4	13.7	13.7
P05109	P05109	7	7	7	Protein S100-A8;Protein S100-A8, N-terminally processed	S100A8	sp|P05109|S10A8_HUMAN Protein S100-A8 OS=Homo sapiens (Human) OX=9606 GN=S100A8 PE=1 SV=1	1	7	7	7	5	6	4	4	4	3	5	5	5	5	6	4	4	4	3	5	5	5	5	6	4	4	4	3	5	5	5	74.2	74.2	74.2	10.834	93	93	0	79.98	51.6	51.6	38.7
P05121-2;P05121	P05121-2;P05121	2;2	2;2	2;2	Plasminogen activator inhibitor 1	SERPINE1	sp|P05121-2|PAI1-2_HUMAN Isoform of P05121, Isoform 2 of Plasminogen activator inhibitor 1 OS=Homo sapiens (Human) OX=9606 GN=SERPINE1 PE=1 SV=1;sp|P05121|PAI1_HUMAN Plasminogen activator inhibitor 1 OS=Homo sapiens (Human) OX=9606 GN=SERPINE1 PE=1 SV=1	2	2	2	2	1	1	1	0	0	0	0	0	0	1	1	1	0	0	0	0	0	0	1	1	1	0	0	0	0	0	0	11.1	11.1	11.1	43.404	387	387;402	0.0014706	4.2227	5.2	5.9	5.9
P05141;P12236;V9GYG0;P12235;Q9H0C2	P05141;P12236;V9GYG0;P12235	4;3;2;2;1	4;3;2;2;1	4;3;2;2;1	ADP/ATP translocase 2;ADP/ATP translocase 2, N-terminally processed;ADP/ATP translocase 3;ADP/ATP translocase 3, N-terminally processed;ADP/ATP translocase 1	SLC25A5;SLC25A6;SLC25A4	sp|P05141|ADT2_HUMAN ADP/ATP translocase 2 OS=Homo sapiens (Human) OX=9606 GN=SLC25A5 PE=1 SV=7;sp|P12236|ADT3_HUMAN ADP/ATP translocase 3 OS=Homo sapiens (Human) OX=9606 GN=SLC25A6 PE=1 SV=4;tr|V9GYG0|V9GYG0_HUMAN Isoform of P12235, ADP/ATP translocase 1	5	4	4	4	3	1	0	0	0	0	1	2	1	3	1	0	0	0	0	1	2	1	3	1	0	0	0	0	1	2	1	14.8	14.8	14.8	32.852	298	298;298;208;298;315	0	8.1435	11.4	3	0
P05154	P05154	12	12	12	Plasma serine protease inhibitor	SERPINA5	sp|P05154|IPSP_HUMAN Plasma serine protease inhibitor OS=Homo sapiens (Human) OX=9606 GN=SERPINA5 PE=1 SV=3	1	12	12	12	4	5	4	0	0	0	12	11	11	4	5	4	0	0	0	12	11	11	4	5	4	0	0	0	12	11	11	32.8	32.8	32.8	45.674	406	406	0	323.31	11.1	14.3	11.1
P05155-2;P05155;P05155-3;E9PGN7;H9KV48;CON__P50448	P05155-2;P05155;P05155-3;E9PGN7;H9KV48	13;13;13;12;11;1	13;13;13;12;11;1	13;13;13;12;11;1	Plasma protease C1 inhibitor	SERPING1	sp|P05155-2|IC1-2_HUMAN Isoform of P05155, Isoform 2 of Plasma protease C1 inhibitor OS=Homo sapiens (Human) OX=9606 GN=SERPING1 PE=1 SV=2;sp|P05155|IC1_HUMAN Plasma protease C1 inhibitor OS=Homo sapiens (Human) OX=9606 GN=SERPING1 PE=1 SV=2;sp|P05155-3|IC	6	13	13	13	9	10	11	13	13	13	13	12	12	9	10	11	13	13	13	13	12	12	9	10	11	13	13	13	13	12	12	32.4	32.4	32.4	49.757	448	448;500;505;543;463;468	0	323.31	27.2	24.1	29.2
P05160	P05160	3	3	3	Coagulation factor XIII B chain	F13B	sp|P05160|F13B_HUMAN Coagulation factor XIII B chain OS=Homo sapiens (Human) OX=9606 GN=F13B PE=1 SV=3	1	3	3	3	0	0	0	0	0	0	2	1	0	0	0	0	0	0	0	2	1	0	0	0	0	0	0	0	2	1	0	8.2	8.2	8.2	75.51	661	661	0	11.895	0	0	0
P05164-2;P05164;P05164-3	P05164-2;P05164;P05164-3	2;2;2	2;2;2	2;2;2	Myeloperoxidase;Myeloperoxidase;89 kDa myeloperoxidase;84 kDa myeloperoxidase;Myeloperoxidase light chain;Myeloperoxidase heavy chain	MPO	sp|P05164-2|PERM-2_HUMAN Isoform of P05164, Isoform H14 of Myeloperoxidase OS=Homo sapiens (Human) OX=9606 GN=MPO PE=1 SV=1;sp|P05164|PERM_HUMAN Myeloperoxidase OS=Homo sapiens (Human) OX=9606 GN=MPO PE=1 SV=1;sp|P05164-3|PERM-3_HUMAN Isoform of P05164, Is	3	2	2	2	0	0	1	1	1	0	0	0	0	0	0	1	1	1	0	0	0	0	0	0	1	1	1	0	0	0	0	3.5	3.5	3.5	73.853	650	650;745;777	0.0052425	2.9513	0	0	1.5
P05546;CON__ENSEMBL:ENSBTAP00000018574	P05546	22;2	22;2	22;2	Heparin cofactor 2	SERPIND1	sp|P05546|HEP2_HUMAN Heparin cofactor 2 OS=Homo sapiens (Human) OX=9606 GN=SERPIND1 PE=1 SV=3	2	22	22	22	3	2	1	20	18	21	5	4	5	3	2	1	20	18	21	5	4	5	3	2	1	20	18	21	5	4	5	55.7	55.7	55.7	57.07	499	499;496	0	323.31	5	4	2.2
P05556;P05556-2;P05556-5;P05556-4;P05556-3	P05556;P05556-2;P05556-5;P05556-4;P05556-3	7;6;6;6;6	7;6;6;6;6	7;6;6;6;6	Integrin beta-1	ITGB1	sp|P05556|ITB1_HUMAN Integrin beta-1 OS=Homo sapiens (Human) OX=9606 GN=ITGB1 PE=1 SV=2;sp|P05556-2|ITB1-2_HUMAN Isoform of P05556, Isoform 2 of Integrin beta-1 OS=Homo sapiens (Human) OX=9606 GN=ITGB1 PE=1 SV=2;sp|P05556-5|ITB1-5_HUMAN Isoform of P05556,	5	7	7	7	6	4	5	2	3	0	5	4	3	6	4	5	2	3	0	5	4	3	6	4	5	2	3	0	5	4	3	12.3	12.3	12.3	88.414	798	798;789;801;819;825	0	35.155	10.9	7.3	9.4
P05771;P05771-2;P17252	P05771;P05771-2	5;5;2	5;5;2	5;5;2	Protein kinase C beta type	PRKCB	sp|P05771|KPCB_HUMAN Protein kinase C beta type OS=Homo sapiens (Human) OX=9606 GN=PRKCB PE=1 SV=4;sp|P05771-2|KPCB-2_HUMAN Isoform of P05771, Isoform Beta-II of Protein kinase C beta type OS=Homo sapiens (Human) OX=9606 GN=PRKCB PE=1 SV=4	3	5	5	5	0	0	1	0	0	0	1	3	2	0	0	1	0	0	0	1	3	2	0	0	1	0	0	0	1	3	2	9.5	9.5	9.5	76.868	671	671;673;672	0	7.6312	0	0	1.9
P05976-2;P05976;P08590	P05976-2;P05976;P08590	1;1;1	1;1;1	1;1;1	Myosin light chain 1/3, skeletal muscle isoform;Myosin light chain 3	MYL1;MYL3	sp|P05976-2|MYL1-2_HUMAN Isoform of P05976, Isoform MLC3 of Myosin light chain 1/3, skeletal muscle isoform OS=Homo sapiens (Human) OX=9606 GN=MYL1 PE=1 SV=3;sp|P05976|MYL1_HUMAN Myosin light chain 1/3, skeletal muscle isoform OS=Homo sapiens (Human) OX=96	3	1	1	1	0	1	0	0	1	0	1	0	1	0	1	0	0	1	0	1	0	1	0	1	0	0	1	0	1	0	1	8	8	8	16.684	150	150;194;195	0	32.331	0	8	0
P06312	P06312	3	3	3	Ig kappa chain V-IV region	IGKV4-1	sp|P06312|KV401_HUMAN Immunoglobulin kappa variable 4-1 OS=Homo sapiens (Human) OX=9606 GN=IGKV4-1 PE=1 SV=1	1	3	3	3	2	1	1	1	1	2	1	1	1	2	1	1	1	1	2	1	1	1	2	1	1	1	1	2	1	1	1	24.8	24.8	24.8	13.38	121	121	0	35.104	14.9	7.4	7.4
P06331;A0A0J9YWU9;P0DP08;P0DP06;A0A0C4DH41;P01825;P01824	P06331;A0A0J9YWU9;P0DP08;P0DP06;A0A0C4DH41;P01825;P01824	2;1;1;1;1;1;1	2;1;1;1;1;1;1	2;1;1;1;1;1;1	Ig heavy chain V-II region ARH-77;Ig heavy chain V-II region NEWM;Ig heavy chain V-II region WAH	IGHV4-61	sp|P06331|HV434_HUMAN Immunoglobulin heavy variable 4-34 OS=Homo sapiens (Human) OX=9606 GN=IGHV4-34 PE=1 SV=2;tr|A0A0J9YWU9|A0A0J9YWU9_HUMAN Ig-like domain-containing protein OS=Homo sapiens (Human) OX=9606 GN=ENSG00000278082 PE=1 SV=1;sp|P0DP08|HVD82_HUM	7	2	2	2	2	2	2	0	1	1	1	1	0	2	2	2	0	1	1	1	1	0	2	2	2	0	1	1	1	1	0	24.4	24.4	24.4	13.815	123	123;116;117;118;118;116;125	0	10.562	24.4	24.4	24.4
P06396;A0A0A0MS51;A0A0A0MT01;P06396-4;P06396-3;CON__Q3SX14	P06396;A0A0A0MS51;A0A0A0MT01;P06396-4;P06396-3	23;22;22;22;22;11	1;0;0;0;0;0	1;0;0;0;0;0	Gelsolin	GSN	sp|P06396|GELS_HUMAN Gelsolin OS=Homo sapiens (Human) OX=9606 GN=GSN PE=1 SV=1;tr|A0A0A0MS51|A0A0A0MS51_HUMAN Isoform of P06396, Gelsolin OS=Homo sapiens (Human) OX=9606 GN=GSN PE=1 SV=1;tr|A0A0A0MT01|A0A0A0MT01_HUMAN Isoform of P06396, Gelsolin OS=Homo sa	6	23	1	1	13	12	12	18	16	23	15	15	13	0	0	0	1	1	1	0	1	1	0	0	0	1	1	1	0	1	1	47.1	1.7	1.7	85.696	782	782;748;767;739;742;781	1	-2	28.4	27	26.9
P06396-2	P06396-2	23	23	1	Gelsolin	GSN	sp|P06396-2|GELS-2_HUMAN Isoform of P06396, Isoform 2 of Gelsolin OS=Homo sapiens (Human) OX=9606 GN=GSN PE=1 SV=1	1	23	23	1	14	13	13	18	16	23	16	15	13	14	13	13	18	16	23	16	15	13	1	1	1	1	1	1	1	1	1	49.8	49.8	1.2	80.64	731	731	0	323.31	31.6	30.1	30
P06576	P06576	15	15	15	ATP synthase subunit beta, mitochondrial	ATP5B	sp|P06576|ATPB_HUMAN ATP synthase subunit beta, mitochondrial OS=Homo sapiens (Human) OX=9606 GN=ATP5F1B PE=1 SV=3	1	15	15	15	7	8	10	2	3	0	13	11	8	7	8	10	2	3	0	13	11	8	7	8	10	2	3	0	13	11	8	43.1	43.1	43.1	56.559	529	529	0	81.274	19.7	23.3	28.9
P06702	P06702	7	7	7	Protein S100-A9	S100A9	sp|P06702|S10A9_HUMAN Protein S100-A9 OS=Homo sapiens (Human) OX=9606 GN=S100A9 PE=1 SV=1	1	7	7	7	5	5	5	4	4	4	6	6	6	5	5	5	4	4	4	6	6	6	5	5	5	4	4	4	6	6	6	73.7	73.7	73.7	13.242	114	114	0	323.31	55.3	55.3	55.3
P06727;CON__Q32PJ2	P06727	29;1	29;1	29;1	Apolipoprotein A-IV	APOA4	sp|P06727|APOA4_HUMAN Apolipoprotein A-IV OS=Homo sapiens (Human) OX=9606 GN=APOA4 PE=1 SV=3	2	29	29	29	27	26	26	26	23	24	23	22	22	27	26	26	26	23	24	23	22	22	27	26	26	26	23	24	23	22	22	70.2	70.2	70.2	45.398	396	396;380	0	323.31	68.7	62.6	66.4
P06733;A0A2R8Y6G6;P06733-2;A0A2R8Y798;A0A2R8YEG5;P13929-3;P13929-2;P13929	P06733;A0A2R8Y6G6;P06733-2	12;11;7;3;3;1;1;1	12;11;7;3;3;1;1;1	11;10;7;2;2;0;0;0	Alpha-enolase	ENO1	sp|P06733|ENOA_HUMAN Alpha-enolase OS=Homo sapiens (Human) OX=9606 GN=ENO1 PE=1 SV=2;tr|A0A2R8Y6G6|A0A2R8Y6G6_HUMAN Isoform of P06733, Alpha-enolase OS=Homo sapiens (Human) OX=9606 GN=ENO1 PE=1 SV=1;sp|P06733-2|ENOA-2_HUMAN Isoform of P06733, Isoform MBP-1	8	12	12	11	12	11	11	8	8	6	9	8	8	12	11	11	8	8	6	9	8	8	11	10	10	7	7	5	8	7	7	40.8	40.8	40.8	47.168	434	434;434;341;70;101;391;406;434	0	323.31	40.8	39.9	39.9
P06753-2;A0A087WWU8;P06753-3;P06753-5;P06753-6;P06753-4;D6R904;P06753-7;Q5VU61	P06753-2;A0A087WWU8;P06753-3;P06753-5;P06753-6;P06753-4;D6R904	17;16;16;16;16;15;10;6;3	17;16;16;16;16;15;10;6;3	6;6;6;6;6;6;6;0;3	Tropomyosin alpha-3 chain	TPM3	sp|P06753-2|TPM3-2_HUMAN Isoform of P06753, Isoform 2 of Tropomyosin alpha-3 chain OS=Homo sapiens (Human) OX=9606 GN=TPM3 PE=1 SV=2;tr|A0A087WWU8|A0A087WWU8_HUMAN Isoform of P06753, Tropomyosin alpha-3 chain OS=Homo sapiens (Human) OX=9606 GN=TPM3 PE=1 SV	9	17	17	6	8	11	8	12	13	14	7	7	11	8	11	8	12	13	14	7	7	11	3	4	2	4	5	3	1	2	4	49.6	49.6	16.9	29.032	248	248;227;247;248;248;247;95;158;49	0	323.31	27.4	35.9	24.2
P06858	P06858	2	2	2	Lipoprotein lipase	LPL	sp|P06858|LIPL_HUMAN Lipoprotein lipase OS=Homo sapiens (Human) OX=9606 GN=LPL PE=1 SV=1	1	2	2	2	1	1	1	0	1	2	0	0	0	1	1	1	0	1	2	0	0	0	1	1	1	0	1	2	0	0	0	6.3	6.3	6.3	53.162	475	475	0	8.9777	3.6	3.6	3.6
P07195;A0A3B3IS95;F5H5G7;F5H155;A0A087WUM2;G3XAP5;F5H245;Q6ZMR3;P07864	P07195;A0A3B3IS95	7;6;1;1;1;1;1;1;1	6;5;0;0;0;0;0;0;0	6;5;0;0;0;0;0;0;0	L-lactate dehydrogenase B chain	LDHB	sp|P07195|LDHB_HUMAN L-lactate dehydrogenase B chain OS=Homo sapiens (Human) OX=9606 GN=LDHB PE=1 SV=2;tr|A0A3B3IS95|A0A3B3IS95_HUMAN ENSG00000285854 readthrough, L-lactate dehydrogenase OS=Homo sapiens (Human) OX=9606 GN=ENSG00000285854 PE=3 SV=1	9	7	6	6	4	5	5	1	1	0	2	3	2	4	4	5	1	1	0	2	3	2	4	4	5	1	1	0	2	3	2	26.6	23.1	23.1	36.638	334	334;281;183;225;233;241;318;332;332	0	38.499	17.4	20.4	19.8
P07237;H7BZ94;I3L1Y5	P07237;H7BZ94	21;19;1	21;19;1	20;18;0	Protein disulfide-isomerase	P4HB	sp|P07237|PDIA1_HUMAN Protein disulfide-isomerase OS=Homo sapiens (Human) OX=9606 GN=P4HB PE=1 SV=3;tr|H7BZ94|H7BZ94_HUMAN Isoform of P07237, Protein disulfide-isomerase OS=Homo sapiens (Human) OX=9606 GN=P4HB PE=1 SV=2	3	21	21	20	2	0	0	17	16	20	1	0	0	2	0	0	17	16	20	1	0	0	2	0	0	16	15	19	1	0	0	50.6	50.6	48.4	57.116	508	508;464;54	0	323.31	4.3	0	0
P07357	P07357	5	5	5	Complement component C8 alpha chain	C8A	sp|P07357|CO8A_HUMAN Complement component C8 alpha chain OS=Homo sapiens (Human) OX=9606 GN=C8A PE=1 SV=2	1	5	5	5	3	4	4	4	5	5	3	2	2	3	4	4	4	5	5	3	2	2	3	4	4	4	5	5	3	2	2	12.3	12.3	12.3	65.163	584	584	0	213.92	6.5	8	8
P07360	P07360	4	4	4	Complement component C8 gamma chain	C8G	sp|P07360|CO8G_HUMAN Complement component C8 gamma chain OS=Homo sapiens (Human) OX=9606 GN=C8G PE=1 SV=3	1	4	4	4	4	4	4	2	3	1	4	4	3	4	4	4	2	3	1	4	4	3	4	4	4	2	3	1	4	4	3	31.2	31.2	31.2	22.277	202	202	0	96	31.2	31.2	31.2
P07384;E9PRM1	P07384	5;1	5;1	5;1	Calpain-1 catalytic subunit	CAPN1	sp|P07384|CAN1_HUMAN Calpain-1 catalytic subunit OS=Homo sapiens (Human) OX=9606 GN=CAPN1 PE=1 SV=1	2	5	5	5	0	1	1	3	2	2	2	1	2	0	1	1	3	2	2	2	1	2	0	1	1	3	2	2	2	1	2	9.4	9.4	9.4	81.889	714	714;201	0	10.403	0	1.5	1.5
Q5JP53;P07437;Q5ST81;A0A075B736;Q5SQY0;G3V5W4;G3V2R8;G3V3R4;G3V2N6	Q5JP53;P07437;Q5ST81	15;15;12;3;3;1;1;1;1	5;5;2;0;0;1;1;1;1	4;4;2;0;0;0;0;0;0	Tubulin beta chain	TUBB	tr|Q5JP53|Q5JP53_HUMAN Isoform of P07437, Tubulin beta chain OS=Homo sapiens (Human) OX=9606 GN=TUBB PE=1 SV=1;sp|P07437|TBB5_HUMAN Tubulin beta chain OS=Homo sapiens (Human) OX=9606 GN=TUBB PE=1 SV=2;tr|Q5ST81|Q5ST81_HUMAN Isoform of P07437, Tubulin beta	9	15	5	4	13	13	12	13	12	8	12	13	13	4	4	3	4	4	1	4	5	5	3	3	2	3	3	1	3	4	4	51.6	20.2	16.7	47.766	426	426;444;372;407;410;97;118;148;164	0	203.98	44.4	39.4	39
P07737;K7EJ44;CON__P02584	P07737;K7EJ44	7;5;3	7;5;3	7;5;3	Profilin-1	PFN1	sp|P07737|PROF1_HUMAN Profilin-1 OS=Homo sapiens (Human) OX=9606 GN=PFN1 PE=1 SV=2;tr|K7EJ44|K7EJ44_HUMAN Isoform of P07737, Profilin OS=Homo sapiens (Human) OX=9606 GN=PFN1 PE=1 SV=1	3	7	7	7	6	7	7	3	4	4	6	6	5	6	7	7	3	4	4	6	6	5	6	7	7	3	4	4	6	6	5	62.1	62.1	62.1	15.054	140	140;104;140	0	183.4	55.7	62.1	62.1
P07900;P07900-2;Q14568;Q58FG0	P07900;P07900-2	22;22;5;3	22;22;5;3	14;14;2;2	Heat shock protein HSP 90-alpha	HSP90AA1	sp|P07900|HS90A_HUMAN Heat shock protein HSP 90-alpha OS=Homo sapiens (Human) OX=9606 GN=HSP90AA1 PE=1 SV=5;sp|P07900-2|HS90A-2_HUMAN Isoform of P07900, Isoform 2 of Heat shock protein HSP 90-alpha OS=Homo sapiens (Human) OX=9606 GN=HSP90AA1 PE=1 SV=5	4	22	22	14	4	3	3	20	18	13	6	5	4	4	3	3	20	18	13	6	5	4	0	0	0	12	10	8	2	3	2	37.6	37.6	25	84.659	732	732;854;343;334	0	323.31	6.8	5.3	5.3
P07948-2;P07948	P07948-2;P07948	3;3	2;2	2;2	Tyrosine-protein kinase Lyn	LYN	sp|P07948-2|LYN-2_HUMAN Isoform of P07948, Isoform 2 of Tyrosine-protein kinase Lyn OS=Homo sapiens (Human) OX=9606 GN=LYN PE=1 SV=3;sp|P07948|LYN_HUMAN Tyrosine-protein kinase Lyn OS=Homo sapiens (Human) OX=9606 GN=LYN PE=1 SV=3	2	3	2	2	2	2	2	0	0	0	1	1	1	1	1	1	0	0	0	1	1	1	1	1	1	0	0	0	1	1	1	6.3	4.9	4.9	56.033	491	491;512	0	12.917	3.9	3.9	3.9
P07951-2;CON__Q3SX28;A7XZE4	P07951-2;CON__Q3SX28;A7XZE4	13;11;11	1;1;1	0;0;0	Tropomyosin beta chain	TPM2;TPM2b	sp|P07951-2|TPM2-2_HUMAN Isoform of P07951, Isoform 2 of Tropomyosin beta chain OS=Homo sapiens (Human) OX=9606 GN=TPM2 PE=1 SV=1;;tr|A7XZE4|A7XZE4_HUMAN Isoform of P07951, Beta tropomyosin isoform OS=Homo sapiens (Human) OX=9606 GN=TPM2 PE=1 SV=1	3	13	1	0	3	5	5	8	8	10	4	5	6	0	0	0	1	1	1	0	0	0	0	0	0	0	0	0	0	0	0	43.3	4.2	0	32.989	284	284;284;284	0	12.453	8.5	13.4	13.4
P07996;P07996-2;CON__Q28194	P07996;P07996-2;CON__Q28194	29;23;22	29;23;22	26;20;20	Thrombospondin-1	THBS1	sp|P07996|TSP1_HUMAN Thrombospondin-1 OS=Homo sapiens (Human) OX=9606 GN=THBS1 PE=1 SV=2;sp|P07996-2|TSP1-2_HUMAN Isoform of P07996, Isoform 2 of Thrombospondin-1 OS=Homo sapiens (Human) OX=9606 GN=THBS1 PE=1 SV=2;	3	29	29	26	21	21	19	22	21	24	20	19	18	21	21	19	22	21	24	20	19	18	18	20	17	20	19	21	18	17	17	29.7	29.7	27.4	129.38	1170	1170;1085;1170	0	323.31	22.3	22.7	21
P08238;Q58FF7;Q58FF6;Q58FG1	P08238	17;6;3;1	8;2;0;0	7;2;0;0	Heat shock protein HSP 90-beta	HSP90AB1	sp|P08238|HS90B_HUMAN Heat shock protein HSP 90-beta OS=Homo sapiens (Human) OX=9606 GN=HSP90AB1 PE=1 SV=4	4	17	8	7	5	4	4	16	16	11	7	4	3	0	0	0	7	7	5	2	1	0	0	0	0	7	6	5	2	1	0	28.2	13.8	12.4	83.263	724	724;597;505;418	0	216.44	8.6	7	7
P08253-2;P08253-3;P08253	P08253-2;P08253-3;P08253	3;3;3	3;3;3	3;3;3	72 kDa type IV collagenase;PEX	MMP2	sp|P08253-2|MMP2-2_HUMAN Isoform of P08253, Isoform 2 of 72 kDa type IV collagenase OS=Homo sapiens (Human) OX=9606 GN=MMP2 PE=1 SV=2;sp|P08253-3|MMP2-3_HUMAN Isoform of P08253, Isoform 3 of 72 kDa type IV collagenase OS=Homo sapiens (Human) OX=9606 GN=MMP	3	3	3	3	0	0	0	2	1	3	0	0	0	0	0	0	2	1	3	0	0	0	0	0	0	2	1	3	0	0	0	8.6	8.6	8.6	65.764	584	584;610;660	0	21.517	0	0	0
P08294	P08294	3	3	3	Extracellular superoxide dismutase [Cu-Zn]	SOD3	sp|P08294|SODE_HUMAN Extracellular superoxide dismutase [Cu-Zn] OS=Homo sapiens (Human) OX=9606 GN=SOD3 PE=1 SV=2	1	3	3	3	0	0	0	2	3	3	0	0	0	0	0	0	2	3	3	0	0	0	0	0	0	2	3	3	0	0	0	13.3	13.3	13.3	25.851	240	240	0	19.414	0	0	0
P08493;P08493-2	P08493;P08493-2	2;2	2;2	2;2	Matrix Gla protein	MGP	sp|P08493|MGP_HUMAN Matrix Gla protein OS=Homo sapiens (Human) OX=9606 GN=MGP PE=1 SV=2;sp|P08493-2|MGP-2_HUMAN Isoform of P08493, Isoform 2 of Matrix Gla protein OS=Homo sapiens (Human) OX=9606 GN=MGP PE=1 SV=2	2	2	2	2	0	0	0	0	0	0	1	1	2	0	0	0	0	0	0	1	1	2	0	0	0	0	0	0	1	1	2	23.3	23.3	23.3	12.353	103	103;128	0	32.184	0	0	0
P08514;P08514-2;P08514-3	P08514;P08514-2;P08514-3	24;23;22	24;23;22	24;23;22	Integrin alpha-IIb;Integrin alpha-IIb heavy chain;Integrin alpha-IIb light chain, form 1;Integrin alpha-IIb light chain, form 2	ITGA2B	sp|P08514|ITA2B_HUMAN Integrin alpha-IIb OS=Homo sapiens (Human) OX=9606 GN=ITGA2B PE=1 SV=3;sp|P08514-2|ITA2B-2_HUMAN Isoform of P08514, Isoform 2 of Integrin alpha-IIb OS=Homo sapiens (Human) OX=9606 GN=ITGA2B PE=1 SV=3;sp|P08514-3|ITA2B-3_HUMAN Isoform	3	24	24	24	19	20	21	12	16	6	21	20	21	19	20	21	12	16	6	21	20	21	19	20	21	12	16	6	21	20	21	28.2	28.2	28.2	113.38	1039	1039;1005;953	0	323.31	22.9	27.4	25.6
P08519;A0A087WWY0	P08519	9;1	9;1	9;1	Apolipoprotein(a)	LPA	sp|P08519|APOA_HUMAN Apolipoprotein(a) OS=Homo sapiens (Human) OX=9606 GN=LPA PE=1 SV=1	2	9	9	9	9	8	9	0	1	1	3	2	4	9	8	9	0	1	1	3	2	4	9	8	9	0	1	1	3	2	4	9.4	9.4	9.4	501.31	4548	4548;571	0	323.31	9.4	9.1	9.4
P08567	P08567	11	11	11	Pleckstrin	PLEK	sp|P08567|PLEK_HUMAN Pleckstrin OS=Homo sapiens (Human) OX=9606 GN=PLEK PE=1 SV=3	1	11	11	11	10	7	11	9	5	9	9	7	8	10	7	11	9	5	9	9	7	8	10	7	11	9	5	9	9	7	8	44.3	44.3	44.3	40.124	350	350	0	323.31	44	32.6	44.3
P08571	P08571	2	2	2	Monocyte differentiation antigen CD14;Monocyte differentiation antigen CD14, urinary form;Monocyte differentiation antigen CD14, membrane-bound form	CD14	sp|P08571|CD14_HUMAN Monocyte differentiation antigen CD14 OS=Homo sapiens (Human) OX=9606 GN=CD14 PE=1 SV=2	1	2	2	2	0	1	0	1	1	2	0	0	0	0	1	0	1	1	2	0	0	0	0	1	0	1	1	2	0	0	0	10.7	10.7	10.7	40.076	375	375	0	5.8218	0	5.6	0
P08603;A0A0D9SG88;P08603-2;Q5TFM2;A0A3B3IS28	P08603	15;6;6;4;1	15;6;6;4;1	13;6;6;4;0	Complement factor H	CFH	sp|P08603|CFAH_HUMAN Complement factor H OS=Homo sapiens (Human) OX=9606 GN=CFH PE=1 SV=4	5	15	15	13	13	14	13	8	6	9	11	11	12	13	14	13	8	6	9	11	11	12	11	12	11	7	5	8	10	10	11	15.4	15.4	13.7	139.09	1231	1231;449;449;385;146	0	323.31	13.7	14.5	13.7
P08670;B0YJC4;B0YJC5;E7EMV2;E7ESP9;P17661;Q16352;P07197-2;P07196;P07197;P12036-2;P12036	P08670;B0YJC4	3;2;1;1;1;1;1;1;1;1;1;1	3;2;1;1;1;1;1;1;1;1;1;1	3;2;1;1;1;1;1;1;1;1;1;1	Vimentin	VIM	sp|P08670|VIME_HUMAN Vimentin OS=Homo sapiens (Human) OX=9606 GN=VIM PE=1 SV=4;tr|B0YJC4|B0YJC4_HUMAN Isoform of P08670, IF rod domain-containing protein OS=Homo sapiens (Human) OX=9606 GN=VIM PE=1 SV=1	12	3	3	3	0	0	0	1	1	0	0	2	1	0	0	0	1	1	0	0	2	1	0	0	0	1	1	0	0	2	1	7.5	7.5	7.5	53.651	466	466;431;228;698;877;470;499;540;543;916;963;1026	0.0015601	5.3396	0	0	0
P08697;P08697-2;A0A0G2JPA8;CON__P28800	P08697;P08697-2;A0A0G2JPA8	10;9;8;1	10;9;8;1	10;9;8;1	Alpha-2-antiplasmin	SERPINF2	sp|P08697|A2AP_HUMAN Alpha-2-antiplasmin OS=Homo sapiens (Human) OX=9606 GN=SERPINF2 PE=1 SV=3;sp|P08697-2|A2AP-2_HUMAN Isoform of P08697, Isoform 2 of Alpha-2-antiplasmin OS=Homo sapiens (Human) OX=9606 GN=SERPINF2 PE=1 SV=3;tr|A0A0G2JPA8|A0A0G2JPA8_HUMAN	4	10	10	10	4	5	1	7	6	7	5	6	4	4	5	1	7	6	7	5	6	4	4	5	1	7	6	7	5	6	4	28.5	28.5	28.5	54.565	491	491;427;427;492	0	323.31	9.6	13.8	3.5
P09104;F5H0C8;P09104-2	P09104;F5H0C8;P09104-2	8;6;6	7;5;5	7;5;5	Gamma-enolase;Enolase	ENO2	sp|P09104|ENOG_HUMAN Gamma-enolase OS=Homo sapiens (Human) OX=9606 GN=ENO2 PE=1 SV=3;tr|F5H0C8|F5H0C8_HUMAN Isoform of P09104, Gamma-enolase OS=Homo sapiens (Human) OX=9606 GN=ENO2 PE=1 SV=1;sp|P09104-2|ENOG-2_HUMAN Isoform of P09104, Isoform 2 of Gamma-en	3	8	7	7	1	1	1	5	3	6	1	1	1	0	0	0	4	2	5	0	0	0	0	0	0	4	2	5	0	0	0	28.3	24.2	24.2	47.268	434	434;315;391	0	26.273	4.1	4.1	4.1
P09211;A8MX94;A0A2R8Y5E5	P09211;A8MX94	3;2;1	3;2;1	3;2;1	Glutathione S-transferase P	GSTP1	sp|P09211|GSTP1_HUMAN Glutathione S-transferase P OS=Homo sapiens (Human) OX=9606 GN=GSTP1 PE=1 SV=2;tr|A8MX94|A8MX94_HUMAN Isoform of P09211, Glutathione S-transferase P OS=Homo sapiens (Human) OX=9606 GN=GSTP1 PE=1 SV=1	3	3	3	3	1	1	0	0	0	0	2	2	1	1	1	0	0	0	0	2	2	1	1	1	0	0	0	0	2	2	1	16.7	16.7	16.7	23.356	210	210;174;58	0	10.301	5.2	5.2	0
P09327-2;P09327	P09327-2;P09327	1;1	1;1	1;1	Villin-1	VIL1	sp|P09327-2|VILI-2_HUMAN Isoform of P09327, Isoform 2 of Villin-1 OS=Homo sapiens (Human) OX=9606 GN=VIL1 PE=1 SV=4;sp|P09327|VILI_HUMAN Villin-1 OS=Homo sapiens (Human) OX=9606 GN=VIL1 PE=1 SV=4	2	1	1	1	0	0	0	0	0	1	0	0	0	0	0	0	0	0	1	0	0	0	0	0	0	0	0	1	0	0	0	3.6	3.6	3.6	46.566	421	421;827	1	-2	0	0	0
P09486	P09486	3	3	3	SPARC	SPARC	sp|P09486|SPRC_HUMAN SPARC OS=Homo sapiens (Human) OX=9606 GN=SPARC PE=1 SV=1	1	3	3	3	1	1	1	3	3	3	1	2	2	1	1	1	3	3	3	1	2	2	1	1	1	3	3	3	1	2	2	10.9	10.9	10.9	34.632	303	303	0	22.008	6.3	6.3	6.3
P09493-8;P09493-7;P09493-6	P09493-8;P09493-7;P09493-6	12;11;11	8;7;7	0;0;0	Tropomyosin alpha-1 chain	TPM1	sp|P09493-8|TPM1-8_HUMAN Isoform of P09493, Isoform 8 of Tropomyosin alpha-1 chain OS=Homo sapiens (Human) OX=9606 GN=TPM1 PE=1 SV=2;sp|P09493-7|TPM1-7_HUMAN Isoform of P09493, Isoform 7 of Tropomyosin alpha-1 chain OS=Homo sapiens (Human) OX=9606 GN=TPM1	3	12	8	0	4	5	5	7	6	10	6	5	5	2	2	2	4	3	6	3	3	2	0	0	0	0	0	0	0	0	0	35.9	28.2	0	32.816	284	284;284;284	0	88.938	9.9	10.2	10.2
P09603;P09603-3;P09603-2	P09603;P09603-3;P09603-2	3;2;2	3;2;2	3;2;2	Macrophage colony-stimulating factor 1;Processed macrophage colony-stimulating factor 1	CSF1	sp|P09603|CSF1_HUMAN Macrophage colony-stimulating factor 1 OS=Homo sapiens (Human) OX=9606 GN=CSF1 PE=1 SV=2;sp|P09603-3|CSF1-3_HUMAN Isoform of P09603, Isoform 3 of Macrophage colony-stimulating factor 1 OS=Homo sapiens (Human) OX=9606 GN=CSF1 PE=1 SV=2;	3	3	3	3	0	0	0	3	2	2	0	0	0	0	0	0	3	2	2	0	0	0	0	0	0	3	2	2	0	0	0	7.6	7.6	7.6	60.179	554	554;256;438	0	12.224	0	0	0
P09871;F8WCZ6;A0A087X232	P09871;F8WCZ6;A0A087X232	24;22;22	24;22;22	23;22;21	Complement C1s subcomponent;Complement C1s subcomponent heavy chain;Complement C1s subcomponent light chain	C1S	sp|P09871|C1S_HUMAN Complement C1s subcomponent OS=Homo sapiens (Human) OX=9606 GN=C1S PE=1 SV=1;tr|F8WCZ6|F8WCZ6_HUMAN Isoform of P09871, Complement C1s subcomponent OS=Homo sapiens (Human) OX=9606 GN=C1S PE=1 SV=1;tr|A0A087X232|A0A087X232_HUMAN Isoform o	3	24	24	23	8	6	7	22	21	20	8	7	7	8	6	7	22	21	20	8	7	7	8	6	7	21	20	19	8	7	7	45.1	45.1	43.9	76.684	688	688;521;682	0	323.31	15.4	12.1	14.2
P09972;A8MVZ9	P09972;A8MVZ9	2;1	1;1	1;1	Fructose-bisphosphate aldolase C;Fructose-bisphosphate aldolase	ALDOC	sp|P09972|ALDOC_HUMAN Fructose-bisphosphate aldolase C OS=Homo sapiens (Human) OX=9606 GN=ALDOC PE=1 SV=2;tr|A8MVZ9|A8MVZ9_HUMAN Isoform of P09972, Fructose-bisphosphate aldolase OS=Homo sapiens (Human) OX=9606 GN=ALDOC PE=1 SV=1	2	2	1	1	1	1	1	0	0	0	0	0	0	0	1	0	0	0	0	0	0	0	0	1	0	0	0	0	0	0	0	13.7	6.3	6.3	39.455	364	364;336	0.0015038	4.6491	7.4	6.3	7.4
P0C0L4;P0C0L4-2	P0C0L4;P0C0L4-2	85;83	5;5	1;1	Complement C4-A;Complement C4 beta chain;Complement C4-A alpha chain;C4a anaphylatoxin;C4b-A;C4d-A;Complement C4 gamma chain	C4A	sp|P0C0L4|CO4A_HUMAN Complement C4-A OS=Homo sapiens (Human) OX=9606 GN=C4A PE=1 SV=2;sp|P0C0L4-2|CO4A-2_HUMAN Isoform of P0C0L4, Isoform 2 of Complement C4-A OS=Homo sapiens (Human) OX=9606 GN=C4A PE=1 SV=2	2	85	5	1	50	51	50	74	77	80	54	53	49	2	2	2	3	3	5	2	2	2	0	0	0	0	0	1	0	0	0	64.2	4.4	0.7	192.78	1744	1744;1698	0	323.31	39.1	41.5	41.7
P0C0L5;F5GXS0	P0C0L5;F5GXS0	85;83	85;83	1;1	Complement C4-B;Complement C4 beta chain;Complement C4-B alpha chain;C4a anaphylatoxin;C4b-B;C4d-B;Complement C4 gamma chain	C4B	sp|P0C0L5|CO4B_HUMAN Complement C4-B OS=Homo sapiens (Human) OX=9606 GN=C4B_2 PE=1 SV=2;tr|F5GXS0|F5GXS0_HUMAN Isoform of P0C0L5, Complement C4-B OS=Homo sapiens (Human) OX=9606 GN=C4B PE=1 SV=1	2	85	85	1	51	52	51	76	79	80	55	55	51	51	52	51	76	79	80	55	55	51	0	0	0	1	1	1	0	1	1	64.2	64.2	1	192.75	1744	1744;1698	0	323.31	40.4	42.8	43.1
P0DJI8;E9PQD6	P0DJI8;E9PQD6	7;5	3;1	3;1	Serum amyloid A-1 protein;Amyloid protein A;Serum amyloid protein A(2-104);Serum amyloid protein A(3-104);Serum amyloid protein A(2-103);Serum amyloid protein A(2-102);Serum amyloid protein A(4-101);Serum amyloid A protein	SAA1	sp|P0DJI8|SAA1_HUMAN Serum amyloid A-1 protein OS=Homo sapiens (Human) OX=9606 GN=SAA1 PE=1 SV=1;tr|E9PQD6|E9PQD6_HUMAN Isoform of P0DJI8, Serum amyloid A protein OS=Homo sapiens (Human) OX=9606 GN=SAA1 PE=1 SV=1	2	7	3	3	7	7	7	6	5	4	6	6	6	3	3	3	3	2	2	3	3	3	3	3	3	3	2	2	3	3	3	59	29.5	29.5	13.532	122	122;122	0	323.31	59	59	59
P0DJI9	P0DJI9	9	9	5	Serum amyloid A-2 protein	SAA2	sp|P0DJI9|SAA2_HUMAN Serum amyloid A-2 protein OS=Homo sapiens (Human) OX=9606 GN=SAA2 PE=1 SV=1	1	9	9	5	6	6	6	5	5	3	7	5	6	6	6	6	5	5	3	7	5	6	2	2	2	2	2	1	4	2	3	59	59	40.2	13.527	122	122	0	323.31	52.5	52.5	52.5
P0DOY2;P0DOY3;P0CF74	P0DOY2;P0DOY3;P0CF74	6;6;3	3;3;1	2;2;0	Ig lambda-6 chain C region	IGLC6	sp|P0DOY2|IGLC2_HUMAN Immunoglobulin lambda constant 2 OS=Homo sapiens (Human) OX=9606 GN=IGLC2 PE=1 SV=1;sp|P0DOY3|IGLC3_HUMAN Immunoglobulin lambda constant 3 OS=Homo sapiens (Human) OX=9606 GN=IGLC3 PE=1 SV=1;sp|P0CF74|IGLC6_HUMAN Immunoglobulin lambda	3	6	3	2	6	5	5	4	3	4	4	4	3	3	3	3	2	1	2	2	2	2	2	2	2	1	0	1	1	1	1	81.1	34	16	11.293	106	106;106;106	0	115.48	81.1	62.3	62.3
P0DP23;A0A590UK56;E7EMB3;M0QZ52;Q96HY3;F8WBR5;G3V479;G3V226;P27482	P0DP23;A0A590UK56;E7EMB3;M0QZ52;Q96HY3	5;4;4;3;3;2;2;1;1	5;4;4;3;3;2;2;1;1	5;4;4;3;3;2;2;1;1		CALM2;CALM3	sp|P0DP23|CALM1_HUMAN Calmodulin-1 OS=Homo sapiens (Human) OX=9606 GN=CALM1 PE=1 SV=1;tr|A0A590UK56|A0A590UK56_HUMAN Isoform of P0DP23, Calmodulin-1 OS=Homo sapiens (Human) OX=9606 GN=CALM1 PE=4 SV=1;tr|E7EMB3|E7EMB3_HUMAN Isoform of P0DP24, Calmodulin-2 O	9	5	5	5	2	1	2	4	4	5	2	2	3	2	1	2	4	4	5	2	2	3	2	1	2	4	4	5	2	2	3	45.6	45.6	45.6	16.837	149	149;150;196;83;113;65;83;76;149	0	147.24	16.8	8.1	16.8
P10124	P10124	1	1	1	Serglycin	SRGN	sp|P10124|SRGN_HUMAN Serglycin OS=Homo sapiens (Human) OX=9606 GN=SRGN PE=1 SV=3	1	1	1	1	0	1	1	1	1	1	0	1	1	0	1	1	1	1	1	0	1	1	0	1	1	1	1	1	0	1	1	8.2	8.2	8.2	17.652	158	158	0	17.932	0	8.2	8.2
P10451-5;P10451-4;P10451-2;P10451;P10451-3;CON__P31096	P10451-5;P10451-4;P10451-2;P10451;P10451-3	7;6;6;6;5;1	7;6;6;6;5;1	7;6;6;6;5;1	Osteopontin	SPP1	sp|P10451-5|OSTP-5_HUMAN Isoform of P10451, Isoform 5 of Osteopontin OS=Homo sapiens (Human) OX=9606 GN=SPP1 PE=1 SV=1;sp|P10451-4|OSTP-4_HUMAN Isoform of P10451, Isoform D of Osteopontin OS=Homo sapiens (Human) OX=9606 GN=SPP1 PE=1 SV=1;sp|P10451-2|OSTP-2	6	7	7	7	0	0	0	7	7	2	2	1	1	0	0	0	7	7	2	2	1	1	0	0	0	7	7	2	2	1	1	35	35	35	33.843	300	300;292;300;314;287;262	0	142.13	0	0	0
P10599-2;P10599	P10599-2;P10599	1;1	1;1	1;1	Thioredoxin	TXN	sp|P10599-2|THIO-2_HUMAN Isoform of P10599, Isoform 2 of Thioredoxin OS=Homo sapiens (Human) OX=9606 GN=TXN PE=1 SV=3;sp|P10599|THIO_HUMAN Thioredoxin OS=Homo sapiens (Human) OX=9606 GN=TXN PE=1 SV=3	2	1	1	1	0	1	1	0	0	0	1	1	0	0	1	1	0	0	0	1	1	0	0	1	1	0	0	0	1	1	0	15.3	15.3	15.3	9.4519	85	85;105	0	6.7068	0	15.3	15.3
P10643	P10643	3	3	3	Complement component C7	C7	sp|P10643|CO7_HUMAN Complement component C7 OS=Homo sapiens (Human) OX=9606 GN=C7 PE=1 SV=2	1	3	3	3	2	1	1	1	0	0	3	2	1	2	1	1	1	0	0	3	2	1	2	1	1	1	0	0	3	2	1	4.4	4.4	4.4	93.517	843	843	0	14.703	3.4	1.1	2.4
P10644-2;P10644	P10644-2;P10644	3;3	3;3	3;3	cAMP-dependent protein kinase type I-alpha regulatory subunit;cAMP-dependent protein kinase type I-alpha regulatory subunit, N-terminally processed	PRKAR1A	sp|P10644-2|KAP0-2_HUMAN Isoform of P10644, Isoform 2 of cAMP-dependent protein kinase type I-alpha regulatory subunit OS=Homo sapiens (Human) OX=9606 GN=PRKAR1A PE=1 SV=1;sp|P10644|KAP0_HUMAN cAMP-dependent protein kinase type I-alpha regulatory subunit O	2	3	3	3	2	2	2	0	0	0	2	2	1	2	2	2	0	0	0	2	2	1	2	2	2	0	0	0	2	2	1	14.8	14.8	14.8	38.002	337	337;381	0	7.903	7.7	7.7	7.7
P10645;G5E968	P10645;G5E968	12;7	12;7	12;7	Chromogranin-A;Vasostatin-1;Vasostatin-2;EA-92;ES-43;Pancreastatin;SS-18;WA-8;WE-14;LF-19;Catestatin;AL-11;GV-19;GR-44;ER-37;GE-25;Serpinin-RRG;Serpinin;p-Glu serpinin precursor	CHGA	sp|P10645|CMGA_HUMAN Chromogranin-A OS=Homo sapiens (Human) OX=9606 GN=CHGA PE=1 SV=7;tr|G5E968|G5E968_HUMAN Isoform of P10645, Chromogranin A (Parathyroid secretory protein 1), isoform CRA_b OS=Homo sapiens (Human) OX=9606 GN=CHGA PE=1 SV=1	2	12	12	12	0	0	0	10	11	4	6	3	2	0	0	0	10	11	4	6	3	2	0	0	0	10	11	4	6	3	2	43.1	43.1	43.1	50.688	457	457;306	0	264.68	0	0	0
P10809;P10809-2	P10809	11;3	11;3	11;3	60 kDa heat shock protein, mitochondrial	HSPD1	sp|P10809|CH60_HUMAN 60 kDa heat shock protein, mitochondrial OS=Homo sapiens (Human) OX=9606 GN=HSPD1 PE=1 SV=2	2	11	11	11	2	4	6	1	1	0	7	4	6	2	4	6	1	1	0	7	4	6	2	4	6	1	1	0	7	4	6	29.3	29.3	29.3	61.054	573	573;158	0	67.755	4.9	11.7	15.2
P10909-6;P10909-4;P10909;P10909-5;P10909-2;P10909-3	P10909-6;P10909-4;P10909;P10909-5;P10909-2	15;14;14;14;14;7	15;14;14;14;14;7	15;14;14;14;14;7	Clusterin;Clusterin beta chain;Clusterin alpha chain	CLU	sp|P10909-6|CLUS-6_HUMAN Isoform of P10909, Isoform 6 of Clusterin OS=Homo sapiens (Human) OX=9606 GN=CLU PE=1 SV=1;sp|P10909-4|CLUS-4_HUMAN Isoform of P10909, Isoform 4 of Clusterin OS=Homo sapiens (Human) OX=9606 GN=CLU PE=1 SV=1;sp|P10909|CLUS_HUMAN Clu	6	15	15	15	14	11	13	15	14	15	12	12	12	14	11	13	15	14	15	12	12	12	14	11	13	15	14	15	12	12	12	37.3	37.3	37.3	50.25	429	429;416;449;460;501;274	0	323.31	32.9	30.8	32.6
P11021	P11021	23	23	22	78 kDa glucose-regulated protein	HSPA5	sp|P11021|BIP_HUMAN Endoplasmic reticulum chaperone BiP OS=Homo sapiens (Human) OX=9606 GN=HSPA5 PE=1 SV=2	1	23	23	22	5	4	4	23	22	21	6	10	5	5	4	4	23	22	21	6	10	5	4	3	4	22	21	20	5	9	4	44	44	41.6	72.332	654	654	0	323.31	11	9	9
P11047	P11047	1	1	1	Laminin subunit gamma-1	LAMC1	sp|P11047|LAMC1_HUMAN Laminin subunit gamma-1 OS=Homo sapiens (Human) OX=9606 GN=LAMC1 PE=1 SV=3	1	1	1	1	0	0	0	1	1	1	0	0	0	0	0	0	1	1	1	0	0	0	0	0	0	1	1	1	0	0	0	0.9	0.9	0.9	177.6	1609	1609	0	7.6995	0	0	0
P11142;E9PKE3;P11142-2;E9PNE6;A8K7Q2;P54652	P11142;E9PKE3;P11142-2;E9PNE6	15;14;13;9;7;5	14;13;12;9;7;4	12;11;10;7;6;2	Heat shock cognate 71 kDa protein	HSPA8	sp|P11142|HSP7C_HUMAN Heat shock cognate 71 kDa protein OS=Homo sapiens (Human) OX=9606 GN=HSPA8 PE=1 SV=1;tr|E9PKE3|E9PKE3_HUMAN Isoform of P11142, Heat shock cognate 71 kDa protein OS=Homo sapiens (Human) OX=9606 GN=HSPA8 PE=1 SV=1;sp|P11142-2|HSP7C-2_HU	6	15	14	12	9	10	10	4	4	2	10	6	9	8	9	10	3	3	1	9	5	8	6	8	8	1	1	0	7	3	6	31.1	28.6	25.2	70.897	646	646;627;493;500;410;639	0	66.113	17.5	22.4	21.5
P11166	P11166	2	2	2	Solute carrier family 2, facilitated glucose transporter member 1	SLC2A1	sp|P11166|GTR1_HUMAN Solute carrier family 2, facilitated glucose transporter member 1 OS=Homo sapiens (Human) OX=9606 GN=SLC2A1 PE=1 SV=2	1	2	2	2	0	0	0	0	0	0	2	2	2	0	0	0	0	0	0	2	2	2	0	0	0	0	0	0	2	2	2	5.1	5.1	5.1	54.083	492	492	0.001497	4.5462	0	0	0
P11169;Q8TDB8-4;Q8TDB8-2;Q8TDB8;Q8TDB8-5	P11169;Q8TDB8-4;Q8TDB8-2;Q8TDB8;Q8TDB8-5	4;2;2;2;2	4;2;2;2;2	4;2;2;2;2	Solute carrier family 2, facilitated glucose transporter member 3;Solute carrier family 2, facilitated glucose transporter member 14	SLC2A3;SLC2A14	sp|P11169|GTR3_HUMAN Solute carrier family 2, facilitated glucose transporter member 3 OS=Homo sapiens (Human) OX=9606 GN=SLC2A3 PE=1 SV=1;sp|Q8TDB8-4|GTR14-4_HUMAN Isoform of Q8TDB8, Isoform 4 of Solute carrier family 2, facilitated glucose transporter me	5	4	4	4	4	3	4	2	2	0	4	4	4	4	3	4	2	2	0	4	4	4	4	3	4	2	2	0	4	4	4	9.3	9.3	9.3	53.924	496	496;411;497;520;535	0	200.8	9.3	6.7	9.3
P11226	P11226	7	7	7	Mannose-binding protein C	MBL2	sp|P11226|MBL2_HUMAN Mannose-binding protein C OS=Homo sapiens (Human) OX=9606 GN=MBL2 PE=1 SV=2	1	7	7	7	2	1	2	7	4	5	2	3	3	2	1	2	7	4	5	2	3	3	2	1	2	7	4	5	2	3	3	31.9	31.9	31.9	26.143	248	248	0	291.76	10.1	4.8	10.1
P11234;P11234-3;P11234-2;F8WEQ6;P11233	P11234;P11234-3;P11234-2	3;3;3;1;1	3;3;3;1;1	3;3;3;1;1	Ras-related protein Ral-B	RALB	sp|P11234|RALB_HUMAN Ras-related protein Ral-B OS=Homo sapiens (Human) OX=9606 GN=RALB PE=1 SV=1;sp|P11234-3|RALB-3_HUMAN Isoform of P11234, Isoform 3 of Ras-related protein Ral-B OS=Homo sapiens (Human) OX=9606 GN=RALB PE=1 SV=1;sp|P11234-2|RALB-2_HUMAN I	5	3	3	3	2	3	3	0	0	0	2	1	1	2	3	3	0	0	0	2	1	1	2	3	3	0	0	0	2	1	1	16.5	16.5	16.5	23.408	206	206;227;228;46;206	0	21.772	11.2	16.5	16.5
P11277-3;P11277;P11277-2	P11277-3;P11277;P11277-2	4;4;4	4;4;4	4;4;4	Spectrin beta chain, erythrocytic	SPTB	sp|P11277-3|SPTB1-3_HUMAN Isoform of P11277, Isoform 3 of Spectrin beta chain, erythrocytic OS=Homo sapiens (Human) OX=9606 GN=SPTB PE=1 SV=5;sp|P11277|SPTB1_HUMAN Spectrin beta chain, erythrocytic OS=Homo sapiens (Human) OX=9606 GN=SPTB PE=1 SV=5;sp|P1127	3	4	4	4	0	0	1	0	0	1	0	1	3	0	0	1	0	0	1	0	1	3	0	0	1	0	0	1	0	1	3	2.1	2.1	2.1	242.8	2106	2106;2137;2328	0	6.0158	0	0	0.5
P11413;P11413-3;P11413-2	P11413;P11413-3;P11413-2	3;3;3	3;3;3	3;3;3	Glucose-6-phosphate 1-dehydrogenase	G6PD	sp|P11413|G6PD_HUMAN Glucose-6-phosphate 1-dehydrogenase OS=Homo sapiens (Human) OX=9606 GN=G6PD PE=1 SV=4;sp|P11413-3|G6PD-3_HUMAN Isoform of P11413, Isoform 3 of Glucose-6-phosphate 1-dehydrogenase OS=Homo sapiens (Human) OX=9606 GN=G6PD PE=1 SV=4;sp|P11	3	3	3	3	2	1	1	2	0	0	2	0	0	2	1	1	2	0	0	2	0	0	2	1	1	2	0	0	2	0	0	6.6	6.6	6.6	59.256	515	515;545;561	0	6.2924	4.1	1.9	1.9
P11597;P11597-2;H3BRJ9	P11597;P11597-2;H3BRJ9	10;9;7	10;9;7	10;9;7	Cholesteryl ester transfer protein	CETP	sp|P11597|CETP_HUMAN Cholesteryl ester transfer protein OS=Homo sapiens (Human) OX=9606 GN=CETP PE=1 SV=2;sp|P11597-2|CETP-2_HUMAN Isoform of P11597, Isoform 2 of Cholesteryl ester transfer protein OS=Homo sapiens (Human) OX=9606 GN=CETP PE=1 SV=2;tr|H3BRJ	3	10	10	10	4	6	5	1	1	1	7	7	8	4	6	5	1	1	1	7	7	8	4	6	5	1	1	1	7	7	8	27.2	27.2	27.2	54.756	493	493;433;428	0	113.84	11.4	14.6	12.4
P12111;E7ENL6;P12111-4;P12111-2;P12111-3;P12111-5	P12111;E7ENL6;P12111-4;P12111-2;P12111-3;P12111-5	30;29;29;29;21;21	30;29;29;29;21;21	30;29;29;29;21;21	Collagen alpha-3(VI) chain	COL6A3	sp|P12111|CO6A3_HUMAN Collagen alpha-3(VI) chain OS=Homo sapiens (Human) OX=9606 GN=COL6A3 PE=1 SV=5;tr|E7ENL6|E7ENL6_HUMAN Isoform of P12111, Collagen alpha-3(VI) chain OS=Homo sapiens (Human) OX=9606 GN=COL6A3 PE=1 SV=2;sp|P12111-4|CO6A3-4_HUMAN Isoform	6	30	30	30	18	15	23	1	0	0	0	0	0	18	15	23	1	0	0	0	0	0	18	15	23	1	0	0	0	0	0	14.1	14.1	14.1	343.67	3177	3177;2569;2570;2971;1036;1237	0	258.21	8.8	6.7	11.3
P12814;P12814-3;P12814-2;P12814-4;H9KV75;P35609-2;P35609;F6THM6;A0A087WSZ2;Q08043;A0A494C033;A0A494C166;A0A494C0Q3	P12814;P12814-3;P12814-2;P12814-4;H9KV75	48;47;45;44;42;14;13;8;7;7;5;5;3	48;47;45;44;42;14;13;8;7;7;5;5;3	31;30;28;27;26;4;4;2;2;2;2;2;2	Alpha-actinin-1	ACTN1	sp|P12814|ACTN1_HUMAN Alpha-actinin-1 OS=Homo sapiens (Human) OX=9606 GN=ACTN1 PE=1 SV=2;sp|P12814-3|ACTN1-3_HUMAN Isoform of P12814, Isoform 3 of Alpha-actinin-1 OS=Homo sapiens (Human) OX=9606 GN=ACTN1 PE=1 SV=2;sp|P12814-2|ACTN1-2_HUMAN Isoform of P1281	13	48	48	31	31	29	30	42	42	42	27	25	30	31	29	30	42	42	42	27	25	30	21	18	19	28	29	28	17	16	20	65.9	65.9	45.4	103.06	892	892;914;887;930;822;894;894;686;944;901;182;263;131	0	323.31	48.4	45.3	46.6
P12830;A0A087WX17;A0A087WU43;A0A087WXI5;P12830-2;H3BNC6;H3BVI7;P22223-2;P22223	P12830;A0A087WX17;A0A087WU43;A0A087WXI5;P12830-2;H3BNC6;H3BVI7	10;9;9;9;8;7;5;1;1	10;9;9;9;8;7;5;1;1	10;9;9;9;8;7;5;1;1	Cadherin-1;E-Cad/CTF1;E-Cad/CTF2;E-Cad/CTF3	CDH1	sp|P12830|CADH1_HUMAN Cadherin-1 OS=Homo sapiens (Human) OX=9606 GN=CDH1 PE=1 SV=3;tr|A0A087WX17|A0A087WX17_HUMAN Isoform of P12830, Cadherin-1 OS=Homo sapiens (Human) OX=9606 GN=CDH1 PE=1 SV=1;tr|A0A087WU43|A0A087WU43_HUMAN Isoform of P12830, Cadherin-1 O	9	10	10	10	2	2	2	6	4	7	2	2	2	2	2	2	6	4	7	2	2	2	2	2	2	6	4	7	2	2	2	14.1	14.1	14.1	97.455	882	882;647;647;903;821;537;414;784;829	0	323.31	2.2	2.2	2.2
P12931;P12931-2;P07947;J3QRU1;P06241-3;P06241-2;P06241;H2E272;Q573B4;H0Y3C5;J3KPD6;Q04912;P08581;Q04912-2;Q04912-7;P06239-3;P08631;P42685-2;P08631-4;P06239;P42685;P08631-2;P08631-3;Q9H3Y6;P08581-2	P12931;P12931-2	10;10;3;3;2;2;2;1;1;1;1;1;1;1;1;1;1;1;1;1;1;1;1;1;1	10;10;3;3;2;2;2;1;1;1;1;1;1;1;1;1;1;1;1;1;1;1;1;1;1	9;9;2;2;2;2;2;1;1;0;0;1;1;1;1;1;0;1;0;1;1;0;0;1;1	Proto-oncogene tyrosine-protein kinase Src	SRC	sp|P12931|SRC_HUMAN Proto-oncogene tyrosine-protein kinase Src OS=Homo sapiens (Human) OX=9606 GN=SRC PE=1 SV=3;sp|P12931-2|SRC-2_HUMAN Isoform of P12931, Isoform 2 of Proto-oncogene tyrosine-protein kinase Src OS=Homo sapiens (Human) OX=9606 GN=SRC PE=1 S	25	10	10	9	4	5	4	0	0	0	7	6	4	4	5	4	0	0	0	7	6	4	3	4	3	0	0	0	7	6	4	25.9	25.9	24.6	59.834	536	536;542;543;548;482;534;537;254;516;525;526;1400;1390;1351;1294;539;526;363;525;509;505;505;504;488;1408	0	56.274	7.3	9.9	7.3
P13224;P13224-2	P13224;P13224-2	3;3	3;3	3;3	Platelet glycoprotein Ib beta chain	GP1BB	sp|P13224|GP1BB_HUMAN Platelet glycoprotein Ib beta chain OS=Homo sapiens (Human) OX=9606 GN=GP1BB PE=1 SV=1;sp|P13224-2|GP1BB-2_HUMAN Isoform of P13224, Isoform 2 of Platelet glycoprotein Ib beta chain OS=Homo sapiens (Human) OX=9606 GN=GP1BB PE=1 SV=1	2	3	3	3	2	2	1	1	1	0	2	2	2	2	2	1	1	1	0	2	2	2	2	2	1	1	1	0	2	2	2	15.5	15.5	15.5	21.717	206	206;411	0	168.76	10.2	10.2	5.3
P13497;P13497-4;P13497-5;P13497-2;P13497-6;E9PD25;O43897-2;O43897;Q9Y6L7	P13497;P13497-4;P13497-5;P13497-2;P13497-6	3;2;2;2;2;1;1;1;1	3;2;2;2;2;1;1;1;1	3;2;2;2;2;1;1;1;1	Bone morphogenetic protein 1	BMP1	sp|P13497|BMP1_HUMAN Bone morphogenetic protein 1 OS=Homo sapiens (Human) OX=9606 GN=BMP1 PE=1 SV=2;sp|P13497-4|BMP1-4_HUMAN Isoform of P13497, Isoform BMP1-5 of Bone morphogenetic protein 1 OS=Homo sapiens (Human) OX=9606 GN=BMP1 PE=1 SV=2;sp|P13497-5|BMP	9	3	3	3	0	0	0	0	0	3	0	0	0	0	0	0	0	0	3	0	0	0	0	0	0	0	0	3	0	0	0	3.4	3.4	3.4	111.25	986	986;622;717;730;823;1036;392;1013;1015	0	5.7225	0	0	0
P13671	P13671	9	9	9	Complement component C6	C6	sp|P13671|CO6_HUMAN Complement component C6 OS=Homo sapiens (Human) OX=9606 GN=C6 PE=1 SV=3	1	9	9	9	9	9	8	4	5	4	3	4	3	9	9	8	4	5	4	3	4	3	9	9	8	4	5	4	3	4	3	13.8	13.8	13.8	104.79	934	934	0	323.31	13.8	13.8	12.6
P13727-2;P13727	P13727-2;P13727	2;2	2;2	2;2	Bone marrow proteoglycan;Eosinophil granule major basic protein	PRG2	sp|P13727-2|PRG2-2_HUMAN Isoform of P13727, Isoform 2 of Bone marrow proteoglycan OS=Homo sapiens (Human) OX=9606 GN=PRG2 PE=1 SV=2;sp|P13727|PRG2_HUMAN Bone marrow proteoglycan OS=Homo sapiens (Human) OX=9606 GN=PRG2 PE=1 SV=2	2	2	2	2	0	0	0	2	2	1	0	0	0	0	0	0	2	2	1	0	0	0	0	0	0	2	2	1	0	0	0	10.9	10.9	10.9	23.901	211	211;222	0	22.567	0	0	0
P13796;P13796-2	P13796;P13796-2	8;4	8;4	8;4	Plastin-2	LCP1	sp|P13796|PLSL_HUMAN Plastin-2 OS=Homo sapiens (Human) OX=9606 GN=LCP1 PE=1 SV=6;sp|P13796-2|PLSL-2_HUMAN Isoform of P13796, Isoform 2 of Plastin-2 OS=Homo sapiens (Human) OX=9606 GN=LCP1 PE=1 SV=6	2	8	8	8	0	0	0	5	6	4	0	0	0	0	0	0	5	6	4	0	0	0	0	0	0	5	6	4	0	0	0	16.4	16.4	16.4	70.288	627	627;196	0	21.705	0	0	0
P14151;P14151-2	P14151;P14151-2	2;2	2;2	2;2	L-selectin	SELL	sp|P14151|LYAM1_HUMAN L-selectin OS=Homo sapiens (Human) OX=9606 GN=SELL PE=1 SV=2;sp|P14151-2|LYAM1-2_HUMAN Isoform of P14151, Isoform 2 of L-selectin OS=Homo sapiens (Human) OX=9606 GN=SELL PE=1 SV=2	2	2	2	2	0	0	0	1	2	1	0	0	0	0	0	0	1	2	1	0	0	0	0	0	0	1	2	1	0	0	0	6.7	6.7	6.7	42.187	372	372;385	0	58.54	0	0	0
P14209-3;P14209	P14209-3;P14209	1;1	1;1	1;1	CD99 antigen	CD99	sp|P14209-3|CD99-3_HUMAN Isoform of P14209, Isoform 3 of CD99 antigen OS=Homo sapiens (Human) OX=9606 GN=CD99 PE=1 SV=1;sp|P14209|CD99_HUMAN CD99 antigen OS=Homo sapiens (Human) OX=9606 GN=CD99 PE=1 SV=1	2	1	1	1	1	1	0	1	1	1	1	0	0	1	1	0	1	1	1	1	0	0	1	1	0	1	1	1	1	0	0	8.3	8.3	8.3	17.128	169	169;185	0.0014306	3.8915	8.3	8.3	0
P14543;P14543-2	P14543;P14543-2	26;25	26;25	25;24	Nidogen-1	NID1	sp|P14543|NID1_HUMAN Nidogen-1 OS=Homo sapiens (Human) OX=9606 GN=NID1 PE=1 SV=3;sp|P14543-2|NID1-2_HUMAN Isoform of P14543, Isoform 2 of Nidogen-1 OS=Homo sapiens (Human) OX=9606 GN=NID1 PE=1 SV=3	2	26	26	25	2	0	0	21	23	14	1	2	1	2	0	0	21	23	14	1	2	1	2	0	0	20	22	14	1	2	1	25.4	25.4	24.6	136.38	1247	1247;1114	0	254.4	2.6	0	0
P14618;P14618-3;B4DNK4;P14618-2;H3BQ34;H3BR70;H3BQZ3;P30613-2;P30613	P14618;P14618-3;B4DNK4;P14618-2	21;19;18;18;10;10;1;1;1	21;19;18;18;10;10;1;1;1	21;19;18;18;10;10;1;1;1	Pyruvate kinase PKM;Pyruvate kinase	PKM	sp|P14618|KPYM_HUMAN Pyruvate kinase PKM OS=Homo sapiens (Human) OX=9606 GN=PKM PE=1 SV=4;sp|P14618-3|KPYM-3_HUMAN Isoform of P14618, Isoform 3 of Pyruvate kinase PKM OS=Homo sapiens (Human) OX=9606 GN=PKM PE=1 SV=4;tr|B4DNK4|B4DNK4_HUMAN Isoform of P14618	9	21	21	21	18	19	19	6	7	3	15	15	15	18	19	19	6	7	3	15	15	15	18	19	19	6	7	3	15	15	15	53.1	53.1	53.1	57.936	531	531;516;457;531;281;366;69;543;574	0	323.31	49.5	49	51.2
P14625;Q96GW1;A0A1W2PRR1;Q58FF3	P14625	24;10;10;3	24;10;10;3	23;9;9;3	Endoplasmin	HSP90B1	sp|P14625|ENPL_HUMAN Endoplasmin OS=Homo sapiens (Human) OX=9606 GN=HSP90B1 PE=1 SV=1	4	24	24	23	5	5	4	21	21	21	3	3	4	5	5	4	21	21	21	3	3	4	4	4	3	20	20	20	2	2	3	37.4	37.4	35.9	92.468	803	803;315;315;399	0	323.31	7.5	8.3	5.4
P14770	P14770	2	2	2	Platelet glycoprotein IX	GP9	sp|P14770|GPIX_HUMAN Platelet glycoprotein IX OS=Homo sapiens (Human) OX=9606 GN=GP9 PE=1 SV=3	1	2	2	2	2	2	2	2	1	0	2	2	2	2	2	2	2	1	0	2	2	2	2	2	2	2	1	0	2	2	2	12.4	12.4	12.4	19.046	177	177	0	60.052	12.4	12.4	12.4
P14868-2;P14868	P14868-2;P14868	2;2	2;2	2;2	Aspartate--tRNA ligase, cytoplasmic	DARS	sp|P14868-2|SYDC-2_HUMAN Isoform of P14868, Isoform 2 of Aspartate--tRNA ligase, cytoplasmic OS=Homo sapiens (Human) OX=9606 GN=DARS PE=1 SV=2;sp|P14868|SYDC_HUMAN Aspartate--tRNA ligase, cytoplasmic OS=Homo sapiens (Human) OX=9606 GN=DARS PE=1 SV=2	2	2	2	2	1	2	0	0	0	0	0	0	0	1	2	0	0	0	0	0	0	0	1	2	0	0	0	0	0	0	0	7.5	7.5	7.5	45.771	401	401;501	0.0014815	4.3079	5	7.5	0
P15169;CON__Q2KJ83	P15169	9;2	9;2	9;2	Carboxypeptidase N catalytic chain	CPN1	sp|P15169|CBPN_HUMAN Carboxypeptidase N catalytic chain OS=Homo sapiens (Human) OX=9606 GN=CPN1 PE=1 SV=1	2	9	9	9	9	8	9	1	3	2	5	4	5	9	8	9	1	3	2	5	4	5	9	8	9	1	3	2	5	4	5	33.6	33.6	33.6	52.286	458	458;462	0	98.117	33.6	30.6	33.6
P15531;P15531-2	P15531;P15531-2	1;1	1;1	1;1	Nucleoside diphosphate kinase A	NME1	sp|P15531|NDKA_HUMAN Nucleoside diphosphate kinase A OS=Homo sapiens (Human) OX=9606 GN=NME1 PE=1 SV=1;sp|P15531-2|NDKA-2_HUMAN Isoform of P15531, Isoform 2 of Nucleoside diphosphate kinase A OS=Homo sapiens (Human) OX=9606 GN=NME1 PE=1 SV=1	2	1	1	1	0	0	0	0	0	0	1	1	1	0	0	0	0	0	0	1	1	1	0	0	0	0	0	0	1	1	1	9.2	9.2	9.2	17.149	152	152;177	0.0026738	3.205	0	0	0
P15907;P15907-2	P15907;P15907-2	4;2	4;2	4;2	Beta-galactoside alpha-2,6-sialyltransferase 1	ST6GAL1	sp|P15907|SIAT1_HUMAN Beta-galactoside alpha-2,6-sialyltransferase 1 OS=Homo sapiens (Human) OX=9606 GN=ST6GAL1 PE=1 SV=1;sp|P15907-2|SIAT1-2_HUMAN Isoform of P15907, Isoform 2 of Beta-galactoside alpha-2,6-sialyltransferase 1 OS=Homo sapiens (Human) OX=96	2	4	4	4	1	0	0	0	0	0	0	4	1	1	0	0	0	0	0	0	4	1	1	0	0	0	0	0	0	4	1	12.8	12.8	12.8	46.604	406	406;175	0	10.661	2.7	0	0
Q5R342;Q5R345;Q5R341;P16109	Q5R342;Q5R345;Q5R341;P16109	3;3;3;3	3;3;3;3	3;3;3;3	P-selectin	SELP	tr|Q5R342|Q5R342_HUMAN Isoform of P16109, p-selectin OS=Homo sapiens (Human) OX=9606 GN=SELP PE=1 SV=1;tr|Q5R345|Q5R345_HUMAN Isoform of P16109, p-selectin OS=Homo sapiens (Human) OX=9606 GN=SELP PE=1 SV=1;tr|Q5R341|Q5R341_HUMAN Isoform of P16109, P-select	4	3	3	3	2	0	0	0	0	0	1	1	0	2	0	0	0	0	0	1	1	0	2	0	0	0	0	0	1	1	0	5	5	5	70.94	646	646;768;768;830	0	7.4636	3.4	0	0
P16157-2;P16157-8;P16157-12;P16157-21;P16157;P16157-3;P16157-16;P16157-5;P16157-15;P16157-11;P16157-10;P16157-13;P16157-4;P16157-7;P16157-6;P16157-9;P16157-14	P16157-2;P16157-8;P16157-12;P16157-21;P16157;P16157-3;P16157-16;P16157-5;P16157-15;P16157-11;P16157-10;P16157-13;P16157-4;P16157-7;P16157-6;P16157-9;P16157-14	1;1;1;1;1;1;1;1;1;1;1;1;1;1;1;1;1	1;1;1;1;1;1;1;1;1;1;1;1;1;1;1;1;1	1;1;1;1;1;1;1;1;1;1;1;1;1;1;1;1;1	Ankyrin-1	ANK1	sp|P16157-2|ANK1-2_HUMAN Isoform of P16157, Isoform Er16 of Ankyrin-1 OS=Homo sapiens (Human) OX=9606 GN=ANK1 PE=1 SV=3;sp|P16157-8|ANK1-8_HUMAN Isoform of P16157, Isoform Er7 of Ankyrin-1 OS=Homo sapiens (Human) OX=9606 GN=ANK1 PE=1 SV=3;sp|P16157-12|ANK1	17	1	1	1	0	0	0	0	0	0	1	0	0	0	0	0	0	0	0	1	0	0	0	0	0	0	0	0	1	0	0	1	1	1	166.48	1519	1519;1834;1905;1897;1881;1880;1858;1856;1821;1644;1806;1743;1719;1718;1694;1672;1983	0.0078125	2.9118	0	0	0
P16284-5;P16284-4;P16284-6;P16284;P16284-3;P16284-2	P16284-5;P16284-4;P16284-6;P16284;P16284-3;P16284-2	12;12;12;12;11;11	12;12;12;12;11;11	12;12;12;12;11;11	Platelet endothelial cell adhesion molecule	PECAM1	sp|P16284-5|PECA1-5_HUMAN Isoform of P16284, Isoform Delta14-15 of Platelet endothelial cell adhesion molecule OS=Homo sapiens (Human) OX=9606 GN=PECAM1 PE=1 SV=2;sp|P16284-4|PECA1-4_HUMAN Isoform of P16284, Isoform Delta14 of Platelet endothelial cell adh	6	12	12	12	5	6	4	1	1	0	9	8	10	5	6	4	1	1	0	9	8	10	5	6	4	1	1	0	9	8	10	22.2	22.2	22.2	79.246	708	708;719;727;738;717;720	0	168.82	8.5	10.5	7.6
P16615-5;P16615-2;P16615-3;P16615;P16615-4	P16615-5;P16615-2;P16615-3;P16615;P16615-4	6;6;6;6;5	4;4;4;4;3	2;2;2;2;1	Sarcoplasmic/endoplasmic reticulum calcium ATPase 2	ATP2A2	sp|P16615-5|AT2A2-5_HUMAN Isoform of P16615, Isoform 5 of Sarcoplasmic/endoplasmic reticulum calcium ATPase 2 OS=Homo sapiens (Human) OX=9606 GN=ATP2A2 PE=1 SV=1;sp|P16615-2|AT2A2-2_HUMAN Isoform of P16615, Isoform 2 of Sarcoplasmic/endoplasmic reticulum c	5	6	4	2	3	3	2	0	0	0	2	0	0	2	1	1	0	0	0	1	0	0	1	1	1	0	0	0	0	0	0	8.4	6.1	2.8	109.73	997	997;997;999;1042;1015	0	7.3867	5.3	3.8	2.8
P16671-3;P16671;E9PLT1;P16671-4;P16671-2;E7EVU1	P16671-3;P16671;E9PLT1;P16671-4	7;7;6;6;3;1	7;7;6;6;3;1	7;7;6;6;3;1	Platelet glycoprotein 4	CD36	sp|P16671-3|CD36-3_HUMAN Isoform of P16671, Isoform 3 of Platelet glycoprotein 4 OS=Homo sapiens (Human) OX=9606 GN=CD36 PE=1 SV=2;sp|P16671|CD36_HUMAN Platelet glycoprotein 4 OS=Homo sapiens (Human) OX=9606 GN=CD36 PE=1 SV=2;tr|E9PLT1|E9PLT1_HUMAN Isoform	6	7	7	7	5	4	5	2	0	0	4	5	4	5	4	5	2	0	0	4	5	4	5	4	5	2	0	0	4	5	4	22.9	22.9	22.9	48.6	433	433;472;396;412;288;99	0	110.12	19.4	11.5	19.4
P17066;P48741	P17066;P48741	4;3	1;1	1;1	Heat shock 70 kDa protein 6;Putative heat shock 70 kDa protein 7	HSPA6;HSPA7	sp|P17066|HSP76_HUMAN Heat shock 70 kDa protein 6 OS=Homo sapiens (Human) OX=9606 GN=HSPA6 PE=1 SV=2;sp|P48741|HSP77_HUMAN Putative heat shock 70 kDa protein 7 OS=Homo sapiens (Human) OX=9606 GN=HSPA7 PE=5 SV=2	2	4	1	1	3	2	2	3	3	2	2	2	2	0	1	0	1	1	1	0	0	0	0	1	0	1	1	1	0	0	0	7.6	1.7	1.7	71.027	643	643;367	0	57.996	5.9	3.1	3.4
P17987;F5H282;E7EQR6;E7ERF2	P17987;F5H282;E7EQR6;E7ERF2	2;1;1;1	2;1;1;1	2;1;1;1	T-complex protein 1 subunit alpha	TCP1	sp|P17987|TCPA_HUMAN T-complex protein 1 subunit alpha OS=Homo sapiens (Human) OX=9606 GN=TCP1 PE=1 SV=1;tr|F5H282|F5H282_HUMAN Isoform of P17987, T-complex protein 1 subunit alpha OS=Homo sapiens (Human) OX=9606 GN=TCP1 PE=1 SV=1;tr|E7EQR6|E7EQR6_HUMAN Is	4	2	2	2	2	0	2	1	0	1	1	2	1	2	0	2	1	0	1	1	2	1	2	0	2	1	0	1	1	2	1	7.4	7.4	7.4	60.343	556	556;332;401;433	0	9.6664	7.4	0	7.4
P18054	P18054	1	1	1	Arachidonate 12-lipoxygenase, 12S-type	ALOX12	sp|P18054|LOX12_HUMAN Arachidonate 12-lipoxygenase, 12S-type OS=Homo sapiens (Human) OX=9606 GN=ALOX12 PE=1 SV=4	1	1	1	1	0	1	0	0	0	0	0	0	0	0	1	0	0	0	0	0	0	0	0	1	0	0	0	0	0	0	0	2.4	2.4	2.4	75.693	663	663	0.0015152	4.8074	0	2.4	0
P18085;C9JAK5;U3KQF2	P18085;C9JAK5	4;2;1	1;1;1	1;1;1	ADP-ribosylation factor 4	ARF4	sp|P18085|ARF4_HUMAN ADP-ribosylation factor 4 OS=Homo sapiens (Human) OX=9606 GN=ARF4 PE=1 SV=3;tr|C9JAK5|C9JAK5_HUMAN Isoform of P18085, ADP-ribosylation factor 4 OS=Homo sapiens (Human) OX=9606 GN=ARF4 PE=1 SV=1	3	4	1	1	2	1	3	0	0	1	3	2	2	0	0	0	0	0	0	1	0	0	0	0	0	0	0	0	1	0	0	32.2	4.4	4.4	20.511	180	180;153;71	1	-2	17.8	6.1	27.8
P18206-2;P18206;P18206-3;A0A096LPE1	P18206-2;P18206	32;32;7;2	32;32;7;2	32;32;7;2	Vinculin	VCL	sp|P18206-2|VINC-2_HUMAN Isoform of P18206, Isoform 1 of Vinculin OS=Homo sapiens (Human) OX=9606 GN=VCL PE=1 SV=4;sp|P18206|VINC_HUMAN Vinculin OS=Homo sapiens (Human) OX=9606 GN=VCL PE=1 SV=4	4	32	32	32	25	23	27	18	16	1	22	22	20	25	23	27	18	16	1	22	22	20	25	23	27	18	16	1	22	22	20	42.4	42.4	42.4	116.72	1066	1066;1134;222;57	0	323.31	35.5	32.2	37.9
P18428	P18428	10	10	10	Lipopolysaccharide-binding protein	LBP	sp|P18428|LBP_HUMAN Lipopolysaccharide-binding protein OS=Homo sapiens (Human) OX=9606 GN=LBP PE=1 SV=3	1	10	10	10	6	6	6	6	6	4	8	10	9	6	6	6	6	6	4	8	10	9	6	6	6	6	6	4	8	10	9	33.9	33.9	33.9	53.383	481	481	0	297.03	17	17	17
P19021-2;P19021-4;P19021-3;P19021-6;P19021;P19021-5	P19021-2;P19021-4;P19021-3;P19021-6;P19021;P19021-5	4;4;4;4;4;4	4;4;4;4;4;4	4;4;4;4;4;4	Peptidyl-glycine alpha-amidating monooxygenase;Peptidylglycine alpha-hydroxylating monooxygenase;Peptidyl-alpha-hydroxyglycine alpha-amidating lyase	PAM	sp|P19021-2|AMD-2_HUMAN Isoform of P19021, Isoform 2 of Peptidyl-glycine alpha-amidating monooxygenase OS=Homo sapiens (Human) OX=9606 GN=PAM PE=1 SV=2;sp|P19021-4|AMD-4_HUMAN Isoform of P19021, Isoform 4 of Peptidyl-glycine alpha-amidating monooxygenase O	6	4	4	4	0	1	0	1	3	3	0	2	0	0	1	0	1	3	3	0	2	0	0	1	0	1	3	3	0	2	0	6.6	6.6	6.6	96.257	866	866;887;905;955;973;974	0	10.64	0	1.7	0
P19086	P19086	3	3	3	Guanine nucleotide-binding protein G(z) subunit alpha	GNAZ	sp|P19086|GNAZ_HUMAN Guanine nucleotide-binding protein G(z) subunit alpha OS=Homo sapiens (Human) OX=9606 GN=GNAZ PE=1 SV=3	1	3	3	3	2	1	2	0	0	0	2	1	0	2	1	2	0	0	0	2	1	0	2	1	2	0	0	0	2	1	0	11.3	11.3	11.3	40.923	355	355	0.0015385	5.1196	7	3.7	7
P19320-3;P19320;E9PDD2;P19320-2	P19320-3;P19320;E9PDD2;P19320-2	2;2;1;1	2;2;1;1	2;2;1;1	Vascular cell adhesion protein 1	VCAM1	sp|P19320-3|VCAM1-3_HUMAN Isoform of P19320, Isoform 3 of Vascular cell adhesion protein 1 OS=Homo sapiens (Human) OX=9606 GN=VCAM1 PE=1 SV=1;sp|P19320|VCAM1_HUMAN Vascular cell adhesion protein 1 OS=Homo sapiens (Human) OX=9606 GN=VCAM1 PE=1 SV=1;tr|E9PDD	4	2	2	2	0	0	0	0	1	1	0	0	0	0	0	0	0	1	1	0	0	0	0	0	0	0	1	1	0	0	0	3.8	3.8	3.8	74.346	677	677;739;540;647	0.0014409	3.9902	0	0	0
P19367-4;P19367-2;P19367;P19367-3	P19367-4;P19367-2;P19367;P19367-3	3;3;3;3	3;3;3;3	3;3;3;3	Hexokinase-1	HK1	sp|P19367-4|HXK1-4_HUMAN Isoform of P19367, Isoform 4 of Hexokinase-1 OS=Homo sapiens (Human) OX=9606 GN=HK1 PE=1 SV=3;sp|P19367-2|HXK1-2_HUMAN Isoform of P19367, Isoform 2 of Hexokinase-1 OS=Homo sapiens (Human) OX=9606 GN=HK1 PE=1 SV=3;sp|P19367|HXK1_HUM	4	3	3	3	1	0	2	0	0	0	0	1	1	1	0	2	0	0	0	0	1	1	1	0	2	0	0	0	0	1	1	3.8	3.8	3.8	101.08	905	905;916;917;921	0	6.8042	1.3	0	2.5
P19438-5	P19438-5	1	1	1			sp|P19438-5|TNR1A-5_HUMAN Isoform of P19438, Isoform 5 of Tumor necrosis factor receptor superfamily member 1A OS=Homo sapiens (Human) OX=9606 GN=TNFRSF1A PE=1 SV=1	1	1	1	1	1	0	1	0	0	0	0	0	0	1	0	1	0	0	0	0	0	0	1	0	1	0	0	0	0	0	0	6.9	6.9	6.9	24.194	218	218	0.0039683	3.0903	6.9	0	6.9
P19652	P19652	6	6	4	Alpha-1-acid glycoprotein 2	ORM2	sp|P19652|A1AG2_HUMAN Alpha-1-acid glycoprotein 2 OS=Homo sapiens (Human) OX=9606 GN=ORM2 PE=1 SV=2	1	6	6	4	5	6	5	5	5	5	5	5	5	5	6	5	5	5	5	5	5	5	4	4	4	4	4	4	4	4	4	31.3	31.3	22.9	23.602	201	201	0	232.1	26.9	31.3	26.9
P19823;Q5T985;CON__Q9TRI1	P19823;Q5T985	38;37;10	38;37;10	38;37;10	Inter-alpha-trypsin inhibitor heavy chain H2	ITIH2	sp|P19823|ITIH2_HUMAN Inter-alpha-trypsin inhibitor heavy chain H2 OS=Homo sapiens (Human) OX=9606 GN=ITIH2 PE=1 SV=2;tr|Q5T985|Q5T985_HUMAN Isoform of P19823, Inter-alpha-trypsin inhibitor heavy chain H2 OS=Homo sapiens (Human) OX=9606 GN=ITIH2 PE=1 SV=1	3	38	38	38	10	8	6	35	32	36	12	9	9	10	8	6	35	32	36	12	9	9	10	8	6	35	32	36	12	9	9	52.5	52.5	52.5	106.46	946	946;935;946	0	323.31	15.9	10.5	9.7
P19827;P19827-2;P19827-3;F8WAS2;CON__Q0VCM5;B5MCP1	P19827;P19827-2;P19827-3	35;28;20;11;4;1	35;28;20;11;4;1	35;28;20;11;4;1	Inter-alpha-trypsin inhibitor heavy chain H1	ITIH1	sp|P19827|ITIH1_HUMAN Inter-alpha-trypsin inhibitor heavy chain H1 OS=Homo sapiens (Human) OX=9606 GN=ITIH1 PE=1 SV=3;sp|P19827-2|ITIH1-2_HUMAN Isoform of P19827, Isoform 2 of Inter-alpha-trypsin inhibitor heavy chain H1 OS=Homo sapiens (Human) OX=9606 GN=	6	35	35	35	11	11	9	33	34	33	12	13	11	11	11	9	33	34	33	12	13	11	11	11	9	33	34	33	12	13	11	48.6	48.6	48.6	101.39	911	911;769;623;213;906;277	0	323.31	17.8	18.1	14.7
P20645	P20645	1	1	1	Cation-dependent mannose-6-phosphate receptor	M6PR	sp|P20645|MPRD_HUMAN Cation-dependent mannose-6-phosphate receptor OS=Homo sapiens (Human) OX=9606 GN=M6PR PE=1 SV=1	1	1	1	1	1	0	0	0	0	0	1	1	0	1	0	0	0	0	0	1	1	0	1	0	0	0	0	0	1	1	0	5.1	5.1	5.1	30.993	277	277	0.002681	3.2389	5.1	0	0
P20700	P20700	1	1	1	Lamin-B1	LMNB1	sp|P20700|LMNB1_HUMAN Lamin-B1 OS=Homo sapiens (Human) OX=9606 GN=LMNB1 PE=1 SV=2	1	1	1	1	0	0	0	1	0	0	0	0	0	0	0	0	1	0	0	0	0	0	0	0	0	1	0	0	0	0	0	2	2	2	66.408	586	586	0.0089974	2.8257	0	0	0
P20851-2;P20851	P20851-2;P20851	4;4	4;4	4;4	C4b-binding protein beta chain	C4BPB	sp|P20851-2|C4BPB-2_HUMAN Isoform of P20851, Isoform 2 of C4b-binding protein beta chain OS=Homo sapiens (Human) OX=9606 GN=C4BPB PE=1 SV=1;sp|P20851|C4BPB_HUMAN C4b-binding protein beta chain OS=Homo sapiens (Human) OX=9606 GN=C4BPB PE=1 SV=1	2	4	4	4	1	1	1	3	3	3	1	1	1	1	1	1	3	3	3	1	1	1	1	1	1	3	3	3	1	1	1	15.1	15.1	15.1	28.286	251	251;252	0	34.495	3.6	3.6	3.6
P21291;E9PP21;E9PS42	P21291;E9PP21;E9PS42	4;3;2	4;3;2	4;3;2	Cysteine and glycine-rich protein 1	CSRP1	sp|P21291|CSRP1_HUMAN Cysteine and glycine-rich protein 1 OS=Homo sapiens (Human) OX=9606 GN=CSRP1 PE=1 SV=3;tr|E9PP21|E9PP21_HUMAN Isoform of P21291, LIM zinc-binding domain-containing protein OS=Homo sapiens (Human) OX=9606 GN=CSRP1 PE=1 SV=1;tr|E9PS42|E	3	4	4	4	2	3	3	2	3	2	1	1	1	2	3	3	2	3	2	1	1	1	2	3	3	2	3	2	1	1	1	29.5	29.5	29.5	20.567	193	193;160;153	0	34.966	13	21.8	21.8
P21333-2;P21333;Q60FE5;A0A087WWY3;O75369-5;O75369-4;O75369-6;O75369-3;O75369-2;O75369-9;O75369;O75369-8;Q14315-2;Q14315	P21333-2;P21333;Q60FE5;A0A087WWY3	101;100;99;83;6;6;6;6;6;6;6;6;5;5	101;100;99;83;6;6;6;6;6;6;6;6;5;5	101;100;99;83;6;6;6;6;6;6;6;6;5;5	Filamin-A	FLNA	sp|P21333-2|FLNA-2_HUMAN Isoform of P21333, Isoform 2 of Filamin-A OS=Homo sapiens (Human) OX=9606 GN=FLNA PE=1 SV=4;sp|P21333|FLNA_HUMAN Filamin-A OS=Homo sapiens (Human) OX=9606 GN=FLNA PE=1 SV=4;tr|Q60FE5|Q60FE5_HUMAN Isoform of P21333, Filamin-A OS=Hom	14	101	101	101	86	81	85	69	73	32	72	69	70	86	81	85	69	73	32	72	69	70	86	81	85	69	73	32	72	69	70	57.9	57.9	57.9	280.01	2639	2639;2647;2620;2315;2146;2150;2537;2561;2578;2591;2602;2633;2692;2725	0	323.31	50.5	47.7	51.5
P21796	P21796	3	3	3	Voltage-dependent anion-selective channel protein 1	VDAC1	sp|P21796|VDAC1_HUMAN Voltage-dependent anion-selective channel protein 1 OS=Homo sapiens (Human) OX=9606 GN=VDAC1 PE=1 SV=2	1	3	3	3	0	1	1	0	0	0	1	1	1	0	1	1	0	0	0	1	1	1	0	1	1	0	0	0	1	1	1	12	12	12	30.772	283	283	0	6.201	0	3.5	3.5
P22694-2;A0A087WVC4;A0A0A0MS54;P22694-10;P22694-4;P22694-3;P17612-2;P22694;P17612;P22694-5;P22694-7;P22694-6;P22694-9	P22694-2;A0A087WVC4;A0A0A0MS54;P22694-10;P22694-4;P22694-3;P17612-2;P22694;P17612;P22694-5;P22694-7;P22694-6;P22694-9	2;1;1;1;1;1;1;1;1;1;1;1;1	2;1;1;1;1;1;1;1;1;1;1;1;1	2;1;1;1;1;1;1;1;1;1;1;1;1	cAMP-dependent protein kinase catalytic subunit beta;cAMP-dependent protein kinase catalytic subunit alpha	PRKACB;PRKACA	sp|P22694-2|KAPCB-2_HUMAN Isoform of P22694, Isoform 2 of cAMP-dependent protein kinase catalytic subunit beta OS=Homo sapiens (Human) OX=9606 GN=PRKACB PE=1 SV=2;tr|A0A087WVC4|A0A087WVC4_HUMAN Isoform of P22694, cAMP-dependent protein kinase catalytic sub	13	2	2	2	2	1	0	0	0	0	1	1	1	2	1	0	0	0	0	1	1	1	2	1	0	0	0	0	1	1	1	7	7	7	46.235	398	398;338;357;321;338;339;343;351;351;354;355;357;358	0.0015106	4.7618	7	2.3	0
P22792	P22792	8	8	8	Carboxypeptidase N subunit 2	CPN2	sp|P22792|CPN2_HUMAN Carboxypeptidase N subunit 2 OS=Homo sapiens (Human) OX=9606 GN=CPN2 PE=1 SV=3	1	8	8	8	2	1	1	3	7	7	1	1	1	2	1	1	3	7	7	1	1	1	2	1	1	3	7	7	1	1	1	16.7	16.7	16.7	60.556	545	545	0	42.643	3.1	1.7	2.2
P22891;P22891-2	P22891;P22891-2	8;8	8;8	8;8	Vitamin K-dependent protein Z	PROZ	sp|P22891|PROZ_HUMAN Vitamin K-dependent protein Z OS=Homo sapiens (Human) OX=9606 GN=PROZ PE=1 SV=2;sp|P22891-2|PROZ-2_HUMAN Isoform of P22891, Isoform 2 of Vitamin K-dependent protein Z OS=Homo sapiens (Human) OX=9606 GN=PROZ PE=1 SV=2	2	8	8	8	1	0	0	7	8	8	2	2	2	1	0	0	7	8	8	2	2	2	1	0	0	7	8	8	2	2	2	18.5	18.5	18.5	44.743	400	400;422	0	251.07	2.5	0	0
P23083	P23083	1	1	1	Ig heavy chain V-I region V35		sp|P23083|HV102_HUMAN Immunoglobulin heavy variable 1-2 OS=Homo sapiens (Human) OX=9606 GN=IGHV1-2 PE=1 SV=2	1	1	1	1	1	1	1	0	0	0	0	0	0	1	1	1	0	0	0	0	0	0	1	1	1	0	0	0	0	0	0	11.1	11.1	11.1	13.085	117	117	0	6.6909	11.1	11.1	11.1
P23142;CON__ENSEMBL:ENSBTAP00000016046;P23142-2;P23142-3	P23142;CON__ENSEMBL:ENSBTAP00000016046	12;6;4;4	12;6;4;4	8;5;0;0	Fibulin-1	FBLN1	sp|P23142|FBLN1_HUMAN Fibulin-1 OS=Homo sapiens (Human) OX=9606 GN=FBLN1 PE=1 SV=4;	4	12	12	8	1	2	1	10	11	12	1	2	1	1	2	1	10	11	12	1	2	1	1	1	1	6	7	8	1	1	1	21.9	21.9	14.4	77.213	703	703;706;566;601	0	323.31	3.3	5.5	3.3
P23229-4;P23229-2;P23229-5;P23229-3;P23229-9;P23229-6;P23229;P23229-7	P23229-4;P23229-2;P23229-5;P23229-3;P23229-9;P23229-6;P23229;P23229-7	14;14;14;14;14;14;14;13	14;14;14;14;14;14;14;13	14;14;14;14;14;14;14;13	Integrin alpha-6;Integrin alpha-6 heavy chain;Integrin alpha-6 light chain;Processed integrin alpha-6	ITGA6	sp|P23229-4|ITA6-4_HUMAN Isoform of P23229, Isoform Alpha-6X2A of Integrin alpha-6 OS=Homo sapiens (Human) OX=9606 GN=ITGA6 PE=1 SV=5;sp|P23229-2|ITA6-2_HUMAN Isoform of P23229, Isoform Alpha-6X1A of Integrin alpha-6 OS=Homo sapiens (Human) OX=9606 GN=ITGA	8	14	14	14	1	2	5	1	2	1	6	6	8	1	2	5	1	2	1	6	6	8	1	2	5	1	2	1	6	6	8	15.2	15.2	15.2	119.09	1068	1068;1073;1086;1091;1097;1112;1130;954	0	53.606	1.2	2.6	5.6
P23284	P23284	6	6	6	Peptidyl-prolyl cis-trans isomerase B	PPIB	sp|P23284|PPIB_HUMAN Peptidyl-prolyl cis-trans isomerase B OS=Homo sapiens (Human) OX=9606 GN=PPIB PE=1 SV=2	1	6	6	6	1	1	1	0	0	0	5	5	5	1	1	1	0	0	0	5	5	5	1	1	1	0	0	0	5	5	5	28.2	28.2	28.2	23.742	216	216	0	49.165	5.1	5.1	5.1
P23470-2;P23470	P23470-2;P23470	4;4	4;4	4;4	Receptor-type tyrosine-protein phosphatase gamma	PTPRG	sp|P23470-2|PTPRG-2_HUMAN Isoform of P23470, Isoform 2 of Receptor-type tyrosine-protein phosphatase gamma OS=Homo sapiens (Human) OX=9606 GN=PTPRG PE=1 SV=4;sp|P23470|PTPRG_HUMAN Receptor-type tyrosine-protein phosphatase gamma OS=Homo sapiens (Human) OX=	2	4	4	4	0	0	0	1	2	4	0	0	0	0	0	0	1	2	4	0	0	0	0	0	0	1	2	4	0	0	0	3.4	3.4	3.4	158.77	1416	1416;1445	0	8.3463	0	0	0
P23528;G3V1A4;E9PK25;Q9Y281-3;Q9Y281	P23528;G3V1A4;E9PK25	10;9;9;3;3	10;9;9;3;3	10;9;9;3;3	Cofilin-1	CFL1	sp|P23528|COF1_HUMAN Cofilin-1 OS=Homo sapiens (Human) OX=9606 GN=CFL1 PE=1 SV=3;tr|G3V1A4|G3V1A4_HUMAN Isoform of P23528, ADF-H domain-containing protein OS=Homo sapiens (Human) OX=9606 GN=CFL1 PE=1 SV=1;tr|E9PK25|E9PK25_HUMAN Isoform of P23528, ADF-H dom	5	10	10	10	8	10	9	3	2	3	7	7	7	8	10	9	3	2	3	7	7	7	8	10	9	3	2	3	7	7	7	62.7	62.7	62.7	18.502	166	166;149;204;149;166	0	231.1	50.6	62.7	57.8
P24534;F8WF65;F2Z2G2	P24534	4;1;1	4;1;1	4;1;1	Elongation factor 1-beta	EEF1B2	sp|P24534|EF1B_HUMAN Elongation factor 1-beta OS=Homo sapiens (Human) OX=9606 GN=EEF1B2 PE=1 SV=3	3	4	4	4	0	0	0	2	3	2	2	0	1	0	0	0	2	3	2	2	0	1	0	0	0	2	3	2	2	0	1	24.4	24.4	24.4	24.763	225	225;29;68	0	39.38	0	0	0
P24593	P24593	3	3	3	Insulin-like growth factor-binding protein 5	IGFBP5	sp|P24593|IBP5_HUMAN Insulin-like growth factor-binding protein 5 OS=Homo sapiens (Human) OX=9606 GN=IGFBP5 PE=1 SV=1	1	3	3	3	2	2	2	1	1	1	1	2	2	2	2	2	1	1	1	1	2	2	2	2	2	1	1	1	1	2	2	13.6	13.6	13.6	30.57	272	272	0	57.609	7	7	9.9
P24821-4;P24821;J3QSU6;E9PC84;F5H7V9;P24821-2;P24821-3;P24821-5;P24821-6	P24821-4;P24821;J3QSU6;E9PC84;F5H7V9;P24821-2;P24821-3;P24821-5;P24821-6	36;36;35;33;29;29;29;28;27	36;36;35;33;29;29;29;28;27	36;36;35;33;29;29;29;28;27	Tenascin	TNC	sp|P24821-4|TENA-4_HUMAN Isoform of P24821, Isoform 4 of Tenascin OS=Homo sapiens (Human) OX=9606 GN=TNC PE=1 SV=3;sp|P24821|TENA_HUMAN Tenascin OS=Homo sapiens (Human) OX=9606 GN=TNC PE=1 SV=3;tr|J3QSU6|J3QSU6_HUMAN Isoform of P24821, Tenascin OS=Homo sap	9	36	36	36	1	1	3	24	26	21	10	8	9	1	1	3	24	26	21	10	8	9	1	1	3	24	26	21	10	8	9	25.7	25.7	25.7	230.86	2110	2110;2201;2019;1928;1838;1746;1837;1655;1564	0	265.97	0.5	0.7	2.4
P24844;P24844-2	P24844;P24844-2	8;5	3;2	3;2	Myosin regulatory light polypeptide 9	MYL9	sp|P24844|MYL9_HUMAN Myosin regulatory light polypeptide 9 OS=Homo sapiens (Human) OX=9606 GN=MYL9 PE=1 SV=4;sp|P24844-2|MYL9-2_HUMAN Isoform of P24844, Isoform 2 of Myosin regulatory light polypeptide 9 OS=Homo sapiens (Human) OX=9606 GN=MYL9 PE=1 SV=4	2	8	3	3	5	6	4	7	7	7	7	6	7	1	2	0	2	2	2	2	1	2	1	2	0	2	2	2	2	1	2	58.7	23.8	23.8	19.827	172	172;118	0	109.82	34.9	46.5	28.5
P25311;C9JEV0	P25311;C9JEV0	4;2	4;2	4;2	Zinc-alpha-2-glycoprotein	AZGP1	sp|P25311|ZA2G_HUMAN Zinc-alpha-2-glycoprotein OS=Homo sapiens (Human) OX=9606 GN=AZGP1 PE=1 SV=2;tr|C9JEV0|C9JEV0_HUMAN Isoform of P25311, MHC_I-like_Ag-recog domain-containing protein OS=Homo sapiens (Human) OX=9606 GN=AZGP1 PE=1 SV=1	2	4	4	4	0	0	0	2	0	0	1	3	1	0	0	0	2	0	0	1	3	1	0	0	0	2	0	0	1	3	1	18.1	18.1	18.1	34.258	298	298;227	0	6.8544	0	0	0
P25705;P25705-2;P25705-3;K7ESA0	P25705;P25705-2;P25705-3	10;9;8;2	10;9;8;2	10;9;8;2	ATP synthase subunit alpha, mitochondrial	ATP5A1	sp|P25705|ATPA_HUMAN ATP synthase subunit alpha, mitochondrial OS=Homo sapiens (Human) OX=9606 GN=ATP5F1A PE=1 SV=1;sp|P25705-2|ATPA-2_HUMAN Isoform of P25705, Isoform 2 of ATP synthase subunit alpha, mitochondrial OS=Homo sapiens (Human) OX=9606 GN=ATP5F1	4	10	10	10	6	5	6	1	1	0	8	9	9	6	5	6	1	1	0	8	9	9	6	5	6	1	1	0	8	9	9	26.2	26.2	26.2	59.75	553	553;503;531;77	0	95.411	17.4	14.6	16.1
P25774-2;P25774	P25774-2;P25774	2;2	2;2	2;2	Cathepsin S	CTSS	sp|P25774-2|CATS-2_HUMAN Isoform of P25774, Isoform 2 of Cathepsin S OS=Homo sapiens (Human) OX=9606 GN=CTSS PE=1 SV=3;sp|P25774|CATS_HUMAN Cathepsin S OS=Homo sapiens (Human) OX=9606 GN=CTSS PE=1 SV=3	2	2	2	2	0	0	0	1	0	0	2	1	2	0	0	0	1	0	0	2	1	2	0	0	0	1	0	0	2	1	2	7.8	7.8	7.8	31.626	281	281;331	0.0014749	4.2593	0	0	0
P25786;P25786-2;B4DEV8;F5GX11	P25786;P25786-2;B4DEV8;F5GX11	4;4;3;2	4;4;3;2	4;4;3;2	Proteasome subunit alpha type-1;Proteasome subunit alpha type	PSMA1	sp|P25786|PSA1_HUMAN Proteasome subunit alpha type-1 OS=Homo sapiens (Human) OX=9606 GN=PSMA1 PE=1 SV=1;sp|P25786-2|PSA1-2_HUMAN Isoform of P25786, Isoform Long of Proteasome subunit alpha type-1 OS=Homo sapiens (Human) OX=9606 GN=PSMA1 PE=1 SV=1;tr|B4DEV8	4	4	4	4	0	0	0	1	3	2	0	0	0	0	0	0	1	3	2	0	0	0	0	0	0	1	3	2	0	0	0	18.3	18.3	18.3	29.555	263	263;269;164;238	0	45.047	0	0	0
P25787;H3BT36;C9JCK5	P25787;H3BT36;C9JCK5	4;2;2	4;2;2	4;2;2	Proteasome subunit alpha type-2	PSMA2	sp|P25787|PSA2_HUMAN Proteasome subunit alpha type-2 OS=Homo sapiens (Human) OX=9606 GN=PSMA2 PE=1 SV=2;tr|H3BT36|H3BT36_HUMAN Isoform of P25787, PROTEASOME_ALPHA_1 domain-containing protein OS=Homo sapiens (Human) OX=9606 GN=ENSG00000256646 PE=1 SV=1;tr|C	3	4	4	4	0	0	0	4	3	2	0	0	0	0	0	0	4	3	2	0	0	0	0	0	0	4	3	2	0	0	0	32.1	32.1	32.1	25.898	234	234;48;164	0	38.965	0	0	0
P25788-2;P25788;G3V3W4;G3V5N4;G3V4X5	P25788-2;P25788	3;3;1;1;1	3;3;1;1;1	3;3;1;1;1	Proteasome subunit alpha type-3	PSMA3	sp|P25788-2|PSA3-2_HUMAN Isoform of P25788, Isoform 2 of Proteasome subunit alpha type-3 OS=Homo sapiens (Human) OX=9606 GN=PSMA3 PE=1 SV=2;sp|P25788|PSA3_HUMAN Proteasome subunit alpha type-3 OS=Homo sapiens (Human) OX=9606 GN=PSMA3 PE=1 SV=2	5	3	3	3	0	0	0	3	1	2	0	0	0	0	0	0	3	1	2	0	0	0	0	0	0	3	1	2	0	0	0	12.5	12.5	12.5	27.647	248	248;255;36;54;180	0	9.1708	0	0	0
P26022	P26022	1	1	1	Pentraxin-related protein PTX3	PTX3	sp|P26022|PTX3_HUMAN Pentraxin-related protein PTX3 OS=Homo sapiens (Human) OX=9606 GN=PTX3 PE=1 SV=3	1	1	1	1	0	0	0	1	1	0	0	0	0	0	0	0	1	1	0	0	0	0	0	0	0	1	1	0	0	0	0	3.4	3.4	3.4	41.975	381	381	0.0014144	3.7816	0	0	0
P26038	P26038	10	10	7	Moesin	MSN	sp|P26038|MOES_HUMAN Moesin OS=Homo sapiens (Human) OX=9606 GN=MSN PE=1 SV=3	1	10	10	7	6	7	6	0	1	0	4	5	4	6	7	6	0	1	0	4	5	4	5	5	4	0	1	0	3	4	3	19.8	19.8	15.4	67.819	577	577	0	33.329	13.9	15.3	12.1
P26572	P26572	3	3	3	Alpha-1,3-mannosyl-glycoprotein 2-beta-N-acetylglucosaminyltransferase	MGAT1	sp|P26572|MGAT1_HUMAN Alpha-1,3-mannosyl-glycoprotein 2-beta-N-acetylglucosaminyltransferase OS=Homo sapiens (Human) OX=9606 GN=MGAT1 PE=1 SV=2	1	3	3	3	2	1	2	0	0	0	1	0	0	2	1	2	0	0	0	1	0	0	2	1	2	0	0	0	1	0	0	8.1	8.1	8.1	50.878	445	445	0	7.7568	5.6	3.1	5.6
P26641;P26641-2	P26641;P26641-2	5;5	5;5	5;5	Elongation factor 1-gamma	EEF1G	sp|P26641|EF1G_HUMAN Elongation factor 1-gamma OS=Homo sapiens (Human) OX=9606 GN=EEF1G PE=1 SV=3;sp|P26641-2|EF1G-2_HUMAN Isoform of P26641, Isoform 2 of Elongation factor 1-gamma OS=Homo sapiens (Human) OX=9606 GN=EEF1G PE=1 SV=3	2	5	5	5	3	1	4	4	3	2	3	2	1	3	1	4	4	3	2	3	2	1	3	1	4	4	3	2	3	2	1	11	11	11	50.118	437	437;487	0	10.409	7.6	2.3	9.2
P27105;F8VSL7;P27105-2	P27105	10;4;4	10;4;4	10;4;4	Erythrocyte band 7 integral membrane protein	STOM	sp|P27105|STOM_HUMAN Erythrocyte band 7 integral membrane protein OS=Homo sapiens (Human) OX=9606 GN=STOM PE=1 SV=3	3	10	10	10	9	8	10	3	5	0	7	7	8	9	8	10	3	5	0	7	7	8	9	8	10	3	5	0	7	7	8	53.5	53.5	53.5	31.73	288	288;168;123	0	266.89	43.1	37.5	53.5
P27169;F8WF42	P27169	15;3	15;3	15;3	Serum paraoxonase/arylesterase 1	PON1	sp|P27169|PON1_HUMAN Serum paraoxonase/arylesterase 1 OS=Homo sapiens (Human) OX=9606 GN=PON1 PE=1 SV=3	2	15	15	15	9	9	9	14	14	15	8	9	9	9	9	9	14	14	15	8	9	9	9	9	9	14	14	15	8	9	9	70.1	70.1	70.1	39.731	355	355;77	0	323.31	44.2	44.2	44.2
P27348	P27348	7	5	5	14-3-3 protein theta	YWHAQ	sp|P27348|1433T_HUMAN 14-3-3 protein theta OS=Homo sapiens (Human) OX=9606 GN=YWHAQ PE=1 SV=1	1	7	5	5	6	5	4	6	6	5	6	4	6	4	3	2	4	4	3	4	2	4	4	3	2	4	4	3	4	2	4	38	30.6	30.6	27.764	245	245	0	147.59	33.1	27.3	20.8
P27797	P27797	12	12	12	Calreticulin	CALR	sp|P27797|CALR_HUMAN Calreticulin OS=Homo sapiens (Human) OX=9606 GN=CALR PE=1 SV=1	1	12	12	12	2	2	2	10	10	11	4	3	3	2	2	2	10	10	11	4	3	3	2	2	2	10	10	11	4	3	3	46.3	46.3	46.3	48.141	417	417	0	323.31	6.2	6.2	6.2
P27824;P27824-2;P27824-3;D6RD16	P27824;P27824-2;P27824-3	8;8;7;1	8;8;7;1	8;8;7;1	Calnexin	CANX	sp|P27824|CALX_HUMAN Calnexin OS=Homo sapiens (Human) OX=9606 GN=CANX PE=1 SV=2;sp|P27824-2|CALX-2_HUMAN Isoform of P27824, Isoform 2 of Calnexin OS=Homo sapiens (Human) OX=9606 GN=CANX PE=1 SV=2;sp|P27824-3|CALX-3_HUMAN Isoform of P27824, Isoform 3 of Cal	4	8	8	8	4	4	5	2	2	1	3	3	3	4	4	5	2	2	1	3	3	3	4	4	5	2	2	1	3	3	3	17.9	17.9	17.9	67.567	592	592;627;484;96	0	32.715	11.1	9.5	11.3
P27918	P27918	1	1	1	Properdin	CFP	sp|P27918|PROP_HUMAN Properdin OS=Homo sapiens (Human) OX=9606 GN=CFP PE=1 SV=2	1	1	1	1	1	1	1	0	0	0	0	0	0	1	1	1	0	0	0	0	0	0	1	1	1	0	0	0	0	0	0	3	3	3	51.276	469	469	0.0026991	3.2598	3	3	3
P28066;P28066-2	P28066;P28066-2	6;3	6;3	6;3	Proteasome subunit alpha type-5	PSMA5	sp|P28066|PSA5_HUMAN Proteasome subunit alpha type-5 OS=Homo sapiens (Human) OX=9606 GN=PSMA5 PE=1 SV=3;sp|P28066-2|PSA5-2_HUMAN Isoform of P28066, Isoform 2 of Proteasome subunit alpha type-5 OS=Homo sapiens (Human) OX=9606 GN=PSMA5 PE=1 SV=3	2	6	6	6	0	0	0	6	4	5	0	1	0	0	0	0	6	4	5	0	1	0	0	0	0	6	4	5	0	1	0	33.6	33.6	33.6	26.411	241	241;183	0	106.87	0	0	0
P28070	P28070	3	3	3	Proteasome subunit beta type-4	PSMB4	sp|P28070|PSB4_HUMAN Proteasome subunit beta type-4 OS=Homo sapiens (Human) OX=9606 GN=PSMB4 PE=1 SV=4	1	3	3	3	0	0	0	1	2	1	0	0	0	0	0	0	1	2	1	0	0	0	0	0	0	1	2	1	0	0	0	19.7	19.7	19.7	29.204	264	264	0	7.8071	0	0	0
P29350;P29350-3;P29350-4;P29350-2;F5H1V7;F5H4Z1;F5GXD4;U3KQS1	P29350;P29350-3;P29350-4;P29350-2	12;12;12;11;1;1;1;1	12;12;12;11;1;1;1;1	12;12;12;11;1;1;1;1	Tyrosine-protein phosphatase non-receptor type 6	PTPN6	sp|P29350|PTN6_HUMAN Tyrosine-protein phosphatase non-receptor type 6 OS=Homo sapiens (Human) OX=9606 GN=PTPN6 PE=1 SV=1;sp|P29350-3|PTN6-3_HUMAN Isoform of P29350, Isoform 2 of Tyrosine-protein phosphatase non-receptor type 6 OS=Homo sapiens (Human) OX=96	8	12	12	12	4	4	4	0	0	0	8	9	11	4	4	4	0	0	0	8	9	11	4	4	4	0	0	0	8	9	11	29.9	29.9	29.9	67.56	595	595;597;624;556;56;58;60;72	0	92.509	11.4	11.4	10.8
P29622	P29622	7	7	7	Kallistatin	SERPINA4	sp|P29622|KAIN_HUMAN Kallistatin OS=Homo sapiens (Human) OX=9606 GN=SERPINA4 PE=1 SV=3	1	7	7	7	1	1	0	2	2	3	5	6	3	1	1	0	2	2	3	5	6	3	1	1	0	2	2	3	5	6	3	20.8	20.8	20.8	48.541	427	427	0	16.744	2.1	4.9	0
P30041	P30041	8	8	8	Peroxiredoxin-6	PRDX6	sp|P30041|PRDX6_HUMAN Peroxiredoxin-6 OS=Homo sapiens (Human) OX=9606 GN=PRDX6 PE=1 SV=3	1	8	8	8	4	3	4	1	0	0	4	6	3	4	3	4	1	0	0	4	6	3	4	3	4	1	0	0	4	6	3	41.1	41.1	41.1	25.035	224	224	0	27.211	21.9	17.9	25.4
P30043;A0A2R8YEP4;M0R192;A0A2R8Y7Y9;M0QZL1	P30043;A0A2R8YEP4;M0R192	7;5;4;3;3	7;5;4;3;3	7;5;4;3;3	Flavin reductase (NADPH)	BLVRB	sp|P30043|BLVRB_HUMAN Flavin reductase (NADPH) OS=Homo sapiens (Human) OX=9606 GN=BLVRB PE=1 SV=3;tr|A0A2R8YEP4|A0A2R8YEP4_HUMAN Isoform of P30043, Flavin reductase (NADPH) OS=Homo sapiens (Human) OX=9606 GN=BLVRB PE=1 SV=1;tr|M0R192|M0R192_HUMAN Isoform o	5	7	7	7	6	7	6	0	0	0	3	2	2	6	7	6	0	0	0	3	2	2	6	7	6	0	0	0	3	2	2	51	51	51	22.119	206	206;245;163;121;154	0	63.521	43.7	51	43.7
P30044-2;P30044-3;P30044;P30044-4	P30044-2;P30044-3;P30044;P30044-4	4;4;4;3	4;4;4;3	4;4;4;3	Peroxiredoxin-5, mitochondrial	PRDX5	sp|P30044-2|PRDX5-2_HUMAN Isoform of P30044, Isoform Cytoplasmic+peroxisomal of Peroxiredoxin-5, mitochondrial OS=Homo sapiens (Human) OX=9606 GN=PRDX5 PE=1 SV=4;sp|P30044-3|PRDX5-3_HUMAN Isoform of P30044, Isoform 3 of Peroxiredoxin-5, mitochondrial OS=Ho	4	4	4	4	2	1	2	0	0	0	2	4	2	2	1	2	0	0	0	2	4	2	2	1	2	0	0	0	2	4	2	29	29	29	17.031	162	162;170;214;125	0	18.172	17.3	10.5	13.6
P30048-2;P30048	P30048-2;P30048	4;4	4;4	4;4	Thioredoxin-dependent peroxide reductase, mitochondrial	PRDX3	sp|P30048-2|PRDX3-2_HUMAN Isoform of P30048, Isoform 2 of Thioredoxin-dependent peroxide reductase, mitochondrial OS=Homo sapiens (Human) OX=9606 GN=PRDX3 PE=1 SV=3;sp|P30048|PRDX3_HUMAN Thioredoxin-dependent peroxide reductase, mitochondrial OS=Homo sapie	2	4	4	4	0	3	1	0	0	0	2	3	2	0	3	1	0	0	0	2	3	2	0	3	1	0	0	0	2	3	2	28.2	28.2	28.2	25.838	238	238;256	0	9.5093	0	22.3	7.1
P30101	P30101	15	15	15	Protein disulfide-isomerase A3	PDIA3	sp|P30101|PDIA3_HUMAN Protein disulfide-isomerase A3 OS=Homo sapiens (Human) OX=9606 GN=PDIA3 PE=1 SV=4	1	15	15	15	9	11	11	6	7	8	8	10	12	9	11	11	6	7	8	8	10	12	9	11	11	6	7	8	8	10	12	42	42	42	56.782	505	505	0	196.37	25.1	32.3	31.7
P30273	P30273	1	1	1	High affinity immunoglobulin epsilon receptor subunit gamma	FCER1G	sp|P30273|FCERG_HUMAN High affinity immunoglobulin epsilon receptor subunit gamma OS=Homo sapiens (Human) OX=9606 GN=FCER1G PE=1 SV=1	1	1	1	1	1	1	1	1	0	0	0	1	1	1	1	1	1	0	0	0	1	1	1	1	1	1	0	0	0	1	1	12.8	12.8	12.8	9.6674	86	86	0	6.1041	12.8	12.8	12.8
P30740;P30740-2;A0A1B0GU38;A0A0C4DGW9;P50452-2;P50452;P50453;O75830	P30740;P30740-2	5;3;1;1;1;1;1;1	5;3;1;1;1;1;1;1	5;3;1;1;1;1;1;1	Leukocyte elastase inhibitor	SERPINB1	sp|P30740|ILEU_HUMAN Leukocyte elastase inhibitor OS=Homo sapiens (Human) OX=9606 GN=SERPINB1 PE=1 SV=1;sp|P30740-2|ILEU-2_HUMAN Isoform of P30740, Isoform 2 of Leukocyte elastase inhibitor OS=Homo sapiens (Human) OX=9606 GN=SERPINB1 PE=1 SV=1	8	5	5	5	3	2	3	1	0	0	3	3	3	3	2	3	1	0	0	3	3	3	3	2	3	1	0	0	3	3	3	17.4	17.4	17.4	42.741	379	379;228;259;415;242;374;376;405	0	11.292	11.3	8.4	9.8
P31146;H3BRY3	P31146;H3BRY3	6;5	6;5	6;5	Coronin-1A;Coronin	CORO1A	sp|P31146|COR1A_HUMAN Coronin-1A OS=Homo sapiens (Human) OX=9606 GN=CORO1A PE=1 SV=4;tr|H3BRY3|H3BRY3_HUMAN Isoform of P31146, Coronin OS=Homo sapiens (Human) OX=9606 GN=CORO1A PE=1 SV=1	2	6	6	6	3	4	4	0	0	0	1	1	1	3	4	4	0	0	0	1	1	1	3	4	4	0	0	0	1	1	1	18.7	18.7	18.7	51.026	461	461;389	0	48.384	5.6	8	14.5
P50395-2;P50395;P31150	P50395-2;P50395;P31150	1;1;1	1;1;1	1;1;1	Rab GDP dissociation inhibitor beta;Rab GDP dissociation inhibitor alpha	GDI2;GDI1	sp|P50395-2|GDIB-2_HUMAN Isoform of P50395, Isoform 2 of Rab GDP dissociation inhibitor beta OS=Homo sapiens (Human) OX=9606 GN=GDI2 PE=1 SV=2;sp|P50395|GDIB_HUMAN Rab GDP dissociation inhibitor beta OS=Homo sapiens (Human) OX=9606 GN=GDI2 PE=1 SV=2;sp|P31	3	1	1	1	0	0	0	0	0	0	0	1	0	0	0	0	0	0	0	0	1	0	0	0	0	0	0	0	0	1	0	4.8	4.8	4.8	45.619	400	400;445;447	0.0039894	3.1525	0	0	0
P31323;P13861-2;P13861	P31323;P13861-2;P13861	2;1;1	2;1;1	2;1;1	cAMP-dependent protein kinase type II-beta regulatory subunit;cAMP-dependent protein kinase type II-alpha regulatory subunit	PRKAR2B;PRKAR2A	sp|P31323|KAP3_HUMAN cAMP-dependent protein kinase type II-beta regulatory subunit OS=Homo sapiens (Human) OX=9606 GN=PRKAR2B PE=1 SV=3;sp|P13861-2|KAP2-2_HUMAN Isoform of P13861, Isoform 2 of cAMP-dependent protein kinase type II-alpha regulatory subunit	3	2	2	2	1	1	0	0	1	0	0	0	0	1	1	0	0	1	0	0	0	0	1	1	0	0	1	0	0	0	0	7.2	7.2	7.2	46.302	418	418;382;404	0.0014793	4.3033	3.1	3.1	0
P31946-2;P31946;A0A0J9YWE8;P31947-2;P31947	P31946-2;P31946	7;7;2;2;2	5;5;1;0;0	5;5;1;0;0	14-3-3 protein beta/alpha;14-3-3 protein beta/alpha, N-terminally processed	YWHAB	sp|P31946-2|1433B-2_HUMAN Isoform of P31946, Isoform Short of 14-3-3 protein beta/alpha OS=Homo sapiens (Human) OX=9606 GN=YWHAB PE=1 SV=3;sp|P31946|1433B_HUMAN 14-3-3 protein beta/alpha OS=Homo sapiens (Human) OX=9606 GN=YWHAB PE=1 SV=3	5	7	5	5	4	4	4	7	6	6	3	3	4	2	2	2	5	4	4	1	1	2	2	2	2	5	4	4	1	1	2	38.1	30.7	30.7	27.85	244	244;246;149;216;248	0	220.18	20.9	20.9	20.9
P31948;P31948-2;P31948-3;F5GXD8;F5H783	P31948;P31948-2;P31948-3	7;7;6;2;2	7;7;6;2;2	7;7;6;2;2	Stress-induced-phosphoprotein 1	STIP1	sp|P31948|STIP1_HUMAN Stress-induced-phosphoprotein 1 OS=Homo sapiens (Human) OX=9606 GN=STIP1 PE=1 SV=1;sp|P31948-2|STIP1-2_HUMAN Isoform of P31948, Isoform 2 of Stress-induced-phosphoprotein 1 OS=Homo sapiens (Human) OX=9606 GN=STIP1 PE=1 SV=1;sp|P31948-	5	7	7	7	5	3	5	0	0	0	1	0	0	5	3	5	0	0	0	1	0	0	5	3	5	0	0	0	1	0	0	13.1	13.1	13.1	62.639	543	543;590;519;138;236	0	12.993	9.6	6.3	9.4
P32119;A6NIW5	P32119;A6NIW5	2;1	1;1	1;1	Peroxiredoxin-2	PRDX2	sp|P32119|PRDX2_HUMAN Peroxiredoxin-2 OS=Homo sapiens (Human) OX=9606 GN=PRDX2 PE=1 SV=5;tr|A6NIW5|A6NIW5_HUMAN Isoform of P32119, Thioredoxin domain-containing protein OS=Homo sapiens (Human) OX=9606 GN=PRDX2 PE=1 SV=2	2	2	1	1	1	1	1	0	1	0	2	2	0	0	0	0	0	0	0	1	1	0	0	0	0	0	0	0	1	1	0	14.1	8.6	8.6	21.892	198	198;136	0.0078023	2.8993	5.6	5.6	5.6
P33151-2;P33151;I3L1J2;H3BR11	P33151-2;P33151;I3L1J2	7;7;6;1	7;7;6;1	7;7;6;1	Cadherin-5	CDH5	sp|P33151-2|CADH5-2_HUMAN Isoform of P33151, Isoform 2 of Cadherin-5 OS=Homo sapiens (Human) OX=9606 GN=CDH5 PE=1 SV=5;sp|P33151|CADH5_HUMAN Cadherin-5 OS=Homo sapiens (Human) OX=9606 GN=CDH5 PE=1 SV=5;tr|I3L1J2|I3L1J2_HUMAN Isoform of P33151, Cadherin-5 O	4	7	7	7	0	0	0	3	6	5	0	0	0	0	0	0	3	6	5	0	0	0	0	0	0	3	6	5	0	0	0	13.9	13.9	13.9	74.498	669	669;784;406;110	0	78.175	0	0	0
P33908	P33908	1	1	1	Mannosyl-oligosaccharide 1,2-alpha-mannosidase IA	MAN1A1	sp|P33908|MA1A1_HUMAN Mannosyl-oligosaccharide 1,2-alpha-mannosidase IA OS=Homo sapiens (Human) OX=9606 GN=MAN1A1 PE=1 SV=3	1	1	1	1	0	0	0	0	0	0	1	0	0	0	0	0	0	0	0	1	0	0	0	0	0	0	0	0	1	0	0	2.3	2.3	2.3	72.968	653	653	1	-2	0	0	0
P34096	P34096	1	1	1	Ribonuclease 4	RNASE4	sp|P34096|RNAS4_HUMAN Ribonuclease 4 OS=Homo sapiens (Human) OX=9606 GN=RNASE4 PE=1 SV=3	1	1	1	1	1	0	1	0	0	0	1	1	0	1	0	1	0	0	0	1	1	0	1	0	1	0	0	0	1	1	0	8.8	8.8	8.8	16.84	147	147	0.0027778	3.5538	8.8	0	8.8
P35443;E7ES19	P35443;E7ES19	12;9	12;9	9;6	Thrombospondin-4	THBS4	sp|P35443|TSP4_HUMAN Thrombospondin-4 OS=Homo sapiens (Human) OX=9606 GN=THBS4 PE=1 SV=2;tr|E7ES19|E7ES19_HUMAN Isoform of P35443, Thrombospondin-4 OS=Homo sapiens (Human) OX=9606 GN=THBS4 PE=1 SV=1	2	12	12	9	7	8	8	5	6	6	0	0	0	7	8	8	5	6	6	0	0	0	5	6	6	2	3	3	0	0	0	17.9	17.9	13.8	105.87	961	961;870	0	323.31	10.3	11.2	12.4
P35579;P35579-2;Q5BKV1;P35580;P35580-5;P35580-2;P35580-3;P35580-4;P35749-4;P35749-3;P35749;P35749-2;A0A0C4DFM8;A0A2R8Y4C3;A1L2Z2	P35579;P35579-2	83;53;11;10;10;10;10;10;9;9;9;9;4;2;2	83;53;11;10;10;10;10;10;9;9;9;9;4;2;2	76;48;10;6;6;6;6;6;2;2;2;2;0;0;0	Myosin-9	MYH9	sp|P35579|MYH9_HUMAN Myosin-9 OS=Homo sapiens (Human) OX=9606 GN=MYH9 PE=1 SV=4;sp|P35579-2|MYH9-2_HUMAN Isoform of P35579, Isoform 2 of Myosin-9 OS=Homo sapiens (Human) OX=9606 GN=MYH9 PE=1 SV=4	15	83	83	76	69	68	69	57	61	23	69	67	66	69	68	69	57	61	23	69	67	66	63	61	62	53	56	21	62	60	59	48.9	48.9	46.1	226.53	1960	1960;1382;218;1976;1985;1992;1997;2007;1938;1945;1972;1979;508;371;638	0	323.31	43.3	44.2	44.5
P35813-3;P35813;P35813-2	P35813-3;P35813;P35813-2	2;2;1	2;2;1	2;2;1	Protein phosphatase 1A	PPM1A	sp|P35813-3|PPM1A-3_HUMAN Isoform of P35813, Isoform 3 of Protein phosphatase 1A OS=Homo sapiens (Human) OX=9606 GN=PPM1A PE=1 SV=1;sp|P35813|PPM1A_HUMAN Protein phosphatase 1A OS=Homo sapiens (Human) OX=9606 GN=PPM1A PE=1 SV=1;sp|P35813-2|PPM1A-2_HUMAN Is	3	2	2	2	0	0	0	1	1	1	0	0	0	0	0	0	1	1	1	0	0	0	0	0	0	1	1	1	0	0	0	5.3	5.3	5.3	51.366	455	455;382;324	0.008872	2.7491	0	0	0
P35858;P35858-2	P35858;P35858-2	15;15	15;15	15;15	Insulin-like growth factor-binding protein complex acid labile subunit	IGFALS	sp|P35858|ALS_HUMAN Insulin-like growth factor-binding protein complex acid labile subunit OS=Homo sapiens (Human) OX=9606 GN=IGFALS PE=1 SV=1;sp|P35858-2|ALS-2_HUMAN Isoform of P35858, Isoform 2 of Insulin-like growth factor-binding protein complex acid l	2	15	15	15	14	14	15	8	6	11	14	13	13	14	14	15	8	6	11	14	13	13	14	14	15	8	6	11	14	13	13	30.4	30.4	30.4	66.034	605	605;643	0	323.31	29.3	29.3	30.4
P36955;CON__Q95121;I3L1U4	P36955	14;3;1	14;3;1	14;3;1	Pigment epithelium-derived factor	SERPINF1	sp|P36955|PEDF_HUMAN Pigment epithelium-derived factor OS=Homo sapiens (Human) OX=9606 GN=SERPINF1 PE=1 SV=4	3	14	14	14	10	12	12	7	10	7	2	4	1	10	12	12	7	10	7	2	4	1	10	12	12	7	10	7	2	4	1	47.1	47.1	47.1	46.312	418	418;416;114	0	323.31	32.3	40.9	40.9
P36959	P36959	1	1	1	GMP reductase 1	GMPR	sp|P36959|GMPR1_HUMAN GMP reductase 1 OS=Homo sapiens (Human) OX=9606 GN=GMPR PE=1 SV=1	1	1	1	1	1	0	1	0	0	0	1	1	1	1	0	1	0	0	0	1	1	1	1	0	1	0	0	0	1	1	1	4.3	4.3	4.3	37.418	345	345	0.0014903	4.4199	4.3	0	4.3
P37802;P37802-2	P37802;P37802-2	7;7	7;7	7;7	Transgelin-2	TAGLN2	sp|P37802|TAGL2_HUMAN Transgelin-2 OS=Homo sapiens (Human) OX=9606 GN=TAGLN2 PE=1 SV=3;sp|P37802-2|TAGL2-2_HUMAN Isoform of P37802, Isoform 2 of Transgelin-2 OS=Homo sapiens (Human) OX=9606 GN=TAGLN2 PE=1 SV=3	2	7	7	7	5	7	6	2	1	0	6	6	6	5	7	6	2	1	0	6	6	6	5	7	6	2	1	0	6	6	6	47.7	47.7	47.7	22.391	199	199;220	0	188.49	39.2	47.7	42.2
P38646	P38646	2	2	2	Stress-70 protein, mitochondrial	HSPA9	sp|P38646|GRP75_HUMAN Stress-70 protein, mitochondrial OS=Homo sapiens (Human) OX=9606 GN=HSPA9 PE=1 SV=2	1	2	2	2	0	1	1	0	0	0	2	1	1	0	1	1	0	0	0	2	1	1	0	1	1	0	0	0	2	1	1	4.1	4.1	4.1	73.68	679	679	0.0027586	3.4925	0	1.8	1.8
P39060-2;P39060-1;P39060	P39060-2;P39060-1;P39060	13;13;13	13;13;13	13;13;13	Collagen alpha-1(XVIII) chain;Endostatin	COL18A1	sp|P39060-2|COIA1-2_HUMAN Isoform of P39060, Isoform 3 of Collagen alpha-1(XVIII) chain OS=Homo sapiens (Human) OX=9606 GN=COL18A1 PE=1 SV=5;sp|P39060-1|COIA1-1_HUMAN Isoform of P39060, Isoform 2 of Collagen alpha-1(XVIII) chain OS=Homo sapiens (Human) OX=	3	13	13	13	7	11	9	2	3	3	8	7	7	7	11	9	2	3	3	8	7	7	7	11	9	2	3	3	8	7	7	12.9	12.9	12.9	135.76	1339	1339;1519;1754	0	228.3	8	11.4	9.2
P40197	P40197	6	6	6	Platelet glycoprotein V	GP5	sp|P40197|GPV_HUMAN Platelet glycoprotein V OS=Homo sapiens (Human) OX=9606 GN=GP5 PE=1 SV=1	1	6	6	6	6	5	4	1	1	0	4	5	5	6	5	4	1	1	0	4	5	5	6	5	4	1	1	0	4	5	5	16.8	16.8	16.8	60.958	560	560	0	39.104	16.8	14.8	12.5
P40227;P40227-2;Q92526;Q92526-2;Q92526-3	P40227;P40227-2	6;4;2;1;1	6;4;2;1;1	6;4;2;1;1	T-complex protein 1 subunit zeta	CCT6A	sp|P40227|TCPZ_HUMAN T-complex protein 1 subunit zeta OS=Homo sapiens (Human) OX=9606 GN=CCT6A PE=1 SV=3;sp|P40227-2|TCPZ-2_HUMAN Isoform of P40227, Isoform 2 of T-complex protein 1 subunit zeta OS=Homo sapiens (Human) OX=9606 GN=CCT6A PE=1 SV=3	5	6	6	6	3	5	3	0	0	0	3	3	4	3	5	3	0	0	0	3	3	4	3	5	3	0	0	0	3	3	4	17.9	17.9	17.9	58.024	531	531;486;530;485;493	0	22.059	8.9	16.2	11.1
P40926;G3XAL0;P40926-2	P40926;G3XAL0;P40926-2	2;1;1	2;1;1	2;1;1	Malate dehydrogenase, mitochondrial;Malate dehydrogenase	MDH2	sp|P40926|MDHM_HUMAN Malate dehydrogenase, mitochondrial OS=Homo sapiens (Human) OX=9606 GN=MDH2 PE=1 SV=3;tr|G3XAL0|G3XAL0_HUMAN Isoform of P40926, Malate dehydrogenase OS=Homo sapiens (Human) OX=9606 GN=MDH2 PE=1 SV=1;sp|P40926-2|MDHM-2_HUMAN Isoform of	3	2	2	2	2	1	2	0	0	0	2	1	1	2	1	2	0	0	0	2	1	1	2	1	2	0	0	0	2	1	1	9.8	9.8	9.8	35.503	338	338;231;296	0	18.314	9.8	6.5	9.8
P42768	P42768	8	8	8	Wiskott-Aldrich syndrome protein	WAS	sp|P42768|WASP_HUMAN Wiskott-Aldrich syndrome protein OS=Homo sapiens (Human) OX=9606 GN=WAS PE=1 SV=4	1	8	8	8	6	6	6	0	0	0	0	0	0	6	6	6	0	0	0	0	0	0	6	6	6	0	0	0	0	0	0	26.5	26.5	26.5	52.912	502	502	0	44.589	18.1	17.5	21.1
P43251-4;P43251;P43251-3;P43251-2;A0A2R8Y5J9;F8WCU5	P43251-4;P43251;P43251-3;P43251-2	4;4;4;4;1;1	4;4;4;4;1;1	4;4;4;4;1;1	Biotinidase	BTD	sp|P43251-4|BTD-4_HUMAN Isoform of P43251, Isoform 4 of Biotinidase OS=Homo sapiens (Human) OX=9606 GN=BTD PE=1 SV=2;sp|P43251|BTD_HUMAN Biotinidase OS=Homo sapiens (Human) OX=9606 GN=BTD PE=1 SV=2;sp|P43251-3|BTD-3_HUMAN Isoform of P43251, Isoform 3 of Bi	6	4	4	4	0	0	0	1	2	4	0	0	0	0	0	0	1	2	4	0	0	0	0	0	0	1	2	4	0	0	0	10.3	10.3	10.3	58.913	523	523;543;545;545;159;179	0	7.3867	0	0	0
P43304;P43304-2;F5GYK7	P43304;P43304-2;F5GYK7	2;2;1	2;2;1	2;2;1	Glycerol-3-phosphate dehydrogenase, mitochondrial;Glycerol-3-phosphate dehydrogenase	GPD2	sp|P43304|GPDM_HUMAN Glycerol-3-phosphate dehydrogenase, mitochondrial OS=Homo sapiens (Human) OX=9606 GN=GPD2 PE=1 SV=3;sp|P43304-2|GPDM-2_HUMAN Isoform of P43304, Isoform 2 of Glycerol-3-phosphate dehydrogenase, mitochondrial OS=Homo sapiens (Human) OX=9	3	2	2	2	1	1	0	0	0	0	1	1	1	1	1	0	0	0	0	1	1	1	1	1	0	0	0	0	1	1	1	4.3	4.3	4.3	80.852	727	727;601;379	0	6.2169	1.2	1.2	0
P43405-2;P43405	P43405-2;P43405	3;3	3;3	3;3	Tyrosine-protein kinase SYK	SYK	sp|P43405-2|KSYK-2_HUMAN Isoform of P43405, Isoform Short of Tyrosine-protein kinase SYK OS=Homo sapiens (Human) OX=9606 GN=SYK PE=1 SV=1;sp|P43405|KSYK_HUMAN Tyrosine-protein kinase SYK OS=Homo sapiens (Human) OX=9606 GN=SYK PE=1 SV=1	2	3	3	3	1	2	0	0	0	0	0	0	1	1	2	0	0	0	0	0	0	1	1	2	0	0	0	0	0	0	1	6.7	6.7	6.7	69.509	612	612;635	0.0014641	4.1482	1.1	4.9	0
P43652	P43652	1	1	1	Afamin	AFM	sp|P43652|AFAM_HUMAN Afamin OS=Homo sapiens (Human) OX=9606 GN=AFM PE=1 SV=1	1	1	1	1	0	0	0	1	1	1	0	1	0	0	0	0	1	1	1	0	1	0	0	0	0	1	1	1	0	1	0	2.2	2.2	2.2	69.068	599	599	0.0090439	2.873	0	0	0
P45880-2;P45880;P45880-1	P45880-2;P45880;P45880-1	3;3;3	3;3;3	3;3;3	Voltage-dependent anion-selective channel protein 2	VDAC2	sp|P45880-2|VDAC2-2_HUMAN Isoform of P45880, Isoform 2 of Voltage-dependent anion-selective channel protein 2 OS=Homo sapiens (Human) OX=9606 GN=VDAC2 PE=1 SV=2;sp|P45880|VDAC2_HUMAN Voltage-dependent anion-selective channel protein 2 OS=Homo sapiens (Huma	3	3	3	3	1	0	1	0	0	0	1	1	2	1	0	1	0	0	0	1	1	2	1	0	1	0	0	0	1	1	2	12.4	12.4	12.4	30.412	283	283;294;309	0	13.267	3.5	0	4.6
P47755;C9JUG7;F8W9N7;A0A0D9SET8;P47755-2	P47755;C9JUG7;F8W9N7;A0A0D9SET8;P47755-2	5;3;3;3;3	3;2;2;2;2	3;2;2;2;2	F-actin-capping protein subunit alpha-2	CAPZA2	sp|P47755|CAZA2_HUMAN F-actin-capping protein subunit alpha-2 OS=Homo sapiens (Human) OX=9606 GN=CAPZA2 PE=1 SV=3;tr|C9JUG7|C9JUG7_HUMAN Isoform of P47755, F-actin-capping protein subunit alpha OS=Homo sapiens (Human) OX=9606 GN=CAPZA2 PE=1 SV=1;tr|F8W9N7|	5	5	3	3	3	2	1	1	1	0	3	3	3	2	1	0	1	1	0	1	2	2	2	1	0	1	1	0	1	2	2	27.6	18.2	18.2	32.949	286	286;146;174;174;172	0	12.114	15	8.7	3.5
P47929	P47929	2	2	2	Galectin-7	LGALS7	sp|P47929|LEG7_HUMAN Galectin-7 OS=Homo sapiens (Human) OX=9606 GN=LGALS7B PE=1 SV=2	1	2	2	2	0	0	0	0	0	0	0	2	0	0	0	0	0	0	0	0	2	0	0	0	0	0	0	0	0	2	0	16.9	16.9	16.9	15.075	136	136	0.0014104	3.7614	0	0	0
P48059;P48059-4;P48059-2;P48059-5;P48059-3;A0A0J9YXC7;P0CW19-2;Q7Z4I7-4;Q7Z4I7-3;Q7Z4I7;Q7Z4I7-5;Q7Z4I7-2	P48059;P48059-4;P48059-2;P48059-5;P48059-3;A0A0J9YXC7;P0CW19-2	4;4;4;4;4;3;2;1;1;1;1;1	4;4;4;4;4;3;2;1;1;1;1;1	4;4;4;4;4;3;2;1;1;1;1;1	LIM and senescent cell antigen-like-containing domain protein 1	LIMS1	sp|P48059|LIMS1_HUMAN LIM and senescent cell antigen-like-containing domain protein 1 OS=Homo sapiens (Human) OX=9606 GN=LIMS1 PE=1 SV=4;sp|P48059-4|LIMS1-4_HUMAN Isoform of P48059, Isoform 4 of LIM and senescent cell antigen-like-containing domain protein	12	4	4	4	4	3	4	1	2	0	2	1	1	4	3	4	1	2	0	2	1	1	4	3	4	1	2	0	2	1	1	13.5	13.5	13.5	37.251	325	325;329;337;362;387;398;248;189;336;341;363;365	0	8.9439	13.5	9.8	13.5
P48426;P48426-2;H7BXS3	P48426;P48426-2;H7BXS3	5;5;3	5;5;3	3;3;1	Phosphatidylinositol 5-phosphate 4-kinase type-2 alpha	PIP4K2A	sp|P48426|PI42A_HUMAN Phosphatidylinositol 5-phosphate 4-kinase type-2 alpha OS=Homo sapiens (Human) OX=9606 GN=PIP4K2A PE=1 SV=2;sp|P48426-2|PI42A-2_HUMAN Isoform of P48426, Isoform 2 of Phosphatidylinositol 5-phosphate 4-kinase type-2 alpha OS=Homo sapie	3	5	5	3	2	3	2	2	3	3	2	1	0	2	3	2	2	3	3	2	1	0	0	1	0	1	2	1	0	0	0	16	16	9.6	46.224	406	406;347;266	0	105.07	6.4	10.1	6.4
P48735;P48735-2;H0YL11	P48735;P48735-2;H0YL11	8;8;5	8;8;5	8;8;5	Isocitrate dehydrogenase [NADP], mitochondrial	IDH2	sp|P48735|IDHP_HUMAN Isocitrate dehydrogenase [NADP], mitochondrial OS=Homo sapiens (Human) OX=9606 GN=IDH2 PE=1 SV=2;sp|P48735-2|IDHP-2_HUMAN Isoform of P48735, Isoform 2 of Isocitrate dehydrogenase [NADP], mitochondrial OS=Homo sapiens (Human) OX=9606 GN	3	8	8	8	3	6	6	2	3	0	4	4	4	3	6	6	2	3	0	4	4	4	3	6	6	2	3	0	4	4	4	18.8	18.8	18.8	50.909	452	452;400;312	0	24.367	7.5	13.7	14.8
P48740	P48740	10	3	3	Mannan-binding lectin serine protease 1;Mannan-binding lectin serine protease 1 heavy chain;Mannan-binding lectin serine protease 1 light chain	MASP1	sp|P48740|MASP1_HUMAN Mannan-binding lectin serine protease 1 OS=Homo sapiens (Human) OX=9606 GN=MASP1 PE=1 SV=3	1	10	3	3	0	0	0	9	10	10	0	0	0	0	0	0	3	3	3	0	0	0	0	0	0	3	3	3	0	0	0	21.5	5	5	79.246	699	699	0	71.039	0	0	0
P48740-2;P48740-4	P48740-2;P48740-4	14;13	13;12	7;7	Mannan-binding lectin serine protease 1;Mannan-binding lectin serine protease 1 heavy chain;Mannan-binding lectin serine protease 1 light chain	MASP1	sp|P48740-2|MASP1-2_HUMAN Isoform of P48740, Isoform 2 of Mannan-binding lectin serine protease 1 OS=Homo sapiens (Human) OX=9606 GN=MASP1 PE=1 SV=3;sp|P48740-4|MASP1-4_HUMAN Isoform of P48740, Isoform 4 of Mannan-binding lectin serine protease 1 OS=Homo s	2	14	13	7	0	0	0	9	11	14	0	0	0	0	0	0	8	10	13	0	0	0	0	0	0	3	4	7	0	0	0	25.7	24.6	9.9	81.859	728	728;615	0	323.31	0	0	0
P49411	P49411	2	2	2	Elongation factor Tu, mitochondrial	TUFM	sp|P49411|EFTU_HUMAN Elongation factor Tu, mitochondrial OS=Homo sapiens (Human) OX=9606 GN=TUFM PE=1 SV=2	1	2	2	2	0	0	0	0	0	0	2	0	0	0	0	0	0	0	0	2	0	0	0	0	0	0	0	0	2	0	0	6.4	6.4	6.4	49.541	452	452	0	7.3623	0	0	0
P49593;A8MX49;P49593-2;B5MCT7	P49593;A8MX49;P49593-2	3;2;2;1	3;2;2;1	3;2;2;1	Protein phosphatase 1F	PPM1F	sp|P49593|PPM1F_HUMAN Protein phosphatase 1F OS=Homo sapiens (Human) OX=9606 GN=PPM1F PE=1 SV=3;tr|A8MX49|A8MX49_HUMAN Isoform of P49593, PPM-type phosphatase domain-containing protein OS=Homo sapiens (Human) OX=9606 GN=PPM1F PE=1 SV=2;sp|P49593-2|PPM1F-2_	4	3	3	3	0	0	0	1	3	1	0	0	0	0	0	0	1	3	1	0	0	0	0	0	0	1	3	1	0	0	0	8.8	8.8	8.8	49.83	454	454;361;350;286	0	6.1645	0	0	0
P49720;A0A087WXQ8;A0A087WY10	P49720;A0A087WXQ8;A0A087WY10	2;1;1	2;1;1	2;1;1	Proteasome subunit beta type-3	PSMB3	sp|P49720|PSB3_HUMAN Proteasome subunit beta type-3 OS=Homo sapiens (Human) OX=9606 GN=PSMB3 PE=1 SV=2;tr|A0A087WXQ8|A0A087WXQ8_HUMAN Isoform of P49720, Proteasome subunit beta type-3 OS=Homo sapiens (Human) OX=9606 GN=PSMB3 PE=1 SV=1;tr|A0A087WY10|A0A087W	3	2	2	2	0	0	0	0	1	2	0	0	0	0	0	0	0	1	2	0	0	0	0	0	0	0	1	2	0	0	0	16.6	16.6	16.6	22.949	205	205;107;112	0.0014327	3.8933	0	0	0
P49721;A0A087WVV1	P49721	3;1	3;1	3;1	Proteasome subunit beta type-2	PSMB2	sp|P49721|PSB2_HUMAN Proteasome subunit beta type-2 OS=Homo sapiens (Human) OX=9606 GN=PSMB2 PE=1 SV=1	2	3	3	3	0	0	0	2	1	2	0	0	0	0	0	0	2	1	2	0	0	0	0	0	0	2	1	2	0	0	0	18.9	18.9	18.9	22.836	201	201;84	0	35.627	0	0	0
P49908;R4GMT5	P49908	8;1	8;1	8;1	Selenoprotein P	SEPP1	sp|P49908|SEPP1_HUMAN Selenoprotein P OS=Homo sapiens (Human) OX=9606 GN=SELENOP PE=1 SV=3	2	8	8	8	6	6	6	3	3	5	7	6	4	6	6	6	3	3	5	7	6	4	6	6	6	3	3	5	7	6	4	29.7	29.7	29.7	43.173	381	381;171	0	207.82	21	21	25.5
P50148;P29992;O95837	P50148;P29992	7;4;1	7;4;1	7;4;1	Guanine nucleotide-binding protein G(q) subunit alpha;Guanine nucleotide-binding protein subunit alpha-11	GNAQ;GNA11	sp|P50148|GNAQ_HUMAN Guanine nucleotide-binding protein G(q) subunit alpha OS=Homo sapiens (Human) OX=9606 GN=GNAQ PE=1 SV=4;sp|P29992|GNA11_HUMAN Guanine nucleotide-binding protein subunit alpha-11 OS=Homo sapiens (Human) OX=9606 GN=GNA11 PE=1 SV=2	3	7	7	7	5	4	4	0	0	0	1	2	3	5	4	4	0	0	0	1	2	3	5	4	4	0	0	0	1	2	3	27.6	27.6	27.6	42.142	359	359;359;355	0	14.782	19.8	13.1	15.3
P50454;E9PKH2;E9PPV6	P50454;E9PKH2;E9PPV6	2;1;1	2;1;1	2;1;1	Serpin H1	SERPINH1	sp|P50454|SERPH_HUMAN Serpin H1 OS=Homo sapiens (Human) OX=9606 GN=SERPINH1 PE=1 SV=2;tr|E9PKH2|E9PKH2_HUMAN Isoform of P50454, SERPIN domain-containing protein OS=Homo sapiens (Human) OX=9606 GN=SERPINH1 PE=1 SV=1;tr|E9PPV6|E9PPV6_HUMAN Isoform of P50454,	3	2	2	2	0	1	0	0	0	0	1	1	0	0	1	0	0	0	0	1	1	0	0	1	0	0	0	0	1	1	0	9.3	9.3	9.3	46.44	418	418;201;324	0.0014184	3.8539	0	3.1	0
Q3KNR6;P50502;Q8IZP2;Q8NFI4;F8WAQ7	Q3KNR6;P50502;Q8IZP2;Q8NFI4	5;5;4;4;1	5;5;4;4;1	5;5;4;4;1	Hsc70-interacting protein;Putative protein FAM10A4;Putative protein FAM10A5	ST13;ST13P4;ST13P5	tr|Q3KNR6|Q3KNR6_HUMAN Isoform of P50502, TPR_REGION domain-containing protein OS=Homo sapiens (Human) OX=9606 GN=ST13 PE=1 SV=1;sp|P50502|F10A1_HUMAN Hsc70-interacting protein OS=Homo sapiens (Human) OX=9606 GN=ST13 PE=1 SV=2;sp|Q8IZP2|ST134_HUMAN Putativ	5	5	5	5	1	1	0	4	4	4	0	0	0	1	1	0	4	4	4	0	0	0	1	1	0	4	4	4	0	0	0	26.5	26.5	26.5	23.911	211	211;369;240;369;38	0	24.84	5.7	5.7	0
P50552;K7ENL7	P50552	8;2	8;2	8;2	Vasodilator-stimulated phosphoprotein	VASP	sp|P50552|VASP_HUMAN Vasodilator-stimulated phosphoprotein OS=Homo sapiens (Human) OX=9606 GN=VASP PE=1 SV=3	2	8	8	8	5	3	8	1	2	0	2	1	2	5	3	8	1	2	0	2	1	2	5	3	8	1	2	0	2	1	2	20.3	20.3	20.3	39.829	380	380;103	0	57.376	9.7	8.9	20.3
P50570-3;P50570-2;P50570-5;P50570-4;P50570;E5RHK8;Q9UQ16-5;Q9UQ16-2;Q9UQ16-3;Q9UQ16;Q9UQ16-4	P50570-3;P50570-2;P50570-5;P50570-4;P50570;E5RHK8;Q9UQ16-5;Q9UQ16-2;Q9UQ16-3;Q9UQ16;Q9UQ16-4	2;2;2;2;2;1;1;1;1;1;1	2;2;2;2;2;1;1;1;1;1;1	2;2;2;2;2;1;1;1;1;1;1	Dynamin-2;Dynamin-3	DNM2;DNM3	sp|P50570-3|DYN2-3_HUMAN Isoform of P50570, Isoform 3 of Dynamin-2 OS=Homo sapiens (Human) OX=9606 GN=DNM2 PE=1 SV=2;sp|P50570-2|DYN2-2_HUMAN Isoform of P50570, Isoform 2 of Dynamin-2 OS=Homo sapiens (Human) OX=9606 GN=DNM2 PE=1 SV=2;sp|P50570-5|DYN2-5_HUM	11	2	2	2	2	2	2	0	0	0	0	0	0	2	2	2	0	0	0	0	0	0	2	2	2	0	0	0	0	0	0	3.3	3.3	3.3	97.553	866	866;866;869;870;870;639;555;859;863;869;873	0.0015699	5.4896	3.3	3.3	3.3
P50990;P50990-2;P50990-3	P50990;P50990-2;P50990-3	4;4;3	4;4;3	4;4;3	T-complex protein 1 subunit theta	CCT8	sp|P50990|TCPQ_HUMAN T-complex protein 1 subunit theta OS=Homo sapiens (Human) OX=9606 GN=CCT8 PE=1 SV=4;sp|P50990-2|TCPQ-2_HUMAN Isoform of P50990, Isoform 2 of T-complex protein 1 subunit theta OS=Homo sapiens (Human) OX=9606 GN=CCT8 PE=1 SV=4;sp|P50990-	3	4	4	4	0	1	2	1	0	1	1	1	2	0	1	2	1	0	1	1	1	2	0	1	2	1	0	1	1	1	2	8.6	8.6	8.6	59.62	548	548;529;475	0	9.2782	0	2	3.8
P50991;P50991-2	P50991;P50991-2	4;3	4;3	4;3	T-complex protein 1 subunit delta	CCT4	sp|P50991|TCPD_HUMAN T-complex protein 1 subunit delta OS=Homo sapiens (Human) OX=9606 GN=CCT4 PE=1 SV=4;sp|P50991-2|TCPD-2_HUMAN Isoform of P50991, Isoform 2 of T-complex protein 1 subunit delta OS=Homo sapiens (Human) OX=9606 GN=CCT4 PE=1 SV=4	2	4	4	4	1	2	3	0	0	0	1	2	2	1	2	3	0	0	0	1	2	2	1	2	3	0	0	0	1	2	2	11.1	11.1	11.1	57.924	539	539;509	0	45.724	2.6	5.8	8.7
P50995-2;P50995	P50995-2;P50995	1;1	1;1	1;1	Annexin A11	ANXA11	sp|P50995-2|ANX11-2_HUMAN Isoform of P50995, Isoform 2 of Annexin A11 OS=Homo sapiens (Human) OX=9606 GN=ANXA11 PE=1 SV=1;sp|P50995|ANX11_HUMAN Annexin A11 OS=Homo sapiens (Human) OX=9606 GN=ANXA11 PE=1 SV=1	2	1	1	1	1	1	1	0	0	0	0	0	0	1	1	1	0	0	0	0	0	0	1	1	1	0	0	0	0	0	0	2.3	2.3	2.3	51.242	472	472;505	0.0026882	3.2455	2.3	2.3	2.3
P51149;C9J4V0;C9J8S3;C9J4S4;C9J7D1	P51149;C9J4V0;C9J8S3;C9J4S4	4;3;3;2;1	4;3;3;2;1	4;3;3;2;1	Ras-related protein Rab-7a	RAB7A	sp|P51149|RAB7A_HUMAN Ras-related protein Rab-7a OS=Homo sapiens (Human) OX=9606 GN=RAB7A PE=1 SV=1;tr|C9J4V0|C9J4V0_HUMAN Isoform of P51149, Ras-related protein Rab-7a OS=Homo sapiens (Human) OX=9606 GN=RAB7A PE=1 SV=1;tr|C9J8S3|C9J8S3_HUMAN Isoform of P5	5	4	4	4	2	2	3	1	1	1	3	4	3	2	2	3	1	1	1	3	4	3	2	2	3	1	1	1	3	4	3	23.7	23.7	23.7	23.489	207	207;134;160;98;91	0	24.854	11.6	11.6	16.9
P51452;P51452-2	P51452;P51452-2	4;3	4;3	4;3	Dual specificity protein phosphatase 3	DUSP3	sp|P51452|DUS3_HUMAN Dual specificity protein phosphatase 3 OS=Homo sapiens (Human) OX=9606 GN=DUSP3 PE=1 SV=1;sp|P51452-2|DUS3-2_HUMAN Isoform of P51452, Isoform 2 of Dual specificity protein phosphatase 3 OS=Homo sapiens (Human) OX=9606 GN=DUSP3 PE=1 SV=	2	4	4	4	0	3	0	0	0	0	1	3	2	0	3	0	0	0	0	1	3	2	0	3	0	0	0	0	1	3	2	27.6	27.6	27.6	20.478	185	185;144	0	7.1111	0	19.5	0
P51884;CON__Q05443	P51884	10;4	10;4	10;4	Lumican	LUM	sp|P51884|LUM_HUMAN Lumican OS=Homo sapiens (Human) OX=9606 GN=LUM PE=1 SV=2	2	10	10	10	0	0	0	9	8	9	0	0	0	0	0	0	9	8	9	0	0	0	0	0	0	9	8	9	0	0	0	35.5	35.5	35.5	38.429	338	338;342	0	323.31	0	0	0
P52566	P52566	2	2	2	Rho GDP-dissociation inhibitor 2	ARHGDIB	sp|P52566|GDIR2_HUMAN Rho GDP-dissociation inhibitor 2 OS=Homo sapiens (Human) OX=9606 GN=ARHGDIB PE=1 SV=3	1	2	2	2	0	0	0	0	1	1	1	0	1	0	0	0	0	1	1	1	0	1	0	0	0	0	1	1	1	0	1	12.4	12.4	12.4	22.988	201	201	0	13.599	0	0	0
P52907	P52907	10	10	8	F-actin-capping protein subunit alpha-1	CAPZA1	sp|P52907|CAZA1_HUMAN F-actin-capping protein subunit alpha-1 OS=Homo sapiens (Human) OX=9606 GN=CAPZA1 PE=1 SV=3	1	10	10	8	5	5	5	5	5	1	6	5	6	5	5	5	5	5	1	6	5	6	4	4	4	5	5	1	4	4	5	56.6	56.6	47.2	32.922	286	286	0	57.601	29	27.3	27.6
P53396-3;P53396-2;P53396	P53396-3;P53396-2;P53396	1;1;1	1;1;1	1;1;1	ATP-citrate synthase	ACLY	sp|P53396-3|ACLY-3_HUMAN Isoform of P53396, Isoform 3 of ATP-citrate synthase OS=Homo sapiens (Human) OX=9606 GN=ACLY PE=1 SV=3;sp|P53396-2|ACLY-2_HUMAN Isoform of P53396, Isoform 2 of ATP-citrate synthase OS=Homo sapiens (Human) OX=9606 GN=ACLY PE=1 SV=3;	3	1	1	1	1	1	1	0	1	0	0	0	0	1	1	1	0	1	0	0	0	0	1	1	1	0	1	0	0	0	0	1.9	1.9	1.9	91.098	830	830;1091;1101	0	6.7044	1.9	1.9	1.9
P54577;A0A0C4DGZ5	P54577;A0A0C4DGZ5	5;4	5;4	5;4	Tyrosine--tRNA ligase, cytoplasmic;Tyrosine--tRNA ligase, cytoplasmic, N-terminally processed;Tyrosine--tRNA ligase	YARS	sp|P54577|SYYC_HUMAN Tyrosine--tRNA ligase, cytoplasmic OS=Homo sapiens (Human) OX=9606 GN=YARS PE=1 SV=4;tr|A0A0C4DGZ5|A0A0C4DGZ5_HUMAN Isoform of P54577, Tyrosine--tRNA ligase OS=Homo sapiens (Human) OX=9606 GN=YARS1 PE=1 SV=1	2	5	5	5	1	2	5	0	0	0	0	0	0	1	2	5	0	0	0	0	0	0	1	2	5	0	0	0	0	0	0	14.6	14.6	14.6	59.143	528	528;388	0	10.034	1.7	4.2	14.6
P55056	P55056	4	3	3	Apolipoprotein C-IV	APOC4	sp|P55056|APOC4_HUMAN Apolipoprotein C-IV OS=Homo sapiens (Human) OX=9606 GN=APOC4 PE=1 SV=1	1	4	3	3	4	4	4	2	2	2	4	3	3	3	3	3	1	1	1	3	2	2	3	3	3	1	1	1	3	2	2	32.3	25.2	25.2	14.553	127	127	0	64.966	32.3	32.3	32.3
P55058;P55058-3;P55058-4;P55058-2	P55058;P55058-3;P55058-4;P55058-2	9;8;8;8	9;8;8;8	9;8;8;8	Phospholipid transfer protein	PLTP	sp|P55058|PLTP_HUMAN Phospholipid transfer protein OS=Homo sapiens (Human) OX=9606 GN=PLTP PE=1 SV=1;sp|P55058-3|PLTP-3_HUMAN Isoform of P55058, Isoform 3 of Phospholipid transfer protein OS=Homo sapiens (Human) OX=9606 GN=PLTP PE=1 SV=1;sp|P55058-4|PLTP-4	4	9	9	9	6	6	4	2	3	4	7	6	8	6	6	4	2	3	4	7	6	8	6	6	4	2	3	4	7	6	8	24.5	24.5	24.5	54.739	493	493;398;405;441	0	98.925	15.4	16.6	12.4
P55072	P55072	18	18	18	Transitional endoplasmic reticulum ATPase	VCP	sp|P55072|TERA_HUMAN Transitional endoplasmic reticulum ATPase OS=Homo sapiens (Human) OX=9606 GN=VCP PE=1 SV=4	1	18	18	18	3	2	3	12	11	14	9	8	7	3	2	3	12	11	14	9	8	7	3	2	3	12	11	14	9	8	7	33.4	33.4	33.4	89.321	806	806	0	192.57	6.2	3.7	5.3
P55287;P55287-2;H3BUU9	P55287;P55287-2;H3BUU9	5;5;4	5;5;4	5;5;4	Cadherin-11	CDH11	sp|P55287|CAD11_HUMAN Cadherin-11 OS=Homo sapiens (Human) OX=9606 GN=CDH11 PE=1 SV=2;sp|P55287-2|CAD11-2_HUMAN Isoform of P55287, Isoform 2 of Cadherin-11 OS=Homo sapiens (Human) OX=9606 GN=CDH11 PE=2 SV=2;tr|H3BUU9|H3BUU9_HUMAN Isoform of P55287, Cadherin	3	5	5	5	0	0	0	3	3	4	0	0	0	0	0	0	3	3	4	0	0	0	0	0	0	3	3	4	0	0	0	7.7	7.7	7.7	87.964	796	796;693;670	0	10.677	0	0	0
P55290;P55290-4;P55290-5;P55290-3;P55290-2	P55290;P55290-4;P55290-5	5;5;4;1;1	5;5;4;1;1	5;5;4;1;1	Cadherin-13	CDH13	sp|P55290|CAD13_HUMAN Cadherin-13 OS=Homo sapiens (Human) OX=9606 GN=CDH13 PE=1 SV=1;sp|P55290-4|CAD13-4_HUMAN Isoform of P55290, Isoform 4 of Cadherin-13 OS=Homo sapiens (Human) OX=9606 GN=CDH13 PE=1 SV=1;sp|P55290-5|CAD13-5_HUMAN Isoform of P55290, Isofo	5	5	5	5	0	0	0	3	2	5	0	0	0	0	0	0	3	2	5	0	0	0	0	0	0	3	2	5	0	0	0	10.4	10.4	10.4	78.286	713	713;760;674;175;190	0	52.154	0	0	0
P55774	P55774	1	1	1	C-C motif chemokine 18;CCL18(1-68);CCL18(3-69);CCL18(4-69)	CCL18	sp|P55774|CCL18_HUMAN C-C motif chemokine 18 OS=Homo sapiens (Human) OX=9606 GN=CCL18 PE=1 SV=1	1	1	1	1	1	0	1	0	0	0	1	1	0	1	0	1	0	0	0	1	1	0	1	0	1	0	0	0	1	1	0	9	9	9	9.8487	89	89	0.0015408	5.1338	9	0	9
P55957-4;P55957;P55957-2	P55957-4;P55957;P55957-2	2;2;2	2;2;2	2;2;2	BH3-interacting domain death agonist;BH3-interacting domain death agonist p15;BH3-interacting domain death agonist p13;BH3-interacting domain death agonist p11	BID	sp|P55957-4|BID-4_HUMAN Isoform of P55957, Isoform 4 of BH3-interacting domain death agonist OS=Homo sapiens (Human) OX=9606 GN=BID PE=1 SV=1;sp|P55957|BID_HUMAN BH3-interacting domain death agonist OS=Homo sapiens (Human) OX=9606 GN=BID PE=1 SV=1;sp|P5595	3	2	2	2	2	1	1	0	0	0	0	0	0	2	1	1	0	0	0	0	0	0	2	1	1	0	0	0	0	0	0	30.3	30.3	30.3	11.263	99	99;195;241	0.0027473	3.4332	30.3	15.2	15.2
P60174-4;P60174-1;P60174	P60174-4;P60174-1;P60174	3;3;3	3;3;3	3;3;3	Triosephosphate isomerase	TPI1	sp|P60174-4|TPIS-4_HUMAN Isoform of P60174, Isoform 4 of Triosephosphate isomerase OS=Homo sapiens (Human) OX=9606 GN=TPI1 PE=1 SV=3;sp|P60174-1|TPIS-1_HUMAN Isoform of P60174, Isoform 2 of Triosephosphate isomerase OS=Homo sapiens (Human) OX=9606 GN=TPI1	3	3	3	3	3	0	1	0	0	0	0	1	0	3	0	1	0	0	0	0	1	0	3	0	1	0	0	0	0	1	0	25.1	25.1	25.1	17.958	167	167;249;286	0.0015723	5.5781	25.1	0	8.4
P60709;G5E9R0;P63267-2;A5A3E0;F8WCH0	P60709	20;8;7;7;3	20;8;7;7;3	1;1;0;0;0	Actin, cytoplasmic 1;Actin, cytoplasmic 1, N-terminally processed	ACTB	sp|P60709|ACTB_HUMAN Actin, cytoplasmic 1 OS=Homo sapiens (Human) OX=9606 GN=ACTB PE=1 SV=1	5	20	20	1	18	17	17	16	15	16	17	17	16	18	17	17	16	15	16	17	17	16	1	1	1	1	1	1	1	1	1	76.3	76.3	4.5	41.736	375	375;125;333;1075;52	0	323.31	68	67.7	67.7
P60953;A0A590UJK8;P60953-1	P60953;A0A590UJK8;P60953-1	4;3;3	4;3;3	4;3;3	Cell division control protein 42 homolog	CDC42	sp|P60953|CDC42_HUMAN Cell division control protein 42 homolog OS=Homo sapiens (Human) OX=9606 GN=CDC42 PE=1 SV=2;tr|A0A590UJK8|A0A590UJK8_HUMAN Isoform of P60953, Cell division control protein 42 homolog OS=Homo sapiens (Human) OX=9606 GN=CDC42 PE=4 SV=1;	3	4	4	4	4	3	3	2	1	1	2	2	2	4	3	3	2	1	1	2	2	2	4	3	3	2	1	1	2	2	2	25.7	25.7	25.7	21.258	191	191;166;191	0	27.072	25.7	21.5	21.5
P60985-2;P60985	P60985-2;P60985	2;2	2;2	2;2	Keratinocyte differentiation-associated protein	KRTDAP	sp|P60985-2|KTDAP-2_HUMAN Isoform of P60985, Isoform 2 of Keratinocyte differentiation-associated protein OS=Homo sapiens (Human) OX=9606 GN=KRTDAP PE=2 SV=1;sp|P60985|KTDAP_HUMAN Keratinocyte differentiation-associated protein OS=Homo sapiens (Human) OX=9	2	2	2	2	2	2	2	1	2	2	2	2	2	2	2	2	1	2	2	2	2	2	2	2	2	1	2	2	2	2	2	30.6	30.6	30.6	9.4318	85	85;99	0	19.103	30.6	30.6	30.6
P61006;P61006-2	P61006;P61006-2	3;2	2;1	2;1	Ras-related protein Rab-8A	RAB8A	sp|P61006|RAB8A_HUMAN Ras-related protein Rab-8A OS=Homo sapiens (Human) OX=9606 GN=RAB8A PE=1 SV=1;sp|P61006-2|RAB8A-2_HUMAN Isoform of P61006, Isoform 2 of Ras-related protein Rab-8A OS=Homo sapiens (Human) OX=9606 GN=RAB8A PE=1 SV=1	2	3	2	2	3	2	3	0	0	0	3	3	3	2	1	2	0	0	0	2	2	2	2	1	2	0	0	0	2	2	2	17.9	12.6	12.6	23.668	207	207;207	0	105.88	17.9	11.1	17.9
P61026	P61026	5	4	4	Ras-related protein Rab-10	RAB10	sp|P61026|RAB10_HUMAN Ras-related protein Rab-10 OS=Homo sapiens (Human) OX=9606 GN=RAB10 PE=1 SV=1	1	5	4	4	3	2	3	2	2	0	2	2	2	2	1	2	2	2	0	1	1	1	2	1	2	2	2	0	1	1	1	28	22.5	22.5	22.541	200	200	0	19.787	14.5	11	18.5
P61106	P61106	2	2	2	Ras-related protein Rab-14	RAB14	sp|P61106|RAB14_HUMAN Ras-related protein Rab-14 OS=Homo sapiens (Human) OX=9606 GN=RAB14 PE=1 SV=4	1	2	2	2	1	0	0	0	0	0	1	2	1	1	0	0	0	0	0	1	2	1	1	0	0	0	0	0	1	2	1	17.2	17.2	17.2	23.897	215	215	0	14.859	7	0	0
P61160;P61160-2;F5H6T1;A0A1B0GWD0;A0A1B0GWH0	P61160;P61160-2;F5H6T1	4;4;3;1;1	4;4;3;1;1	4;4;3;1;1	Actin-related protein 2	ACTR2	sp|P61160|ARP2_HUMAN Actin-related protein 2 OS=Homo sapiens (Human) OX=9606 GN=ACTR2 PE=1 SV=1;sp|P61160-2|ARP2-2_HUMAN Isoform of P61160, Isoform 2 of Actin-related protein 2 OS=Homo sapiens (Human) OX=9606 GN=ACTR2 PE=1 SV=1;tr|F5H6T1|F5H6T1_HUMAN Isofo	5	4	4	4	3	2	3	0	0	0	2	2	2	3	2	3	0	0	0	2	2	2	3	2	3	0	0	0	2	2	2	13.5	13.5	13.5	44.76	394	394;399;339;53;65	0	10.334	9.9	6.1	9.6
P84077;P61204;F5H423;P61204-2;P84085;F8WDB3	P84077;P61204;F5H423;P61204-2;P84085	7;7;6;4;4;1	7;7;6;4;4;1	4;4;3;3;1;0	ADP-ribosylation factor 1;ADP-ribosylation factor 3;ADP-ribosylation factor 5	ARF1;ARF3;ARF5	sp|P84077|ARF1_HUMAN ADP-ribosylation factor 1 OS=Homo sapiens (Human) OX=9606 GN=ARF1 PE=1 SV=2;sp|P61204|ARF3_HUMAN ADP-ribosylation factor 3 OS=Homo sapiens (Human) OX=9606 GN=ARF3 PE=1 SV=2;tr|F5H423|F5H423_HUMAN ENSG00000272822 readthrough, Uncharacte	6	7	7	4	6	5	7	0	2	3	6	6	6	6	5	7	0	2	3	6	6	6	4	4	4	0	2	2	4	4	4	53.6	53.6	26	20.697	181	181;181;210;144;180;59	0	110.95	43.6	32	53.6
P61224;F5H7Y6;P61224-3;P61224-2;P62834;A6NIZ1;F5GYB5;P61224-4;B7ZB78	P61224;F5H7Y6;P61224-3;P61224-2;P62834;A6NIZ1;F5GYB5;P61224-4;B7ZB78	10;9;9;7;7;7;6;6;5	10;9;9;7;7;7;6;6;5	10;9;9;7;7;7;6;6;5	Ras-related protein Rap-1b;Ras-related protein Rap-1A;Ras-related protein Rap-1b-like protein	RAP1B;RAP1A	sp|P61224|RAP1B_HUMAN Ras-related protein Rap-1b OS=Homo sapiens (Human) OX=9606 GN=RAP1B PE=1 SV=1;tr|F5H7Y6|F5H7Y6_HUMAN Isoform of P61224, Ras-related protein Rap-1b OS=Homo sapiens (Human) OX=9606 GN=RAP1B PE=1 SV=1;sp|P61224-3|RAP1B-3_HUMAN Isoform of	9	10	10	10	10	10	10	6	6	5	7	6	6	10	10	10	6	6	5	7	6	6	10	10	10	6	6	5	7	6	6	72.3	72.3	72.3	20.825	184	184;179;165;137;184;184;136;142;118	0	323.31	72.3	72.3	72.3
P61978-3;P61978;P61978-2	P61978-3;P61978;P61978-2	6;5;5	6;5;5	6;5;5	Heterogeneous nuclear ribonucleoprotein K	HNRNPK	sp|P61978-3|HNRPK-3_HUMAN Isoform of P61978, Isoform 3 of Heterogeneous nuclear ribonucleoprotein K OS=Homo sapiens (Human) OX=9606 GN=HNRNPK PE=1 SV=1;sp|P61978|HNRPK_HUMAN Heterogeneous nuclear ribonucleoprotein K OS=Homo sapiens (Human) OX=9606 GN=HNRNP	3	6	6	6	3	3	5	1	2	1	0	1	1	3	3	5	1	2	1	0	1	1	3	3	5	1	2	1	0	1	1	22.5	22.5	22.5	48.562	440	440;463;464	0	139.18	10.7	10.2	18.6
P61981	P61981	5	3	3	14-3-3 protein gamma;14-3-3 protein gamma, N-terminally processed	YWHAG	sp|P61981|1433G_HUMAN 14-3-3 protein gamma OS=Homo sapiens (Human) OX=9606 GN=YWHAG PE=1 SV=2	1	5	3	3	5	4	4	5	5	4	3	4	4	3	2	2	3	3	2	1	2	2	3	2	2	3	3	2	1	2	2	24.3	17	17	28.302	247	247	0	309.26	24.3	20.6	20.6
P62258;P62258-2;B4DJF2;I3L3T1;I3L0W5	P62258;P62258-2	15;13;4;4;2	15;13;4;4;2	13;11;3;3;2	14-3-3 protein epsilon	YWHAE	sp|P62258|1433E_HUMAN 14-3-3 protein epsilon OS=Homo sapiens (Human) OX=9606 GN=YWHAE PE=1 SV=1;sp|P62258-2|1433E-2_HUMAN Isoform of P62258, Isoform SV of 14-3-3 protein epsilon OS=Homo sapiens (Human) OX=9606 GN=YWHAE PE=1 SV=1	5	15	15	13	6	6	5	12	13	12	7	6	8	6	6	5	12	13	12	7	6	8	4	4	3	10	11	10	5	4	6	65.9	65.9	58.8	29.174	255	255;233;94;107;38	0	323.31	28.2	28.2	23.5
P62328	P62328	1	1	1	Thymosin beta-4;Hematopoietic system regulatory peptide	TMSB4X	sp|P62328|TYB4_HUMAN Thymosin beta-4 OS=Homo sapiens (Human) OX=9606 GN=TMSB4X PE=1 SV=2	1	1	1	1	1	1	1	1	1	1	1	1	1	1	1	1	1	1	1	1	1	1	1	1	1	1	1	1	1	1	1	25	25	25	5.0526	44	44	0	81.458	25	25	25
P62330	P62330	2	2	2	ADP-ribosylation factor 6	ARF6	sp|P62330|ARF6_HUMAN ADP-ribosylation factor 6 OS=Homo sapiens (Human) OX=9606 GN=ARF6 PE=1 SV=2	1	2	2	2	1	2	1	0	0	0	0	1	0	1	2	1	0	0	0	0	1	0	1	2	1	0	0	0	0	1	0	12.6	12.6	12.6	20.082	175	175	0.0090556	2.8784	6.3	12.6	6.3
P62805	P62805	2	2	2	Histone H4	HIST1H4A	sp|P62805|H4_HUMAN Histone H4 OS=Homo sapiens (Human) OX=9606 GN=H4C12 PE=1 SV=2	1	2	2	2	1	1	1	1	1	0	1	2	0	1	1	1	1	1	0	1	2	0	1	1	1	1	1	0	1	2	0	21.4	21.4	21.4	11.367	103	103	0	10.932	11.7	9.7	9.7
P62873-2;P62873;B3KVK2;E7EP32	P62873-2;P62873	3;3;1;1	3;3;1;1	2;2;1;0	Guanine nucleotide-binding protein G(I)/G(S)/G(T) subunit beta-1	GNB1	sp|P62873-2|GBB1-2_HUMAN Isoform of P62873, Isoform 2 of Guanine nucleotide-binding protein G(I)/G(S)/G(T) subunit beta-1 OS=Homo sapiens (Human) OX=9606 GN=GNB1 PE=1 SV=3;sp|P62873|GBB1_HUMAN Guanine nucleotide-binding protein G(I)/G(S)/G(T) subunit beta-	4	3	3	2	3	3	3	1	1	0	2	2	2	3	3	3	1	1	0	2	2	2	2	2	2	1	0	0	1	1	1	11.1	11.1	7.8	36.297	332	332;340;240;296	0	111.19	11.1	11.1	11.1
Q9HAV0;P62879	Q9HAV0;P62879	2;2	1;1	1;1	Guanine nucleotide-binding protein subunit beta-4;Guanine nucleotide-binding protein G(I)/G(S)/G(T) subunit beta-2	GNB4;GNB2	sp|Q9HAV0|GBB4_HUMAN Guanine nucleotide-binding protein subunit beta-4 OS=Homo sapiens (Human) OX=9606 GN=GNB4 PE=1 SV=3;sp|P62879|GBB2_HUMAN Guanine nucleotide-binding protein G(I)/G(S)/G(T) subunit beta-2 OS=Homo sapiens (Human) OX=9606 GN=GNB2 PE=1 SV=3	2	2	1	1	1	1	1	0	1	0	2	2	2	0	0	0	0	0	0	1	1	1	0	0	0	0	0	0	1	1	1	7.4	4.1	4.1	37.567	340	340;340	0.0089744	2.7934	3.2	3.2	3.2
P62937;F8WE65;C9J5S7;P62937-2;E5RIZ5;A0A0H2UH34;A0A0B4J2A2;A0A075B767;A0A075B759;Q9Y536;F5H284	P62937;F8WE65;C9J5S7	5;4;4;2;1;1;1;1;1;1;1	5;4;4;2;1;1;1;1;1;1;1	5;4;4;2;1;1;1;1;1;1;1	Peptidyl-prolyl cis-trans isomerase A;Peptidyl-prolyl cis-trans isomerase A, N-terminally processed;Peptidyl-prolyl cis-trans isomerase	PPIA	sp|P62937|PPIA_HUMAN Peptidyl-prolyl cis-trans isomerase A OS=Homo sapiens (Human) OX=9606 GN=PPIA PE=1 SV=2;tr|F8WE65|F8WE65_HUMAN Isoform of P62937, Peptidyl-prolyl cis-trans isomerase OS=Homo sapiens (Human) OX=9606 GN=PPIA PE=1 SV=1;tr|C9J5S7|C9J5S7_HU	11	5	5	5	4	5	5	2	2	1	4	4	4	4	5	5	2	2	1	4	4	4	4	5	5	2	2	1	4	4	4	37	37	37	18.012	165	165;120;121;105;58;164;164;164;164;164;164	0	38.883	26.1	37	37
P63000;P63000-2	P63000;P63000-2	3;3	1;1	1;1	Ras-related C3 botulinum toxin substrate 1	RAC1	sp|P63000|RAC1_HUMAN Ras-related C3 botulinum toxin substrate 1 OS=Homo sapiens (Human) OX=9606 GN=RAC1 PE=1 SV=1;sp|P63000-2|RAC1-2_HUMAN Isoform of P63000, Isoform B of Ras-related C3 botulinum toxin substrate 1 OS=Homo sapiens (Human) OX=9606 GN=RAC1 PE	2	3	1	1	2	2	2	2	2	2	2	3	3	0	0	0	0	0	0	0	1	1	0	0	0	0	0	0	0	1	1	20.3	7.3	7.3	21.45	192	192;211	0.0027211	3.3575	13	13	13
P63104;B0AZS6;P63104-2;B7Z2E6	P63104;B0AZS6;P63104-2;B7Z2E6	12;9;7;6	10;8;6;5	10;8;6;5	14-3-3 protein zeta/delta	YWHAZ	sp|P63104|1433Z_HUMAN 14-3-3 protein zeta/delta OS=Homo sapiens (Human) OX=9606 GN=YWHAZ PE=1 SV=1;tr|B0AZS6|B0AZS6_HUMAN Isoform of P63104, 14_3_3 domain-containing protein OS=Homo sapiens (Human) OX=9606 GN=YWHAZ PE=1 SV=1;sp|P63104-2|1433Z-2_HUMAN Isofo	4	12	10	10	9	9	9	11	11	11	7	8	7	7	7	7	9	9	9	5	6	5	7	7	7	9	9	9	5	6	5	58.4	51	51	27.745	245	245;168;170;125	0	323.31	42.9	42.9	42.9
P63261;J3KT65	P63261	20;8	1;1	1;1	Actin, cytoplasmic 2;Actin, cytoplasmic 2, N-terminally processed	ACTG1	sp|P63261|ACTG_HUMAN Actin, cytoplasmic 2 OS=Homo sapiens (Human) OX=9606 GN=ACTG1 PE=1 SV=1	2	20	1	1	17	16	16	16	15	15	16	16	16	0	0	0	1	1	0	0	0	1	0	0	0	1	1	0	0	0	1	76.3	4.5	4.5	41.792	375	375;198	0.0052356	2.9468	63.5	63.2	63.2
P63313	P63313	1	1	1	Thymosin beta-10	TMSB10	sp|P63313|TYB10_HUMAN Thymosin beta-10 OS=Homo sapiens (Human) OX=9606 GN=TMSB10 PE=1 SV=2	1	1	1	1	0	0	0	0	0	0	0	0	1	0	0	0	0	0	0	0	0	1	0	0	0	0	0	0	0	0	1	31.8	31.8	31.8	5.0256	44	44	1	-2	0	0	0
P67936;A0A2R8Y5V9;A0A2R8YGX3;A0A2R8YE05;K7ENT6;A0A590UJB9;A0A590UK79;A0A494BX66;A0A590UJT6;Q2TAC2-2;Q2TAC2	P67936;A0A2R8Y5V9;A0A2R8YGX3;A0A2R8YE05;K7ENT6	17;15;14;13;13;2;2;1;1;1;1	11;9;9;7;7;2;2;1;1;1;1	4;4;4;0;0;2;2;0;0;0;0	Tropomyosin alpha-4 chain	TPM4	sp|P67936|TPM4_HUMAN Tropomyosin alpha-4 chain OS=Homo sapiens (Human) OX=9606 GN=TPM4 PE=1 SV=3;tr|A0A2R8Y5V9|A0A2R8Y5V9_HUMAN Isoform of P67936, Tropomyosin alpha-4 chain OS=Homo sapiens (Human) OX=9606 GN=TPM4 PE=1 SV=1;tr|A0A2R8YGX3|A0A2R8YGX3_HUMAN Is	11	17	11	4	6	7	7	11	11	14	7	5	7	4	4	4	7	7	8	4	3	4	1	1	1	3	3	4	1	1	1	54.8	39.1	12.5	28.521	248	248;248;183;226;245;44;56;916;1027;751;915	0	323.31	20.6	21	21
P68133;P68032;P63267;P62736;A6NL76;F8WB63;B8ZZJ2	P68133;P68032;P63267;P62736;A6NL76;F8WB63;B8ZZJ2	11;11;10;10;9;6;6	1;1;1;1;1;1;1	1;1;1;1;1;1;1	Actin, alpha skeletal muscle;Actin, alpha cardiac muscle 1;Actin, gamma-enteric smooth muscle;Actin, aortic smooth muscle	ACTA1;ACTC1;ACTG2;ACTA2	sp|P68133|ACTS_HUMAN Actin, alpha skeletal muscle OS=Homo sapiens (Human) OX=9606 GN=ACTA1 PE=1 SV=1;sp|P68032|ACTC_HUMAN Actin, alpha cardiac muscle 1 OS=Homo sapiens (Human) OX=9606 GN=ACTC1 PE=1 SV=1;sp|P63267|ACTH_HUMAN Actin, gamma-enteric smooth musc	7	11	1	1	10	10	10	10	9	10	10	9	10	1	1	1	1	1	1	1	1	1	1	1	1	1	1	1	1	1	1	29.7	4.2	4.2	42.051	377	377;377;376;377;254;105;119	0	143.14	29.2	29.2	29.2
Q5VTE0;P68104;A0A087WV01;A0A087WVQ9;P68104-2;A0A2U3TZH3;Q05639	Q5VTE0;P68104;A0A087WV01;A0A087WVQ9;P68104-2;A0A2U3TZH3;Q05639	10;10;8;8;8;6;6	10;10;8;8;8;6;6	10;10;8;8;8;6;6	Putative elongation factor 1-alpha-like 3;Elongation factor 1-alpha 1;Elongation factor 1-alpha;Elongation factor 1-alpha 2	EEF1A1P5;EEF1A1;EEF1A2	sp|Q5VTE0|EF1A3_HUMAN Putative elongation factor 1-alpha-like 3 OS=Homo sapiens (Human) OX=9606 GN=EEF1A1P5 PE=5 SV=1;sp|P68104|EF1A1_HUMAN Elongation factor 1-alpha 1 OS=Homo sapiens (Human) OX=9606 GN=EEF1A1 PE=1 SV=1;tr|A0A087WV01|A0A087WV01_HUMAN Isofo	7	10	10	10	7	10	8	1	0	0	4	4	4	7	10	8	1	0	0	4	4	4	7	10	8	1	0	0	4	4	4	28.4	28.4	28.4	50.184	462	462;462;426;441;441;496;463	0	133.71	22.1	28.4	24.5
P68363;P68363-2	P68363;P68363-2	15;13	15;13	0;0	Tubulin alpha-1B chain	TUBA1B	sp|P68363|TBA1B_HUMAN Tubulin alpha-1B chain OS=Homo sapiens (Human) OX=9606 GN=TUBA1B PE=1 SV=1;sp|P68363-2|TBA1B-2_HUMAN Isoform of P68363, Isoform 2 of Tubulin alpha-1B chain OS=Homo sapiens (Human) OX=9606 GN=TUBA1B PE=1 SV=1	2	15	15	0	13	13	13	11	13	9	13	13	12	13	13	13	11	13	9	13	13	12	0	0	0	0	0	0	0	0	0	49.2	49.2	0	50.151	451	451;335	0	323.31	42.6	42.6	44.3
P68366-2;P68366	P68366-2;P68366	15;15	4;4	4;4	Tubulin alpha-4A chain	TUBA4A	sp|P68366-2|TBA4A-2_HUMAN Isoform of P68366, Isoform 2 of Tubulin alpha-4A chain OS=Homo sapiens (Human) OX=9606 GN=TUBA4A PE=1 SV=1;sp|P68366|TBA4A_HUMAN Tubulin alpha-4A chain OS=Homo sapiens (Human) OX=9606 GN=TUBA4A PE=1 SV=1	2	15	4	4	12	13	13	11	13	9	11	12	11	3	4	4	3	3	3	2	3	3	3	4	4	3	3	3	2	3	3	51.3	12.5	12.5	48.328	433	433;448	0	78.751	39.7	44.3	46.2
P68371;P04350;Q13509-2;Q3ZCM7;M0R0X0;M0QY37;M0QX14;M0R2T4;A0A075B724	P68371;P04350	16;12;7;4;3;3;3;1;1	14;10;5;2;3;3;3;1;1	4;3;0;1;3;3;3;1;1	Tubulin beta-4B chain;Tubulin beta-4A chain	TUBB4B;TUBB4A	sp|P68371|TBB4B_HUMAN Tubulin beta-4B chain OS=Homo sapiens (Human) OX=9606 GN=TUBB4B PE=1 SV=1;sp|P04350|TBB4A_HUMAN Tubulin beta-4A chain OS=Homo sapiens (Human) OX=9606 GN=TUBB4A PE=1 SV=2	9	16	14	4	14	13	13	14	12	9	14	14	13	12	11	11	12	10	7	12	12	11	4	3	3	3	2	2	4	4	3	53.3	48.8	16	49.83	445	445;444;378;444;103;109;110;104;119	0	323.31	46.7	38.2	38.2
P68871;A0A2R8Y7R2;P02042;E9PFT6;CON__Q3SX09;A0A0J9YWK4;CON__P02070;A0A2R8Y7X9;P69892;P69891;P02100	P68871;A0A2R8Y7R2	9;7;4;3;2;1;1;1;1;1;1	9;7;4;3;2;1;1;1;1;1;1	9;7;4;3;2;1;1;1;1;1;1	Hemoglobin subunit beta;LVV-hemorphin-7;Spinorphin	HBB	sp|P68871|HBB_HUMAN Hemoglobin subunit beta OS=Homo sapiens (Human) OX=9606 GN=HBB PE=1 SV=2;tr|A0A2R8Y7R2|A0A2R8Y7R2_HUMAN Isoform of P68871, GLOBIN domain-containing protein OS=Homo sapiens (Human) OX=9606 GN=HBB PE=1 SV=1	11	9	9	9	8	9	7	9	6	7	7	6	8	8	9	7	9	6	7	7	6	8	8	9	7	9	6	7	7	6	8	76.9	76.9	76.9	15.998	147	147;111;147;141;201;55;145;168;147;147;147	0	115.13	70.1	76.9	61.2
P69905;G3V1N2	P69905;G3V1N2	5;4	5;4	3;2	Hemoglobin subunit alpha	HBA1;HBA2	sp|P69905|HBA_HUMAN Hemoglobin subunit alpha OS=Homo sapiens (Human) OX=9606 GN=HBA2 PE=1 SV=2;tr|G3V1N2|G3V1N2_HUMAN Isoform of P69905, GLOBIN domain-containing protein OS=Homo sapiens (Human) OX=9606 GN=HBA2 PE=1 SV=1	2	5	5	3	5	5	5	4	2	3	4	5	5	5	5	5	4	2	3	4	5	5	3	3	3	2	1	2	3	3	3	57	57	39.4	15.257	142	142;110	0	49.085	57	57	57
P78417-2;P78417-3;P78417	P78417-2;P78417-3;P78417	3;3;3	3;3;3	3;3;3	Glutathione S-transferase omega-1	GSTO1	sp|P78417-2|GSTO1-2_HUMAN Isoform of P78417, Isoform 2 of Glutathione S-transferase omega-1 OS=Homo sapiens (Human) OX=9606 GN=GSTO1 PE=1 SV=2;sp|P78417-3|GSTO1-3_HUMAN Isoform of P78417, Isoform 3 of Glutathione S-transferase omega-1 OS=Homo sapiens (Huma	3	3	3	3	2	3	2	0	0	0	1	1	1	2	3	2	0	0	0	1	1	1	2	3	2	0	0	0	1	1	1	14.4	14.4	14.4	23.708	208	208;213;241	0	6.9885	8.2	14.4	10.6
P80108;P80108-2	P80108	13;1	13;1	13;1	Phosphatidylinositol-glycan-specific phospholipase D	GPLD1	sp|P80108|PHLD_HUMAN Phosphatidylinositol-glycan-specific phospholipase D OS=Homo sapiens (Human) OX=9606 GN=GPLD1 PE=1 SV=3	2	13	13	13	1	2	2	5	8	13	0	2	0	1	2	2	5	8	13	0	2	0	1	2	2	5	8	13	0	2	0	19.9	19.9	19.9	92.335	840	840;176	0	201.76	1.3	3.1	3.1
P80748	P80748	3	3	2	Ig lambda chain V-III region LOI		sp|P80748|LV321_HUMAN Immunoglobulin lambda variable 3-21 OS=Homo sapiens (Human) OX=9606 GN=IGLV3-21 PE=1 SV=2	1	3	3	2	2	2	2	2	3	3	1	1	0	2	2	2	2	3	3	1	1	0	1	2	1	1	2	2	1	1	0	39.3	39.3	25.6	12.446	117	117	0	145.21	32.5	25.6	32.5
P81605;P81605-2	P81605;P81605-2	1;1	1;1	1;1	Dermcidin;Survival-promoting peptide;DCD-1	DCD	sp|P81605|DCD_HUMAN Dermcidin OS=Homo sapiens (Human) OX=9606 GN=DCD PE=1 SV=2;sp|P81605-2|DCD-2_HUMAN Isoform of P81605, Isoform 2 of Dermcidin OS=Homo sapiens (Human) OX=9606 GN=DCD PE=1 SV=2	2	1	1	1	0	1	1	0	0	0	1	1	0	0	1	1	0	0	0	1	1	0	0	1	1	0	0	0	1	1	0	10	10	10	11.284	110	110;121	0.0088832	2.7579	0	10	10
P98095;P98095-2	P98095;P98095-2	2;2	2;2	2;2	Fibulin-2	FBLN2	sp|P98095|FBLN2_HUMAN Fibulin-2 OS=Homo sapiens (Human) OX=9606 GN=FBLN2 PE=1 SV=2;sp|P98095-2|FBLN2-2_HUMAN Isoform of P98095, Isoform 2 of Fibulin-2 OS=Homo sapiens (Human) OX=9606 GN=FBLN2 PE=1 SV=2	2	2	2	2	0	0	0	1	2	0	0	0	0	0	0	0	1	2	0	0	0	0	0	0	0	1	2	0	0	0	0	2.4	2.4	2.4	126.57	1184	1184;1231	0	6.4099	0	0	0
P98160	P98160	6	6	6	Basement membrane-specific heparan sulfate proteoglycan core protein;Endorepellin;LG3 peptide	HSPG2	sp|P98160|PGBM_HUMAN Basement membrane-specific heparan sulfate proteoglycan core protein OS=Homo sapiens (Human) OX=9606 GN=HSPG2 PE=1 SV=4	1	6	6	6	5	5	4	0	0	0	0	0	0	5	5	4	0	0	0	0	0	0	5	5	4	0	0	0	0	0	0	1.7	1.7	1.7	468.83	4391	4391	0	28.15	1.4	1.4	1.2
Q00013-2;Q00013-3;Q00013	Q00013-2;Q00013-3;Q00013	3;3;3	3;3;3	3;3;3	55 kDa erythrocyte membrane protein	MPP1	sp|Q00013-2|EM55-2_HUMAN Isoform of Q00013, Isoform 2 of 55 kDa erythrocyte membrane protein OS=Homo sapiens (Human) OX=9606 GN=MPP1 PE=1 SV=2;sp|Q00013-3|EM55-3_HUMAN Isoform of Q00013, Isoform 3 of 55 kDa erythrocyte membrane protein OS=Homo sapiens (Hum	3	3	3	3	1	3	2	0	0	0	1	1	1	1	3	2	0	0	0	1	1	1	1	3	2	0	0	0	1	1	1	9.6	9.6	9.6	49.074	436	436;446;466	0	10.443	2.8	9.6	5.5
Q00688	Q00688	1	1	1	Peptidyl-prolyl cis-trans isomerase FKBP3	FKBP3	sp|Q00688|FKBP3_HUMAN Peptidyl-prolyl cis-trans isomerase FKBP3 OS=Homo sapiens (Human) OX=9606 GN=FKBP3 PE=1 SV=1	1	1	1	1	1	0	1	0	0	0	0	0	0	1	0	1	0	0	0	0	0	0	1	0	1	0	0	0	0	0	0	6.2	6.2	6.2	25.177	224	224	0.0052219	2.934	6.2	0	6.2
Q01518;Q01518-2;B7Z385;A0A087X0J3;A0A087WZ15;E9PDI2;P40123-3;P40123-2;P40123	Q01518;Q01518-2	16;15;1;1;1;1;1;1;1	16;15;1;1;1;1;1;1;1	16;15;1;1;1;1;1;1;1	Adenylyl cyclase-associated protein 1	CAP1	sp|Q01518|CAP1_HUMAN Adenylyl cyclase-associated protein 1 OS=Homo sapiens (Human) OX=9606 GN=CAP1 PE=1 SV=5;sp|Q01518-2|CAP1-2_HUMAN Isoform of Q01518, Isoform 2 of Adenylyl cyclase-associated protein 1 OS=Homo sapiens (Human) OX=9606 GN=CAP1 PE=1 SV=5	9	16	16	16	13	12	14	0	1	1	7	5	5	13	12	14	0	1	1	7	5	5	13	12	14	0	1	1	7	5	5	43.6	43.6	43.6	51.901	475	475;474;365;394;394;451;217;413;477	0	323.31	39.4	33.5	38.9
Q01813;Q01813-2;B1APP6;P17858;F8VZI0;A0A2R8Y891;P08237-2;P08237;P17858-2;P08237-3	Q01813;Q01813-2;B1APP6	9;8;5;2;1;1;1;1;1;1	9;8;5;2;1;1;1;1;1;1	9;8;5;2;1;1;1;1;1;1	ATP-dependent 6-phosphofructokinase, platelet type	PFKP	sp|Q01813|PFKAP_HUMAN ATP-dependent 6-phosphofructokinase, platelet type OS=Homo sapiens (Human) OX=9606 GN=PFKP PE=1 SV=2;sp|Q01813-2|PFKAP-2_HUMAN Isoform of Q01813, Isoform 2 of ATP-dependent 6-phosphofructokinase, platelet type OS=Homo sapiens (Human)	10	9	9	9	2	3	3	0	2	1	1	3	4	2	3	3	0	2	1	1	3	4	2	3	3	0	2	1	1	3	4	15.9	15.9	15.9	85.595	784	784;776;568;780;694;883;749;780;827;851	0	32.347	2.9	5.9	5.1
Q02818	Q02818	8	8	8	Nucleobindin-1	NUCB1	sp|Q02818|NUCB1_HUMAN Nucleobindin-1 OS=Homo sapiens (Human) OX=9606 GN=NUCB1 PE=1 SV=4	1	8	8	8	0	0	0	6	6	6	0	0	0	0	0	0	6	6	6	0	0	0	0	0	0	6	6	6	0	0	0	21.5	21.5	21.5	53.879	461	461	0	29.441	0	0	0
Q02985;A0A087WYK9;Q6NSD3;A0A0C4DH21;Q02985-2;Q92496-3;Q92496-2;Q92496	Q02985;A0A087WYK9;Q6NSD3;A0A0C4DH21;Q02985-2;Q92496-3;Q92496-2;Q92496	3;2;2;2;2;2;2;2	3;2;2;2;2;2;2;2	3;2;2;2;2;2;2;2	Complement factor H-related protein 3;Complement factor H-related protein 4	CFHR3;CFHR4	sp|Q02985|FHR3_HUMAN Complement factor H-related protein 3 OS=Homo sapiens (Human) OX=9606 GN=CFHR3 PE=1 SV=2;tr|A0A087WYK9|A0A087WYK9_HUMAN Isoform of Q02985, Complement factor H-related protein 3 OS=Homo sapiens (Human) OX=9606 GN=CFHR3 PE=1 SV=1;tr|Q6NS	8	3	3	3	1	0	0	0	0	0	2	2	3	1	0	0	0	0	0	2	2	3	1	0	0	0	0	0	2	2	3	11.8	11.8	11.8	37.323	330	330;195;232;331;269;331;577;578	0	6.5046	3	0	0
Q04917;F8WEB6;A2IDB1	Q04917	9;2;2	7;2;2	7;2;2	14-3-3 protein eta	YWHAH	sp|Q04917|1433F_HUMAN 14-3-3 protein eta OS=Homo sapiens (Human) OX=9606 GN=YWHAH PE=1 SV=4	3	9	7	7	7	4	6	8	8	7	3	3	3	5	2	4	6	6	5	1	1	1	5	2	4	6	6	5	1	1	1	43.1	35.8	35.8	28.218	246	246;39;72	0	306.65	34.6	21.1	30.5
Q05209;Q05209-2;Q05209-3	Q05209;Q05209-2;Q05209-3	4;3;3	4;3;3	4;3;3	Tyrosine-protein phosphatase non-receptor type 12	PTPN12	sp|Q05209|PTN12_HUMAN Tyrosine-protein phosphatase non-receptor type 12 OS=Homo sapiens (Human) OX=9606 GN=PTPN12 PE=1 SV=3;sp|Q05209-2|PTN12-2_HUMAN Isoform of Q05209, Isoform 2 of Tyrosine-protein phosphatase non-receptor type 12 OS=Homo sapiens (Human)	3	4	4	4	1	0	1	0	0	0	0	0	2	1	0	1	0	0	0	0	0	2	1	0	1	0	0	0	0	0	2	6.5	6.5	6.5	88.105	780	780;650;661	0.0014948	4.5334	1.9	0	2.1
Q06033-2;Q06033;A0A087WW43;E7ET33;CON__Q0V8M9	Q06033-2;Q06033;A0A087WW43;E7ET33	27;27;25;20;8	27;27;25;20;8	27;27;25;20;8	Inter-alpha-trypsin inhibitor heavy chain H3	ITIH3	sp|Q06033-2|ITIH3-2_HUMAN Isoform of Q06033, Isoform 2 of Inter-alpha-trypsin inhibitor heavy chain H3 OS=Homo sapiens (Human) OX=9606 GN=ITIH3 PE=1 SV=2;sp|Q06033|ITIH3_HUMAN Inter-alpha-trypsin inhibitor heavy chain H3 OS=Homo sapiens (Human) OX=9606 GN=	5	27	27	27	2	1	1	25	24	23	3	2	1	2	1	1	25	24	23	3	2	1	2	1	1	25	24	23	3	2	1	43.2	43.2	43.2	99.326	886	886;890;670;698;891	0	323.31	3	1.4	1.4
Q5JY90;Q06187;Q06187-2	Q5JY90;Q06187;Q06187-2	1;1;1	1;1;1	1;1;1	Tyrosine-protein kinase BTK	BTK	tr|Q5JY90|Q5JY90_HUMAN Isoform of Q06187, Tyrosine-protein kinase OS=Homo sapiens (Human) OX=9606 GN=BTK PE=1 SV=1;sp|Q06187|BTK_HUMAN Tyrosine-protein kinase BTK OS=Homo sapiens (Human) OX=9606 GN=BTK PE=1 SV=3;sp|Q06187-2|BTK-2_HUMAN Isoform of Q06187, I	3	1	1	1	0	0	0	0	0	0	0	1	1	0	0	0	0	0	0	0	1	1	0	0	0	0	0	0	0	1	1	3.1	3.1	3.1	55.88	483	483;659;693	0.004	3.1838	0	0	0
Q07954;Q6PJ72	Q07954	28;2	28;2	28;2	Prolow-density lipoprotein receptor-related protein 1;Low-density lipoprotein receptor-related protein 1 85 kDa subunit;Low-density lipoprotein receptor-related protein 1 515 kDa subunit;Low-density lipoprotein receptor-related protein 1 intracellular domain	LRP1	sp|Q07954|LRP1_HUMAN Prolow-density lipoprotein receptor-related protein 1 OS=Homo sapiens (Human) OX=9606 GN=LRP1 PE=1 SV=2	2	28	28	28	0	0	0	19	20	22	0	0	0	0	0	0	19	20	22	0	0	0	0	0	0	19	20	22	0	0	0	8.1	8.1	8.1	504.6	4544	4544;439	0	150.91	0	0	0
Q08380;K7EKQ5;K7EQT9;K7EN99;K7ERZ6;K7EJD3	Q08380	11;3;1;1;1;1	11;3;1;1;1;1	11;3;1;1;1;1	Galectin-3-binding protein	LGALS3BP	sp|Q08380|LG3BP_HUMAN Galectin-3-binding protein OS=Homo sapiens (Human) OX=9606 GN=LGALS3BP PE=1 SV=1	6	11	11	11	0	0	0	8	10	11	0	0	0	0	0	0	8	10	11	0	0	0	0	0	0	8	10	11	0	0	0	25.1	25.1	25.1	65.33	585	585;210;48;113;131;205	0	294.45	0	0	0
Q08495-3;Q08495-4;Q08495-2;Q08495	Q08495-3;Q08495-4;Q08495-2;Q08495	6;6;6;6	6;6;6;6	6;6;6;6	Dematin	DMTN	sp|Q08495-3|DEMA-3_HUMAN Isoform of Q08495, Isoform 3 of Dematin OS=Homo sapiens (Human) OX=9606 GN=DMTN PE=1 SV=3;sp|Q08495-4|DEMA-4_HUMAN Isoform of Q08495, Isoform 4 of Dematin OS=Homo sapiens (Human) OX=9606 GN=DMTN PE=1 SV=3;sp|Q08495-2|DEMA-2_HUMAN I	4	6	6	6	1	2	3	0	0	0	2	2	2	1	2	3	0	0	0	2	2	2	1	2	3	0	0	0	2	2	2	19.8	19.8	19.8	40.68	358	358;365;383;405	0	10.121	3.4	7	10.3
Q08554-2;Q08554	Q08554-2;Q08554	1;1	1;1	1;1	Desmocollin-1	DSC1	sp|Q08554-2|DSC1-2_HUMAN Isoform of Q08554, Isoform 1B of Desmocollin-1 OS=Homo sapiens (Human) OX=9606 GN=DSC1 PE=1 SV=2;sp|Q08554|DSC1_HUMAN Desmocollin-1 OS=Homo sapiens (Human) OX=9606 GN=DSC1 PE=1 SV=2	2	1	1	1	0	0	0	0	0	0	1	0	1	0	0	0	0	0	0	1	0	1	0	0	0	0	0	0	1	0	1	2.3	2.3	2.3	93.834	840	840;894	0	12.97	0	0	0
Q08722-2;Q08722-3;Q08722-4;Q08722	Q08722-2;Q08722-3;Q08722-4;Q08722	3;3;3;3	3;3;3;3	3;3;3;3	Leukocyte surface antigen CD47	CD47	sp|Q08722-2|CD47-2_HUMAN Isoform of Q08722, Isoform OA3-293 of Leukocyte surface antigen CD47 OS=Homo sapiens (Human) OX=9606 GN=CD47 PE=1 SV=1;sp|Q08722-3|CD47-3_HUMAN Isoform of Q08722, Isoform OA3-305 of Leukocyte surface antigen CD47 OS=Homo sapiens (H	4	3	3	3	1	3	2	0	0	0	2	1	1	1	3	2	0	0	0	2	1	1	1	3	2	0	0	0	2	1	1	9.6	9.6	9.6	31.742	292	292;305;311;323	0.0015625	5.3601	3.1	9.6	5.8
Q08830	Q08830	7	7	7	Fibrinogen-like protein 1	FGL1	sp|Q08830|FGL1_HUMAN Fibrinogen-like protein 1 OS=Homo sapiens (Human) OX=9606 GN=FGL1 PE=1 SV=3	1	7	7	7	3	2	3	7	7	5	3	3	2	3	2	3	7	7	5	3	3	2	3	2	3	7	7	5	3	3	2	25.3	25.3	25.3	36.379	312	312	0	323.31	11.5	8.7	12.5
Q0ZGT2-4;Q0ZGT2-3;Q0ZGT2-2;Q0ZGT2	Q0ZGT2-4;Q0ZGT2-3;Q0ZGT2-2;Q0ZGT2	3;3;3;3	3;3;3;3	3;3;3;3	Nexilin	NEXN	sp|Q0ZGT2-4|NEXN-4_HUMAN Isoform of Q0ZGT2, Isoform 4 of Nexilin OS=Homo sapiens (Human) OX=9606 GN=NEXN PE=1 SV=1;sp|Q0ZGT2-3|NEXN-3_HUMAN Isoform of Q0ZGT2, Isoform 3 of Nexilin OS=Homo sapiens (Human) OX=9606 GN=NEXN PE=1 SV=1;sp|Q0ZGT2-2|NEXN-2_HUMAN I	4	3	3	3	1	1	1	2	1	1	1	1	3	1	1	1	2	1	1	1	1	3	1	1	1	2	1	1	1	1	3	4.6	4.6	4.6	72.731	611	611;613;662;675	0	5.8526	1.6	1.6	1.6
Q12805-5;Q12805-2;Q12805-4;Q12805-3;Q12805	Q12805-5;Q12805-2;Q12805-4;Q12805-3;Q12805	5;5;5;5;5	5;5;5;5;5	5;5;5;5;5	EGF-containing fibulin-like extracellular matrix protein 1	EFEMP1	sp|Q12805-5|FBLN3-5_HUMAN Isoform of Q12805, Isoform 5 of EGF-containing fibulin-like extracellular matrix protein 1 OS=Homo sapiens (Human) OX=9606 GN=EFEMP1 PE=1 SV=2;sp|Q12805-2|FBLN3-2_HUMAN Isoform of Q12805, Isoform 2 of EGF-containing fibulin-like e	5	5	5	5	0	0	0	5	5	5	0	0	0	0	0	0	5	5	5	0	0	0	0	0	0	5	5	5	0	0	0	20.8	20.8	20.8	39.195	355	355;485;492;492;493	0	101.95	0	0	0
Q12907;D6RBV2	Q12907;D6RBV2	2;1	2;1	2;1	Vesicular integral-membrane protein VIP36	LMAN2	sp|Q12907|LMAN2_HUMAN Vesicular integral-membrane protein VIP36 OS=Homo sapiens (Human) OX=9606 GN=LMAN2 PE=1 SV=1;tr|D6RBV2|D6RBV2_HUMAN Isoform of Q12907, L-type lectin-like domain-containing protein OS=Homo sapiens (Human) OX=9606 GN=LMAN2 PE=1 SV=1	2	2	2	2	1	1	2	0	0	0	0	0	1	1	1	2	0	0	0	0	0	1	1	1	2	0	0	0	0	0	1	8.4	8.4	8.4	40.228	356	356;325	0	16.086	3.1	3.1	8.4
Q13043;Q13043-2;F5H5B4	Q13043;Q13043-2;F5H5B4	2;2;1	2;2;1	2;2;1	Serine/threonine-protein kinase 4;Serine/threonine-protein kinase 4 37kDa subunit;Serine/threonine-protein kinase 4 18kDa subunit	STK4	sp|Q13043|STK4_HUMAN Serine/threonine-protein kinase 4 OS=Homo sapiens (Human) OX=9606 GN=STK4 PE=1 SV=2;sp|Q13043-2|STK4-2_HUMAN Isoform of Q13043, Isoform 2 of Serine/threonine-protein kinase 4 OS=Homo sapiens (Human) OX=9606 GN=STK4 PE=1 SV=2;tr|F5H5B4|	3	2	2	2	0	0	0	2	1	0	0	0	0	0	0	0	2	1	0	0	0	0	0	0	0	2	1	0	0	0	0	5.3	5.3	5.3	55.63	487	487;462;432	0	8.8068	0	0	0
Q13103	Q13103	2	2	2	Secreted phosphoprotein 24	SPP2	sp|Q13103|SPP24_HUMAN Secreted phosphoprotein 24 OS=Homo sapiens (Human) OX=9606 GN=SPP2 PE=1 SV=1	1	2	2	2	0	0	0	2	2	2	1	1	1	0	0	0	2	2	2	1	1	1	0	0	0	2	2	2	1	1	1	11.4	11.4	11.4	24.337	211	211	0	58.836	0	0	0
Q13162;A6NG45	Q13162	4;1	4;1	3;1	Peroxiredoxin-4	PRDX4	sp|Q13162|PRDX4_HUMAN Peroxiredoxin-4 OS=Homo sapiens (Human) OX=9606 GN=PRDX4 PE=1 SV=1	2	4	4	3	1	0	0	1	1	0	1	0	1	1	0	0	1	1	0	1	0	1	0	0	0	1	1	0	1	0	1	15.9	15.9	12.9	30.54	271	271;186	0	6.2036	3	0	0
Q13201;E7EPG1;Q13201-2	Q13201;E7EPG1	25;24;7	25;24;7	25;24;7	Multimerin-1;Platelet glycoprotein Ia*;155 kDa platelet multimerin	MMRN1	sp|Q13201|MMRN1_HUMAN Multimerin-1 OS=Homo sapiens (Human) OX=9606 GN=MMRN1 PE=1 SV=3;tr|E7EPG1|E7EPG1_HUMAN Isoform of Q13201, Multimerin-1 OS=Homo sapiens (Human) OX=9606 GN=MMRN1 PE=1 SV=1	3	25	25	25	23	20	23	14	13	7	19	20	18	23	20	23	14	13	7	19	20	18	23	20	23	14	13	7	19	20	18	28	28	28	138.11	1228	1228;970;531	0	323.31	26.1	23.4	25.9
Q13362-4;G3V292;Q13362-2;Q13362-3;Q13362;Q13362-5	Q13362-4;G3V292;Q13362-2;Q13362-3;Q13362;Q13362-5	2;1;1;1;1;1	2;1;1;1;1;1	2;1;1;1;1;1	Serine/threonine-protein phosphatase 2A 56 kDa regulatory subunit gamma isoform	PPP2R5C	sp|Q13362-4|2A5G-4_HUMAN Isoform of Q13362, Isoform 4 of Serine/threonine-protein phosphatase 2A 56 kDa regulatory subunit gamma isoform OS=Homo sapiens (Human) OX=9606 GN=PPP2R5C PE=1 SV=3;tr|G3V292|G3V292_HUMAN Isoform of Q13362, Serine/threonine-protein	6	2	2	2	0	0	0	1	0	1	1	1	1	0	0	0	1	0	1	1	1	1	0	0	0	1	0	1	1	1	1	3.1	3.1	3.1	62.754	540	540;124;449;485;524;555	0	10.123	0	0	0
Q13442	Q13442	1	1	1	28 kDa heat- and acid-stable phosphoprotein	PDAP1	sp|Q13442|HAP28_HUMAN 28 kDa heat- and acid-stable phosphoprotein OS=Homo sapiens (Human) OX=9606 GN=PDAP1 PE=1 SV=1	1	1	1	1	0	0	0	0	0	0	1	1	1	0	0	0	0	0	0	1	1	1	0	0	0	0	0	0	1	1	1	7.2	7.2	7.2	20.63	181	181	0	13.744	0	0	0
Q13576;F5H7S7;Q13576-3;Q13576-2	Q13576;F5H7S7;Q13576-3;Q13576-2	14;13;10;10	14;13;10;10	14;13;10;10	Ras GTPase-activating-like protein IQGAP2	IQGAP2	sp|Q13576|IQGA2_HUMAN Ras GTPase-activating-like protein IQGAP2 OS=Homo sapiens (Human) OX=9606 GN=IQGAP2 PE=1 SV=4;tr|F5H7S7|F5H7S7_HUMAN Isoform of Q13576, Ras GTPase-activating-like protein IQGAP2 OS=Homo sapiens (Human) OX=9606 GN=IQGAP2 PE=1 SV=2;sp|Q	4	14	14	14	6	4	7	5	4	2	4	3	6	6	4	7	5	4	2	4	3	6	6	4	7	5	4	2	4	3	6	12.3	12.3	12.3	180.58	1575	1575;1525;1071;1071	0	115.49	6.2	4.1	6.7
Q13790	Q13790	6	6	6	Apolipoprotein F	APOF	sp|Q13790|APOF_HUMAN Apolipoprotein F OS=Homo sapiens (Human) OX=9606 GN=APOF PE=1 SV=2	1	6	6	6	3	2	2	2	2	5	0	2	2	3	2	2	2	2	5	0	2	2	3	2	2	2	2	5	0	2	2	30.1	30.1	30.1	35.399	326	326	0	323.31	13.2	9.2	9.2
Q14008-2;Q14008;Q14008-3	Q14008-2;Q14008;Q14008-3	12;12;12	12;12;12	12;12;12	Cytoskeleton-associated protein 5	CKAP5	sp|Q14008-2|CKAP5-2_HUMAN Isoform of Q14008, Isoform 2 of Cytoskeleton-associated protein 5 OS=Homo sapiens (Human) OX=9606 GN=CKAP5 PE=1 SV=3;sp|Q14008|CKAP5_HUMAN Cytoskeleton-associated protein 5 OS=Homo sapiens (Human) OX=9606 GN=CKAP5 PE=1 SV=3;sp|Q14	3	12	12	12	6	7	9	0	0	0	0	1	0	6	7	9	0	0	0	0	1	0	6	7	9	0	0	0	0	1	0	7.6	7.6	7.6	218.52	1972	1972;2032;2039	0	41.271	3.5	4.9	5.8
Q14112;Q14112-2;A0A087WZP6	Q14112;Q14112-2;A0A087WZP6	3;3;2	2;2;1	2;2;1	Nidogen-2	NID2	sp|Q14112|NID2_HUMAN Nidogen-2 OS=Homo sapiens (Human) OX=9606 GN=NID2 PE=1 SV=3;sp|Q14112-2|NID2-2_HUMAN Isoform of Q14112, Isoform 2 of Nidogen-2 OS=Homo sapiens (Human) OX=9606 GN=NID2 PE=1 SV=3;tr|A0A087WZP6|A0A087WZP6_HUMAN Isoform of Q14112, Nidogen-	3	3	2	2	0	0	0	2	1	1	0	0	0	0	0	0	1	0	1	0	0	0	0	0	0	1	0	1	0	0	0	3.1	2.3	2.3	151.25	1375	1375;1274;969	0.002736	3.3902	0	0	0
Q14118	Q14118	2	2	2	Dystroglycan;Alpha-dystroglycan;Beta-dystroglycan	DAG1	sp|Q14118|DAG1_HUMAN Dystroglycan OS=Homo sapiens (Human) OX=9606 GN=DAG1 PE=1 SV=2	1	2	2	2	0	0	0	1	2	0	0	0	0	0	0	0	1	2	0	0	0	0	0	0	0	1	2	0	0	0	0	3.5	3.5	3.5	97.44	895	895	0.0015773	5.5993	0	0	0
Q14126;J3KSI6	Q14126;J3KSI6	6;3	6;3	6;3	Desmoglein-2	DSG2	sp|Q14126|DSG2_HUMAN Desmoglein-2 OS=Homo sapiens (Human) OX=9606 GN=DSG2 PE=1 SV=2;tr|J3KSI6|J3KSI6_HUMAN Isoform of Q14126, CA domain-containing protein OS=Homo sapiens (Human) OX=9606 GN=DSG2 PE=1 SV=1	2	6	6	6	0	0	0	5	5	4	0	0	0	0	0	0	5	5	4	0	0	0	0	0	0	5	5	4	0	0	0	7.9	7.9	7.9	122.29	1118	1118;232	0	95.181	0	0	0
Q14247-3;Q14247;Q14247-2	Q14247-3;Q14247;Q14247-2	11;11;10	11;11;10	11;11;10	Src substrate cortactin	CTTN	sp|Q14247-3|SRC8-3_HUMAN Isoform of Q14247, Isoform 3 of Src substrate cortactin OS=Homo sapiens (Human) OX=9606 GN=CTTN PE=1 SV=2;sp|Q14247|SRC8_HUMAN Src substrate cortactin OS=Homo sapiens (Human) OX=9606 GN=CTTN PE=1 SV=2;sp|Q14247-2|SRC8-2_HUMAN Isofo	3	11	11	11	1	2	3	7	8	7	4	6	6	1	2	3	7	8	7	4	6	6	1	2	3	7	8	7	4	6	6	30.4	30.4	30.4	57.466	513	513;550;634	0	156.88	2.3	8.2	10.5
Q14515;Q14515-2	Q14515;Q14515-2	15;14	15;14	15;14	SPARC-like protein 1	SPARCL1	sp|Q14515|SPRL1_HUMAN SPARC-like protein 1 OS=Homo sapiens (Human) OX=9606 GN=SPARCL1 PE=1 SV=2;sp|Q14515-2|SPRL1-2_HUMAN Isoform of Q14515, Isoform 2 of SPARC-like protein 1 OS=Homo sapiens (Human) OX=9606 GN=SPARCL1 PE=1 SV=2	2	15	15	15	0	0	0	7	12	12	2	0	0	0	0	0	7	12	12	2	0	0	0	0	0	7	12	12	2	0	0	42.6	42.6	42.6	75.207	664	664;539	0	323.31	0	0	0
Q14520-2;Q14520	Q14520-2;Q14520	10;10	10;10	10;10	Hyaluronan-binding protein 2;Hyaluronan-binding protein 2 50 kDa heavy chain;Hyaluronan-binding protein 2 50 kDa heavy chain alternate form;Hyaluronan-binding protein 2 27 kDa light chain;Hyaluronan-binding protein 2 27 kDa light chain alternate form	HABP2	sp|Q14520-2|HABP2-2_HUMAN Isoform of Q14520, Isoform 2 of Hyaluronan-binding protein 2 OS=Homo sapiens (Human) OX=9606 GN=HABP2 PE=1 SV=1;sp|Q14520|HABP2_HUMAN Hyaluronan-binding protein 2 OS=Homo sapiens (Human) OX=9606 GN=HABP2 PE=1 SV=1	2	10	10	10	3	3	2	9	8	9	2	2	1	3	3	2	9	8	9	2	2	1	3	3	2	9	8	9	2	2	1	16.5	16.5	16.5	59.864	534	534;560	0	323.31	3.6	3.6	3.4
Q14554;Q14554-2	Q14554;Q14554-2	6;3	6;3	6;3	Protein disulfide-isomerase A5	PDIA5	sp|Q14554|PDIA5_HUMAN Protein disulfide-isomerase A5 OS=Homo sapiens (Human) OX=9606 GN=PDIA5 PE=1 SV=1;sp|Q14554-2|PDIA5-2_HUMAN Isoform of Q14554, Isoform 2 of Protein disulfide-isomerase A5 OS=Homo sapiens (Human) OX=9606 GN=PDIA5 PE=1 SV=1	2	6	6	6	5	5	4	0	0	0	0	2	2	5	5	4	0	0	0	0	2	2	5	5	4	0	0	0	0	2	2	13.5	13.5	13.5	59.594	519	519;262	0	21.257	11.8	12.1	10.4
Q14624	Q14624	33	1	1	Inter-alpha-trypsin inhibitor heavy chain H4;70 kDa inter-alpha-trypsin inhibitor heavy chain H4;35 kDa inter-alpha-trypsin inhibitor heavy chain H4	ITIH4	sp|Q14624|ITIH4_HUMAN Inter-alpha-trypsin inhibitor heavy chain H4 OS=Homo sapiens (Human) OX=9606 GN=ITIH4 PE=1 SV=4	1	33	1	1	24	22	23	8	6	11	32	27	27	0	0	0	0	0	0	1	0	0	0	0	0	0	0	0	1	0	0	50.5	1.2	1.2	103.36	930	930	1	-2	36	34.9	34.7
Q14644-2;Q14644	Q14644-2;Q14644	5;5	5;5	5;5	Ras GTPase-activating protein 3	RASA3	sp|Q14644-2|RASA3-2_HUMAN Isoform of Q14644, Isoform 2 of Ras GTPase-activating protein 3 OS=Homo sapiens (Human) OX=9606 GN=RASA3 PE=1 SV=3;sp|Q14644|RASA3_HUMAN Ras GTPase-activating protein 3 OS=Homo sapiens (Human) OX=9606 GN=RASA3 PE=1 SV=3	2	5	5	5	2	2	2	1	0	0	2	0	1	2	2	2	1	0	0	2	0	1	2	2	2	1	0	0	2	0	1	8	8	8	92.227	802	802;834	0	7.7461	2.9	2.6	2.5
Q14766;Q14766-4;E7EV71;Q14766-3;Q14766-2;C9JD84;Q14766-5	Q14766;Q14766-4;E7EV71;Q14766-3;Q14766-2;C9JD84;Q14766-5	11;10;9;9;9;8;8	11;10;9;9;9;8;8	11;10;9;9;9;8;8	Latent-transforming growth factor beta-binding protein 1	LTBP1	sp|Q14766|LTBP1_HUMAN Latent-transforming growth factor beta-binding protein 1 OS=Homo sapiens (Human) OX=9606 GN=LTBP1 PE=1 SV=4;sp|Q14766-4|LTBP1-4_HUMAN Isoform of Q14766, Isoform 4 of Latent-transforming growth factor beta-binding protein 1 OS=Homo sap	7	11	11	11	9	9	10	7	4	6	6	5	8	9	9	10	7	4	6	6	5	8	9	9	10	7	4	6	6	5	8	9.9	9.9	9.9	186.79	1721	1721;1722;1353;1342;1395;1340;1396	0	323.31	8.5	8.7	9.4
Q14847;Q14847-2;Q14847-3;F6S2S5	Q14847;Q14847-2;Q14847-3	3;3;2;1	3;3;2;1	3;3;2;1	LIM and SH3 domain protein 1	LASP1	sp|Q14847|LASP1_HUMAN LIM and SH3 domain protein 1 OS=Homo sapiens (Human) OX=9606 GN=LASP1 PE=1 SV=2;sp|Q14847-2|LASP1-2_HUMAN Isoform of Q14847, Isoform 2 of LIM and SH3 domain protein 1 OS=Homo sapiens (Human) OX=9606 GN=LASP1 PE=1 SV=2;sp|Q14847-3|LASP	4	3	3	3	2	3	3	1	0	0	3	3	3	2	3	3	1	0	0	3	3	3	2	3	3	1	0	0	3	3	3	14.2	14.2	14.2	29.717	261	261;323;205;91	0	214.01	10.3	14.2	14.2
Q14974;Q14974-2	Q14974;Q14974-2	6;4	6;4	6;4	Importin subunit beta-1	KPNB1	sp|Q14974|IMB1_HUMAN Importin subunit beta-1 OS=Homo sapiens (Human) OX=9606 GN=KPNB1 PE=1 SV=2;sp|Q14974-2|IMB1-2_HUMAN Isoform of Q14974, Isoform 2 of Importin subunit beta-1 OS=Homo sapiens (Human) OX=9606 GN=KPNB1 PE=1 SV=2	2	6	6	6	0	0	0	6	3	2	0	0	0	0	0	0	6	3	2	0	0	0	0	0	0	6	3	2	0	0	0	9.9	9.9	9.9	97.169	876	876;731	0	17.938	0	0	0
Q15084-3;Q15084;Q15084-4;Q15084-5;Q15084-2	Q15084-3;Q15084;Q15084-4;Q15084-5;Q15084-2	8;8;8;8;8	8;8;8;8;8	8;8;8;8;8	Protein disulfide-isomerase A6	PDIA6	sp|Q15084-3|PDIA6-3_HUMAN Isoform of Q15084, Isoform 3 of Protein disulfide-isomerase A6 OS=Homo sapiens (Human) OX=9606 GN=PDIA6 PE=1 SV=1;sp|Q15084|PDIA6_HUMAN Protein disulfide-isomerase A6 OS=Homo sapiens (Human) OX=9606 GN=PDIA6 PE=1 SV=1;sp|Q15084-4|	5	8	8	8	5	3	3	6	5	4	5	3	2	5	3	3	6	5	4	5	3	2	5	3	3	6	5	4	5	3	2	28.4	28.4	28.4	47.837	437	437;440;445;488;492	0	185.67	18.1	9.8	9.8
Q15113	Q15113	11	11	11	Procollagen C-endopeptidase enhancer 1	PCOLCE	sp|Q15113|PCOC1_HUMAN Procollagen C-endopeptidase enhancer 1 OS=Homo sapiens (Human) OX=9606 GN=PCOLCE PE=1 SV=2	1	11	11	11	8	9	10	0	0	0	2	3	2	8	9	10	0	0	0	2	3	2	8	9	10	0	0	0	2	3	2	36.3	36.3	36.3	47.972	449	449	0	252.05	30.7	32.7	34.3
Q15166;F8WD41;C9JZ99	Q15166;F8WD41;C9JZ99	8;7;6	8;7;6	8;7;6	Serum paraoxonase/lactonase 3	PON3	sp|Q15166|PON3_HUMAN Serum paraoxonase/lactonase 3 OS=Homo sapiens (Human) OX=9606 GN=PON3 PE=1 SV=3;tr|F8WD41|F8WD41_HUMAN Isoform of Q15166, Serum paraoxonase/lactonase 3 OS=Homo sapiens (Human) OX=9606 GN=PON3 PE=1 SV=1;tr|C9JZ99|C9JZ99_HUMAN Isoform of	3	8	8	8	0	0	0	7	8	7	0	0	0	0	0	0	7	8	7	0	0	0	0	0	0	7	8	7	0	0	0	31.1	31.1	31.1	39.607	354	354;270;245	0	219.81	0	0	0
Q15293-2;Q15293	Q15293-2;Q15293	3;3	3;3	3;3	Reticulocalbin-1	RCN1	sp|Q15293-2|RCN1-2_HUMAN Isoform of Q15293, Isoform 2 of Reticulocalbin-1 OS=Homo sapiens (Human) OX=9606 GN=RCN1 PE=1 SV=1;sp|Q15293|RCN1_HUMAN Reticulocalbin-1 OS=Homo sapiens (Human) OX=9606 GN=RCN1 PE=1 SV=1	2	3	3	3	0	0	0	2	2	1	1	0	0	0	0	0	2	2	1	1	0	0	0	0	0	2	2	1	1	0	0	16.1	16.1	16.1	33.026	280	280;331	0	7.3149	0	0	0
Q15365	Q15365	2	2	1	Poly(rC)-binding protein 1	PCBP1	sp|Q15365|PCBP1_HUMAN Poly(rC)-binding protein 1 OS=Homo sapiens (Human) OX=9606 GN=PCBP1 PE=1 SV=2	1	2	2	1	2	1	2	0	0	0	1	0	1	2	1	2	0	0	0	1	0	1	1	0	1	0	0	0	0	0	0	8.7	8.7	6.5	37.497	356	356	0	8.1167	8.7	2.2	8.7
Q15404;Q15404-2	Q15404;Q15404-2	10;8	10;8	10;8	Ras suppressor protein 1	RSU1	sp|Q15404|RSU1_HUMAN Ras suppressor protein 1 OS=Homo sapiens (Human) OX=9606 GN=RSU1 PE=1 SV=3;sp|Q15404-2|RSU1-2_HUMAN Isoform of Q15404, Isoform 2 of Ras suppressor protein 1 OS=Homo sapiens (Human) OX=9606 GN=RSU1 PE=1 SV=3	2	10	10	10	10	6	9	3	2	1	8	7	7	10	6	9	3	2	1	8	7	7	10	6	9	3	2	1	8	7	7	56.3	56.3	56.3	31.54	277	277;224	0	172.04	56.3	32.1	53.8
Q15435-2;Q15435;B5MBZ8;Q15435-5;Q15435-4;Q15435-3	Q15435-2;Q15435;B5MBZ8;Q15435-5;Q15435-4;Q15435-3	4;4;2;2;2;2	4;4;2;2;2;2	4;4;2;2;2;2	Protein phosphatase 1 regulatory subunit 7	PPP1R7	sp|Q15435-2|PP1R7-2_HUMAN Isoform of Q15435, Isoform 2 of Protein phosphatase 1 regulatory subunit 7 OS=Homo sapiens (Human) OX=9606 GN=PPP1R7 PE=1 SV=1;sp|Q15435|PP1R7_HUMAN Protein phosphatase 1 regulatory subunit 7 OS=Homo sapiens (Human) OX=9606 GN=PPP	6	4	4	4	0	0	0	3	4	0	0	0	0	0	0	0	3	4	0	0	0	0	0	0	0	3	4	0	0	0	0	15.5	15.5	15.5	36.837	317	317;360;274;221;237;280	0	10.136	0	0	0
Q15485-2;Q15485	Q15485-2;Q15485	3;3	3;3	3;3	Ficolin-2	FCN2	sp|Q15485-2|FCN2-2_HUMAN Isoform of Q15485, Isoform 2 of Ficolin-2 OS=Homo sapiens (Human) OX=9606 GN=FCN2 PE=1 SV=2;sp|Q15485|FCN2_HUMAN Ficolin-2 OS=Homo sapiens (Human) OX=9606 GN=FCN2 PE=1 SV=2	2	3	3	3	2	3	3	3	3	3	3	3	3	2	3	3	3	3	3	3	3	3	2	3	3	3	3	3	3	3	3	16.7	16.7	16.7	30.227	275	275;313	0	114.36	11.6	16.7	16.7
Q15555-5;Q15555-3;Q15555;Q15555-4;Q15555-2	Q15555-5;Q15555-3;Q15555;Q15555-4	9;9;9;8;4	9;9;9;8;4	7;7;7;6;3	Microtubule-associated protein RP/EB family member 2	MAPRE2	sp|Q15555-5|MARE2-5_HUMAN Isoform of Q15555, Isoform 5 of Microtubule-associated protein RP/EB family member 2 OS=Homo sapiens (Human) OX=9606 GN=MAPRE2 PE=1 SV=1;sp|Q15555-3|MARE2-3_HUMAN Isoform of Q15555, Isoform 3 of Microtubule-associated protein RP/E	5	9	9	7	8	6	7	5	6	5	4	5	5	8	6	7	5	6	5	4	5	5	7	6	5	4	6	4	4	4	4	39.8	39.8	33.5	32.236	284	284;315;327;274;259	0	152.72	37	30.6	36.3
Q15582;D6RBX4	Q15582	17;1	17;1	17;1	Transforming growth factor-beta-induced protein ig-h3	TGFBI	sp|Q15582|BGH3_HUMAN Transforming growth factor-beta-induced protein ig-h3 OS=Homo sapiens (Human) OX=9606 GN=TGFBI PE=1 SV=1	2	17	17	17	8	6	10	9	11	6	6	6	6	8	6	10	9	11	6	6	6	6	8	6	10	9	11	6	6	6	6	38.5	38.5	38.5	74.68	683	683;65	0	72.02	17.3	12.9	20.6
Q15599-3	Q15599-3	1	1	1			sp|Q15599-3|NHRF2-3_HUMAN Isoform of Q15599, Isoform 3 of Na(+)/H(+) exchange regulatory cofactor NHE-RF2 OS=Homo sapiens (Human) OX=9606 GN=SLC9A3R2 PE=1 SV=2	1	1	1	1	1	0	0	0	0	0	0	0	0	1	0	0	0	0	0	0	0	0	1	0	0	0	0	0	0	0	0	5.3	5.3	5.3	24.717	226	226	1	-2	5.3	0	0
Q15691	Q15691	7	6	5	Microtubule-associated protein RP/EB family member 1	MAPRE1	sp|Q15691|MARE1_HUMAN Microtubule-associated protein RP/EB family member 1 OS=Homo sapiens (Human) OX=9606 GN=MAPRE1 PE=1 SV=3	1	7	6	5	2	2	6	5	5	6	0	0	0	2	2	5	5	5	5	0	0	0	2	2	4	5	5	5	0	0	0	36.6	33.6	30.2	29.999	268	268	0	105.66	8.2	10.4	28.4
Q15723-4;Q15723-2;Q15723-3;Q15723-1;Q15723	Q15723-4;Q15723-2;Q15723-3;Q15723-1;Q15723	1;1;1;1;1	1;1;1;1;1	1;1;1;1;1	ETS-related transcription factor Elf-2	ELF2	sp|Q15723-4|ELF2-4_HUMAN Isoform of Q15723, Isoform 4 of ETS-related transcription factor Elf-2 OS=Homo sapiens (Human) OX=9606 GN=ELF2 PE=1 SV=2;sp|Q15723-2|ELF2-2_HUMAN Isoform of Q15723, Isoform 2 of ETS-related transcription factor Elf-2 OS=Homo sapien	5	1	1	1	0	0	0	0	0	1	0	0	0	0	0	0	0	0	1	0	0	0	0	0	0	0	0	1	0	0	0	3	3	3	54.261	504	504;521;533;581;593	1	-2	0	0	0
Q15746-9;Q15746-7;Q15746-5;Q15746-2;Q15746;Q15746-11;Q15746-4;Q15746-3;Q15746-6;Q15746-8;Q15746-10	Q15746-9;Q15746-7;Q15746-5;Q15746-2;Q15746;Q15746-11;Q15746-4;Q15746-3;Q15746-6	8;8;8;8;8;7;7;7;7;2;1	8;8;8;8;8;7;7;7;7;2;1	8;8;8;8;8;7;7;7;7;2;1	Myosin light chain kinase, smooth muscle;Myosin light chain kinase, smooth muscle, deglutamylated form	MYLK	sp|Q15746-9|MYLK-9_HUMAN Isoform of Q15746, Isoform 7 of Myosin light chain kinase, smooth muscle OS=Homo sapiens (Human) OX=9606 GN=MYLK PE=1 SV=4;sp|Q15746-7|MYLK-7_HUMAN Isoform of Q15746, Isoform 5 of Myosin light chain kinase, smooth muscle OS=Homo sa	11	8	8	8	0	0	0	7	7	4	1	1	1	0	0	0	7	7	4	1	1	1	0	0	0	7	7	4	1	1	1	14	14	14	80.409	714	714;992;1841;1845;1914;991;1794;1863;1913;154;153	0	17.611	0	0	0
Q15751	Q15751	2	2	2	Probable E3 ubiquitin-protein ligase HERC1	HERC1	sp|Q15751|HERC1_HUMAN Probable E3 ubiquitin-protein ligase HERC1 OS=Homo sapiens (Human) OX=9606 GN=HERC1 PE=1 SV=2	1	2	2	2	0	0	0	2	1	2	1	0	0	0	0	0	2	1	2	1	0	0	0	0	0	2	1	2	1	0	0	0.7	0.7	0.7	532.22	4861	4861	0.0013928	3.6131	0	0	0
Q15762;J3QR77	Q15762;J3QR77	2;1	2;1	2;1	CD226 antigen	CD226	sp|Q15762|CD226_HUMAN CD226 antigen OS=Homo sapiens (Human) OX=9606 GN=CD226 PE=1 SV=2;tr|J3QR77|J3QR77_HUMAN Isoform of Q15762, CD226 antigen OS=Homo sapiens (Human) OX=9606 GN=CD226 PE=1 SV=1	2	2	2	2	1	0	1	0	0	0	2	0	1	1	0	1	0	0	0	2	0	1	1	0	1	0	0	0	2	0	1	11.3	11.3	11.3	38.614	336	336;181	0	6.8113	5.4	0	5.4
Q15833-2;Q15833;Q15833-3;M0R0M7;A0A087WUN8	Q15833-2;Q15833;Q15833-3;M0R0M7	7;7;7;6;2	7;7;7;6;2	7;7;7;6;2	Syntaxin-binding protein 2	STXBP2	sp|Q15833-2|STXB2-2_HUMAN Isoform of Q15833, Isoform 2 of Syntaxin-binding protein 2 OS=Homo sapiens (Human) OX=9606 GN=STXBP2 PE=1 SV=2;sp|Q15833|STXB2_HUMAN Syntaxin-binding protein 2 OS=Homo sapiens (Human) OX=9606 GN=STXBP2 PE=1 SV=2;sp|Q15833-3|STXB2-	5	7	7	7	1	1	2	0	0	0	3	5	1	1	1	2	0	0	0	3	5	1	1	1	2	0	0	0	3	5	1	19.8	19.8	19.8	66.137	590	590;593;604;408;395	0	14.581	2.9	3.4	5.3
Q15848	Q15848	1	1	1	Adiponectin	ADIPOQ	sp|Q15848|ADIPO_HUMAN Adiponectin OS=Homo sapiens (Human) OX=9606 GN=ADIPOQ PE=1 SV=1	1	1	1	1	0	1	1	0	1	1	1	1	0	0	1	1	0	1	1	1	1	0	0	1	1	0	1	1	1	1	0	6.1	6.1	6.1	26.413	244	244	0	20.457	0	6.1	6.1
Q15942;Q15942-2	Q15942;Q15942-2	13;10	13;10	13;10	Zyxin	ZYX	sp|Q15942|ZYX_HUMAN Zyxin OS=Homo sapiens (Human) OX=9606 GN=ZYX PE=1 SV=1;sp|Q15942-2|ZYX-2_HUMAN Isoform of Q15942, Isoform 2 of Zyxin OS=Homo sapiens (Human) OX=9606 GN=ZYX PE=1 SV=1	2	13	13	13	9	10	9	4	2	1	5	6	7	9	10	9	4	2	1	5	6	7	9	10	9	4	2	1	5	6	7	41.8	41.8	41.8	61.277	572	572;415	0	249.65	29.7	33.7	30.6
Q16270-2;Q16270	Q16270-2;Q16270	2;2	2;2	2;2	Insulin-like growth factor-binding protein 7	IGFBP7	sp|Q16270-2|IBP7-2_HUMAN Isoform of Q16270, Isoform 2 of Insulin-like growth factor-binding protein 7 OS=Homo sapiens (Human) OX=9606 GN=IGFBP7 PE=1 SV=1;sp|Q16270|IBP7_HUMAN Insulin-like growth factor-binding protein 7 OS=Homo sapiens (Human) OX=9606 GN=I	2	2	2	2	0	0	0	0	0	0	2	1	1	0	0	0	0	0	0	2	1	1	0	0	0	0	0	0	2	1	1	10.4	10.4	10.4	28.86	279	279;282	0.001443	3.9905	0	0	0
Q16543	Q16543	2	2	2	Hsp90 co-chaperone Cdc37;Hsp90 co-chaperone Cdc37, N-terminally processed	CDC37	sp|Q16543|CDC37_HUMAN Hsp90 co-chaperone Cdc37 OS=Homo sapiens (Human) OX=9606 GN=CDC37 PE=1 SV=1	1	2	2	2	0	0	0	0	1	1	0	0	0	0	0	0	0	1	1	0	0	0	0	0	0	0	1	1	0	0	0	6.1	6.1	6.1	44.468	378	378	0.0013986	3.6379	0	0	0
Q16610-3;Q16610-2;Q16610;Q16610-4	Q16610-3;Q16610-2;Q16610;Q16610-4	2;2;2;2	2;2;2;2	2;2;2;2	Extracellular matrix protein 1	ECM1	sp|Q16610-3|ECM1-3_HUMAN Isoform of Q16610, Isoform 3 of Extracellular matrix protein 1 OS=Homo sapiens (Human) OX=9606 GN=ECM1 PE=1 SV=2;sp|Q16610-2|ECM1-2_HUMAN Isoform of Q16610, Isoform 2 of Extracellular matrix protein 1 OS=Homo sapiens (Human) OX=960	4	2	2	2	1	1	1	1	1	2	0	0	0	1	1	1	1	1	2	0	0	0	1	1	1	1	1	2	0	0	0	12.9	12.9	12.9	19.069	170	170;415;540;567	0.0014347	3.9629	5.9	5.9	5.9
Q16643;Q16643-2;Q16643-3	Q16643;Q16643-2;Q16643-3	3;3;3	3;3;3	3;3;3	Drebrin	DBN1	sp|Q16643|DREB_HUMAN Drebrin OS=Homo sapiens (Human) OX=9606 GN=DBN1 PE=1 SV=4;sp|Q16643-2|DREB-2_HUMAN Isoform of Q16643, Isoform 2 of Drebrin OS=Homo sapiens (Human) OX=9606 GN=DBN1 PE=1 SV=4;sp|Q16643-3|DREB-3_HUMAN Isoform of Q16643, Isoform 3 of Drebr	3	3	3	3	1	1	1	0	1	0	2	0	2	1	1	1	0	1	0	2	0	2	1	1	1	0	1	0	2	0	2	7.9	7.9	7.9	71.428	649	649;651;695	0	26.794	2.5	2.5	3.1
Q16762	Q16762	2	2	2	Thiosulfate sulfurtransferase	TST	sp|Q16762|THTR_HUMAN Thiosulfate sulfurtransferase OS=Homo sapiens (Human) OX=9606 GN=TST PE=1 SV=4	1	2	2	2	1	0	0	0	0	0	1	1	0	1	0	0	0	0	0	1	1	0	1	0	0	0	0	0	1	1	0	10.4	10.4	10.4	33.429	297	297	0.0027435	3.4115	6.4	0	0
Q27J81;Q27J81-2;Q27J81-3	Q27J81;Q27J81-2	10;10;1	10;10;1	10;10;1	Inverted formin-2	INF2	sp|Q27J81|INF2_HUMAN Inverted formin-2 OS=Homo sapiens (Human) OX=9606 GN=INF2 PE=1 SV=2;sp|Q27J81-2|INF2-2_HUMAN Isoform of Q27J81, Isoform 2 of Inverted formin-2 OS=Homo sapiens (Human) OX=9606 GN=INF2 PE=1 SV=2	3	10	10	10	5	4	7	2	2	2	4	3	2	5	4	7	2	2	2	4	3	2	5	4	7	2	2	2	4	3	2	11.4	11.4	11.4	135.62	1249	1249;1240;234	0	96.989	6	4.2	7.6
Q3ZCW2;F8WF17;B9A055	Q3ZCW2	3;1;1	3;1;1	3;1;1	Galectin-related protein	LGALSL	sp|Q3ZCW2|LEGL_HUMAN Galectin-related protein OS=Homo sapiens (Human) OX=9606 GN=LGALSL PE=1 SV=2	3	3	3	3	1	1	2	0	1	0	0	2	1	1	1	2	0	1	0	0	2	1	1	1	2	0	1	0	0	2	1	27.3	27.3	27.3	18.986	172	172;77;100	0	6.0492	6.4	6.4	19.2
Q4KMQ2-3;Q4KMQ2;Q4KMQ2-4;Q4KMQ2-2	Q4KMQ2-3;Q4KMQ2;Q4KMQ2-4;Q4KMQ2-2	2;2;2;2	2;2;2;2	2;2;2;2	Anoctamin-6	ANO6	sp|Q4KMQ2-3|ANO6-3_HUMAN Isoform of Q4KMQ2, Isoform 3 of Anoctamin-6 OS=Homo sapiens (Human) OX=9606 GN=ANO6 PE=1 SV=2;sp|Q4KMQ2|ANO6_HUMAN Anoctamin-6 OS=Homo sapiens (Human) OX=9606 GN=ANO6 PE=1 SV=2;sp|Q4KMQ2-4|ANO6-4_HUMAN Isoform of Q4KMQ2, Isoform 4	4	2	2	2	1	0	0	0	0	0	0	1	0	1	0	0	0	0	0	0	1	0	1	0	0	0	0	0	0	1	0	3.9	3.9	3.9	103.96	892	892;910;929;931	0.0090323	2.863	1.6	0	0
Q562R1	Q562R1	5	1	1	Beta-actin-like protein 2	ACTBL2	sp|Q562R1|ACTBL_HUMAN Beta-actin-like protein 2 OS=Homo sapiens (Human) OX=9606 GN=ACTBL2 PE=1 SV=2	1	5	1	1	4	4	4	4	4	4	5	4	5	0	0	0	0	0	0	1	0	1	0	0	0	0	0	0	1	0	1	16	4.8	4.8	42.003	376	376	0.0052288	2.943	11.2	11.2	11.2
Q58FF8	Q58FF8	5	1	1	Putative heat shock protein HSP 90-beta 2	HSP90AB2P	sp|Q58FF8|H90B2_HUMAN Putative heat shock protein HSP 90-beta 2 OS=Homo sapiens (Human) OX=9606 GN=HSP90AB2P PE=1 SV=2	1	5	1	1	1	1	1	4	5	3	2	1	1	0	0	0	1	1	1	0	0	0	0	0	0	1	1	1	0	0	0	15	3.9	3.9	44.348	381	381	0.0089629	2.7934	3.1	3.1	3.1
Q5H9J7	Q5H9J7	1	1	1	Protein BEX5	BEX5	sp|Q5H9J7|BEX5_HUMAN Protein BEX5 OS=Homo sapiens (Human) OX=9606 GN=BEX5 PE=1 SV=1	1	1	1	1	0	0	0	0	0	0	1	1	0	0	0	0	0	0	0	1	1	0	0	0	0	0	0	0	1	1	0	11.7	11.7	11.7	12.602	111	111	1	-2	0	0	0
Q5JSH3-4;Q5JSH3;Q5JSH3-2;Q5JSH3-3	Q5JSH3-4;Q5JSH3;Q5JSH3-2	5;5;4;2	5;5;4;2	5;5;4;2	WD repeat-containing protein 44	WDR44	sp|Q5JSH3-4|WDR44-4_HUMAN Isoform of Q5JSH3, Isoform 4 of WD repeat-containing protein 44 OS=Homo sapiens (Human) OX=9606 GN=WDR44 PE=1 SV=1;sp|Q5JSH3|WDR44_HUMAN WD repeat-containing protein 44 OS=Homo sapiens (Human) OX=9606 GN=WDR44 PE=1 SV=1;sp|Q5JSH3-	4	5	5	5	0	0	0	2	1	2	1	1	0	0	0	0	2	1	2	1	1	0	0	0	0	2	1	2	1	1	0	9.2	9.2	9.2	91.271	824	824;913;905;429	0	10.932	0	0	0
Q5QGZ9-4;Q5QGZ9;Q5QGZ9-1	Q5QGZ9-4;Q5QGZ9;Q5QGZ9-1	1;1;1	1;1;1	1;1;1	C-type lectin domain family 12 member A	CLEC12A	sp|Q5QGZ9-4|CL12A-4_HUMAN Isoform of Q5QGZ9, Isoform 4 of C-type lectin domain family 12 member A OS=Homo sapiens (Human) OX=9606 GN=CLEC12A PE=1 SV=3;sp|Q5QGZ9|CL12A_HUMAN C-type lectin domain family 12 member A OS=Homo sapiens (Human) OX=9606 GN=CLEC12A	3	1	1	1	0	0	0	1	0	0	1	0	0	0	0	0	1	0	0	1	0	0	0	0	0	1	0	0	1	0	0	5.6	5.6	5.6	27.276	232	232;265;275	1	-2	0	0	0
Q5SQ64;A0A140T8Z4;A0A0G2JK05;Q5SQ64-2	Q5SQ64;A0A140T8Z4;A0A0G2JK05;Q5SQ64-2	2;1;1;1	2;1;1;1	2;1;1;1	Lymphocyte antigen 6 complex locus protein G6f	LY6G6F	sp|Q5SQ64|LY66F_HUMAN Lymphocyte antigen 6 complex locus protein G6f OS=Homo sapiens (Human) OX=9606 GN=LY6G6F PE=1 SV=2;tr|A0A140T8Z4|A0A140T8Z4_HUMAN Isoform of O95868, Ig-like domain-containing protein OS=Homo sapiens (Human) OX=9606 GN=LY6G6D PE=4 SV=1	4	2	2	2	2	1	2	0	0	0	2	1	1	2	1	2	0	0	0	2	1	1	2	1	2	0	0	0	2	1	1	9.8	9.8	9.8	32.464	297	297;382;382;382	0.0015432	5.1403	9.8	7.1	9.8
Q5TBF2;Q9BXN1	Q5TBF2;Q9BXN1	1;1	1;1	1;1	Asporin	ASPN	tr|Q5TBF2|Q5TBF2_HUMAN Isoform of Q9BXN1, LRRNT domain-containing protein OS=Homo sapiens (Human) OX=9606 GN=ASPN PE=1 SV=1;sp|Q9BXN1|ASPN_HUMAN Asporin OS=Homo sapiens (Human) OX=9606 GN=ASPN PE=1 SV=2	2	1	1	1	1	1	1	1	1	1	0	0	0	1	1	1	1	1	1	0	0	0	1	1	1	1	1	1	0	0	0	7	7	7	27.748	243	243;380	0.001548	5.1972	7	7	7
Q5TCU3;P07951	Q5TCU3;P07951	13;11	6;4	0;0	Tropomyosin beta chain	TPM2	tr|Q5TCU3|Q5TCU3_HUMAN Isoform of P07951, Tropomyosin beta chain OS=Homo sapiens (Human) OX=9606 GN=TPM2 PE=1 SV=1;sp|P07951|TPM2_HUMAN Tropomyosin beta chain OS=Homo sapiens (Human) OX=9606 GN=TPM2 PE=1 SV=1	2	13	6	0	4	6	6	8	8	10	5	5	6	0	1	1	2	2	4	0	2	2	0	0	0	0	0	0	0	0	0	42.3	28.2	0	32.814	284	284;284	0	94.445	11.6	16.5	16.5
Q6IBS0;D6RG15;Q9NR96-4;Q12792-4;Q12792;Q12792-3	Q6IBS0;D6RG15	6;4;1;1;1;1	6;4;1;1;1;1	6;4;1;1;1;1	Twinfilin-2	TWF2	sp|Q6IBS0|TWF2_HUMAN Twinfilin-2 OS=Homo sapiens (Human) OX=9606 GN=TWF2 PE=1 SV=2;tr|D6RG15|D6RG15_HUMAN Isoform of Q6IBS0, Twinfilin-2 OS=Homo sapiens (Human) OX=9606 GN=TWF2 PE=1 SV=1	6	6	6	6	2	3	4	0	0	0	3	3	3	2	3	4	0	0	0	3	3	3	2	3	4	0	0	0	3	3	3	26.6	26.6	26.6	39.548	349	349;254;1056;252;350;357	0	29.739	8	13.5	16.3
Q6Q788	Q6Q788	13	13	13	Apolipoprotein A-V	APOA5	sp|Q6Q788|APOA5_HUMAN Apolipoprotein A-V OS=Homo sapiens (Human) OX=9606 GN=APOA5 PE=1 SV=1	1	13	13	13	8	9	10	6	6	8	8	6	6	8	9	10	6	6	8	8	6	6	8	9	10	6	6	8	8	6	6	59	59	59	41.212	366	366	0	140.57	39.1	38	47.5
Q6S8J3;P0CG38;Q9BYX7;P0CG39	Q6S8J3;P0CG38;Q9BYX7;P0CG39	9;7;5;5	1;1;1;1	1;1;1;1	POTE ankyrin domain family member E;POTE ankyrin domain family member I;Putative beta-actin-like protein 3;Putative beta-actin-like protein 3, N-terminally processed;POTE ankyrin domain family member J	POTEE;POTEI;POTEKP;POTEJ	sp|Q6S8J3|POTEE_HUMAN POTE ankyrin domain family member E OS=Homo sapiens (Human) OX=9606 GN=POTEE PE=2 SV=3;sp|P0CG38|POTEI_HUMAN POTE ankyrin domain family member I OS=Homo sapiens (Human) OX=9606 GN=POTEI PE=3 SV=1;sp|Q9BYX7|ACTBM_HUMAN Putative beta-ac	4	9	1	1	7	6	6	6	6	5	8	8	6	0	0	0	0	0	0	0	1	1	0	0	0	0	0	0	0	1	1	9.6	1.7	1.7	121.36	1075	1075;1075;375;1038	0.0039841	3.1122	7.7	7.6	7.6
Q6UVK1	Q6UVK1	3	3	3	Chondroitin sulfate proteoglycan 4	CSPG4	sp|Q6UVK1|CSPG4_HUMAN Chondroitin sulfate proteoglycan 4 OS=Homo sapiens (Human) OX=9606 GN=CSPG4 PE=1 SV=2	1	3	3	3	0	0	0	1	3	2	0	0	0	0	0	0	1	3	2	0	0	0	0	0	0	1	3	2	0	0	0	1.8	1.8	1.8	250.53	2322	2322	0	9.5612	0	0	0
Q6UWP8	Q6UWP8	4	4	4	Suprabasin	SBSN	sp|Q6UWP8|SBSN_HUMAN Suprabasin OS=Homo sapiens (Human) OX=9606 GN=SBSN PE=1 SV=2	1	4	4	4	2	2	2	0	0	0	4	2	1	2	2	2	0	0	0	4	2	1	2	2	2	0	0	0	4	2	1	21.4	21.4	21.4	60.54	590	590	0	26.863	15.3	15.3	15.3
Q6UX71-2;Q6UX71	Q6UX71-2;Q6UX71	3;3	3;3	3;3	Plexin domain-containing protein 2	PLXDC2	sp|Q6UX71-2|PXDC2-2_HUMAN Isoform of Q6UX71, Isoform 2 of Plexin domain-containing protein 2 OS=Homo sapiens (Human) OX=9606 GN=PLXDC2 PE=1 SV=1;sp|Q6UX71|PXDC2_HUMAN Plexin domain-containing protein 2 OS=Homo sapiens (Human) OX=9606 GN=PLXDC2 PE=1 SV=1	2	3	3	3	0	0	0	1	1	3	0	0	0	0	0	0	1	1	3	0	0	0	0	0	0	1	1	3	0	0	0	9.8	9.8	9.8	53.911	480	480;529	0	7.1403	0	0	0
Q6UXB8-2;Q6UXB8	Q6UXB8-2;Q6UXB8	4;4	4;4	4;4	Peptidase inhibitor 16	PI16	sp|Q6UXB8-2|PI16-2_HUMAN Isoform of Q6UXB8, Isoform 2 of Peptidase inhibitor 16 OS=Homo sapiens (Human) OX=9606 GN=PI16 PE=1 SV=1;sp|Q6UXB8|PI16_HUMAN Peptidase inhibitor 16 OS=Homo sapiens (Human) OX=9606 GN=PI16 PE=1 SV=1	2	4	4	4	0	0	0	3	3	4	0	0	0	0	0	0	3	3	4	0	0	0	0	0	0	3	3	4	0	0	0	21.9	21.9	21.9	29.674	270	270;463	0	12.556	0	0	0
Q6UY14-2;Q6UY14;Q6UY14-3	Q6UY14-2;Q6UY14;Q6UY14-3	3;3;3	3;3;3	3;3;3	ADAMTS-like protein 4	ADAMTSL4	sp|Q6UY14-2|ATL4-2_HUMAN Isoform of Q6UY14, Isoform 2 of ADAMTS-like protein 4 OS=Homo sapiens (Human) OX=9606 GN=ADAMTSL4 PE=1 SV=2;sp|Q6UY14|ATL4_HUMAN ADAMTS-like protein 4 OS=Homo sapiens (Human) OX=9606 GN=ADAMTSL4 PE=1 SV=2;sp|Q6UY14-3|ATL4-3_HUMAN I	3	3	3	3	0	0	3	0	0	0	0	0	0	0	0	3	0	0	0	0	0	0	0	0	3	0	0	0	0	0	0	4	4	4	95.131	877	877;1074;1097	0	5.8278	0	0	4
Q6ZN04-3;Q6ZN04	Q6ZN04-3;Q6ZN04	1;1	1;1	1;1	RNA-binding protein MEX3B	MEX3B	sp|Q6ZN04-3|MEX3B-3_HUMAN Isoform of Q6ZN04, Isoform 2 of RNA-binding protein MEX3B OS=Homo sapiens (Human) OX=9606 GN=MEX3B PE=1 SV=1;sp|Q6ZN04|MEX3B_HUMAN RNA-binding protein MEX3B OS=Homo sapiens (Human) OX=9606 GN=MEX3B PE=1 SV=1	2	1	1	1	0	0	1	0	0	0	0	0	0	0	0	1	0	0	0	0	0	0	0	0	1	0	0	0	0	0	0	7	7	7	16.779	158	158;569	1	-2	0	0	7
Q70J99-3;Q70J99;Q70J99-2	Q70J99-3;Q70J99;Q70J99-2	4;4;2	4;4;2	4;4;2	Protein unc-13 homolog D	UNC13D	sp|Q70J99-3|UN13D-3_HUMAN Isoform of Q70J99, Isoform 3 of Protein unc-13 homolog D OS=Homo sapiens (Human) OX=9606 GN=UNC13D PE=1 SV=1;sp|Q70J99|UN13D_HUMAN Protein unc-13 homolog D OS=Homo sapiens (Human) OX=9606 GN=UNC13D PE=1 SV=1;sp|Q70J99-2|UN13D-2_HU	3	4	4	4	3	3	4	0	1	1	2	1	2	3	3	4	0	1	1	2	1	2	3	3	4	0	1	1	2	1	2	4.3	4.3	4.3	128.82	1142	1142;1090;363	0	9.858	3.3	3.3	4.3
Q7KZF4	Q7KZF4	2	2	2	Staphylococcal nuclease domain-containing protein 1	SND1	sp|Q7KZF4|SND1_HUMAN Staphylococcal nuclease domain-containing protein 1 OS=Homo sapiens (Human) OX=9606 GN=SND1 PE=1 SV=1	1	2	2	2	1	1	0	0	0	0	0	0	0	1	1	0	0	0	0	0	0	0	1	1	0	0	0	0	0	0	0	2.6	2.6	2.6	102	910	910	0.00894	2.7834	1.2	1.4	0
Q7L576;Q7L576-2;Q7L576-3	Q7L576;Q7L576-2	9;6;4	9;6;4	5;4;3	Cytoplasmic FMR1-interacting protein 1	CYFIP1	sp|Q7L576|CYFP1_HUMAN Cytoplasmic FMR1-interacting protein 1 OS=Homo sapiens (Human) OX=9606 GN=CYFIP1 PE=1 SV=1;sp|Q7L576-2|CYFP1-2_HUMAN Isoform of Q7L576, Isoform 2 of Cytoplasmic FMR1-interacting protein 1 OS=Homo sapiens (Human) OX=9606 GN=CYFIP1 PE=1	3	9	9	5	2	4	6	2	2	2	3	4	2	2	4	6	2	2	2	3	4	2	1	2	3	1	0	0	0	1	1	8.1	8.1	4.5	145.18	1253	1253;822;447	0	17.948	1.7	3.7	5.5
Q7L7X3;Q7L7X3-3	Q7L7X3;Q7L7X3-3	2;1	2;1	2;1	Serine/threonine-protein kinase TAO1	TAOK1	sp|Q7L7X3|TAOK1_HUMAN Serine/threonine-protein kinase TAO1 OS=Homo sapiens (Human) OX=9606 GN=TAOK1 PE=1 SV=1;sp|Q7L7X3-3|TAOK1-3_HUMAN Isoform of Q7L7X3, Isoform 3 of Serine/threonine-protein kinase TAO1 OS=Homo sapiens (Human) OX=9606 GN=TAOK1 PE=1 SV=1	2	2	2	2	0	1	1	0	0	0	0	0	0	0	1	1	0	0	0	0	0	0	0	1	1	0	0	0	0	0	0	2.8	2.8	2.8	116.07	1001	1001;853	0	7.5612	0	1.6	1.2
Q7LDG7;Q7LDG7-4;Q7LDG7-2	Q7LDG7;Q7LDG7-4;Q7LDG7-2	5;5;5	5;5;5	5;5;5	RAS guanyl-releasing protein 2	RASGRP2	sp|Q7LDG7|GRP2_HUMAN RAS guanyl-releasing protein 2 OS=Homo sapiens (Human) OX=9606 GN=RASGRP2 PE=1 SV=1;sp|Q7LDG7-4|GRP2-4_HUMAN Isoform of Q7LDG7, Isoform 4 of RAS guanyl-releasing protein 2 OS=Homo sapiens (Human) OX=9606 GN=RASGRP2 PE=1 SV=1;sp|Q7LDG7-	3	5	5	5	3	2	3	0	1	0	3	3	3	3	2	3	0	1	0	3	3	3	3	2	3	0	1	0	3	3	3	13.3	13.3	13.3	69.248	609	609;610;671	0	19.451	7.4	4.3	7.1
Q7Z406;Q7Z406-6;Q7Z406-2;Q7Z406-5;Q7Z406-4	Q7Z406;Q7Z406-6;Q7Z406-2;Q7Z406-5;Q7Z406-4	7;7;7;5;5	1;1;1;1;1	1;1;1;1;1	Myosin-14	MYH14	sp|Q7Z406|MYH14_HUMAN Myosin-14 OS=Homo sapiens (Human) OX=9606 GN=MYH14 PE=1 SV=2;sp|Q7Z406-6|MYH14-6_HUMAN Isoform of Q7Z406, Isoform 6 of Myosin-14 OS=Homo sapiens (Human) OX=9606 GN=MYH14 PE=1 SV=2;sp|Q7Z406-2|MYH14-2_HUMAN Isoform of Q7Z406, Isoform 2	5	7	1	1	6	7	7	5	5	2	7	7	7	1	1	1	1	1	0	1	1	1	1	1	1	1	1	0	1	1	1	3.2	0.6	0.6	227.87	1995	1995;2003;2036;1478;1779	0.0015361	5.0893	3.2	3.2	3.2
Q7Z4R8	Q7Z4R8	1	1	1	UPF0669 protein C6orf120	C6orf120	sp|Q7Z4R8|CF120_HUMAN UPF0669 protein C6orf120 OS=Homo sapiens (Human) OX=9606 GN=C6orf120 PE=1 SV=1	1	1	1	1	0	0	0	0	0	1	0	0	0	0	0	0	0	0	1	0	0	0	0	0	0	0	0	1	0	0	0	14.1	14.1	14.1	20.772	191	191	0.0026702	3.2041	0	0	0
Q86U17	Q86U17	4	4	4	Serpin A11	SERPINA11	sp|Q86U17|SPA11_HUMAN Serpin A11 OS=Homo sapiens (Human) OX=9606 GN=SERPINA11 PE=2 SV=2	1	4	4	4	3	4	3	0	0	0	0	0	0	3	4	3	0	0	0	0	0	0	3	4	3	0	0	0	0	0	0	12.1	12.1	12.1	46.989	422	422	0	11.906	10	12.1	10
Q86UX7-2;Q86UX7;G3V1L6;Q9BQL6-3;Q9BQL6	Q86UX7-2;Q86UX7	35;35;1;1;1	35;35;1;1;1	35;35;1;1;1	Fermitin family homolog 3	FERMT3	sp|Q86UX7-2|URP2-2_HUMAN Isoform of Q86UX7, Isoform 2 of Fermitin family homolog 3 OS=Homo sapiens (Human) OX=9606 GN=FERMT3 PE=1 SV=1;sp|Q86UX7|URP2_HUMAN Fermitin family homolog 3 OS=Homo sapiens (Human) OX=9606 GN=FERMT3 PE=1 SV=1	5	35	35	35	30	30	33	14	15	8	24	23	23	30	30	33	14	15	8	24	23	23	30	30	33	14	15	8	24	23	23	67.1	67.1	67.1	75.429	663	663;667;420;230;677	0	323.31	62.1	58.2	64.1
Q86VP6;Q86VP6-2;Q86VP6-3	Q86VP6;Q86VP6-2	7;6;1	7;6;1	7;6;1	Cullin-associated NEDD8-dissociated protein 1	CAND1	sp|Q86VP6|CAND1_HUMAN Cullin-associated NEDD8-dissociated protein 1 OS=Homo sapiens (Human) OX=9606 GN=CAND1 PE=1 SV=2;sp|Q86VP6-2|CAND1-2_HUMAN Isoform of Q86VP6, Isoform 2 of Cullin-associated NEDD8-dissociated protein 1 OS=Homo sapiens (Human) OX=9606 G	3	7	7	7	0	0	0	4	5	1	0	0	0	0	0	0	4	5	1	0	0	0	0	0	0	4	5	1	0	0	0	7.2	7.2	7.2	136.37	1230	1230;1062;403	0	12.28	0	0	0
Q86XI8-2;Q86XI8	Q86XI8-2;Q86XI8	2;1	2;1	2;1	Uncharacterized protein C19orf68	C19orf68	sp|Q86XI8-2|ZSWM9-2_HUMAN Isoform of Q86XI8, Isoform 2 of Uncharacterized protein ZSWIM9 OS=Homo sapiens (Human) OX=9606 GN=ZSWIM9 PE=1 SV=2;sp|Q86XI8|ZSWM9_HUMAN Uncharacterized protein ZSWIM9 OS=Homo sapiens (Human) OX=9606 GN=ZSWIM9 PE=1 SV=2	2	2	2	2	0	0	0	1	0	1	0	0	0	0	0	0	1	0	1	0	0	0	0	0	0	1	0	1	0	0	0	2.5	2.5	2.5	101.68	920	920;627	0.0088945	2.7584	0	0	0
Q86YW5-3;Q86YW5	Q86YW5-3;Q86YW5	2;2	2;2	2;2	Trem-like transcript 1 protein	TREML1	sp|Q86YW5-3|TRML1-3_HUMAN Isoform of Q86YW5, Isoform 3 of Trem-like transcript 1 protein OS=Homo sapiens (Human) OX=9606 GN=TREML1 PE=1 SV=2;sp|Q86YW5|TRML1_HUMAN Trem-like transcript 1 protein OS=Homo sapiens (Human) OX=9606 GN=TREML1 PE=1 SV=2	2	2	2	2	1	1	0	0	0	0	2	2	1	1	1	0	0	0	0	2	2	1	1	1	0	0	0	0	2	2	1	18.5	18.5	18.5	20.73	200	200;311	0	8.6626	7	11.5	0
Q8IUI8-2;Q8IUI8	Q8IUI8-2;Q8IUI8	2;2	2;2	2;2	Cytokine receptor-like factor 3	CRLF3	sp|Q8IUI8-2|CRLF3-2_HUMAN Isoform of Q8IUI8, Isoform 2 of Cytokine receptor-like factor 3 OS=Homo sapiens (Human) OX=9606 GN=CRLF3 PE=1 SV=2;sp|Q8IUI8|CRLF3_HUMAN Cytokine receptor-like factor 3 OS=Homo sapiens (Human) OX=9606 GN=CRLF3 PE=1 SV=2	2	2	2	2	0	0	0	0	2	1	0	0	0	0	0	0	0	2	1	0	0	0	0	0	0	0	2	1	0	0	0	5.7	5.7	5.7	49.35	438	438;442	0	8.1545	0	0	0
Q8IUK5-3;Q8IUK5-2;Q8IUK5-4;Q8IUK5;B4E173	Q8IUK5-3;Q8IUK5-2;Q8IUK5-4;Q8IUK5;B4E173	3;3;3;3;2	3;3;3;3;2	3;3;3;3;2	Plexin domain-containing protein 1	PLXDC1	sp|Q8IUK5-3|PLDX1-3_HUMAN Isoform of Q8IUK5, Isoform 3 of Plexin domain-containing protein 1 OS=Homo sapiens (Human) OX=9606 GN=PLXDC1 PE=1 SV=2;sp|Q8IUK5-2|PLDX1-2_HUMAN Isoform of Q8IUK5, Isoform 2 of Plexin domain-containing protein 1 OS=Homo sapiens (H	5	3	3	3	0	0	0	2	2	3	0	0	0	0	0	0	2	2	3	0	0	0	0	0	0	2	2	3	0	0	0	11	11	11	37.764	337	337;358;427;500;460	0	11.327	0	0	0
Q8IYM0-2	Q8IYM0-2	1	1	1			sp|Q8IYM0-2|F186B-2_HUMAN Isoform of Q8IYM0, Isoform 2 of Protein FAM186B OS=Homo sapiens (Human) OX=9606 GN=FAM186B PE=2 SV=2	1	1	1	1	0	0	0	0	0	0	1	0	0	0	0	0	0	0	0	1	0	0	0	0	0	0	0	0	1	0	0	1.5	1.5	1.5	91.012	781	781	1	-2	0	0	0
Q8IZE3-2;Q8IZE3	Q8IZE3-2;Q8IZE3	1;1	1;1	1;1	Protein-associating with the carboxyl-terminal domain of ezrin	SCYL3	sp|Q8IZE3-2|PACE1-2_HUMAN Isoform of Q8IZE3, Isoform 2 of Protein-associating with the carboxyl-terminal domain of ezrin OS=Homo sapiens (Human) OX=9606 GN=SCYL3 PE=1 SV=3;sp|Q8IZE3|PACE1_HUMAN Protein-associating with the carboxyl-terminal domain of ezrin	2	1	1	1	1	0	0	0	0	0	0	0	0	1	0	0	0	0	0	0	0	0	1	0	0	0	0	0	0	0	0	2.3	2.3	2.3	76.73	688	688;742	1	-2	2.3	0	0
Q8IZF2-3;Q8IZF2-2;Q8IZF2	Q8IZF2-3;Q8IZF2-2;Q8IZF2	2;2;2	2;2;2	2;2;2	Probable G-protein coupled receptor 116	GPR116	sp|Q8IZF2-3|AGRF5-3_HUMAN Isoform of Q8IZF2, Isoform 3 of Adhesion G protein-coupled receptor F5 OS=Homo sapiens (Human) OX=9606 GN=ADGRF5 PE=1 SV=3;sp|Q8IZF2-2|AGRF5-2_HUMAN Isoform of Q8IZF2, Isoform 2 of Adhesion G protein-coupled receptor F5 OS=Homo sa	3	2	2	2	0	0	0	1	1	1	0	0	0	0	0	0	1	1	1	0	0	0	0	0	0	1	1	1	0	0	0	2.4	2.4	2.4	133.31	1204	1204;1301;1346	0.0014451	3.9946	0	0	0
Q8N392-2;Q8N392	Q8N392-2;Q8N392	6;6	6;6	6;6	Rho GTPase-activating protein 18	ARHGAP18	sp|Q8N392-2|RHG18-2_HUMAN Isoform of Q8N392, Isoform 2 of Rho GTPase-activating protein 18 OS=Homo sapiens (Human) OX=9606 GN=ARHGAP18 PE=1 SV=3;sp|Q8N392|RHG18_HUMAN Rho GTPase-activating protein 18 OS=Homo sapiens (Human) OX=9606 GN=ARHGAP18 PE=1 SV=3	2	6	6	6	2	3	2	0	0	0	1	2	0	2	3	2	0	0	0	1	2	0	2	3	2	0	0	0	1	2	0	12.1	12.1	12.1	70.163	618	618;663	0	23.975	5	7.1	4
Q8N7H5-3;Q8N7H5-2	Q8N7H5-3;Q8N7H5-2	1;1	1;1	1;1			sp|Q8N7H5-3|PAF1-3_HUMAN Isoform of Q8N7H5, Isoform 3 of RNA polymerase II-associated factor 1 homolog OS=Homo sapiens (Human) OX=9606 GN=PAF1 PE=1 SV=2;sp|Q8N7H5-2|PAF1-2_HUMAN Isoform of Q8N7H5, Isoform 2 of RNA polymerase II-associated factor 1 homolog	2	1	1	1	0	0	0	0	0	0	1	1	0	0	0	0	0	0	0	1	1	0	0	0	0	0	0	0	1	1	0	3.9	3.9	3.9	55.472	485	485;485	1	-2	0	0	0
Q8NBJ4;Q8NBJ4-2;F8WAT9	Q8NBJ4;Q8NBJ4-2	8;8;2	8;8;2	8;8;2	Golgi membrane protein 1	GOLM1	sp|Q8NBJ4|GOLM1_HUMAN Golgi membrane protein 1 OS=Homo sapiens (Human) OX=9606 GN=GOLM1 PE=1 SV=1;sp|Q8NBJ4-2|GOLM1-2_HUMAN Isoform of Q8NBJ4, Isoform 2 of Golgi membrane protein 1 OS=Homo sapiens (Human) OX=9606 GN=GOLM1 PE=1 SV=1	3	8	8	8	0	0	0	8	6	1	0	0	0	0	0	0	8	6	1	0	0	0	0	0	0	8	6	1	0	0	0	20.4	20.4	20.4	45.333	401	401;391;105	0	141.08	0	0	0
Q8NBP7;Q8NBP7-2	Q8NBP7	14;4	14;4	14;4	Proprotein convertase subtilisin/kexin type 9	PCSK9	sp|Q8NBP7|PCSK9_HUMAN Proprotein convertase subtilisin/kexin type 9 OS=Homo sapiens (Human) OX=9606 GN=PCSK9 PE=1 SV=3	2	14	14	14	2	4	2	10	11	12	2	1	1	2	4	2	10	11	12	2	1	1	2	4	2	10	11	12	2	1	1	28.6	28.6	28.6	74.285	692	692;196	0	323.31	3.5	6.9	3.5
Q8NBS9-2;Q8NBS9	Q8NBS9-2;Q8NBS9	2;2	2;2	2;2	Thioredoxin domain-containing protein 5	TXNDC5	sp|Q8NBS9-2|TXND5-2_HUMAN Isoform of Q8NBS9, Isoform 2 of Thioredoxin domain-containing protein 5 OS=Homo sapiens (Human) OX=9606 GN=TXNDC5 PE=1 SV=2;sp|Q8NBS9|TXND5_HUMAN Thioredoxin domain-containing protein 5 OS=Homo sapiens (Human) OX=9606 GN=TXNDC5 PE	2	2	2	2	0	0	0	1	2	1	0	0	0	0	0	0	1	2	1	0	0	0	0	0	0	1	2	1	0	0	0	9.6	9.6	9.6	36.177	324	324;432	0.001462	4.1225	0	0	0
Q8NDC0	Q8NDC0	1	1	1	MAPK-interacting and spindle-stabilizing protein-like	MAPK1IP1L	sp|Q8NDC0|MISSL_HUMAN MAPK-interacting and spindle-stabilizing protein-like OS=Homo sapiens (Human) OX=9606 GN=MAPK1IP1L PE=1 SV=4	1	1	1	1	0	1	0	0	0	0	0	0	0	0	1	0	0	0	0	0	0	0	0	1	0	0	0	0	0	0	0	6.9	6.9	6.9	24.269	245	245	0.0013908	3.5982	0	6.9	0
Q8NES3-4	Q8NES3-4	1	1	1			sp|Q8NES3-4|LFNG-4_HUMAN Isoform of Q8NES3, Isoform 4 of Beta-1,3-N-acetylglucosaminyltransferase lunatic fringe OS=Homo sapiens (Human) OX=9606 GN=LFNG PE=1 SV=2	1	1	1	1	0	1	1	0	0	0	0	0	0	0	1	1	0	0	0	0	0	0	0	1	1	0	0	0	0	0	0	5.8	5.8	5.8	35.266	308	308	1	-2	0	5.8	5.8
Q8NI99;K7EKF6	Q8NI99;K7EKF6	8;7	8;7	8;7	Angiopoietin-related protein 6	ANGPTL6	sp|Q8NI99|ANGL6_HUMAN Angiopoietin-related protein 6 OS=Homo sapiens (Human) OX=9606 GN=ANGPTL6 PE=1 SV=1;tr|K7EKF6|K7EKF6_HUMAN Isoform of Q8NI99, Fibrinogen C-terminal domain-containing protein OS=Homo sapiens (Human) OX=9606 GN=ANGPTL6 PE=1 SV=1	2	8	8	8	1	4	3	3	2	6	1	3	1	1	4	3	3	2	6	1	3	1	1	4	3	3	2	6	1	3	1	24.5	24.5	24.5	51.694	470	470;430	0	67.35	3.2	13.4	9.6
Q8TC12;Q8TC12-2;Q8TC12-3	Q8TC12;Q8TC12-2	3;2;1	3;2;1	3;2;1	Retinol dehydrogenase 11	RDH11	sp|Q8TC12|RDH11_HUMAN Retinol dehydrogenase 11 OS=Homo sapiens (Human) OX=9606 GN=RDH11 PE=1 SV=2;sp|Q8TC12-2|RDH11-2_HUMAN Isoform of Q8TC12, Isoform 2 of Retinol dehydrogenase 11 OS=Homo sapiens (Human) OX=9606 GN=RDH11 PE=1 SV=2	3	3	3	3	0	0	1	0	0	0	2	2	2	0	0	1	0	0	0	2	2	2	0	0	1	0	0	0	2	2	2	13.5	13.5	13.5	35.386	318	318;305;248	0	7.3371	0	0	3.1
Q8TDX5-2;Q8TDX5	Q8TDX5-2;Q8TDX5	1;1	1;1	1;1	2-amino-3-carboxymuconate-6-semialdehyde decarboxylase	ACMSD	sp|Q8TDX5-2|ACMSD-2_HUMAN Isoform of Q8TDX5, Isoform 2 of 2-amino-3-carboxymuconate-6-semialdehyde decarboxylase OS=Homo sapiens (Human) OX=9606 GN=ACMSD PE=1 SV=1;sp|Q8TDX5|ACMSD_HUMAN 2-amino-3-carboxymuconate-6-semialdehyde decarboxylase OS=Homo sapiens	2	1	1	1	0	0	0	0	0	0	1	0	0	0	0	0	0	0	0	1	0	0	0	0	0	0	0	0	1	0	0	4.7	4.7	4.7	31.213	278	278;336	1	-2	0	0	0
Q8WUA8	Q8WUA8	4	4	4	Tsukushin	TSKU	sp|Q8WUA8|TSK_HUMAN Tsukushin OS=Homo sapiens (Human) OX=9606 GN=TSKU PE=2 SV=3	1	4	4	4	4	3	3	0	0	0	0	0	0	4	3	3	0	0	0	0	0	0	4	3	3	0	0	0	0	0	0	20.4	20.4	20.4	37.807	353	353	0	11.799	20.4	18.1	10.2
Q8WUW1;Q8WUW1-2	Q8WUW1;Q8WUW1-2	1;1	1;1	1;1	Protein BRICK1	BRK1	sp|Q8WUW1|BRK1_HUMAN Protein BRICK1 OS=Homo sapiens (Human) OX=9606 GN=BRK1 PE=1 SV=1;sp|Q8WUW1-2|BRK1-2_HUMAN Isoform of Q8WUW1, Isoform 2 of Protein BRICK1 OS=Homo sapiens (Human) OX=9606 GN=BRK1 PE=1 SV=1	2	1	1	1	1	1	1	0	0	0	0	0	0	1	1	1	0	0	0	0	0	0	1	1	1	0	0	0	0	0	0	14.7	14.7	14.7	8.7448	75	75;106	0.0014388	3.9833	14.7	14.7	14.7
Q8WWA0;Q8WWU7-2;Q8WWU7	Q8WWA0;Q8WWU7-2;Q8WWU7	4;3;3	4;3;3	4;3;3	Intelectin-1;Intelectin-2	ITLN1;ITLN2	sp|Q8WWA0|ITLN1_HUMAN Intelectin-1 OS=Homo sapiens (Human) OX=9606 GN=ITLN1 PE=1 SV=1;sp|Q8WWU7-2|ITLN2-2_HUMAN Isoform of Q8WWU7, Isoform 2 of Intelectin-2 OS=Homo sapiens (Human) OX=9606 GN=ITLN2 PE=2 SV=1;sp|Q8WWU7|ITLN2_HUMAN Intelectin-2 OS=Homo sapie	3	4	4	4	0	0	0	3	3	4	0	0	0	0	0	0	3	3	4	0	0	0	0	0	0	3	3	4	0	0	0	16	16	16	34.961	313	313;324;325	0	9.8269	0	0	0
Q8WWZ8	Q8WWZ8	4	4	4	Oncoprotein-induced transcript 3 protein	OIT3	sp|Q8WWZ8|OIT3_HUMAN Oncoprotein-induced transcript 3 protein OS=Homo sapiens (Human) OX=9606 GN=OIT3 PE=1 SV=2	1	4	4	4	1	1	0	3	3	1	1	1	2	1	1	0	3	3	1	1	1	2	1	1	0	3	3	1	1	1	2	8.4	8.4	8.4	60.021	545	545	0	23.624	2.2	2.4	0
Q92619;F5H1R4;K7ES98;K7EM85;Q92619-2;K7ES92	Q92619;F5H1R4;K7ES98;K7EM85;Q92619-2;K7ES92	7;6;6;6;6;5	7;6;6;6;6;5	7;6;6;6;6;5	Minor histocompatibility protein HA-1;Minor histocompatibility antigen HA-1	HMHA1	sp|Q92619|HMHA1_HUMAN Rho GTPase-activating protein 45 OS=Homo sapiens (Human) OX=9606 GN=ARHGAP45 PE=1 SV=2;tr|F5H1R4|F5H1R4_HUMAN Isoform of K7EM85, Rho GTPase-activating protein 45 OS=Homo sapiens (Human) OX=9606 GN=ARHGAP45 PE=1 SV=1;tr|K7ES98|K7ES98_H	6	7	7	7	3	3	3	3	5	2	4	3	3	3	3	3	3	5	2	4	3	3	3	3	3	3	5	2	4	3	3	7.9	7.9	7.9	124.61	1136	1136;1019;1140;1163;1152;771	0	15.821	3.6	3.8	3.6
Q92859-3;Q92859-2;Q92859-4;Q92859	Q92859-3;Q92859-2;Q92859-4;Q92859	3;3;3;3	3;3;3;3	3;3;3;3	Neogenin	NEO1	sp|Q92859-3|NEO1-3_HUMAN Isoform of Q92859, Isoform 3 of Neogenin OS=Homo sapiens (Human) OX=9606 GN=NEO1 PE=1 SV=2;sp|Q92859-2|NEO1-2_HUMAN Isoform of Q92859, Isoform 2 of Neogenin OS=Homo sapiens (Human) OX=9606 GN=NEO1 PE=1 SV=2;sp|Q92859-4|NEO1-4_HUMAN	4	3	3	3	0	0	0	2	2	2	0	0	0	0	0	0	2	2	2	0	0	0	0	0	0	2	2	2	0	0	0	3	3	3	154.3	1408	1408;1408;1450;1461	0.0014881	4.4	0	0	0
Q92882	Q92882	3	3	3	Osteoclast-stimulating factor 1	OSTF1	sp|Q92882|OSTF1_HUMAN Osteoclast-stimulating factor 1 OS=Homo sapiens (Human) OX=9606 GN=OSTF1 PE=1 SV=2	1	3	3	3	1	1	1	2	2	2	1	0	1	1	1	1	2	2	2	1	0	1	1	1	1	2	2	2	1	0	1	22.9	22.9	22.9	23.787	214	214	0	14.694	5.6	5.6	5.6
Q92930;A0A2R8YDI9;H0YLJ8;H0YL94;H0YMN7;G3V196;A0A2R8YFB8;P51153;P59190-2;P59190	Q92930	3;1;1;1;1;1;1;1;1;1	2;0;0;0;0;0;0;0;0;0	2;0;0;0;0;0;0;0;0;0	Ras-related protein Rab-8B	RAB8B	sp|Q92930|RAB8B_HUMAN Ras-related protein Rab-8B OS=Homo sapiens (Human) OX=9606 GN=RAB8B PE=1 SV=2	10	3	2	2	3	2	2	0	0	0	1	1	1	2	1	1	0	0	0	0	0	0	2	1	1	0	0	0	0	0	0	17.9	12.6	12.6	23.584	207	207;44;47;48;92;237;246;203;208;212	0.0027701	3.52	17.9	11.1	11.1
Q92954-5;Q92954-4;Q92954-3;Q92954-6;Q92954-2;Q92954	Q92954-5;Q92954-4;Q92954-3;Q92954-6;Q92954-2;Q92954	8;8;8;8;8;8	8;8;8;8;8;8	8;8;8;8;8;8	Proteoglycan 4;Proteoglycan 4 C-terminal part	PRG4	sp|Q92954-5|PRG4-5_HUMAN Isoform of Q92954, Isoform E of Proteoglycan 4 OS=Homo sapiens (Human) OX=9606 GN=PRG4 PE=1 SV=3;sp|Q92954-4|PRG4-4_HUMAN Isoform of Q92954, Isoform D of Proteoglycan 4 OS=Homo sapiens (Human) OX=9606 GN=PRG4 PE=1 SV=3;sp|Q92954-3|	6	8	8	8	6	8	7	0	0	1	5	5	4	6	8	7	0	0	1	5	5	4	6	8	7	0	0	1	5	5	4	11.6	11.6	11.6	102.51	933	933;1270;1311;1361;1363;1404	0	323.31	7.4	11.6	9.8
Q93084-4;Q93084-2;Q93084-3;Q93084-7;Q93084;Q93084-6;Q93084-5	Q93084-4;Q93084-2;Q93084-3;Q93084-7;Q93084;Q93084-6;Q93084-5	14;14;14;14;14;14;14	14;14;14;14;14;14;14	11;11;11;11;11;11;11	Sarcoplasmic/endoplasmic reticulum calcium ATPase 3	ATP2A3	sp|Q93084-4|AT2A3-4_HUMAN Isoform of Q93084, Isoform SERCA3G of Sarcoplasmic/endoplasmic reticulum calcium ATPase 3 OS=Homo sapiens (Human) OX=9606 GN=ATP2A3 PE=1 SV=2;sp|Q93084-2|AT2A3-2_HUMAN Isoform of Q93084, Isoform SERCA3A of Sarcoplasmic/endoplasmic	7	14	14	11	4	4	5	1	0	0	8	7	8	4	4	5	1	0	0	8	7	8	2	2	3	0	0	0	6	6	7	21	21	17.2	109.13	998	998;999;1029;1033;1043;1044;1052	0	49.573	5.5	4.7	7.1
Q96AG4;I3L223	Q96AG4	4;1	4;1	4;1	Leucine-rich repeat-containing protein 59	LRRC59	sp|Q96AG4|LRC59_HUMAN Leucine-rich repeat-containing protein 59 OS=Homo sapiens (Human) OX=9606 GN=LRRC59 PE=1 SV=1	2	4	4	4	1	4	2	0	0	0	2	2	2	1	4	2	0	0	0	2	2	2	1	4	2	0	0	0	2	2	2	17.6	17.6	17.6	34.93	307	307;62	0	17.551	4.2	17.6	7.5
Q96AP7;F8WDW9	Q96AP7;F8WDW9	3;2	3;2	3;2	Endothelial cell-selective adhesion molecule	ESAM	sp|Q96AP7|ESAM_HUMAN Endothelial cell-selective adhesion molecule OS=Homo sapiens (Human) OX=9606 GN=ESAM PE=1 SV=1;tr|F8WDW9|F8WDW9_HUMAN Isoform of Q96AP7, Endothelial cell-selective adhesion molecule OS=Homo sapiens (Human) OX=9606 GN=ESAM PE=1 SV=1	2	3	3	3	1	0	1	0	0	0	0	0	2	1	0	1	0	0	0	0	0	2	1	0	1	0	0	0	0	0	2	14.9	14.9	14.9	41.176	390	390;245	0.0015291	5.0672	4.4	0	6.7
Q96C24;Q96C24-2	Q96C24;Q96C24-2	3;2	3;2	3;2	Synaptotagmin-like protein 4	SYTL4	sp|Q96C24|SYTL4_HUMAN Synaptotagmin-like protein 4 OS=Homo sapiens (Human) OX=9606 GN=SYTL4 PE=1 SV=2;sp|Q96C24-2|SYTL4-2_HUMAN Isoform of Q96C24, Isoform 2 of Synaptotagmin-like protein 4 OS=Homo sapiens (Human) OX=9606 GN=SYTL4 PE=1 SV=2	2	3	3	3	2	2	2	0	0	0	2	2	2	2	2	2	0	0	0	2	2	2	2	2	2	0	0	0	2	2	2	6.7	6.7	6.7	76.023	671	671;349	0	7.1454	3.3	3.3	4.8
Q96IY4;A0A087WSY5;Q96IY4-2;CON__Q2KIG3	Q96IY4;A0A087WSY5;Q96IY4-2	8;7;5;1	8;7;5;1	8;7;5;1	Carboxypeptidase B2	CPB2	sp|Q96IY4|CBPB2_HUMAN Carboxypeptidase B2 OS=Homo sapiens (Human) OX=9606 GN=CPB2 PE=1 SV=2;tr|A0A087WSY5|A0A087WSY5_HUMAN Isoform of Q96IY4, Peptidase_M14 domain-containing protein OS=Homo sapiens (Human) OX=9606 GN=CPB2 PE=1 SV=1;sp|Q96IY4-2|CBPB2-2_HUMA	4	8	8	8	8	6	7	0	0	0	8	8	8	8	6	7	0	0	0	8	8	8	8	6	7	0	0	0	8	8	8	24.6	24.6	24.6	48.424	423	423;386;360;423	0	295.48	24.6	13.5	18.2
Q96J42-2;Q96J42	Q96J42-2;Q96J42	1;1	1;1	1;1	Thioredoxin domain-containing protein 15	TXNDC15	sp|Q96J42-2|TXD15-2_HUMAN Isoform of Q96J42, Isoform 2 of Thioredoxin domain-containing protein 15 OS=Homo sapiens (Human) OX=9606 GN=TXNDC15 PE=1 SV=1;sp|Q96J42|TXD15_HUMAN Thioredoxin domain-containing protein 15 OS=Homo sapiens (Human) OX=9606 GN=TXNDC1	2	1	1	1	0	0	0	1	1	0	0	0	0	0	0	0	1	1	0	0	0	0	0	0	0	1	1	0	0	0	0	4.7	4.7	4.7	38.066	343	343;360	0.0014286	3.8879	0	0	0
Q96KN2	Q96KN2	17	17	1	Beta-Ala-His dipeptidase	CNDP1	sp|Q96KN2|CNDP1_HUMAN Beta-Ala-His dipeptidase OS=Homo sapiens (Human) OX=9606 GN=CNDP1 PE=1 SV=4	1	17	17	1	1	0	1	15	14	17	1	1	0	1	0	1	15	14	17	1	1	0	0	0	0	1	1	1	0	0	0	45.8	45.8	3.4	56.705	507	507	0	323.31	1.6	0	2
Q96L96	Q96L96	1	1	1	Alpha-protein kinase 3	ALPK3	sp|Q96L96|ALPK3_HUMAN Alpha-protein kinase 3 OS=Homo sapiens (Human) OX=9606 GN=ALPK3 PE=1 SV=2	1	1	1	1	1	1	1	0	0	0	1	1	1	1	1	1	0	0	0	1	1	1	1	1	1	0	0	0	1	1	1	0.6	0.6	0.6	201.27	1907	1907	0.0088608	2.7298	0.6	0.6	0.6
Q96NZ9;Q96NZ9-4;Q96NZ9-2	Q96NZ9;Q96NZ9-4;Q96NZ9-2	3;3;2	3;3;2	1;1;1	Proline-rich acidic protein 1	PRAP1	sp|Q96NZ9|PRAP1_HUMAN Proline-rich acidic protein 1 OS=Homo sapiens (Human) OX=9606 GN=PRAP1 PE=1 SV=2;sp|Q96NZ9-4|PRAP1-4_HUMAN Isoform of Q96NZ9, Isoform 4 of Proline-rich acidic protein 1 OS=Homo sapiens (Human) OX=9606 GN=PRAP1 PE=2 SV=2;sp|Q96NZ9-2|PR	3	3	3	1	0	0	0	2	3	2	2	2	1	0	0	0	2	3	2	2	2	1	0	0	0	1	1	1	0	0	0	30.5	30.5	6.6	17.207	151	151;142;90	0	101.96	0	0	0
Q96PD5;Q96PD5-2	Q96PD5;Q96PD5-2	7;6	7;6	7;6	N-acetylmuramoyl-L-alanine amidase	PGLYRP2	sp|Q96PD5|PGRP2_HUMAN N-acetylmuramoyl-L-alanine amidase OS=Homo sapiens (Human) OX=9606 GN=PGLYRP2 PE=1 SV=1;sp|Q96PD5-2|PGRP2-2_HUMAN Isoform of Q96PD5, Isoform 2 of N-acetylmuramoyl-L-alanine amidase OS=Homo sapiens (Human) OX=9606 GN=PGLYRP2 PE=1 SV=1	2	7	7	7	3	3	5	1	1	1	6	6	7	3	3	5	1	1	1	6	6	7	3	3	5	1	1	1	6	6	7	24	24	24	62.216	576	576;634	0	219.03	6.1	9.4	16.3
Q96QR1	Q96QR1	2	2	2	Secretoglobin family 3A member 1	SCGB3A1	sp|Q96QR1|SG3A1_HUMAN Secretoglobin family 3A member 1 OS=Homo sapiens (Human) OX=9606 GN=SCGB3A1 PE=1 SV=2	1	2	2	2	2	1	2	0	0	0	0	0	0	2	1	2	0	0	0	0	0	0	2	1	2	0	0	0	0	0	0	48.1	48.1	48.1	10.1	104	104	0	16.818	48.1	18.3	48.1
Q99733;Q99733-2	Q99733;Q99733-2	5;5	4;4	4;4	Nucleosome assembly protein 1-like 4	NAP1L4	sp|Q99733|NP1L4_HUMAN Nucleosome assembly protein 1-like 4 OS=Homo sapiens (Human) OX=9606 GN=NAP1L4 PE=1 SV=1;sp|Q99733-2|NP1L4-2_HUMAN Isoform of Q99733, Isoform 2 of Nucleosome assembly protein 1-like 4 OS=Homo sapiens (Human) OX=9606 GN=NAP1L4 PE=1 SV=	2	5	4	4	0	0	0	3	3	3	0	0	2	0	0	0	2	2	2	0	0	1	0	0	0	2	2	2	0	0	1	17.6	14.9	14.9	42.823	375	375;386	0	9.4211	0	0	0
Q99832-3;Q99832;Q99832-2;Q99832-4	Q99832-3;Q99832;Q99832-2;Q99832-4	4;4;3;3	4;4;3;3	4;4;3;3	T-complex protein 1 subunit eta	CCT7	sp|Q99832-3|TCPH-3_HUMAN Isoform of Q99832, Isoform 3 of T-complex protein 1 subunit eta OS=Homo sapiens (Human) OX=9606 GN=CCT7 PE=1 SV=2;sp|Q99832|TCPH_HUMAN T-complex protein 1 subunit eta OS=Homo sapiens (Human) OX=9606 GN=CCT7 PE=1 SV=2;sp|Q99832-2|TC	4	4	4	4	2	1	4	0	0	0	0	0	0	2	1	4	0	0	0	0	0	0	2	1	4	0	0	0	0	0	0	8.4	8.4	8.4	54.804	499	499;543;339;456	0	9.3864	4.6	2.4	8.4
Q99952-2;Q99952	Q99952-2;Q99952	1;1	1;1	1;1	Tyrosine-protein phosphatase non-receptor type 18	PTPN18	sp|Q99952-2|PTN18-2_HUMAN Isoform of Q99952, Isoform 2 of Tyrosine-protein phosphatase non-receptor type 18 OS=Homo sapiens (Human) OX=9606 GN=PTPN18 PE=1 SV=2;sp|Q99952|PTN18_HUMAN Tyrosine-protein phosphatase non-receptor type 18 OS=Homo sapiens (Human)	2	1	1	1	0	1	0	0	0	0	0	0	0	0	1	0	0	0	0	0	0	0	0	1	0	0	0	0	0	0	0	8.5	8.5	8.5	38.475	353	353;460	0	11.16	0	8.5	0
Q99969	Q99969	4	4	4	Retinoic acid receptor responder protein 2	RARRES2	sp|Q99969|RARR2_HUMAN Retinoic acid receptor responder protein 2 OS=Homo sapiens (Human) OX=9606 GN=RARRES2 PE=1 SV=1	1	4	4	4	2	3	3	0	0	0	1	2	2	2	3	3	0	0	0	1	2	2	2	3	3	0	0	0	1	2	2	42.3	42.3	42.3	18.617	163	163	0	65.291	14.1	31.3	31.3
Q99983	Q99983	3	3	3	Osteomodulin	OMD	sp|Q99983|OMD_HUMAN Osteomodulin OS=Homo sapiens (Human) OX=9606 GN=OMD PE=1 SV=1	1	3	3	3	0	0	0	0	1	3	0	0	0	0	0	0	0	1	3	0	0	0	0	0	0	0	1	3	0	0	0	10.7	10.7	10.7	49.492	421	421	0	10.639	0	0	0
Q9BS26	Q9BS26	4	4	4	Endoplasmic reticulum resident protein 44	ERP44	sp|Q9BS26|ERP44_HUMAN Endoplasmic reticulum resident protein 44 OS=Homo sapiens (Human) OX=9606 GN=ERP44 PE=1 SV=1	1	4	4	4	0	2	0	2	1	0	0	1	0	0	2	0	2	1	0	0	1	0	0	2	0	2	1	0	0	1	0	12.8	12.8	12.8	46.971	406	406	0	7.6001	0	6.2	0
Q9BSJ8;Q9BSJ8-2	Q9BSJ8;Q9BSJ8-2	3;3	3;3	3;3	Extended synaptotagmin-1	ESYT1	sp|Q9BSJ8|ESYT1_HUMAN Extended synaptotagmin-1 OS=Homo sapiens (Human) OX=9606 GN=ESYT1 PE=1 SV=1;sp|Q9BSJ8-2|ESYT1-2_HUMAN Isoform of Q9BSJ8, Isoform 2 of Extended synaptotagmin-1 OS=Homo sapiens (Human) OX=9606 GN=ESYT1 PE=1 SV=1	2	3	3	3	1	1	1	0	0	0	1	1	1	1	1	1	0	0	0	1	1	1	1	1	1	0	0	0	1	1	1	4	4	4	122.85	1104	1104;1114	0.0015504	5.2272	1.4	1.4	1.1
Q9BUF5	Q9BUF5	5	1	1	Tubulin beta-6 chain	TUBB6	sp|Q9BUF5|TBB6_HUMAN Tubulin beta-6 chain OS=Homo sapiens (Human) OX=9606 GN=TUBB6 PE=1 SV=1	1	5	1	1	3	5	5	5	4	3	3	3	3	0	1	1	1	0	0	0	0	0	0	1	1	1	0	0	0	0	0	14.6	3.8	3.8	49.857	446	446	0	8.6059	7.6	14.6	14.6
Q9BUL8;C9J363;C9J6F3	Q9BUL8;C9J363;C9J6F3	4;3;3	4;3;3	4;3;3	Programmed cell death protein 10	PDCD10	sp|Q9BUL8|PDC10_HUMAN Programmed cell death protein 10 OS=Homo sapiens (Human) OX=9606 GN=PDCD10 PE=1 SV=1;tr|C9J363|C9J363_HUMAN Isoform of Q9BUL8, Programmed cell death 10, isoform CRA_b OS=Homo sapiens (Human) OX=9606 GN=PDCD10 PE=1 SV=1;tr|C9J6F3|C9J6F	3	4	4	4	3	2	3	1	1	0	0	1	0	3	2	3	1	1	0	0	1	0	3	2	3	1	1	0	0	1	0	22.6	22.6	22.6	24.701	212	212;149;186	0	8.5484	17.5	10.8	16.5
Q9BUN1;Q9BUN1-2	Q9BUN1;Q9BUN1-2	2;1	2;1	2;1	Protein MENT	MENT	sp|Q9BUN1|MENT_HUMAN Protein MENT OS=Homo sapiens (Human) OX=9606 GN=MENT PE=2 SV=1;sp|Q9BUN1-2|MENT-2_HUMAN Isoform of Q9BUN1, Isoform 2 of Protein MENT OS=Homo sapiens (Human) OX=9606 GN=MENT PE=2 SV=1	2	2	2	2	0	0	0	2	1	1	0	0	0	0	0	0	2	1	1	0	0	0	0	0	0	2	1	1	0	0	0	6.7	6.7	6.7	36.769	341	341;176	0	47.841	0	0	0
Q9BWP8-8;Q9BWP8-7;Q9BWP8-6;Q9BWP8-5;Q9BWP8-4;Q9BWP8-3;Q9BWP8-2;Q9BWP8-9;Q9BWP8;Q9BWP8-10	Q9BWP8-8;Q9BWP8-7;Q9BWP8-6;Q9BWP8-5;Q9BWP8-4;Q9BWP8-3;Q9BWP8-2;Q9BWP8-9;Q9BWP8;Q9BWP8-10	5;5;5;5;5;5;5;5;5;5	5;5;5;5;5;5;5;5;5;5	5;5;5;5;5;5;5;5;5;5	Collectin-11	COLEC11	sp|Q9BWP8-8|COL11-8_HUMAN Isoform of Q9BWP8, Isoform 8 of Collectin-11 OS=Homo sapiens (Human) OX=9606 GN=COLEC11 PE=1 SV=1;sp|Q9BWP8-7|COL11-7_HUMAN Isoform of Q9BWP8, Isoform 7 of Collectin-11 OS=Homo sapiens (Human) OX=9606 GN=COLEC11 PE=1 SV=1;sp|Q9BWP	10	5	5	5	4	4	4	5	4	5	4	4	3	4	4	4	5	4	5	4	4	3	4	4	4	5	4	5	4	4	3	35.5	35.5	35.5	21.589	197	197;221;221;223;245;247;247;268;271;285	0	323.31	29.9	29.9	29.9
Q9BYE9	Q9BYE9	10	10	10	Cadherin-related family member 2	CDHR2	sp|Q9BYE9|CDHR2_HUMAN Cadherin-related family member 2 OS=Homo sapiens (Human) OX=9606 GN=CDHR2 PE=1 SV=2	1	10	10	10	0	0	0	9	7	0	0	0	0	0	0	0	9	7	0	0	0	0	0	0	0	9	7	0	0	0	0	9.9	9.9	9.9	141.54	1310	1310	0	87.402	0	0	0
Q9GZN8;Q9GZN8-2	Q9GZN8;Q9GZN8-2	1;1	1;1	1;1	UPF0687 protein C20orf27	C20orf27	sp|Q9GZN8|CT027_HUMAN UPF0687 protein C20orf27 OS=Homo sapiens (Human) OX=9606 GN=C20orf27 PE=1 SV=3;sp|Q9GZN8-2|CT027-2_HUMAN Isoform of Q9GZN8, Isoform 2 of UPF0687 protein C20orf27 OS=Homo sapiens (Human) OX=9606 GN=C20orf27 PE=1 SV=3	2	1	1	1	0	0	0	0	0	0	1	1	0	0	0	0	0	0	0	1	1	0	0	0	0	0	0	0	1	1	0	8	8	8	19.291	174	174;199	0.0089059	2.7623	0	0	0
Q9H0U4;E9PLD0;Q92928	Q9H0U4;E9PLD0;Q92928	6;5;4	6;5;4	2;1;1	Ras-related protein Rab-1B;Putative Ras-related protein Rab-1C	RAB1B;RAB1C	sp|Q9H0U4|RAB1B_HUMAN Ras-related protein Rab-1B OS=Homo sapiens (Human) OX=9606 GN=RAB1B PE=1 SV=1;tr|E9PLD0|E9PLD0_HUMAN Isoform of Q9H0U4, Ras-related protein Rab-1B OS=Homo sapiens (Human) OX=9606 GN=RAB1B PE=1 SV=1;sp|Q92928|RAB1C_HUMAN Putative Ras-r	3	6	6	2	4	3	3	2	3	0	4	2	4	4	3	3	2	3	0	4	2	4	2	1	1	1	1	0	1	1	1	45.8	45.8	18.9	22.171	201	201;169;201	0	50.239	32.3	19.9	21.9
Q9H4B7;CON__ENSEMBL:ENSBTAP00000025008	Q9H4B7	17;6	17;6	15;4	Tubulin beta-1 chain	TUBB1	sp|Q9H4B7|TBB1_HUMAN Tubulin beta-1 chain OS=Homo sapiens (Human) OX=9606 GN=TUBB1 PE=1 SV=1	2	17	17	15	15	16	14	15	14	9	12	13	13	15	16	14	15	14	9	12	13	13	13	14	12	13	12	7	10	11	11	57.4	57.4	53	50.326	451	451;536	0	323.31	51	53	45.9
Q9H939;Q9H939-2	Q9H939;Q9H939-2	9;7	9;7	9;7	Proline-serine-threonine phosphatase-interacting protein 2	PSTPIP2	sp|Q9H939|PPIP2_HUMAN Proline-serine-threonine phosphatase-interacting protein 2 OS=Homo sapiens (Human) OX=9606 GN=PSTPIP2 PE=1 SV=4;sp|Q9H939-2|PPIP2-2_HUMAN Isoform of Q9H939, Isoform 2 of Proline-serine-threonine phosphatase-interacting protein 2 OS=Ho	2	9	9	9	7	8	8	0	0	0	0	1	1	7	8	8	0	0	0	0	1	1	7	8	8	0	0	0	0	1	1	35	35	35	38.858	334	334;312	0	26.288	29.9	32	32.9
Q9HBI1-3;Q9HBI1;Q9HBI1-2;A0A087WZB5;Q9NVD7	Q9HBI1-3;Q9HBI1;Q9HBI1-2;A0A087WZB5	10;10;10;8;2	10;10;10;8;2	10;10;10;8;2	Beta-parvin	PARVB	sp|Q9HBI1-3|PARVB-3_HUMAN Isoform of Q9HBI1, Isoform 3 of Beta-parvin OS=Homo sapiens (Human) OX=9606 GN=PARVB PE=1 SV=1;sp|Q9HBI1|PARVB_HUMAN Beta-parvin OS=Homo sapiens (Human) OX=9606 GN=PARVB PE=1 SV=1;sp|Q9HBI1-2|PARVB-2_HUMAN Isoform of Q9HBI1, Isofo	5	10	10	10	9	5	8	4	5	5	8	8	8	9	5	8	4	5	5	8	8	8	9	5	8	4	5	5	8	8	8	40.7	40.7	40.7	37.538	327	327;364;397;289;372	0	225.97	32.4	18.7	33.3
Q9HCN6-2;Q9HCN6;Q9HCN6-3	Q9HCN6-2;Q9HCN6;Q9HCN6-3	3;3;3	3;3;3	3;3;3	Platelet glycoprotein VI	GP6	sp|Q9HCN6-2|GPVI-2_HUMAN Isoform of Q9HCN6, Isoform 2 of Platelet glycoprotein VI OS=Homo sapiens (Human) OX=9606 GN=GP6 PE=1 SV=4;sp|Q9HCN6|GPVI_HUMAN Platelet glycoprotein VI OS=Homo sapiens (Human) OX=9606 GN=GP6 PE=1 SV=4;sp|Q9HCN6-3|GPVI-3_HUMAN Isofo	3	3	3	3	0	0	0	2	2	3	0	0	0	0	0	0	2	2	3	0	0	0	0	0	0	2	2	3	0	0	0	11.8	11.8	11.8	35.091	321	321;339;620	0	7.9344	0	0	0
Q9HD20	Q9HD20	1	1	1	Manganese-transporting ATPase 13A1	ATP13A1	sp|Q9HD20|AT131_HUMAN Manganese-transporting ATPase 13A1 OS=Homo sapiens (Human) OX=9606 GN=ATP13A1 PE=1 SV=2	1	1	1	1	1	0	0	0	0	0	0	0	0	1	0	0	0	0	0	0	0	0	1	0	0	0	0	0	0	0	0	1.3	1.3	1.3	132.95	1204	1204	1	-2	1.3	0	0
Q9HDC9;Q9HDC9-2	Q9HDC9;Q9HDC9-2	11;9	11;9	11;9	Adipocyte plasma membrane-associated protein	APMAP	sp|Q9HDC9|APMAP_HUMAN Adipocyte plasma membrane-associated protein OS=Homo sapiens (Human) OX=9606 GN=APMAP PE=1 SV=2;sp|Q9HDC9-2|APMAP-2_HUMAN Isoform of Q9HDC9, Isoform 2 of Adipocyte plasma membrane-associated protein OS=Homo sapiens (Human) OX=9606 GN=	2	11	11	11	5	7	5	3	3	4	7	6	6	5	7	5	3	3	4	7	6	6	5	7	5	3	3	4	7	6	6	39.4	39.4	39.4	46.48	416	416;289	0	36.282	20.2	28.4	19
Q9NPG4	Q9NPG4	7	7	7	Protocadherin-12	PCDH12	sp|Q9NPG4|PCD12_HUMAN Protocadherin-12 OS=Homo sapiens (Human) OX=9606 GN=PCDH12 PE=1 SV=1	1	7	7	7	0	0	0	5	6	5	0	0	0	0	0	0	5	6	5	0	0	0	0	0	0	5	6	5	0	0	0	10.6	10.6	10.6	128.99	1184	1184	0	72.268	0	0	0
Q9NPY3	Q9NPY3	1	1	1	Complement component C1q receptor	CD93	sp|Q9NPY3|C1QR1_HUMAN Complement component C1q receptor OS=Homo sapiens (Human) OX=9606 GN=CD93 PE=1 SV=3	1	1	1	1	0	0	0	1	1	1	0	0	0	0	0	0	1	1	1	0	0	0	0	0	0	1	1	1	0	0	0	2.8	2.8	2.8	68.559	652	652	0	18.784	0	0	0
Q9NR12;Q9NR12-3;Q9NR12-5;Q9NR12-6;Q9NR12-4;Q9NR12-2	Q9NR12;Q9NR12-3;Q9NR12-5;Q9NR12-6;Q9NR12-4;Q9NR12-2	4;3;3;3;3;3	4;3;3;3;3;3	4;3;3;3;3;3	PDZ and LIM domain protein 7	PDLIM7	sp|Q9NR12|PDLI7_HUMAN PDZ and LIM domain protein 7 OS=Homo sapiens (Human) OX=9606 GN=PDLIM7 PE=1 SV=1;sp|Q9NR12-3|PDLI7-3_HUMAN Isoform of Q9NR12, Isoform 3 of PDZ and LIM domain protein 7 OS=Homo sapiens (Human) OX=9606 GN=PDLIM7 PE=1 SV=1;sp|Q9NR12-5|PD	6	4	4	4	2	2	2	0	1	0	1	2	2	2	2	2	0	1	0	1	2	2	2	2	2	0	1	0	1	2	2	9.4	9.4	9.4	49.844	457	457;153;191;222;287;423	0	9.0456	4.8	4.8	4.8
Q9NR31;Q9NR31-2;Q5SQT8;D6RDB2;Q9Y6B6	Q9NR31;Q9NR31-2;Q5SQT8	4;3;2;1;1	4;3;2;1;1	4;3;2;1;1	GTP-binding protein SAR1a	SAR1A	sp|Q9NR31|SAR1A_HUMAN GTP-binding protein SAR1a OS=Homo sapiens (Human) OX=9606 GN=SAR1A PE=1 SV=1;sp|Q9NR31-2|SAR1A-2_HUMAN Isoform of Q9NR31, Isoform 2 of GTP-binding protein SAR1a OS=Homo sapiens (Human) OX=9606 GN=SAR1A PE=1 SV=1;tr|Q5SQT8|Q5SQT8_HUMAN	5	4	4	4	4	4	3	0	0	1	3	3	3	4	4	3	0	0	1	3	3	3	4	4	3	0	0	1	3	3	3	33.3	33.3	33.3	22.367	198	198;155;121;144;198	0	25.226	33.3	33.3	23.2
Q9NRW1;Q9NRW1-2	Q9NRW1;Q9NRW1-2	5;4	5;4	2;2	Ras-related protein Rab-6B	RAB6B	sp|Q9NRW1|RAB6B_HUMAN Ras-related protein Rab-6B OS=Homo sapiens (Human) OX=9606 GN=RAB6B PE=1 SV=1;sp|Q9NRW1-2|RAB6B-2_HUMAN Isoform of Q9NRW1, Isoform 2 of Ras-related protein Rab-6B OS=Homo sapiens (Human) OX=9606 GN=RAB6B PE=1 SV=1	2	5	5	2	1	3	2	1	1	0	2	4	4	1	3	2	1	1	0	2	4	4	0	2	1	0	0	0	1	1	1	31.7	31.7	15.4	23.461	208	208;195	0	56.38	5.3	20.7	15.9
Q9NS28	Q9NS28	2	2	2	Regulator of G-protein signaling 18	RGS18	sp|Q9NS28|RGS18_HUMAN Regulator of G-protein signaling 18 OS=Homo sapiens (Human) OX=9606 GN=RGS18 PE=1 SV=1	1	2	2	2	1	1	1	0	0	0	2	2	2	1	1	1	0	0	0	2	2	2	1	1	1	0	0	0	2	2	2	12.8	12.8	12.8	27.582	235	235	0	22.549	8.9	8.9	8.9
Q9NTG7-2	Q9NTG7-2	1	1	1			sp|Q9NTG7-2|SIR3-2_HUMAN Isoform of Q9NTG7, Isoform 2 of NAD-dependent protein deacetylase sirtuin-3, mitochondrial OS=Homo sapiens (Human) OX=9606 GN=SIRT3 PE=1 SV=2	1	1	1	1	0	0	0	1	1	1	1	1	1	0	0	0	1	1	1	1	1	1	0	0	0	1	1	1	1	1	1	6.2	6.2	6.2	28.567	257	257	1	-2	0	0	0
Q9NY65;Q9NY65-2	Q9NY65;Q9NY65-2	14;12	5;3	5;3	Tubulin alpha-8 chain	TUBA8	sp|Q9NY65|TBA8_HUMAN Tubulin alpha-8 chain OS=Homo sapiens (Human) OX=9606 GN=TUBA8 PE=1 SV=1;sp|Q9NY65-2|TBA8-2_HUMAN Isoform of Q9NY65, Isoform 2 of Tubulin alpha-8 chain OS=Homo sapiens (Human) OX=9606 GN=TUBA8 PE=1 SV=1	2	14	5	5	9	9	11	7	10	5	11	13	11	2	3	4	1	2	0	3	5	4	2	3	4	1	2	0	3	5	4	43.7	15.1	15.1	50.093	449	449;383	0	41.509	27.4	26.7	34.7
Q9NYF0-2;Q9NYF0	Q9NYF0-2;Q9NYF0	1;1	1;1	1;1	Dapper homolog 1	DACT1	sp|Q9NYF0-2|DACT1-2_HUMAN Isoform of Q9NYF0, Isoform 2 of Dapper homolog 1 OS=Homo sapiens (Human) OX=9606 GN=DACT1 PE=1 SV=2;sp|Q9NYF0|DACT1_HUMAN Dapper homolog 1 OS=Homo sapiens (Human) OX=9606 GN=DACT1 PE=1 SV=2	2	1	1	1	0	0	0	0	0	0	0	0	1	0	0	0	0	0	0	0	0	1	0	0	0	0	0	0	0	0	1	1.3	1.3	1.3	86.211	799	799;836	1	-2	0	0	0
Q9NYL9;H0YNJ8	Q9NYL9	3;1	3;1	3;1	Tropomodulin-3	TMOD3	sp|Q9NYL9|TMOD3_HUMAN Tropomodulin-3 OS=Homo sapiens (Human) OX=9606 GN=TMOD3 PE=1 SV=1	2	3	3	3	2	1	2	0	0	0	2	1	2	2	1	2	0	0	0	2	1	2	2	1	2	0	0	0	2	1	2	15.1	15.1	15.1	39.594	352	352;213	0	11.054	10.8	4.8	10.2
Q9NZN3;Q9NZN3-2;Q9H223	Q9NZN3	23;5;4	23;5;4	15;3;2	EH domain-containing protein 3	EHD3	sp|Q9NZN3|EHD3_HUMAN EH domain-containing protein 3 OS=Homo sapiens (Human) OX=9606 GN=EHD3 PE=1 SV=2	3	23	23	15	14	13	18	11	14	11	13	10	13	14	13	18	11	14	11	13	10	13	7	7	11	6	9	6	8	5	8	57.6	57.6	40.2	60.886	535	535;175;541	0	323.31	36.1	32	46.2
Q9UBV8	Q9UBV8	2	2	2	Peflin	PEF1	sp|Q9UBV8|PEF1_HUMAN Peflin OS=Homo sapiens (Human) OX=9606 GN=PEF1 PE=1 SV=1	1	2	2	2	1	1	0	0	0	0	0	0	0	1	1	0	0	0	0	0	0	0	1	1	0	0	0	0	0	0	0	8.5	8.5	8.5	30.381	284	284	0.0026774	3.2235	3.9	4.6	0
Q9UHG3;Q9UHG3-2;F8W8W4	Q9UHG3;Q9UHG3-2	6;6;1	6;6;1	6;6;1	Prenylcysteine oxidase 1	PCYOX1	sp|Q9UHG3|PCYOX_HUMAN Prenylcysteine oxidase 1 OS=Homo sapiens (Human) OX=9606 GN=PCYOX1 PE=1 SV=3;sp|Q9UHG3-2|PCYOX-2_HUMAN Isoform of Q9UHG3, Isoform 2 of Prenylcysteine oxidase 1 OS=Homo sapiens (Human) OX=9606 GN=PCYOX1 PE=1 SV=3	3	6	6	6	5	2	3	0	0	0	0	0	0	5	2	3	0	0	0	0	0	0	5	2	3	0	0	0	0	0	0	17.2	17.2	17.2	56.639	505	505;428;293	0	33.369	14.1	4.8	8.3
Q9UJU6;Q9UJU6-2;Q9UJU6-3;B4DDD6;Q9UJU6-6;F8WBG8;Q9UJU6-5;Q9UJU6-4;F8WC20;F8WBB2;F8WFE1;F2Z2V3;F8WB73;F8WCK3;F2Z3E3	Q9UJU6;Q9UJU6-2;Q9UJU6-3;B4DDD6;Q9UJU6-6;F8WBG8;Q9UJU6-5;Q9UJU6-4	8;8;8;7;7;4;4;4;2;2;2;1;1;1;1	8;8;8;7;7;4;4;4;2;2;2;1;1;1;1	8;8;8;7;7;4;4;4;2;2;2;1;1;1;1	Drebrin-like protein	DBNL	sp|Q9UJU6|DBNL_HUMAN Drebrin-like protein OS=Homo sapiens (Human) OX=9606 GN=DBNL PE=1 SV=1;sp|Q9UJU6-2|DBNL-2_HUMAN Isoform of Q9UJU6, Isoform 2 of Drebrin-like protein OS=Homo sapiens (Human) OX=9606 GN=DBNL PE=1 SV=1;sp|Q9UJU6-3|DBNL-3_HUMAN Isoform of	15	8	8	8	2	3	3	7	6	4	2	2	2	2	3	3	7	6	4	2	2	2	2	3	3	7	6	4	2	2	2	27	27	27	48.207	430	430;431;439;406;382;128;327;336;50;62;87;27;31;40;48	0	80.754	8.4	8.8	10.7
Q9ULX6-2;Q9ULX6	Q9ULX6-2;Q9ULX6	1;1	1;1	1;1	A-kinase anchor protein 8-like	AKAP8L	sp|Q9ULX6-2|AKP8L-2_HUMAN Isoform of Q9ULX6, Isoform 2 of A-kinase anchor protein 8-like OS=Homo sapiens (Human) OX=9606 GN=AKAP8L PE=1 SV=4;sp|Q9ULX6|AKP8L_HUMAN A-kinase anchor protein 8-like OS=Homo sapiens (Human) OX=9606 GN=AKAP8L PE=1 SV=4	2	1	1	1	1	0	0	0	0	0	0	0	0	1	0	0	0	0	0	0	0	0	1	0	0	0	0	0	0	0	0	1.4	1.4	1.4	65.22	585	585;646	1	-2	1.4	0	0
Q9UNF0-2;Q9UNF0	Q9UNF0-2;Q9UNF0	4;4	4;4	4;4	Protein kinase C and casein kinase substrate in neurons protein 2	PACSIN2	sp|Q9UNF0-2|PACN2-2_HUMAN Isoform of Q9UNF0, Isoform 2 of Protein kinase C and casein kinase substrate in neurons protein 2 OS=Homo sapiens (Human) OX=9606 GN=PACSIN2 PE=1 SV=2;sp|Q9UNF0|PACN2_HUMAN Protein kinase C and casein kinase substrate in neurons p	2	4	4	4	0	0	0	3	1	2	0	0	0	0	0	0	3	1	2	0	0	0	0	0	0	3	1	2	0	0	0	9.2	9.2	9.2	51.353	445	445;486	0	7.2879	0	0	0
Q9Y224	Q9Y224	1	1	1	UPF0568 protein C14orf166	C14orf166	sp|Q9Y224|RTRAF_HUMAN RNA transcription, translation and transport factor protein OS=Homo sapiens (Human) OX=9606 GN=RTRAF PE=1 SV=1	1	1	1	1	1	0	1	0	0	0	0	0	0	1	0	1	0	0	0	0	0	0	1	0	1	0	0	0	0	0	0	8.2	8.2	8.2	28.068	244	244	0.0089172	2.7786	8.2	0	8.2
Q9Y240;V9H0X6;M0R081	Q9Y240;V9H0X6;M0R081	4;3;3	4;3;3	4;3;3	C-type lectin domain family 11 member A	CLEC11A	sp|Q9Y240|CLC11_HUMAN C-type lectin domain family 11 member A OS=Homo sapiens (Human) OX=9606 GN=CLEC11A PE=1 SV=1;tr|V9H0X6|V9H0X6_HUMAN Isoform of Q9Y240, C-type lectin domain family 11 member A OS=Homo sapiens (Human) OX=9606 GN=CLEC11A PE=1 SV=1;tr|M0R	3	4	4	4	0	0	0	3	3	2	0	0	0	0	0	0	3	3	2	0	0	0	0	0	0	3	3	2	0	0	0	17	17	17	35.694	323	323;245;317	0	9.1645	0	0	0
Q9Y251-4;Q9Y251-3;Q9Y251-2;Q9Y251;D6RAQ1;D6RHG4	Q9Y251-4;Q9Y251-3;Q9Y251-2;Q9Y251;D6RAQ1;D6RHG4	4;4;4;4;2;2	4;4;4;4;2;2	4;4;4;4;2;2	Heparanase;Heparanase 8 kDa subunit;Heparanase 50 kDa subunit	HPSE	sp|Q9Y251-4|HPSE-4_HUMAN Isoform of Q9Y251, Isoform 4 of Heparanase OS=Homo sapiens (Human) OX=9606 GN=HPSE PE=1 SV=2;sp|Q9Y251-3|HPSE-3_HUMAN Isoform of Q9Y251, Isoform 3 of Heparanase OS=Homo sapiens (Human) OX=9606 GN=HPSE PE=1 SV=2;sp|Q9Y251-2|HPSE-2_H	6	4	4	4	3	1	2	1	2	0	2	1	1	3	1	2	1	2	0	2	1	1	3	1	2	1	2	0	2	1	1	14.5	14.5	14.5	42.791	380	380;469;485;543;168;226	0	20.187	12.1	2.4	7.1
Q9Y277-2;Q9Y277;E5RFP6	Q9Y277-2;Q9Y277	3;3;1	3;3;1	3;3;1	Voltage-dependent anion-selective channel protein 3	VDAC3	sp|Q9Y277-2|VDAC3-2_HUMAN Isoform of Q9Y277, Isoform 2 of Voltage-dependent anion-selective channel protein 3 OS=Homo sapiens (Human) OX=9606 GN=VDAC3 PE=1 SV=1;sp|Q9Y277|VDAC3_HUMAN Voltage-dependent anion-selective channel protein 3 OS=Homo sapiens (Huma	3	3	3	3	2	2	2	0	0	0	1	2	1	2	2	2	0	0	0	1	2	1	2	2	2	0	0	0	1	2	1	16.5	16.5	16.5	30.789	284	284;283;134	0	10.257	12.7	12.7	12.7
Q9Y2A7;Q9Y2A7-2	Q9Y2A7;Q9Y2A7-2	3;3	3;3	3;3	Nck-associated protein 1	NCKAP1	sp|Q9Y2A7|NCKP1_HUMAN Nck-associated protein 1 OS=Homo sapiens (Human) OX=9606 GN=NCKAP1 PE=1 SV=1;sp|Q9Y2A7-2|NCKP1-2_HUMAN Isoform of Q9Y2A7, Isoform 2 of Nck-associated protein 1 OS=Homo sapiens (Human) OX=9606 GN=NCKAP1 PE=1 SV=1	2	3	3	3	0	1	1	0	0	0	0	1	0	0	1	1	0	0	0	0	1	0	0	1	1	0	0	0	0	1	0	3	3	3	128.79	1128	1128;1134	0.0013966	3.6273	0	1.2	0.7
Q9Y3F4;Q9Y3F4-2	Q9Y3F4;Q9Y3F4-2	1;1	1;1	1;1	Serine-threonine kinase receptor-associated protein	STRAP	sp|Q9Y3F4|STRAP_HUMAN Serine-threonine kinase receptor-associated protein OS=Homo sapiens (Human) OX=9606 GN=STRAP PE=1 SV=1;sp|Q9Y3F4-2|STRAP-2_HUMAN Isoform of Q9Y3F4, Isoform 2 of Serine-threonine kinase receptor-associated protein OS=Homo sapiens (Huma	2	1	1	1	0	0	0	1	1	1	0	0	0	0	0	0	1	1	1	0	0	0	0	0	0	1	1	1	0	0	0	4.6	4.6	4.6	38.438	350	350;363	0.0027248	3.3659	0	0	0
Q9Y490;Q9Y4G6;A0A1B0GVU7	Q9Y490	96;9;5	96;9;5	96;9;5	Talin-1	TLN1	sp|Q9Y490|TLN1_HUMAN Talin-1 OS=Homo sapiens (Human) OX=9606 GN=TLN1 PE=1 SV=3	3	96	96	96	84	85	86	55	59	39	68	70	67	84	85	86	55	59	39	68	70	67	84	85	86	55	59	39	68	70	67	59.3	59.3	59.3	269.76	2541	2541;2542;1567	0	323.31	52.1	50.8	53.4
Q9Y5C1	Q9Y5C1	3	3	3	Angiopoietin-related protein 3	ANGPTL3	sp|Q9Y5C1|ANGL3_HUMAN Angiopoietin-related protein 3 OS=Homo sapiens (Human) OX=9606 GN=ANGPTL3 PE=1 SV=1	1	3	3	3	1	1	2	1	1	1	3	2	1	1	1	2	1	1	1	3	2	1	1	1	2	1	1	1	3	2	1	7.8	7.8	7.8	53.637	460	460	0	10.137	2.4	2.4	5.4
Q9Y5S2	Q9Y5S2	2	2	2	Serine/threonine-protein kinase MRCK beta	CDC42BPB	sp|Q9Y5S2|MRCKB_HUMAN Serine/threonine-protein kinase MRCK beta OS=Homo sapiens (Human) OX=9606 GN=CDC42BPB PE=1 SV=2	1	2	2	2	1	1	0	0	1	0	0	0	0	1	1	0	0	1	0	0	0	0	1	1	0	0	1	0	0	0	0	1.9	1.9	1.9	194.31	1711	1711	0.0089514	2.791	1.1	1.1	0
Q9Y613	Q9Y613	6	6	6	FH1/FH2 domain-containing protein 1	FHOD1	sp|Q9Y613|FHOD1_HUMAN FH1/FH2 domain-containing protein 1 OS=Homo sapiens (Human) OX=9606 GN=FHOD1 PE=1 SV=3	1	6	6	6	3	0	1	0	0	1	0	0	1	3	0	1	0	0	1	0	0	1	3	0	1	0	0	1	0	0	1	7	7	7	126.55	1164	1164	0	16.511	3.6	0	0.9
Q9Y6C2;Q9Y6C2-2	Q9Y6C2	8;3	8;3	8;3	EMILIN-1	EMILIN1	sp|Q9Y6C2|EMIL1_HUMAN EMILIN-1 OS=Homo sapiens (Human) OX=9606 GN=EMILIN1 PE=1 SV=3	2	8	8	8	5	4	7	3	4	1	4	3	3	5	4	7	3	4	1	4	3	3	5	4	7	3	4	1	4	3	3	12.7	12.7	12.7	106.69	1016	1016;347	0	59.07	8.8	7.6	11.2
Q9Y6Z7	Q9Y6Z7	4	4	4	Collectin-10	COLEC10	sp|Q9Y6Z7|COL10_HUMAN Collectin-10 OS=Homo sapiens (Human) OX=9606 GN=COLEC10 PE=1 SV=2	1	4	4	4	1	3	4	3	3	4	4	4	3	1	3	4	3	3	4	4	4	3	1	3	4	3	3	4	4	4	3	15.9	15.9	15.9	30.705	277	277	0	26.269	3.6	11.9	15.9
REV__E7EUA2;REV__Q9UPX8-4;REV__A6NHU9;REV__A0A0A0MSQ6;REV__A0A590UJ45;REV__Q9UPX8;REV__Q9UPX8-3	REV__E7EUA2;REV__Q9UPX8-4;REV__A6NHU9;REV__A0A0A0MSQ6;REV__A0A590UJ45;REV__Q9UPX8;REV__Q9UPX8-3	1;1;1;1;1;1;1	1;1;1;1;1;1;1	1;1;1;1;1;1;1			tr|E7EUA2|E7EUA2_HUMAN Isoform of Q9UPX8, SH3 and multiple ankyrin repeat domains protein 2 OS=Homo sapiens (Human) OX=9606 GN=SHANK2 PE=1 SV=1;sp|Q9UPX8-4|SHAN2-4_HUMAN Isoform of Q9UPX8, Isoform 4 of SH3 and multiple ankyrin repeat domains protein 2 OS=H	7	1	1	1	0	0	0	1	0	0	0	0	0	0	0	0	1	0	0	0	0	0	0	0	0	1	0	0	0	0	0	0	0	0	134.8	1253	1253;1254;1261;1261;1279;1470;1849	1	-2	0	0	0
REV__Q8WZ42-5;REV__Q8WZ42-11;REV__Q8WZ42-4;REV__Q8WZ42-7;REV__Q8WZ42-2;REV__Q8WZ42;REV__Q8WZ42-8;REV__Q8WZ42-13;REV__Q8WZ42-12;REV__A0A0A0MTS7;REV__Q8WZ42-3;REV__Q8WZ42-10;REV__Q8WZ42-9;REV__A0A0A0MRA3	REV__Q8WZ42-5;REV__Q8WZ42-11;REV__Q8WZ42-4;REV__Q8WZ42-7;REV__Q8WZ42-2;REV__Q8WZ42;REV__Q8WZ42-8;REV__Q8WZ42-13;REV__Q8WZ42-12;REV__A0A0A0MTS7;REV__Q8WZ42-3;REV__Q8WZ42-10;REV__Q8WZ42-9;REV__A0A0A0MRA3	3;3;3;3;3;3;3;3;3;3;2;2;2;2	3;3;3;3;3;3;3;3;3;3;2;2;2;2	3;3;3;3;3;3;3;3;3;3;2;2;2;2			sp|Q8WZ42-5|TITIN-5_HUMAN Isoform of Q8WZ42, Isoform 5 of Titin OS=Homo sapiens (Human) OX=9606 GN=TTN PE=1 SV=4;sp|Q8WZ42-11|TITIN-11_HUMAN Isoform of Q8WZ42, Isoform 11 of Titin OS=Homo sapiens (Human) OX=9606 GN=TTN PE=1 SV=4;sp|Q8WZ42-4|TITIN-4_HUMAN I	14	3	3	3	2	0	1	1	1	1	1	1	2	2	0	1	1	1	1	1	1	2	2	0	1	1	1	1	1	1	2	0	0	0	3653	32900	32900;33423;33445;33615;34258;34350;34475;34484;35991;35991;26926;27051;27118;27118	0.0015848	5.716	0	0	0
REV__A0A1B0GU60;REV__A0A1B0GTU4	REV__A0A1B0GU60;REV__A0A1B0GTU4	1;1	1;1	1;1			tr|A0A1B0GU60|A0A1B0GU60_HUMAN Isoform of P49023, Paxillin OS=Homo sapiens (Human) OX=9606 GN=PXN PE=1 SV=1;tr|A0A1B0GTU4|A0A1B0GTU4_HUMAN Isoform of P49023, Paxillin OS=Homo sapiens (Human) OX=9606 GN=PXN PE=1 SV=1	2	1	1	1	0	1	1	0	0	0	0	0	0	0	1	1	0	0	0	0	0	0	0	1	1	0	0	0	0	0	0	0	0	0	75.035	706	706;1081	0.0052632	3.0104	0	0	0
REV__Q9UPS8-2;REV__Q9UPS8;REV__E7ESJ3	REV__Q9UPS8-2;REV__Q9UPS8;REV__E7ESJ3	1;1;1	1;1;1	1;1;1			sp|Q9UPS8-2|ANR26-2_HUMAN Isoform of Q9UPS8, Isoform 2 of Ankyrin repeat domain-containing protein 26 OS=Homo sapiens (Human) OX=9606 GN=ANKRD26 PE=1 SV=4;sp|Q9UPS8|ANR26_HUMAN Ankyrin repeat domain-containing protein 26 OS=Homo sapiens (Human) OX=9606 GN=	3	1	1	1	0	0	0	0	1	1	0	0	0	0	0	0	0	1	1	0	0	0	0	0	0	0	1	1	0	0	0	0	0	0	148.31	1267	1267;1710;1726	1	-2	0	0	0
REV__F8VZH8;REV__F8W0P6;REV__Q9UPW8;REV__F8W059	REV__F8VZH8;REV__F8W0P6;REV__Q9UPW8;REV__F8W059	2;2;2;2	2;2;2;2	2;2;2;2			tr|F8VZH8|F8VZH8_HUMAN Isoform of Q9UPW8, Protein unc-13 homolog A OS=Homo sapiens (Human) OX=9606 GN=UNC13A PE=1 SV=1;tr|F8W0P6|F8W0P6_HUMAN Isoform of Q9UPW8, Protein unc-13 homolog A OS=Homo sapiens (Human) OX=9606 GN=UNC13A PE=1 SV=1;sp|Q9UPW8|UN13A_HU	4	2	2	2	1	1	2	0	0	0	0	0	0	1	1	2	0	0	0	0	0	0	1	1	2	0	0	0	0	0	0	0	0	0	190.06	1676	1676;1697;1703;1722	0.0040053	3.1967	0	0	0
REV__P46013-2;REV__P46013	REV__P46013-2;REV__P46013	2;2	2;2	2;2			sp|P46013-2|KI67-2_HUMAN Isoform of P46013, Isoform Short of Proliferation marker protein Ki-67 OS=Homo sapiens (Human) OX=9606 GN=MKI67 PE=1 SV=2;sp|P46013|KI67_HUMAN Proliferation marker protein Ki-67 OS=Homo sapiens (Human) OX=9606 GN=MKI67 PE=1 SV=2	2	2	2	2	1	0	0	0	0	0	1	0	0	1	0	0	0	0	0	1	0	0	1	0	0	0	0	0	1	0	0	0	0	0	319.44	2896	2896;3256	0.0027816	3.5642	0	0	0
REV__Q13724-2;REV__Q13724;REV__A0A3B3ITC1;REV__A0A3B3IRW2	REV__Q13724-2;REV__Q13724;REV__A0A3B3ITC1;REV__A0A3B3IRW2	2;2;1;1	2;2;1;1	2;2;1;1			sp|Q13724-2|MOGS-2_HUMAN Isoform of Q13724, Isoform 2 of Mannosyl-oligosaccharide glucosidase OS=Homo sapiens (Human) OX=9606 GN=MOGS PE=1 SV=5;sp|Q13724|MOGS_HUMAN Mannosyl-oligosaccharide glucosidase OS=Homo sapiens (Human) OX=9606 GN=MOGS PE=1 SV=5;tr|A	4	2	2	2	1	1	1	1	1	0	1	2	0	1	1	1	1	1	0	1	2	0	1	1	1	1	1	0	1	2	0	0	0	0	80.702	731	731;837;294;562	0.0065189	2.9245	0	0	0
REV__Q2LD37-4;REV__Q2LD37	REV__Q2LD37-4;REV__Q2LD37	2;2	2;2	2;2			sp|Q2LD37-4|K1109-4_HUMAN Isoform of Q2LD37, Isoform 4 of Transmembrane protein KIAA1109 OS=Homo sapiens (Human) OX=9606 GN=KIAA1109 PE=1 SV=2;sp|Q2LD37|K1109_HUMAN Transmembrane protein KIAA1109 OS=Homo sapiens (Human) OX=9606 GN=KIAA1109 PE=1 SV=2	2	2	2	2	0	0	0	1	0	1	0	1	1	0	0	0	1	0	1	0	1	1	0	0	0	1	0	1	0	1	1	0	0	0	555.35	5004	5004;5005	1	-2	0	0	0
REV__Q8NHP7;REV__Q8NHP7-3	REV__Q8NHP7;REV__Q8NHP7-3	1;1	1;1	1;1			sp|Q8NHP7|EXD1_HUMAN piRNA biogenesis protein EXD1 OS=Homo sapiens (Human) OX=9606 GN=EXD1 PE=1 SV=4;sp|Q8NHP7-3|EXD1-3_HUMAN Isoform of Q8NHP7, Isoform 3 of piRNA biogenesis protein EXD1 OS=Homo sapiens (Human) OX=9606 GN=EXD1 PE=2 SV=4	2	1	1	1	0	1	1	1	1	1	0	1	1	0	1	1	1	1	1	0	1	1	0	1	1	1	1	1	0	1	1	0	0	0	58.334	514	514;572	0.0090791	2.8842	0	0	0
REV__Q9NZM6-6	REV__Q9NZM6-6	1	1	1			sp|Q9NZM6-6|PK2L2-6_HUMAN Isoform of Q9NZM6, Isoform 6 of Polycystic kidney disease 2-like 2 protein OS=Homo sapiens (Human) OX=9606 GN=PKD2L2 PE=2 SV=2	1	1	1	1	0	0	0	0	0	0	0	1	1	0	0	0	0	0	0	0	1	1	0	0	0	0	0	0	0	1	1	0	0	0	62.215	523	523	1	-2	0	0	0
REV__Q9Y2K6	REV__Q9Y2K6	1	1	1			sp|Q9Y2K6|UBP20_HUMAN Ubiquitin carboxyl-terminal hydrolase 20 OS=Homo sapiens (Human) OX=9606 GN=USP20 PE=1 SV=2	1	1	1	1	1	1	1	0	0	0	1	1	1	1	1	1	0	0	0	1	1	1	1	1	1	0	0	0	1	1	1	0	0	0	102	914	914	0.0078227	2.9224	0	0	0
REV__Q9Y5G5-2;REV__Q9Y5G5	REV__Q9Y5G5-2;REV__Q9Y5G5	1;1	1;1	1;1			sp|Q9Y5G5-2|PCDG8-2_HUMAN Isoform of Q9Y5G5, Isoform 2 of Protocadherin gamma-A8 OS=Homo sapiens (Human) OX=9606 GN=PCDHGA8 PE=2 SV=1;sp|Q9Y5G5|PCDG8_HUMAN Protocadherin gamma-A8 OS=Homo sapiens (Human) OX=9606 GN=PCDHGA8 PE=2 SV=1	2	1	1	1	1	1	1	1	0	0	0	0	1	1	1	1	1	0	0	0	0	1	1	1	1	1	0	0	0	0	1	0	0	0	89.863	820	820;932	1	-2	0	0	0
[truncated: 47 more columns]
