# Supplementary material for: Rapid, deep and precise profiling of the plasma proteome with multi-nanoparticle protein corona
Source: Nat Commun. 2020 Jul 22;11:3662. doi: 10.1038/s41467-020-17033-7 (PMC7376165; doi:10.1038/s41467-020-17033-7)
Supplement: Supplementary file 4 — Supplementary Data 2 [file 41467_2020_17033_MOESM4_ESM.xlsx]

## Sheet: Sheet1
Supplementary Data 3. Spike-in Experiment
Protein IDs	Majority protein IDs	Peptide counts (all)	Peptide counts (razor+unique)	Peptide counts (unique)	Protein names	Gene names	Fasta headers	Number of proteins	Peptides	Razor + unique peptides	Unique peptides	Peptides EXP19003_X1586_A_MSB38043A	Peptides EXP19003_X1587_A_MSB38044A	Peptides EXP19003_X1588_A_MSB38045A	Peptides EXP19003_X1589_A_MSB38046A	Peptides EXP19003_X1590_A_MSB38047A	Peptides EXP19003_X1591_A_MSB38048A	Peptides EXP19003_X1592_A_MSB38049A	Peptides EXP19003_X1593_A_MSB38050A	Peptides EXP19003_X1594_A_MSB38051A	Peptides EXP19003_X1595_A_MSB38052A	Peptides EXP19003_X1596_A_MSB38053A	Peptides EXP19003_X1597_A_MSB38054A	Peptides EXP19003_X1598_A_MSB38055A	Peptides EXP19003_X1599_A_MSB38056A	Peptides EXP19003_X1600_A_MSB38057A	Peptides EXP19003_X1601_A_MSB38058A	Peptides EXP19003_X1602_A_MSB38059A	Peptides EXP19003_X1603_A_MSB38060A	Peptides EXP19003_X1604_A_MSB38061A	Peptides EXP19003_X1605_A_MSB38062A	Peptides EXP19003_X1606_A_MSB38063A	Peptides EXP19003_X1607_A_MSB38064A	Peptides EXP19003_X1608_A_MSB38065A	Peptides EXP19003_X1609_A_MSB38066A	Peptides EXP19003_X1610_A_MSB38067A	Peptides EXP19003_X1611_A_MSB38068A	Peptides EXP19003_X1612_A_MSB38069A	Peptides EXP19003_X1613_A_MSB38070A	Peptides EXP19003_X1614_A_MSB38071A	Peptides EXP19003_X1615_A_MSB38072A	Peptides EXP19003_X1616_A_MSB38073A	Peptides EXP19003_X1617_A_MSB38074A	Peptides EXP19003_X1618_A_MSB38075A	Peptides EXP19003_X1619_A_MSB38076A	Peptides EXP19003_X1620_A_MSB38077A	Peptides EXP19003_X1621_A_MSB38078A	Peptides EXP19003_X1622_A_MSB38079A	Peptides EXP19003_X1623_A_MSB38080A
A0A024R6I7;A0A0G2JRN3;G3V2B9;G3V544;G3V5R8;G3V387;A0A0B4J278;A0A0G2JPK4;P20848	A0A024R6I7;A0A0G2JRN3	23;18;5;3;2;2;2;1;1	1;1;0;0;0;0;0;0;0	1;1;0;0;0;0;0;0;0		SERPINA1	tr|A0A024R6I7|A0A024R6I7_HUMAN Alpha-1-antitrypsin OS=Homo sapiens OX=9606 GN=SERPINA1 PE=1 SV=1;tr|A0A0G2JRN3|A0A0G2JRN3_HUMAN Alpha-1-antitrypsin OS=Homo sapiens OX=9606 GN=SERPINA1 PE=1 SV=1	9	23	1	1	15	8	9	13	11	15	13	11	11	13	10	11	9	12	11	11	12	9	9	14	9	10	12	15	10	10	12	13	11	11	15	12	11	13	11	11	17	19
A0A075B6I0	A0A075B6I0	2	2	2		IGLV8-61	sp|A0A075B6I0|LV861_HUMAN Immunoglobulin lambda variable 8-61 OS=Homo sapiens OX=9606 GN=IGLV8-61 PE=3 SV=7	1	2	2	2	0	0	0	0	0	0	0	0	0	0	0	0	0	0	0	0	0	0	0	0	0	0	0	0	0	0	0	0	0	0	0	0	0	0	1	0	1	2
A0A075B6J9	A0A075B6J9	1	1	1		IGLV2-18	sp|A0A075B6J9|LV218_HUMAN Immunoglobulin lambda variable 2-18 OS=Homo sapiens OX=9606 GN=IGLV2-18 PE=3 SV=2	1	1	1	1	1	1	0	0	0	0	0	1	0	1	0	1	0	0	0	0	0	0	1	0	0	1	1	0	1	0	1	0	1	1	1	1	0	1	1	1	1	1
A0A075B6K4	A0A075B6K4	4	3	1		IGLV3-10	sp|A0A075B6K4|LV310_HUMAN Immunoglobulin lambda variable 3-10 OS=Homo sapiens OX=9606 GN=IGLV3-10 PE=3 SV=2	1	4	3	1	0	0	0	0	0	0	0	0	0	0	0	0	0	1	0	0	0	0	2	2	2	2	2	2	2	2	2	2	1	2	2	2	2	2	2	2	2	2
A0A075B6K5	A0A075B6K5	4	4	3		IGLV3-9	sp|A0A075B6K5|LV39_HUMAN Immunoglobulin lambda variable 3-9 OS=Homo sapiens OX=9606 GN=IGLV3-9 PE=3 SV=1	1	4	4	3	1	1	0	1	1	1	1	1	0	1	1	0	0	1	0	1	0	1	1	3	1	2	2	3	2	1	1	3	2	2	4	2	2	2	1	1	2	1
A0A075B6P5;P01615;A0A087X0Q4;A0A087WW87;P01614	A0A075B6P5;P01615;A0A087X0Q4;A0A087WW87;P01614	4;4;2;2;2	3;3;1;1;1	3;3;1;1;1	Ig kappa chain V-II region FR;Ig kappa chain V-II region Cum	IGKV2D-28;IGKV2-40	sp|A0A075B6P5|KV228_HUMAN Immunoglobulin kappa variable 2-28 OS=Homo sapiens OX=9606 GN=IGKV2-28 PE=3 SV=1;sp|P01615|KVD28_HUMAN Immunoglobulin kappa variable 2D-28 OS=Homo sapiens OX=9606 GN=IGKV2D-28 PE=1 SV=2;tr|A0A087X0Q4|A0A087X0Q4_HUMAN Immunoglobuli	5	4	3	3	1	1	1	1	1	1	1	1	1	1	1	1	1	1	1	2	1	1	2	2	2	2	2	2	2	3	3	2	2	2	3	4	2	3	3	3	2	2
A0A075B6R2;A0A087WW49;A0A075B7B6	A0A075B6R2;A0A087WW49;A0A075B7B6	2;1;1	2;1;1	2;1;1		IGHV4-4;IGHV4OR15-8	sp|A0A075B6R2|HV404_HUMAN Immunoglobulin heavy variable 4-4 OS=Homo sapiens OX=9606 GN=IGHV4-4 PE=3 SV=2;tr|A0A087WW49|A0A087WW49_HUMAN Ig-like domain-containing protein (Fragment) OS=Homo sapiens OX=9606 PE=4 SV=1;tr|A0A075B7B6|A0A075B7B6_HUMAN Immunoglob	3	2	2	2	1	1	1	1	1	1	1	0	0	0	0	0	0	0	0	0	0	0	1	1	2	1	1	1	1	1	1	2	2	2	1	1	2	2	1	1	0	0
A0A0C4DH68;A0A075B6R9	A0A0C4DH68;A0A075B6R9	2;2	1;1	1;1		IGKV2-24;IGKV2D-24	sp|A0A0C4DH68|KV224_HUMAN Immunoglobulin kappa variable 2-24 OS=Homo sapiens OX=9606 GN=IGKV2-24 PE=3 SV=1;tr|A0A075B6R9|A0A075B6R9_HUMAN Immunoglobulin kappa variable 2D-24 (non-functional) (Fragment) OS=Homo sapiens OX=9606 GN=IGKV2D-24 PE=1 SV=1	2	2	1	1	2	1	1	0	1	1	1	0	1	1	1	1	1	1	1	1	0	1	1	1	1	1	0	1	0	1	0	1	1	1	1	1	1	1	1	1	1	1
A0A075B6S2;A0A0A0MRZ7;A0A075B6S6	A0A075B6S2	5;2;1	1;0;0	1;0;0		IGKV2D-29	sp|A0A075B6S2|KVD29_HUMAN Immunoglobulin kappa variable 2D-29 OS=Homo sapiens OX=9606 GN=IGKV2D-29 PE=3 SV=1	3	5	1	1	2	1	1	1	1	1	1	1	1	1	1	1	1	1	1	1	1	1	2	1	2	2	1	2	3	1	1	3	1	2	2	2	1	2	1	1	1	1
A0A075B6S5	A0A075B6S5	2	2	1		IGKV1-27	sp|A0A075B6S5|KV127_HUMAN Immunoglobulin kappa variable 1-27 OS=Homo sapiens OX=9606 GN=IGKV1-27 PE=3 SV=1	1	2	2	1	1	1	1	1	1	1	1	1	1	1	1	1	1	1	1	1	1	1	1	1	1	2	2	2	2	2	2	1	1	2	2	2	1	2	2	2	0	1
A0A075B7D0	A0A075B7D0	2	2	2		IGHV1OR15-1	tr|A0A075B7D0|A0A075B7D0_HUMAN Immunoglobulin heavy variable 1/OR15-1 (non-functional) (Fragment) OS=Homo sapiens OX=9606 GN=IGHV1OR15-1 PE=1 SV=1	1	2	2	2	1	1	1	1	1	1	1	1	1	1	1	1	1	1	1	1	1	1	1	1	1	1	1	1	1	1	1	1	1	1	2	1	1	1	1	1	1	0
A0A075B7D8	A0A075B7D8	2	1	1		IGHV3OR15-7	tr|A0A075B7D8|A0A075B7D8_HUMAN Immunoglobulin heavy variable 3/OR15-7 (pseudogene) (Fragment) OS=Homo sapiens OX=9606 GN=IGHV3OR15-7 PE=1 SV=1	1	2	1	1	0	0	0	0	0	0	0	0	0	0	0	0	0	0	0	0	0	0	0	0	0	0	0	0	0	0	0	0	0	0	1	0	0	0	0	0	0	0
P13591-1;P13591-3;P13591-4;A0A087WTF6;A0A087WTE4;H7BYX6;A0A087WWD4;A0A087WV75;A0A0D9SF98;A0A087WWJ5;A0A087WVU1;P13591-6;A0A087X1V2;A0A0C4DGS4;A0A087WZS4;A0A087WTR3;A0A087WVD0	P13591-1;P13591-3;P13591-4;A0A087WTF6;A0A087WTE4;H7BYX6;A0A087WWD4;A0A087WV75	13;13;13;13;13;13;12;12;6;6;6;6;5;3;3;2;1	13;13;13;13;13;13;12;12;6;6;6;6;5;3;3;2;1	1;1;1;1;1;1;0;0;0;0;0;0;0;0;0;0;1	Neural cell adhesion molecule 1	NCAM1	sp|P13591-1|NCAM1_HUMAN Isoform 2 of Neural cell adhesion molecule 1 OS=Homo sapiens OX=9606 GN=NCAM1;sp|P13591-3|NCAM1_HUMAN Isoform 3 of Neural cell adhesion molecule 1 OS=Homo sapiens OX=9606 GN=NCAM1;sp|P13591-4|NCAM1_HUMAN Isoform 4 of Neural cell adh	17	13	13	1	0	0	0	0	0	0	0	0	0	0	0	0	0	0	0	0	0	0	0	0	0	0	0	0	0	0	0	0	0	0	0	0	0	0	0	0	9	7
Q13030;K9JI14;E7EQF3;A0A2R8Y7F9;A0A087WU29;A0A0C4DFT7;P02724-3;P02724-2;P02724	Q13030;K9JI14;E7EQF3;A0A2R8Y7F9;A0A087WU29;A0A0C4DFT7;P02724-3;P02724-2;P02724	1;1;1;1;1;1;1;1;1	1;1;1;1;1;1;1;1;1	1;1;1;1;1;1;1;1;1	Glycophorin-A	GPErik;GYPA	tr|Q13030|Q13030_HUMAN Glycophorin Erik I-IV OS=Homo sapiens OX=9606 GN=GYPA PE=1 SV=1;tr|K9JI14|K9JI14_HUMAN Glycophorin-A (Fragment) OS=Homo sapiens OX=9606 GN=GYPA PE=1 SV=1;tr|E7EQF3|E7EQF3_HUMAN Glycophorin OS=Homo sapiens OX=9606 GN=GYPA PE=1 SV=1;tr	9	1	1	1	0	0	0	0	0	0	0	0	0	0	0	0	0	0	0	0	0	0	0	0	0	0	0	0	0	0	0	0	0	0	0	0	0	0	0	0	0	0
A0A087WWC0;A0A087X1F1;A0A087X1M5;A0A087X0U8;A0A087WXC9;Q13477-2;Q13477-3;Q13477;Q13477-4;U3KQ59	A0A087WWC0;A0A087X1F1;A0A087X1M5;A0A087X0U8;A0A087WXC9;Q13477-2;Q13477-3;Q13477;Q13477-4	4;4;4;4;4;4;4;4;2;1	4;4;4;4;4;4;4;4;2;1	4;4;4;4;4;4;4;4;2;1	Mucosal addressin cell adhesion molecule 1	MADCAM1	tr|A0A087WWC0|A0A087WWC0_HUMAN Mucosal addressin cell adhesion molecule 1 OS=Homo sapiens OX=9606 GN=MADCAM1 PE=1 SV=1;tr|A0A087X1F1|A0A087X1F1_HUMAN Mucosal addressin cell adhesion molecule 1 OS=Homo sapiens OX=9606 GN=MADCAM1 PE=1 SV=1;tr|A0A087X1M5|A0A0	10	4	4	4	0	0	0	0	0	0	0	0	0	0	0	0	0	0	0	0	0	0	0	0	0	0	0	0	0	0	0	0	0	0	0	0	0	0	0	0	1	2
A0A087WX77;P13591;P13591-5	A0A087WX77;P13591;P13591-5	13;13;10	1;1;1	1;1;1	Neural cell adhesion molecule 1	NCAM1	tr|A0A087WX77|A0A087WX77_HUMAN Neural cell adhesion molecule 1 OS=Homo sapiens OX=9606 GN=NCAM1 PE=1 SV=1;sp|P13591|NCAM1_HUMAN Neural cell adhesion molecule 1 OS=Homo sapiens OX=9606 GN=NCAM1 PE=1 SV=3;sp|P13591-5|NCAM1_HUMAN Isoform 5 of Neural cell adhe	3	13	1	1	0	0	0	0	0	0	0	0	0	0	0	0	0	0	0	0	0	0	0	0	0	0	0	0	0	0	0	0	0	0	0	0	0	0	0	0	8	6
A0A087WYF1;A0A087WX80;P24043	A0A087WYF1;A0A087WX80;P24043	2;2;2	2;2;2	2;2;2	Laminin subunit alpha-2	LAMA2	tr|A0A087WYF1|A0A087WYF1_HUMAN Laminin subunit alpha-2 OS=Homo sapiens OX=9606 GN=LAMA2 PE=1 SV=1;tr|A0A087WX80|A0A087WX80_HUMAN Laminin subunit alpha-2 OS=Homo sapiens OX=9606 GN=LAMA2 PE=1 SV=1;sp|P24043|LAMA2_HUMAN Laminin subunit alpha-2 OS=Homo sapien	3	2	2	2	0	0	0	0	0	0	0	0	0	0	0	0	0	0	0	0	0	0	0	0	0	0	0	0	0	0	0	0	0	0	0	0	0	0	0	0	1	1
A0A087X054;A0A494C039;Q9Y4L1;J3QL06;J3KTF1;E9PJ21;A0A087WWI4;K7EQK2;Q9Y4L1-2	A0A087X054;A0A494C039;Q9Y4L1	6;6;6;1;1;1;1;1;1	6;6;6;1;1;1;1;1;1	5;5;5;1;1;1;1;1;1	Hypoxia up-regulated protein 1	HYOU1	tr|A0A087X054|A0A087X054_HUMAN Hypoxia up-regulated protein 1 OS=Homo sapiens OX=9606 GN=HYOU1 PE=1 SV=1;tr|A0A494C039|A0A494C039_HUMAN Hypoxia up-regulated protein 1 OS=Homo sapiens OX=9606 GN=HYOU1 PE=1 SV=1;sp|Q9Y4L1|HYOU1_HUMAN Hypoxia up-regulated pro	9	6	6	5	0	0	0	0	0	0	0	0	0	1	1	0	0	1	0	0	0	0	0	0	0	0	0	0	0	0	0	0	0	0	0	0	0	0	0	0	0	0
A0A087X089;Q16627;Q16627-2	A0A087X089;Q16627;Q16627-2	2;2;2	2;2;2	2;2;2	C-C motif chemokine;C-C motif chemokine 14;HCC-1(3-74);HCC-1(4-74);HCC-1(9-74)	CCL14	tr|A0A087X089|A0A087X089_HUMAN C-C motif chemokine OS=Homo sapiens OX=9606 GN=CCL14 PE=1 SV=1;sp|Q16627|CCL14_HUMAN C-C motif chemokine 14 OS=Homo sapiens OX=9606 GN=CCL14 PE=1 SV=1;sp|Q16627-2|CCL14_HUMAN Isoform HCC-3 of C-C motif chemokine 14 OS=Homo sa	3	2	2	2	2	1	1	1	1	2	1	1	1	1	1	1	1	2	1	1	2	1	1	1	1	1	0	1	1	1	0	0	1	1	0	1	1	2	1	1	0	0
A0A087X0I3;B4E3Q4;Q9NZK5;Q9NZK5-2;A0A3B3IRR5;A0A3B3IT96	A0A087X0I3;B4E3Q4;Q9NZK5;Q9NZK5-2	8;8;8;6;1;1	8;8;8;6;1;1	8;8;8;6;1;1	Adenosine deaminase CECR1	CECR1	tr|A0A087X0I3|A0A087X0I3_HUMAN Adenosine deaminase 2 OS=Homo sapiens OX=9606 GN=ADA2 PE=1 SV=1;tr|B4E3Q4|B4E3Q4_HUMAN Adenosine deaminase 2 OS=Homo sapiens OX=9606 GN=ADA2 PE=1 SV=1;sp|Q9NZK5|ADA2_HUMAN Adenosine deaminase 2 OS=Homo sapiens OX=9606 GN=ADA2	6	8	8	8	3	4	5	4	3	2	4	6	4	2	5	3	5	6	6	4	5	5	0	0	0	0	0	0	0	0	0	0	0	0	0	0	0	0	0	0	0	0
A0A087X0P0;Q02224-3;Q02224	A0A087X0P0;Q02224-3;Q02224	1;1;1	1;1;1	1;1;1	Kinesin-like protein;Centromere-associated protein E	CENPE	tr|A0A087X0P0|A0A087X0P0_HUMAN Centromere-associated protein E OS=Homo sapiens OX=9606 GN=CENPE PE=1 SV=1;sp|Q02224-3|CENPE_HUMAN Isoform 3 of Centromere-associated protein E OS=Homo sapiens OX=9606 GN=CENPE;sp|Q02224|CENPE_HUMAN Centromere-associated prot	3	1	1	1	1	0	0	0	1	0	0	1	0	0	1	1	0	1	1	0	1	0	0	0	0	0	0	0	0	0	0	0	0	0	0	0	0	0	0	0	0	0
A0A087X1J7;P22352;H0YBE4;E5RG32;H0YC19	A0A087X1J7;P22352	4;4;1;1;1	4;4;1;1;1	4;4;1;1;1	Glutathione peroxidase;Glutathione peroxidase 3	GPX3	tr|A0A087X1J7|A0A087X1J7_HUMAN Glutathione peroxidase OS=Homo sapiens OX=9606 GN=GPX3 PE=1 SV=1;sp|P22352|GPX3_HUMAN Glutathione peroxidase 3 OS=Homo sapiens OX=9606 GN=GPX3 PE=1 SV=2	5	4	4	4	2	1	1	2	1	2	2	2	2	2	2	2	1	3	3	1	2	2	0	0	0	0	0	1	0	0	1	1	0	0	0	0	0	0	0	0	4	2
A0A096LPE2;P35542;A0A3B3ISW8;E9PR14;G3V1D9;P0DJI9-2	A0A096LPE2;P35542	7;5;2;2;2;2	7;5;2;2;2;2	5;5;0;0;0;0	Serum amyloid A-4 protein	SAA2-SAA4;SAA4	tr|A0A096LPE2|A0A096LPE2_HUMAN SAA2-SAA4 readthrough OS=Homo sapiens OX=9606 GN=SAA2-SAA4 PE=4 SV=1;sp|P35542|SAA4_HUMAN Serum amyloid A-4 protein OS=Homo sapiens OX=9606 GN=SAA4 PE=1 SV=2	6	7	7	5	6	5	7	5	5	5	5	4	6	5	6	5	5	5	5	5	5	6	6	6	6	5	5	6	7	7	7	7	7	6	7	6	7	7	6	5	3	2
A0A0A0MRJ7;P12259	A0A0A0MRJ7;P12259	75;75	75;75	63;63	Coagulation factor V;Coagulation factor V heavy chain;Coagulation factor V light chain	F5	tr|A0A0A0MRJ7|A0A0A0MRJ7_HUMAN Coagulation factor V OS=Homo sapiens OX=9606 GN=F5 PE=1 SV=1;sp|P12259|FA5_HUMAN Coagulation factor V OS=Homo sapiens OX=9606 GN=F5 PE=1 SV=4	2	75	75	63	48	46	51	48	48	48	46	46	49	46	50	48	47	46	46	43	50	49	40	43	36	42	39	38	42	38	36	41	41	39	42	43	40	41	41	43	52	52
0507;250508;250509;250510;250511;250512;250513;250514;250515;250516;250517;250518;250519;250520;250521;250522;250523;250524;250525;250526;250527;250528;250529;250530;250531;250532;250533;250534;250535;250536;250537;250538;250539;250540;250541;250542;250543;250544;250545;250546;250547;250548;250549;250550;250551;250552;250553;250554;250555;250556;250557;250558;250559;250560;250561;250562;250563;25…	417;418;419;420;421;422;423;424;425;426;427;428;429;430;431;432;433;434;435;436;437;438;439;440;441;442;443;444;445;446;447;448;449;450;451;452;453;454;455;456;457;458;459;460;461;462;463;464;465;466;467;468;469;470;471;472;473;474;475;476;477;478;479;480;481;482;483;484;485;486;487;488;489;490;491;492;493;494;495;496;497;498;499;500;501;502;503;504;505;506;507;508;509;510;511;512;513;514;515;516…
10976;310977;310978;310979;310980;310981;310982;310983;310984;310985;310986;310987;310988;310989;310990;310991;310992;310993;310994;310995;310996;310997;310998;310999;311000;311001;311002;311003;311004;311005;311006;311007;311008;311009;311010;311011;311012;311013;311014;311015;311016;311017;311018;311019;311020;311021;311022;311023;311024;311025;311026;311027;311028;311029;311030;311031;311032;3…	533;8225;10630;32988;34917;40388;40898;41149;41190;47961;49642;58812;59258;67230;84523;90243;90759;97929;102449;116020;116271;120790;123035;123111;138499;143534;145490;168505;171479;177386;177570;188172;188917;189977;195313;204377;218428;218517;230784;236854;239180;244203;258051;271638;275271;277683;295115;299469;306499;308100;311061;314452;316053;316322;322846;323405;323509;332023;334498;337979;…	10;11;12;13;14;15;16;17;18;19;20;21;22;23;24;25;26;27	138;320;395;651;660;909;1161;1767;1769;1779;1816;1825;1901;1914;1916;1972;2021;2153
A0A0A0MRZ8;P04433	A0A0A0MRZ8;P04433	3;3	2;2	2;2	Ig kappa chain V-III region VG	IGKV3D-11	sp|A0A0A0MRZ8|KVD11_HUMAN Immunoglobulin kappa variable 3D-11 OS=Homo sapiens OX=9606 GN=IGKV3D-11 PE=3 SV=6;sp|P04433|KV311_HUMAN Immunoglobulin kappa variable 3-11 OS=Homo sapiens OX=9606 GN=IGKV3-11 PE=1 SV=1	2	3	2	2	1	0	0	0	0	1	1	0	0	0	1	0	0	0	1	1	0	1	1	1	1	1	2	2	1	1	1	2	1	1	1	1	1	2	2	2	0	0
P01857;A0A0A0MS08;A0A0A0MS07	P01857;A0A0A0MS08;A0A0A0MS07	14;14;11	14;14;11	6;6;4	Ig gamma-1 chain C region	IGHG1	sp|P01857|IGHG1_HUMAN Immunoglobulin heavy constant gamma 1 OS=Homo sapiens OX=9606 GN=IGHG1 PE=1 SV=1;tr|A0A0A0MS08|A0A0A0MS08_HUMAN Immunoglobulin heavy constant gamma 1 (Fragment) OS=Homo sapiens OX=9606 GN=IGHG1 PE=1 SV=1;tr|A0A0A0MS07|A0A0A0MS07_HUMAN	3	14	14	6	11	12	11	12	12	12	12	12	11	12	11	12	12	11	12	12	11	11	13	13	13	13	13	13	13	13	13	13	13	13	13	13	13	13	13	13	11	13
134669;134670;134671;134672;134673;134674;134675;134676;134677;134678;134679;134680;134681;134682;134683;134684;134685;134686;134687;134688;134689;134690;134691;134692;134693;134694;134695;134696;134697;134698;134699;134700;134701;134702;134703;134704;134705;134706;134707;134708;134709;134710;134711;134712;134713;134714;147546;147547;147548;147549;147550;147551;147552;147553;147554;147555;147556;…	25061;72464;88816;104323;105962;133998;147630;164795;286758;359844;386615;391988;431170;436593	28	135
A0A0A0MS09;P01880;P01880-2	A0A0A0MS09;P01880;P01880-2	4;4;4	4;4;4	4;4;4	Ig delta chain C region	IGHD	tr|A0A0A0MS09|A0A0A0MS09_HUMAN Immunoglobulin heavy constant delta (Fragment) OS=Homo sapiens OX=9606 GN=IGHD PE=1 SV=1;sp|P01880|IGHD_HUMAN Immunoglobulin heavy constant delta OS=Homo sapiens OX=9606 GN=IGHD PE=1 SV=3;sp|P01880-2|IGHD_HUMAN Isoform 2 of I	3	4	4	4	2	2	2	2	1	2	1	1	2	2	1	1	2	1	1	2	1	2	4	3	3	4	4	3	4	3	4	4	4	4	4	4	4	4	4	4	1	1
A0A0A0MS15	A0A0A0MS15	3	3	3		IGHV3-49	sp|A0A0A0MS15|HV349_HUMAN Immunoglobulin heavy variable 3-49 OS=Homo sapiens OX=9606 GN=IGHV3-49 PE=3 SV=1	1	3	3	3	0	1	1	1	1	1	1	1	1	1	1	1	1	1	2	2	2	1	1	1	2	2	1	2	2	1	1	2	2	1	1	1	1	1	1	2	1	1
A0A0A0MSD0;Q4LDE5;Q4LDE5-4	A0A0A0MSD0;Q4LDE5;Q4LDE5-4	2;2;1	2;2;1	2;2;1	Sushi, von Willebrand factor type A, EGF and pentraxin domain-containing protein 1	SVEP1	tr|A0A0A0MSD0|A0A0A0MSD0_HUMAN Sushi, von Willebrand factor type A, EGF and pentraxin domain-containing protein 1 OS=Homo sapiens OX=9606 GN=SVEP1 PE=1 SV=1;sp|Q4LDE5|SVEP1_HUMAN Sushi, von Willebrand factor type A, EGF and pentraxin domain-containing prot	3	2	2	2	0	0	0	1	1	1	0	0	0	0	0	1	0	0	0	1	1	1	0	0	0	0	0	0	0	0	0	0	0	0	0	0	0	0	0	0	1	1
A0A0A0MTS7;Q8WZ42-5;Q8WZ42-11;Q8WZ42-4;Q8WZ42-7;Q8WZ42-2;Q8WZ42;Q8WZ42-8;Q8WZ42-13;Q8WZ42-12;A0A0A0MRA3;Q8WZ42-3;Q8WZ42-10;Q8WZ42-9	A0A0A0MTS7;Q8WZ42-5;Q8WZ42-11;Q8WZ42-4;Q8WZ42-7;Q8WZ42-2;Q8WZ42;Q8WZ42-8;Q8WZ42-13;Q8WZ42-12;A0A0A0MRA3;Q8WZ42-3;Q8WZ42-10;Q8WZ42-9	4;4;4;4;4;4;4;4;4;4;3;3;3;3	4;4;4;4;4;4;4;4;4;4;3;3;3;3	4;4;4;4;4;4;4;4;4;4;3;3;3;3	Titin	TTN	tr|A0A0A0MTS7|A0A0A0MTS7_HUMAN Titin OS=Homo sapiens OX=9606 GN=TTN PE=1 SV=1;sp|Q8WZ42-5|TITIN_HUMAN Isoform 5 of Titin OS=Homo sapiens OX=9606 GN=TTN;sp|Q8WZ42-11|TITIN_HUMAN Isoform 11 of Titin OS=Homo sapiens OX=9606 GN=TTN;sp|Q8WZ42-4|TITIN_HUMAN Isof	14	4	4	4	0	0	0	0	0	0	0	0	0	0	0	0	0	0	0	0	0	0	0	0	0	0	0	0	1	1	0	0	0	0	1	1	1	0	0	0	0	1
A0A0B4J1U7	A0A0B4J1U7	2	2	2		IGHV6-1	sp|A0A0B4J1U7|HV601_HUMAN Immunoglobulin heavy variable 6-1 OS=Homo sapiens OX=9606 GN=IGHV6-1 PE=3 SV=1	1	2	2	2	0	0	0	1	0	1	0	1	0	1	0	1	1	1	1	0	1	1	1	1	1	1	1	1	1	1	1	2	1	1	2	1	1	2	1	1	2	1
A0A0B4J1V0	A0A0B4J1V0	3	3	2		IGHV3-15	sp|A0A0B4J1V0|HV315_HUMAN Immunoglobulin heavy variable 3-15 OS=Homo sapiens OX=9606 GN=IGHV3-15 PE=3 SV=1	1	3	3	2	2	1	2	2	1	2	2	1	1	1	1	1	1	1	1	1	1	1	2	2	2	2	3	2	2	2	1	3	2	2	2	3	2	3	1	1	3	3
A0A0B4J1V2	A0A0B4J1V2	1	1	1		IGHV2-26	sp|A0A0B4J1V2|HV226_HUMAN Immunoglobulin heavy variable 2-26 OS=Homo sapiens OX=9606 GN=IGHV2-26 PE=3 SV=1	1	1	1	1	0	0	0	0	0	0	0	0	0	0	0	0	0	0	0	0	0	0	1	1	1	1	1	1	1	1	1	1	1	1	1	1	1	1	1	1	0	0
A0A0B4J1V6	A0A0B4J1V6	2	1	1		IGHV3-73	sp|A0A0B4J1V6|HV373_HUMAN Immunoglobulin heavy variable 3-73 OS=Homo sapiens OX=9606 GN=IGHV3-73 PE=3 SV=1	1	2	1	1	1	2	2	2	2	2	2	2	2	2	2	2	2	2	2	2	2	2	1	2	2	2	2	2	2	2	2	2	2	2	2	2	2	2	2	1	2	2
A0A0B4J1X5;A0A0C4DH42;A0A075B7E8;P01767;A0A0J9YVY3;A0A075B7B8	A0A0B4J1X5;A0A0C4DH42;A0A075B7E8;P01767	4;2;2;2;1;1	4;2;2;2;1;1	2;0;1;0;0;0	Ig heavy chain V-III region BUT	IGHV3-74;IGHV3-66;IGHV3OR16-13	sp|A0A0B4J1X5|HV374_HUMAN Immunoglobulin heavy variable 3-74 OS=Homo sapiens OX=9606 GN=IGHV3-74 PE=3 SV=1;sp|A0A0C4DH42|HV366_HUMAN Immunoglobulin heavy variable 3-66 OS=Homo sapiens OX=9606 GN=IGHV3-66 PE=3 SV=1;tr|A0A075B7E8|A0A075B7E8_HUMAN Immunoglobu	6	4	4	2	1	2	1	3	2	2	3	1	2	2	3	3	2	1	2	3	3	2	2	2	1	1	3	3	2	1	2	3	4	3	4	3	4	3	2	2	3	3
A0A0B4J1Y9	A0A0B4J1Y9	3	2	1		IGHV3-72	sp|A0A0B4J1Y9|HV372_HUMAN Immunoglobulin heavy variable 3-72 OS=Homo sapiens OX=9606 GN=IGHV3-72 PE=3 SV=1	1	3	2	1	1	1	1	1	1	1	1	1	1	1	1	1	1	1	1	1	1	1	1	2	1	1	2	2	1	1	1	1	1	1	2	2	1	1	1	1	1	1
A0A0B4J231;B9A064;P0CG04	A0A0B4J231;B9A064;P0CG04	7;7;6	7;7;6	3;3;2	Immunoglobulin lambda-like polypeptide 5;Ig lambda-1 chain C regions	IGLL5;IGLC1	tr|A0A0B4J231|A0A0B4J231_HUMAN Immunoglobulin lambda-like polypeptide 5 OS=Homo sapiens OX=9606 GN=IGLL5 PE=1 SV=1;sp|B9A064|IGLL5_HUMAN Immunoglobulin lambda-like polypeptide 5 OS=Homo sapiens OX=9606 GN=IGLL5 PE=2 SV=2;sp|P0CG04|IGLC1_HUMAN Immunoglobuli	3	7	7	3	3	4	4	3	5	5	5	3	4	6	4	5	4	3	3	6	4	5	5	5	5	5	5	5	5	4	4	4	5	5	6	7	6	5	5	5	5	4
F8VV32;A0A0B4J259;P61626	F8VV32;A0A0B4J259;P61626	4;4;4	4;4;4	4;4;4	Lysozyme;Lysozyme C	LYZ	tr|F8VV32|F8VV32_HUMAN Lysozyme OS=Homo sapiens OX=9606 GN=LYZ PE=1 SV=1;tr|A0A0B4J259|A0A0B4J259_HUMAN Lysozyme OS=Homo sapiens OX=9606 GN=LYZ PE=1 SV=1;sp|P61626|LYSC_HUMAN Lysozyme C OS=Homo sapiens OX=9606 GN=LYZ PE=1 SV=1	3	4	4	4	4	2	3	3	3	3	3	2	3	3	3	3	3	2	2	2	3	3	2	3	2	2	2	2	2	3	2	3	2	2	2	2	2	3	2	3	0	0
S4R460;A0A0B4J2B5;A0A075B7F0;A0A0C4DH32;P0DP04;A0A0B4J1X8;P01766;P01782	S4R460;A0A0B4J2B5;A0A075B7F0;A0A0C4DH32;P0DP04;A0A0B4J1X8;P01766;P01782	2;2;1;1;1;1;1;1	1;1;0;0;0;0;0;0	1;1;0;0;0;0;0;0	Ig heavy chain V-III region BRO;Ig heavy chain V-III region DOB	IGHV3OR16-9;IGHV3OR16-10;IGHV3-20;IGHV3-43	tr|S4R460|S4R460_HUMAN Immunoglobulin heavy variable 3/OR16-9 (non-functional) OS=Homo sapiens OX=9606 GN=IGHV3OR16-9 PE=1 SV=2;tr|A0A0B4J2B5|A0A0B4J2B5_HUMAN Immunoglobulin heavy variable 3/OR16-9 (non-functional) (Fragment) OS=Homo sapiens OX=9606 GN=IGH	8	2	1	1	1	2	2	2	2	2	2	2	2	2	2	2	2	2	2	2	2	2	2	2	2	2	2	2	2	2	2	2	1	1	2	2	2	2	2	2	2	2
P0DP09;A0A0B4J2D9	P0DP09;A0A0B4J2D9	1;1	1;1	1;1		IGKV1D-13	sp|P0DP09|KV113_HUMAN Immunoglobulin kappa variable 1-13 OS=Homo sapiens OX=9606 GN=IGKV1-13 PE=3 SV=1;sp|A0A0B4J2D9|KVD13_HUMAN Immunoglobulin kappa variable 1D-13 OS=Homo sapiens OX=9606 GN=IGKV1D-13 PE=3 SV=1	2	1	1	1	0	0	0	1	0	0	1	0	0	0	1	0	0	0	1	0	0	0	1	1	1	1	1	1	1	1	1	1	1	1	1	1	1	1	1	1	1	1
A0A0C4DFP6;Q9NQ79-3;Q9NQ79-2;Q9NQ79;Q5T4F6	A0A0C4DFP6;Q9NQ79-3;Q9NQ79-2;Q9NQ79;Q5T4F6	14;14;14;14;12	14;14;14;14;12	14;14;14;14;12	Cartilage acidic protein 1	CRTAC1	tr|A0A0C4DFP6|A0A0C4DFP6_HUMAN Cartilage acidic protein 1 OS=Homo sapiens OX=9606 GN=CRTAC1 PE=1 SV=1;sp|Q9NQ79-3|CRAC1_HUMAN Isoform 3 of Cartilage acidic protein 1 OS=Homo sapiens OX=9606 GN=CRTAC1;sp|Q9NQ79-2|CRAC1_HUMAN Isoform 2 of Cartilage acidic pr	5	14	14	14	8	6	9	8	7	7	9	8	9	9	9	8	9	6	9	10	8	10	5	4	3	3	4	3	5	5	6	6	3	6	5	6	6	5	3	5	2	2
A0A0C4DFY0;Q14242;Q14242-2	A0A0C4DFY0;Q14242;Q14242-2	2;2;2	2;2;2	2;2;2	P-selectin glycoprotein ligand 1	SELPLG	tr|A0A0C4DFY0|A0A0C4DFY0_HUMAN P-selectin glycoprotein ligand 1 OS=Homo sapiens OX=9606 GN=SELPLG PE=1 SV=1;sp|Q14242|SELPL_HUMAN P-selectin glycoprotein ligand 1 OS=Homo sapiens OX=9606 GN=SELPLG PE=1 SV=1;sp|Q14242-2|SELPL_HUMAN Isoform 2 of P-selectin g	3	2	2	2	0	0	0	0	0	0	0	0	0	0	0	0	0	0	0	0	0	0	0	0	0	0	0	0	0	0	0	0	0	0	0	0	0	0	0	0	0	0
A0A0C4DGZ8;P07359	A0A0C4DGZ8;P07359	8;8	8;8	8;8	Platelet glycoprotein Ib alpha chain;Glycocalicin	GP1BA	tr|A0A0C4DGZ8|A0A0C4DGZ8_HUMAN Glycoprotein Ib (Platelet), alpha polypeptide OS=Homo sapiens OX=9606 GN=GP1BA PE=1 SV=1;sp|P07359|GP1BA_HUMAN Platelet glycoprotein Ib alpha chain OS=Homo sapiens OX=9606 GN=GP1BA PE=1 SV=2	2	8	8	8	0	0	0	0	0	0	0	0	0	0	0	0	0	0	0	0	0	0	0	0	0	0	0	0	0	0	0	0	0	0	0	0	0	0	0	0	5	5
A0A0C4DH29	A0A0C4DH29	2	2	2		IGHV1-3	sp|A0A0C4DH29|HV103_HUMAN Immunoglobulin heavy variable 1-3 OS=Homo sapiens OX=9606 GN=IGHV1-3 PE=3 SV=1	1	2	2	2	0	0	0	0	0	0	0	0	0	0	0	0	0	0	0	0	0	0	1	1	1	1	2	1	1	1	2	1	0	1	2	1	1	1	1	1	0	0
A0A0C4DH31	A0A0C4DH31	2	1	1		IGHV1-18	sp|A0A0C4DH31|HV118_HUMAN Immunoglobulin heavy variable 1-18 OS=Homo sapiens OX=9606 GN=IGHV1-18 PE=3 SV=1	1	2	1	1	0	0	0	0	0	0	0	0	0	0	0	1	0	0	0	0	1	0	0	1	1	1	0	1	1	0	0	1	0	2	1	1	1	1	1	1	1	0
A0A0C4DH33	A0A0C4DH33	3	3	3		IGHV1-24	sp|A0A0C4DH33|HV124_HUMAN Immunoglobulin heavy variable 1-24 OS=Homo sapiens OX=9606 GN=IGHV1-24 PE=3 SV=1	1	3	3	3	0	0	0	0	0	0	0	0	0	0	0	0	0	0	0	0	0	0	0	0	0	0	0	0	0	0	0	0	0	0	0	0	0	0	0	0	3	3
A0A0C4DH38	A0A0C4DH38	3	3	2		IGHV5-51	sp|A0A0C4DH38|HV551_HUMAN Immunoglobulin heavy variable 5-51 OS=Homo sapiens OX=9606 GN=IGHV5-51 PE=3 SV=1	1	3	3	2	1	1	0	1	1	1	1	1	2	1	1	1	1	1	2	1	1	1	2	3	2	3	3	2	3	1	3	2	2	2	3	2	2	3	2	2	2	2
A0A0C4DH67;A0A0C4DH69	A0A0C4DH67;A0A0C4DH69	2;2	1;1	1;1		IGKV1-8;IGKV1-9	sp|A0A0C4DH67|KV108_HUMAN Immunoglobulin kappa variable 1-8 OS=Homo sapiens OX=9606 GN=IGKV1-8 PE=3 SV=1;sp|A0A0C4DH69|KV109_HUMAN Immunoglobulin kappa variable 1-9 OS=Homo sapiens OX=9606 GN=IGKV1-9 PE=3 SV=1	2	2	1	1	0	0	0	0	0	0	0	0	0	0	0	0	0	0	0	0	0	0	0	0	0	2	2	1	2	2	2	2	1	2	1	2	1	2	2	1	0	0
A0A0G2JL54;A0A3B3ISD7	A0A0G2JL54	92;7	1;0	0;0			tr|A0A0G2JL54|A0A0G2JL54_HUMAN Complement C4-B OS=Homo sapiens OX=9606 GN=C4B_2 PE=1 SV=1	2	92	1	0	59	58	57	61	62	63	61	59	60	62	58	62	58	61	60	60	61	63	45	49	46	45	50	51	50	47	50	51	47	48	51	53	50	50	47	46	70	73
39286;139287;139288;139289;139290;139291;139292;139293;139294;139295;139296;139297;139298;139299;139300;139301;139302;139303;139304;139305;139306;139307;139308;139309;139310;139311;139312;139313;139314;139315;139316;139317;139318;139319;139320;139321;139322;139323;139324;139325;139326;139327;139328;139329;139330;139331;139332;139333;139334;139335;139336;139337;139338;139339;139340;139341;139342;1…
39465;239466;239467;239468;239469;239470;239471;239472;239473;239474;239475;239476;239477;239478;239479;239480;239481;239482;239483;239484;239485;239486;239487;239488;239489;239490;239491;239492;239493;239494;239495;239496;239497;239498;239499;239500;239501;239502;239503;239504;239505;239506;239507;239508;239509;239510;239511;239512;239513;239514;239515;239516;239517;239518;239519;239520;239521;2…	64;65;66;67;68;69;70;71;72;73;74;75;76;77;78;79;80;81;82;83;84;85;86;87;88;89;90;91;92;93;94;95;96;97;98;99;100;101;102;103;104;105;106;107;108;109;110;111;112;113;3138;3139;3140;3141;3142;3143;3144;3145;3146;3147;3148;3149;3150;3151;3152;3153;3154;3155;3156;3157;3158;3159;3160;3161;3162;3163;3164;3165;3166;3167;3168;3169;3170;3171;3172;3173;3174;3175;3176;3177;3178;3179;3180;3181;3182;3183;3184;…
4;126795;126796;126797;126798;126799;126800;126801;126802;126803;126804;126805;126806;126807;126808;126809;126810;126811;126812;126813;126814;126815;126816;126817;126818;126819;126820;126821;126822;126823;126824;126825;126826;126827;126828;126829;126830;126831;126832;126833;126834;126835;126836;126837;126838;126839;126840;126841;126842;126843;126844;126845;126846;126847;126848;126849;126850;12685…
9;235250;235251;235252;235253;235254;235255;235256;235257;235258;235259;235260;235261;235262;235263;235264;235265;235266;235267;235268;235269;235270;235271;235272;235273;235274;235275;235276;235277;235278;235279;235280;235281;235282;235283;235284;235285;235286;235287;235288;235289;235290;235291;235292;235293;235294;235295;235296;235297;235298;235299;235300;235301;235302;235303;235304;235305;23530…
3;338474;338475;338476;338477;338478;338479;338480;338481;338482;338483;338484;338485;338486;338487;338488;338489;338490;338491;338492;338493;338494;338495;338496;338497;338498;338499;338500;338501;338502;338503;338504;338505;338506;338507;338508;338509;338510;338511;338512;341365;341366;341367;341368;341369;341370;341371;341372;341373;341374;341375;341376;341377;341378;341379;341380;341381;34138…
1;413452;413453;413454;413455;413456;413457;413458;413459;413460;413461;413462;413463;413464;413465;413466;413467;413468;413469;413470;413471;413472;413473;413474;413475;413476;413477;413478;413479;413480;413481;413482;413483;413484;413485;413486;413487;413488;413489;413490;413491;413492;413493;413494;413495;413496;413497;413498;413499;413500;413501;413502;413503;413504;413505;413506;413507;41350…	73;3290;6963;7731;20223;34511;34799;35687;39444;42372;44670;45815;48326;88607;89716;91498;100766;120221;121185;122007;126641;126767;129867;130266;135553;136720;141863;155069;157720;157896;158277;160255;163924;165047;165560;167077;167708;177811;205994;206352;211443;218238;224087;229395;230222;230764;230768;235469;238612;241554;243742;248761;248883;248972;249038;254317;256961;272596;278232;286066;3…	40;41;42;43;44;45;46;47;48;49;50;51;52;53;54;55	167;177;193;262;328;352;393;508;518;968;1128;1254;1281;1389;1640;1666
A0A0G2JL69;P06681-3;P06681;B4DQI1;E9PDZ0;A0A0G2JIE7;H0Y3H6;P06681-2;A0A0G2JK28;H0Y868;Q8N6L6	A0A0G2JL69;P06681-3;P06681;B4DQI1;E9PDZ0;A0A0G2JIE7;H0Y3H6;P06681-2;A0A0G2JK28	7;7;7;6;5;5;5;5;4;3;1	3;3;3;2;1;1;1;1;2;1;1	3;3;3;2;1;1;1;1;2;1;1	Complement C2;Complement C2b fragment;Complement C2a fragment	C2	tr|A0A0G2JL69|A0A0G2JL69_HUMAN Complement C2 OS=Homo sapiens OX=9606 GN=C2 PE=1 SV=1;sp|P06681-3|CO2_HUMAN Isoform 3 of Complement C2 OS=Homo sapiens OX=9606 GN=C2;sp|P06681|CO2_HUMAN Complement C2 OS=Homo sapiens OX=9606 GN=C2 PE=1 SV=2;tr|B4DQI1|B4DQI1_H	11	7	3	3	2	3	2	3	4	1	3	3	3	3	2	3	3	4	3	3	5	6	2	2	1	1	1	1	1	1	1	1	0	1	2	2	2	1	2	1	0	0
A0A0G2JMB2	A0A0G2JMB2	9	1	0			tr|A0A0G2JMB2|A0A0G2JMB2_HUMAN Immunoglobulin heavy constant alpha 2 (Fragment) OS=Homo sapiens OX=9606 GN=IGHA2 PE=1 SV=1	1	9	1	0	3	4	3	3	2	4	3	4	4	4	3	5	3	5	4	3	4	4	3	4	3	3	3	4	4	3	2	4	3	2	3	5	4	4	3	3	4	5
A0A0G2JMI3	A0A0G2JMI3	1	1	1			sp|A0A0G2JMI3|HV692_HUMAN Immunoglobulin heavy variable 1-69-2 OS=Homo sapiens OX=9606 GN=IGHV1-69-2 PE=3 SV=2	1	1	1	1	0	0	0	0	0	0	0	0	0	0	0	0	0	0	0	0	0	0	0	0	0	0	0	0	0	0	0	0	0	0	0	0	0	0	0	0	0	1
A0A0G2JRQ6	A0A0G2JRQ6	2	2	2			tr|A0A0G2JRQ6|A0A0G2JRQ6_HUMAN Ig-like domain-containing protein (Fragment) OS=Homo sapiens OX=9606 PE=1 SV=4	1	2	2	2	0	0	0	0	0	0	0	0	0	0	0	0	0	0	0	0	0	0	0	0	0	0	0	0	0	0	0	0	0	0	1	0	0	0	0	0	0	0
A0A0J9YY99	A0A0J9YY99	3	1	1			tr|A0A0J9YY99|A0A0J9YY99_HUMAN Ig-like domain-containing protein (Fragment) OS=Homo sapiens OX=9606 PE=1 SV=1	1	3	1	1	2	2	2	2	2	2	2	2	2	2	2	2	2	2	2	2	2	2	2	2	2	2	2	2	2	2	2	3	2	2	2	2	2	3	2	2	1	1
H0Y8D1;A6XMV8;CON__P07477;A0A0J9YYC8;E7EQ64;A6XMV9;Q8NHM4;P07478;P07477	H0Y8D1;A6XMV8;CON__P07477;A0A0J9YYC8;E7EQ64;A6XMV9;Q8NHM4;P07478;P07477	1;1;1;1;1;1;1;1;1	1;1;1;1;1;1;1;1;1	1;1;1;1;1;1;1;1;1	Putative trypsin-6;Trypsin-2;Trypsin-1;Alpha-trypsin chain 1;Alpha-trypsin chain 2	PRSS1;PRSS3P2;PRSS2	tr|H0Y8D1|H0Y8D1_HUMAN Trypsin-1 (Fragment) OS=Homo sapiens OX=9606 GN=PRSS1 PE=1 SV=1;tr|A6XMV8|A6XMV8_HUMAN Protease serine 2 preproprotein OS=Homo sapiens OX=9606 GN=PRSS2 PE=1 SV=1;;tr|A0A0J9YYC8|A0A0J9YYC8_HUMAN Trypsin-2 OS=Homo sapiens OX=9606 GN=PR	9	1	1	1	1	1	1	1	1	1	1	1	1	1	1	1	1	1	1	1	1	1	1	1	0	1	1	0	1	0	0	1	1	1	1	1	1	1	1	1	1	1
A0A3B3ISJ1;A0A0S2Z4L3;P07225;G5E9F8;A0A3B3IRK9;A0A3B3IUA6;H7BXT0;CON__P07224;C9K0R0	A0A3B3ISJ1;A0A0S2Z4L3;P07225;G5E9F8;A0A3B3IRK9	23;23;23;22;17;4;4;2;1	23;23;23;22;17;4;4;2;1	23;23;23;22;17;4;4;2;1	Vitamin K-dependent protein S	PROS1	tr|A0A3B3ISJ1|A0A3B3ISJ1_HUMAN Vitamin K-dependent protein S OS=Homo sapiens OX=9606 GN=PROS1 PE=1 SV=1;tr|A0A0S2Z4L3|A0A0S2Z4L3_HUMAN Protein S isoform 2 (Fragment) OS=Homo sapiens OX=9606 GN=PROS1 PE=1 SV=1;sp|P07225|PROS_HUMAN Vitamin K-dependent protei	9	23	23	23	6	5	7	7	8	10	3	7	6	10	6	10	9	8	8	8	8	7	10	8	8	9	10	11	7	7	6	9	9	9	12	9	9	8	9	8	16	17
A0A0U1RQV3;Q12805-5;Q12805-2;Q12805-4;Q12805-3;Q12805	A0A0U1RQV3;Q12805-5;Q12805-2;Q12805-4;Q12805-3;Q12805	6;6;6;6;6;6	6;6;6;6;6;6	6;6;6;6;6;6	EGF-containing fibulin-like extracellular matrix protein 1	EFEMP1	tr|A0A0U1RQV3|A0A0U1RQV3_HUMAN EGF-containing fibulin-like extracellular matrix protein 1 (Fragment) OS=Homo sapiens OX=9606 GN=EFEMP1 PE=1 SV=1;sp|Q12805-5|FBLN3_HUMAN Isoform 5 of EGF-containing fibulin-like extracellular matrix protein 1 OS=Homo sapiens	6	6	6	6	0	0	0	0	0	0	0	0	0	0	0	0	0	0	0	0	0	0	0	0	0	0	0	0	0	0	0	0	0	0	0	0	0	0	0	0	4	4
A0A0U1RR20;Q92954-5;Q92954-4;Q92954-3;Q92954-6;Q92954-2;Q92954;J3KP74;E9PLR3	A0A0U1RR20;Q92954-5;Q92954-4;Q92954-3;Q92954-6;Q92954-2;Q92954	23;23;23;23;23;23;23;4;1	23;23;23;23;23;23;23;4;1	23;23;23;23;23;23;23;4;1	Proteoglycan 4;Proteoglycan 4 C-terminal part	PRG4	tr|A0A0U1RR20|A0A0U1RR20_HUMAN Proteoglycan 4 OS=Homo sapiens OX=9606 GN=PRG4 PE=1 SV=1;sp|Q92954-5|PRG4_HUMAN Isoform E of Proteoglycan 4 OS=Homo sapiens OX=9606 GN=PRG4;sp|Q92954-4|PRG4_HUMAN Isoform D of Proteoglycan 4 OS=Homo sapiens OX=9606 GN=PRG4;sp	9	23	23	23	13	11	14	12	14	14	12	13	14	13	14	13	13	10	12	14	13	12	10	9	11	10	7	12	10	9	12	11	9	11	11	14	12	11	12	13	4	2
A0A3B3ISX9;A0A140TA52;P22105-4;P22105;P22105-1;A0A140TA33;A0A140TA41;A0A140T9C0;A0A140T8Z8;A0A140T902;A0A140T8Y3;A0A087X0I0;A0A140T9L7;P22105-2;Q16473;A0A140T956;A0A140T923;A0A087WWA5	A0A3B3ISX9;A0A140TA52;P22105-4;P22105;P22105-1;A0A140TA33;A0A140TA41;A0A140T9C0;A0A140T8Z8;A0A140T902;A0A140T8Y3;A0A087X0I0;A0A140T9L7	31;31;31;31;31;31;31;30;30;30;30;29;28;11;9;8;1;1	31;31;31;31;31;31;31;30;30;30;30;29;28;11;9;8;1;1	31;31;31;31;31;31;31;30;30;30;30;29;28;11;9;8;1;1	Tenascin-X	TNXB	tr|A0A3B3ISX9|A0A3B3ISX9_HUMAN Tenascin-X OS=Homo sapiens OX=9606 GN=TNXB PE=1 SV=1;tr|A0A140TA52|A0A140TA52_HUMAN Tenascin-X OS=Homo sapiens OX=9606 GN=TNXB PE=1 SV=1;sp|P22105-4|TENX_HUMAN Isoform 5 of Tenascin-X OS=Homo sapiens OX=9606 GN=TNXB;sp|P22105	18	31	31	31	0	0	0	0	0	0	0	0	0	0	0	0	0	0	0	0	0	0	0	0	0	0	0	0	0	0	0	0	0	0	0	0	0	0	0	0	14	18
P49908;A0A182DWH7;R4GMT5	P49908;A0A182DWH7	8;8;1	8;8;1	2;2;0	Selenoprotein P	SEPP1	sp|P49908|SEPP1_HUMAN Selenoprotein P OS=Homo sapiens OX=9606 GN=SELENOP PE=1 SV=3;tr|A0A182DWH7|A0A182DWH7_HUMAN Selenoprotein P (Fragment) OS=Homo sapiens OX=9606 GN=SELENOP PE=1 SV=1	3	8	8	2	6	6	6	6	5	5	7	6	6	6	6	4	6	4	5	4	6	5	6	7	5	5	6	5	6	5	5	6	4	5	5	5	5	5	5	4	2	2
A0A1B0GTC6;A0A1B0GVS5;A0A1B0GVL1	A0A1B0GTC6;A0A1B0GVS5;A0A1B0GVL1	2;1;1	2;1;1	2;1;1			sp|A0A1B0GTC6|CC085_HUMAN Uncharacterized protein C3orf85 OS=Homo sapiens OX=9606 GN=C3orf85 PE=3 SV=1;tr|A0A1B0GVS5|A0A1B0GVS5_HUMAN Uncharacterized protein C3orf85 (Fragment) OS=Homo sapiens OX=9606 GN=C3orf85 PE=1 SV=1;tr|A0A1B0GVL1|A0A1B0GVL1_HUMAN Unc	3	2	2	2	0	0	0	0	0	0	0	0	0	0	0	0	0	0	0	0	0	0	0	0	0	0	0	0	0	0	0	0	0	0	0	0	0	0	0	0	0	0
C9JTJ8;C9JVA8;A0A1B0GU38;P50452-2;P50452	C9JTJ8;C9JVA8;A0A1B0GU38;P50452-2;P50452	1;1;1;1;1	1;1;1;1;1	1;1;1;1;1	Serpin B8	SERPINB8	tr|C9JTJ8|C9JTJ8_HUMAN Serpin B8 (Fragment) OS=Homo sapiens OX=9606 GN=SERPINB8 PE=1 SV=1;tr|C9JVA8|C9JVA8_HUMAN Serpin B8 (Fragment) OS=Homo sapiens OX=9606 GN=SERPINB8 PE=1 SV=1;tr|A0A1B0GU38|A0A1B0GU38_HUMAN Serpin B8 OS=Homo sapiens OX=9606 GN=SERPINB8	5	1	1	1	0	0	0	0	0	0	0	0	0	0	0	0	0	0	0	0	0	0	0	0	0	0	0	0	0	0	0	0	0	0	0	0	0	0	0	0	0	0
A0A1B0GUU9;P01871;P01871-2	A0A1B0GUU9;P01871;P01871-2	19;19;19	19;19;19	19;19;19	Ig mu chain C region	IGHM	tr|A0A1B0GUU9|A0A1B0GUU9_HUMAN Immunoglobulin heavy constant mu (Fragment) OS=Homo sapiens OX=9606 GN=IGHM PE=1 SV=1;sp|P01871|IGHM_HUMAN Immunoglobulin heavy constant mu OS=Homo sapiens OX=9606 GN=IGHM PE=1 SV=4;sp|P01871-2|IGHM_HUMAN Isoform 2 of Immunog	3	19	19	19	10	11	11	10	11	10	9	10	10	11	11	11	10	11	10	10	9	8	9	9	8	9	8	9	8	8	10	7	10	8	10	9	10	9	9	7	12	13
A0A286YES1;P01860	A0A286YES1;P01860	14;14	8;8	6;6	Ig gamma-3 chain C region	IGHG3	tr|A0A286YES1|A0A286YES1_HUMAN Immunoglobulin heavy constant gamma 3 (Fragment) OS=Homo sapiens OX=9606 GN=IGHG3 PE=1 SV=1;sp|P01860|IGHG3_HUMAN Immunoglobulin heavy constant gamma 3 OS=Homo sapiens OX=9606 GN=IGHG3 PE=1 SV=2	2	14	8	6	10	9	8	9	9	9	9	8	9	10	8	8	8	7	9	8	7	8	11	11	10	13	11	11	12	12	12	11	12	12	12	13	12	10	10	10	7	9
235;387236;387237;387238;387239;387240;387241;387242;387243;387244;387245;387246;387247;387248;387249;387250;387251;387252;387253;387254;387255;387256;387257;387258;387259;387260;387261;387262;387263;387264;431167;431168;431169;431170;431171;431172;431173;431174;431175;431176;431177;431178;431179;431180;431181;431182;431183;431184;431185;431186;431187;431188;431189;431190;431191;431192;431193;431…	25061;42226;72464;104323;108763;147990;164726;286758;359844;386723;387213;431170;436529;438459	28;71	182;288
A0A286YEY1;P01876	A0A286YEY1;P01876	12;12	12;12	4;4	Ig alpha-1 chain C region	IGHA1	tr|A0A286YEY1|A0A286YEY1_HUMAN Immunoglobulin heavy constant alpha 1 (Fragment) OS=Homo sapiens OX=9606 GN=IGHA1 PE=1 SV=1;sp|P01876|IGHA1_HUMAN Immunoglobulin heavy constant alpha 1 OS=Homo sapiens OX=9606 GN=IGHA1 PE=1 SV=2	2	12	12	4	6	6	6	5	5	6	6	6	6	6	6	7	6	7	7	6	6	6	6	6	6	6	6	6	5	5	4	6	6	5	6	7	6	5	5	5	7	7
A0A286YEY4;P01859	A0A286YEY4;P01859	12;12	6;6	5;5	Ig gamma-2 chain C region	IGHG2	tr|A0A286YEY4|A0A286YEY4_HUMAN Immunoglobulin heavy constant gamma 2 (Fragment) OS=Homo sapiens OX=9606 GN=IGHG2 PE=1 SV=1;sp|P01859|IGHG2_HUMAN Immunoglobulin heavy constant gamma 2 OS=Homo sapiens OX=9606 GN=IGHG2 PE=1 SV=2	2	12	6	5	7	7	7	7	7	8	7	7	7	8	7	7	8	7	6	6	7	8	11	11	9	10	8	10	10	10	9	10	10	10	10	10	10	11	10	10	8	9
1358;391359;391360;391361;391362;391363;391364;391365;391366;391367;391368;391369;391370;391371;391372;391373;391374;391375;391376;391377;391378;391379;391380;391381;391382;391383;391384;391385;391386;391387;391388;391389;391390;391391;391392;391393;391394;391395;391396;391397;391398;391399;391400;391401;391402;391403;391404;391405;391406;391407;391408;391409;391410;391411;391412;391413;391414;39…	72464;88815;104323;108763;148009;159991;164726;286758;359792;391624;432001;436593	28;71;72	131;237;276
A0A286YEY5;P01877	A0A286YEY5;P01877	7;7	1;1	1;1	Ig alpha-2 chain C region	IGHA2	tr|A0A286YEY5|A0A286YEY5_HUMAN Immunoglobulin heavy constant alpha 2 (Fragment) OS=Homo sapiens OX=9606 GN=IGHA2 PE=1 SV=1;sp|P01877|IGHA2_HUMAN Immunoglobulin heavy constant alpha 2 OS=Homo sapiens OX=9606 GN=IGHA2 PE=1 SV=4	2	7	1	1	2	4	2	2	1	3	2	3	3	3	2	4	2	4	3	2	3	3	2	3	2	2	2	3	3	2	1	3	2	1	2	4	3	3	2	2	4	4
A0A286YFJ8;P01861	A0A286YFJ8;P01861	11;11	5;5	5;5	Ig gamma-4 chain C region	IGHG4	tr|A0A286YFJ8|A0A286YFJ8_HUMAN Immunoglobulin heavy constant gamma 4 (Fragment) OS=Homo sapiens OX=9606 GN=IGHG4 PE=1 SV=1;sp|P01861|IGHG4_HUMAN Immunoglobulin heavy constant gamma 4 OS=Homo sapiens OX=9606 GN=IGHG4 PE=1 SV=1	2	11	5	5	5	5	4	4	4	6	5	4	5	5	4	4	4	5	5	5	4	5	6	6	6	7	5	6	6	6	6	6	6	6	5	6	6	7	6	6	7	8
A0A2Q2TTZ9;P01594;P01593	A0A2Q2TTZ9;P01594;P01593	2;1;1	2;1;1	2;1;1	Ig kappa chain V-I region AU;Ig kappa chain V-I region AG		tr|A0A2Q2TTZ9|A0A2Q2TTZ9_HUMAN Immunoglobulin kappa variable 1-33 OS=Homo sapiens OX=9606 GN=IGKV1D-33 PE=1 SV=1;sp|P01594|KV133_HUMAN Immunoglobulin kappa variable 1-33 OS=Homo sapiens OX=9606 GN=IGKV1-33 PE=1 SV=2;sp|P01593|KVD33_HUMAN Immunoglobulin kap	3	2	2	2	2	2	2	2	2	2	2	2	2	2	1	2	2	2	2	2	2	2	2	2	2	2	2	2	2	2	2	2	2	2	2	2	2	2	2	2	2	2
A0A2R8Y6G6;P06733-2;P06733;K7EM90	A0A2R8Y6G6;P06733-2;P06733	3;3;3;1	3;3;3;1	3;3;3;1	Alpha-enolase	ENO1	tr|A0A2R8Y6G6|A0A2R8Y6G6_HUMAN Alpha-enolase OS=Homo sapiens OX=9606 GN=ENO1 PE=1 SV=1;sp|P06733-2|ENOA_HUMAN Isoform MBP-1 of Alpha-enolase OS=Homo sapiens OX=9606 GN=ENO1;sp|P06733|ENOA_HUMAN Alpha-enolase OS=Homo sapiens OX=9606 GN=ENO1 PE=1 SV=2	4	3	3	3	1	0	0	0	0	0	0	0	0	0	0	0	0	0	0	0	0	0	2	0	1	0	0	0	0	1	0	0	1	1	0	0	0	0	0	0	0	0
O75648-3;A0A2R8Y6L6;O75648-2	O75648-3;A0A2R8Y6L6;O75648-2	1;1;1	1;1;1	1;1;1			sp|O75648-3|MTU1_HUMAN Isoform 3 of Mitochondrial tRNA-specific 2-thiouridylase 1 OS=Homo sapiens OX=9606 GN=TRMU;tr|A0A2R8Y6L6|A0A2R8Y6L6_HUMAN Mitochondrial tRNA-specific 2-thiouridylase 1 OS=Homo sapiens OX=9606 GN=TRMU PE=1 SV=1;sp|O75648-2|MTU1_HUMAN	3	1	1	1	0	0	0	0	0	0	0	0	0	0	0	0	0	0	0	0	0	0	0	0	0	0	0	0	0	0	0	0	0	0	0	0	0	0	0	0	0	0
P11362-21;P11362-8;A0A3B3ISD1;P11362-4;P11362;P11362-2;P11362-7;P11362-3;P11362-14;P11362-9;P11362-20;P11362-5;P11362-6;P11362-10;P11362-11;P11362-12;P11362-13;P11362-19;P11362-16;E7EU09;P11362-18;C1KBH7;B5A958;E9PNM3;E9PN14;E9PKF2;E9PKV7	P11362-21;P11362-8;A0A3B3ISD1;P11362-4;P11362;P11362-2;P11362-7;P11362-3;P11362-14;P11362-9;P11362-20;P11362-5;P11362-6;P11362-10;P11362-11;P11362-12;P11362-13;P11362-19;P11362-16;E7EU09;P11362-18;C1KBH7;B5A958;E9PNM3;E9PN14	4;4;4;4;4;4;4;4;4;4;4;4;4;4;4;4;4;3;3;3;3;3;3;2;2;1;1	4;4;4;4;4;4;4;4;4;4;4;4;4;4;4;4;4;3;3;3;3;3;3;2;2;1;1	4;4;4;4;4;4;4;4;4;4;4;4;4;4;4;4;4;3;3;3;3;3;3;2;2;1;1	Fibroblast growth factor receptor 1;Fibroblast growth factor receptor	FGFR1	sp|P11362-21|FGFR1_HUMAN Isoform 21 of Fibroblast growth factor receptor 1 OS=Homo sapiens OX=9606 GN=FGFR1;sp|P11362-8|FGFR1_HUMAN Isoform 2 of Fibroblast growth factor receptor 1 OS=Homo sapiens OX=9606 GN=FGFR1;tr|A0A3B3ISD1|A0A3B3ISD1_HUMAN Fibroblast	27	4	4	4	0	0	0	0	0	0	0	0	0	0	0	0	0	0	0	0	0	0	0	0	0	0	0	0	0	0	0	0	0	0	0	0	0	0	0	0	2	2
A0A3B3ISR2;B4DPQ0;P00736;F5H2D0;A0A3B3ITU4;F5H1V0;F5H6Y3;F5H3N3;F5H3A3	A0A3B3ISR2;B4DPQ0;P00736;F5H2D0	24;24;23;22;11;4;4;3;1	24;24;23;22;11;4;4;3;1	23;23;22;21;10;4;4;3;1	Complement C1r subcomponent;Complement C1r subcomponent heavy chain;Complement C1r subcomponent light chain	C1R	tr|A0A3B3ISR2|A0A3B3ISR2_HUMAN Complement C1r subcomponent OS=Homo sapiens OX=9606 GN=C1R PE=1 SV=1;tr|B4DPQ0|B4DPQ0_HUMAN Complement C1r subcomponent OS=Homo sapiens OX=9606 GN=C1R PE=1 SV=1;sp|P00736|C1R_HUMAN Complement C1r subcomponent OS=Homo sapiens	9	24	24	23	9	8	9	9	8	6	7	6	8	8	6	7	7	6	7	6	7	6	3	3	2	3	2	3	4	2	3	3	2	3	4	5	3	4	3	3	18	17
A0A3B3ISS6;Q14956-2;Q14956;Q96F58	A0A3B3ISS6;Q14956-2;Q14956	3;3;3;1	3;3;3;1	3;3;3;1	Transmembrane glycoprotein NMB	GPNMB	tr|A0A3B3ISS6|A0A3B3ISS6_HUMAN Transmembrane glycoprotein NMB OS=Homo sapiens OX=9606 GN=GPNMB PE=1 SV=1;sp|Q14956-2|GPNMB_HUMAN Isoform 2 of Transmembrane glycoprotein NMB OS=Homo sapiens OX=9606 GN=GPNMB;sp|Q14956|GPNMB_HUMAN Transmembrane glycoprotein N	4	3	3	3	1	1	1	1	1	1	0	1	0	0	0	1	0	1	2	1	1	1	0	0	0	0	0	0	0	0	0	0	0	0	0	0	0	0	0	0	0	0
A0A3B3ISU0;Q02487-2;Q02487	A0A3B3ISU0;Q02487-2;Q02487	3;3;3	3;3;3	3;3;3	Desmocollin-2	DSC2	tr|A0A3B3ISU0|A0A3B3ISU0_HUMAN Desmocollin-2 OS=Homo sapiens OX=9606 GN=DSC2 PE=1 SV=1;sp|Q02487-2|DSC2_HUMAN Isoform 2B of Desmocollin-2 OS=Homo sapiens OX=9606 GN=DSC2;sp|Q02487|DSC2_HUMAN Desmocollin-2 OS=Homo sapiens OX=9606 GN=DSC2 PE=1 SV=1	3	3	3	3	0	0	0	0	0	0	0	0	0	0	0	0	0	0	0	0	0	0	0	0	0	0	0	0	0	0	0	0	0	0	0	0	0	0	0	0	0	0
A0A3B3IUC0;Q9Y287	A0A3B3IUC0;Q9Y287	1;1	1;1	1;1	Integral membrane protein 2B;BRI2, membrane form;BRI2 intracellular domain;BRI2C, soluble form;Bri23 peptide	ITM2B	tr|A0A3B3IUC0|A0A3B3IUC0_HUMAN Integral membrane protein 2B OS=Homo sapiens OX=9606 GN=ITM2B PE=1 SV=1;sp|Q9Y287|ITM2B_HUMAN Integral membrane protein 2B OS=Homo sapiens OX=9606 GN=ITM2B PE=1 SV=1	2	1	1	1	0	0	0	0	0	0	0	0	0	0	0	0	0	0	0	0	0	0	0	0	0	0	0	0	0	0	0	0	0	0	0	0	0	0	0	0	0	0
A1L4H1;M0QZ17;A1L4H1-2	A1L4H1	4;1;1	4;1;1	4;1;1	Soluble scavenger receptor cysteine-rich domain-containing protein SSC5D	SSC5D	sp|A1L4H1|SRCRL_HUMAN Soluble scavenger receptor cysteine-rich domain-containing protein SSC5D OS=Homo sapiens OX=9606 GN=SSC5D PE=1 SV=3	3	4	4	4	0	0	0	0	0	0	0	0	0	0	0	0	0	0	0	0	0	0	0	0	0	0	0	0	0	0	0	0	0	0	0	0	0	0	0	0	1	0
A2NJV5	A2NJV5	5	5	1		IGKV A18	sp|A2NJV5|KV229_HUMAN Immunoglobulin kappa variable 2-29 OS=Homo sapiens OX=9606 GN=IGKV2-29 PE=3 SV=2	1	5	5	1	2	1	1	1	1	1	1	1	1	1	1	1	1	1	1	1	1	1	1	1	1	1	2	1	3	1	2	3	1	1	3	2	1	2	2	1	1	1
F5H823;B7ZB78;F5GZG1;P61224-2;P61224-4;P61224-3;P62834;P61224;A6NIZ1	F5H823;B7ZB78;F5GZG1;P61224-2;P61224-4;P61224-3;P62834;P61224;A6NIZ1	1;1;1;1;1;1;1;1;1	1;1;1;1;1;1;1;1;1	1;1;1;1;1;1;1;1;1	Ras-related protein Rap-1b;Ras-related protein Rap-1A;Ras-related protein Rap-1b-like protein	RAP1B;RAP1A	tr|F5H823|F5H823_HUMAN Ras-related protein Rap-1b (Fragment) OS=Homo sapiens OX=9606 GN=RAP1B PE=1 SV=1;tr|B7ZB78|B7ZB78_HUMAN Ras-related protein Rap-1b OS=Homo sapiens OX=9606 GN=RAP1B PE=1 SV=1;tr|F5GZG1|F5GZG1_HUMAN Ras-related protein Rap-1b (Fragment	9	1	1	1	0	0	1	0	1	1	1	0	1	0	1	1	1	0	1	0	1	1	0	0	0	0	0	1	0	0	0	1	0	0	0	0	0	0	0	0	0	0
A6NMB1	A6NMB1	1	1	1	Sialic acid-binding Ig-like lectin 16	SIGLEC16	sp|A6NMB1|SIG16_HUMAN Sialic acid-binding Ig-like lectin 16 OS=Homo sapiens OX=9606 GN=SIGLEC16 PE=2 SV=3	1	1	1	1	1	1	1	1	1	1	1	1	1	1	1	1	1	1	1	1	1	1	1	1	1	0	1	1	1	1	1	1	1	1	1	1	1	1	1	1	1	1
H0Y5K2;B3KWK7;A6XND1;A6XND0;P17936;P17936-2;C9JMX4;H0Y485	H0Y5K2;B3KWK7;A6XND1;A6XND0;P17936;P17936-2;C9JMX4;H0Y485	6;6;6;6;6;6;5;5	6;6;6;6;6;6;5;5	6;6;6;6;6;6;5;5	Insulin-like growth factor-binding protein 3	IGFBP3	tr|H0Y5K2|H0Y5K2_HUMAN Insulin-like growth factor-binding protein 3 (Fragment) OS=Homo sapiens OX=9606 GN=IGFBP3 PE=1 SV=1;tr|B3KWK7|B3KWK7_HUMAN Insulin-like growth factor binding protein 3, isoform CRA_b OS=Homo sapiens OX=9606 GN=IGFBP3 PE=1 SV=1;tr|A6X	8	6	6	6	5	4	5	5	4	5	5	4	4	3	5	4	3	4	3	5	4	4	2	3	2	2	2	2	3	2	3	4	2	2	3	2	3	3	3	2	2	2
K7EKH5;C9J8F3;J3KSV6;J3QKP5;A8MVZ9;P09972	K7EKH5;C9J8F3;J3KSV6;J3QKP5;A8MVZ9;P09972	1;1;1;1;1;1	1;1;1;1;1;1	1;1;1;1;1;1	Fructose-bisphosphate aldolase;Fructose-bisphosphate aldolase C	ALDOC	tr|K7EKH5|K7EKH5_HUMAN Fructose-bisphosphate aldolase C (Fragment) OS=Homo sapiens OX=9606 GN=ALDOC PE=1 SV=1;tr|C9J8F3|C9J8F3_HUMAN Fructose-bisphosphate aldolase C (Fragment) OS=Homo sapiens OX=9606 GN=ALDOC PE=1 SV=1;tr|J3KSV6|J3KSV6_HUMAN Fructose-bisp	6	1	1	1	0	0	0	0	1	0	0	0	0	0	0	0	0	0	0	0	0	0	0	0	0	0	0	0	0	0	0	0	0	0	0	0	0	0	0	0	0	0
B0YIW2;P02656	B0YIW2;P02656	5;5	5;5	5;5	Apolipoprotein C-III	APOC3	tr|B0YIW2|B0YIW2_HUMAN Apolipoprotein C-III OS=Homo sapiens OX=9606 GN=APOC3 PE=1 SV=1;sp|P02656|APOC3_HUMAN Apolipoprotein C-III OS=Homo sapiens OX=9606 GN=APOC3 PE=1 SV=1	2	5	5	5	2	2	2	2	2	2	2	2	2	2	2	2	2	2	2	2	2	2	3	2	3	3	2	3	4	4	4	3	4	4	4	4	4	3	3	4	4	4
B1AHL2;P23142-4	B1AHL2;P23142-4	11;11	7;7	7;7	Fibulin-1	FBLN1	tr|B1AHL2|B1AHL2_HUMAN Fibulin-1 OS=Homo sapiens OX=9606 GN=FBLN1 PE=1 SV=1;sp|P23142-4|FBLN1_HUMAN Isoform C of Fibulin-1 OS=Homo sapiens OX=9606 GN=FBLN1	2	11	7	7	0	0	0	0	0	0	0	0	0	0	0	0	0	0	0	0	0	0	0	0	0	0	0	0	0	0	0	0	0	0	0	0	0	0	0	0	9	8
B1AKG0;Q03591;V9GYE7;A0A3B3IQ51;P36980-2;P36980;A0A3B3IRW0;A0A3B3ISW6;A0A3B3IS00	B1AKG0;Q03591;V9GYE7;A0A3B3IQ51;P36980-2;P36980	6;6;3;3;3;3;2;2;2	4;4;2;2;2;2;1;1;1	3;3;2;2;2;2;1;1;1	Complement factor H-related protein 1;Complement factor H-related protein 2	CFHR1;CFHR2	tr|B1AKG0|B1AKG0_HUMAN Complement factor H-related protein 1 OS=Homo sapiens OX=9606 GN=CFHR1 PE=1 SV=1;sp|Q03591|FHR1_HUMAN Complement factor H-related protein 1 OS=Homo sapiens OX=9606 GN=CFHR1 PE=1 SV=2;tr|V9GYE7|V9GYE7_HUMAN Complement factor H-related	9	6	4	3	4	4	4	4	4	3	3	3	4	4	4	3	3	4	4	5	3	4	3	3	3	3	3	3	3	3	3	3	3	3	3	3	3	3	3	3	3	3
B1ALD9;Q15063-7;Q15063-6;Q15063-4;Q15063-2;Q15063-3;Q15063-5;Q15063	B1ALD9;Q15063-7;Q15063-6;Q15063-4;Q15063-2;Q15063-3;Q15063-5;Q15063	3;3;3;3;3;3;3;3	3;3;3;3;3;3;3;3	3;3;3;3;3;3;3;3	Periostin	POSTN	tr|B1ALD9|B1ALD9_HUMAN Periostin OS=Homo sapiens OX=9606 GN=POSTN PE=1 SV=1;sp|Q15063-7|POSTN_HUMAN Isoform 7 of Periostin OS=Homo sapiens OX=9606 GN=POSTN;sp|Q15063-6|POSTN_HUMAN Isoform 6 of Periostin OS=Homo sapiens OX=9606 GN=POSTN;sp|Q15063-4|POSTN_HU	8	3	3	3	0	0	0	0	1	0	2	2	2	0	0	0	0	0	0	0	0	0	0	0	0	0	0	0	1	0	2	0	0	0	0	0	0	1	1	0	0	0
B1B0D4;Q86TH1	B1B0D4;Q86TH1	4;4	4;4	4;4	ADAMTS-like protein 2	ADAMTSL2	tr|B1B0D4|B1B0D4_HUMAN ADAMTS-like protein 2 OS=Homo sapiens OX=9606 GN=ADAMTSL2 PE=1 SV=1;sp|Q86TH1|ATL2_HUMAN ADAMTS-like protein 2 OS=Homo sapiens OX=9606 GN=ADAMTSL2 PE=1 SV=1	2	4	4	4	0	0	0	1	0	1	1	1	1	0	1	0	0	0	0	0	1	0	0	0	0	0	0	0	0	0	0	0	0	0	0	0	0	0	0	0	0	0
H3BR70;B4DNK4;P14618-3;P14618-2;P14618;H3BQ34;H3BTN5	H3BR70;B4DNK4;P14618-3;P14618-2;P14618;H3BQ34;H3BTN5	2;2;2;2;2;1;1	2;2;2;2;2;1;1	2;2;2;2;2;1;1	Pyruvate kinase;Pyruvate kinase PKM	PKM	tr|H3BR70|H3BR70_HUMAN Pyruvate kinase OS=Homo sapiens OX=9606 GN=PKM PE=1 SV=1;tr|B4DNK4|B4DNK4_HUMAN Pyruvate kinase OS=Homo sapiens OX=9606 GN=PKM PE=1 SV=1;sp|P14618-3|KPYM_HUMAN Isoform 3 of Pyruvate kinase PKM OS=Homo sapiens OX=9606 GN=PKM;sp|P14618	7	2	2	2	0	2	0	0	0	0	1	0	0	0	0	0	1	0	0	2	0	0	0	0	0	0	0	0	0	0	0	0	0	0	0	0	0	0	0	0	0	0
E7ETN3;B4E1Z4;P00751;H7C5H1;A0A0G2JH38;P00751-2;A0A0G2JHM4;A0A0G2JJ82;H7C526	E7ETN3;B4E1Z4;P00751;H7C5H1	18;18;14;9;7;5;2;2;1	18;18;14;9;7;5;2;2;1	14;14;14;9;7;5;0;0;1	Complement factor B;Complement factor B Ba fragment;Complement factor B Bb fragment	CFB	tr|E7ETN3|E7ETN3_HUMAN Uncharacterized protein OS=Homo sapiens OX=9606 PE=1 SV=1;tr|B4E1Z4|B4E1Z4_HUMAN cDNA FLJ55673, highly similar to Complement factor B OS=Homo sapiens OX=9606 PE=1 SV=1;sp|P00751|CFAB_HUMAN Complement factor B OS=Homo sapiens OX=9606	9	18	18	14	9	9	6	10	11	10	9	10	8	12	10	11	10	9	9	9	12	15	8	7	7	6	8	6	7	5	7	8	8	6	8	6	8	9	7	5	4	0
B5MDP7;O95428-4;O95428-5;O95428	B5MDP7;O95428-4;O95428-5;O95428	1;1;1;1	1;1;1;1	1;1;1;1	Papilin	PAPLN	tr|B5MDP7|B5MDP7_HUMAN Papilin OS=Homo sapiens OX=9606 GN=PAPLN PE=1 SV=2;sp|O95428-4|PPN_HUMAN Isoform 4 of Papilin OS=Homo sapiens OX=9606 GN=PAPLN;sp|O95428-5|PPN_HUMAN Isoform 5 of Papilin OS=Homo sapiens OX=9606 GN=PAPLN;sp|O95428|PPN_HUMAN Papilin OS	4	1	1	1	0	0	0	0	0	0	0	0	0	0	0	0	0	0	0	0	0	0	0	0	1	0	0	0	0	0	0	0	0	1	0	0	1	0	0	0	0	0
B7ZKJ8;Q14624-3;Q14624-2;Q14624-4;H7C0L5	B7ZKJ8;Q14624-3;Q14624-2;Q14624-4;H7C0L5	40;37;37;32;30	1;0;0;0;0	1;0;0;0;0	Inter-alpha-trypsin inhibitor heavy chain H4;70 kDa inter-alpha-trypsin inhibitor heavy chain H4;35 kDa inter-alpha-trypsin inhibitor heavy chain H4	ITIH4	tr|B7ZKJ8|B7ZKJ8_HUMAN ITIH4 protein OS=Homo sapiens OX=9606 GN=ITIH4 PE=1 SV=1;sp|Q14624-3|ITIH4_HUMAN Isoform 3 of Inter-alpha-trypsin inhibitor heavy chain H4 OS=Homo sapiens OX=9606 GN=ITIH4;sp|Q14624-2|ITIH4_HUMAN Isoform 2 of Inter-alpha-trypsin inhi	5	40	1	1	32	30	34	34	33	36	34	33	34	32	34	34	31	33	34	35	36	32	28	28	30	28	26	29	30	27	29	27	32	29	29	30	30	27	26	26	12	7
51060;351061;351062;351063;351064;351065;351066;351067;351068;351069;351070;351071;351072;351073;351074;351075;351076;351077;351078;351079;351080;351081;351082;351083;351084;351085;351086;351087;351088;351089;351090;351091;351092;351093;351094;351095;351096;351097;351098;351099;351100;351101;351102;351103;351104;351105;351106;351107;351108;351109;351110;351111;351112;351113;351114;351115;351116;3…	5559;10419;18748;30427;30639;59916;59944;71486;116644;122322;137685;137721;163595;166467;199445;205026;219028;229723;239419;241458;255669;278561;283866;285501;295023;298464;301955;308484;311915;321748;325201;340991;343441;350953;375209;419054;426243;448404;455098;458514	83;84;85;86;87;88;89	71;125;271;356;358;544;827
C9IZP8	C9IZP8	1	1	1		C1S	tr|C9IZP8|C9IZP8_HUMAN Complement C1s subcomponent (Fragment) OS=Homo sapiens OX=9606 GN=C1S PE=1 SV=1	1	1	1	1	0	0	0	0	0	0	0	0	0	0	0	0	0	0	0	0	0	0	0	0	0	0	0	0	0	0	0	0	0	0	0	0	0	0	0	0	0	1
C9J0J0;Q96EE4	C9J0J0;Q96EE4	1;1	1;1	1;1	Coiled-coil domain-containing protein 126	CCDC126	tr|C9J0J0|C9J0J0_HUMAN Coiled-coil domain-containing protein 126 (Fragment) OS=Homo sapiens OX=9606 GN=CCDC126 PE=1 SV=8;sp|Q96EE4|CC126_HUMAN Coiled-coil domain-containing protein 126 OS=Homo sapiens OX=9606 GN=CCDC126 PE=2 SV=2	2	1	1	1	0	1	1	1	0	0	1	1	0	1	1	1	1	1	1	1	1	1	0	0	0	0	0	0	0	0	0	0	0	0	0	0	0	0	0	0	0	0
C9JA05;D6RHJ6;D6RD17;P01591	C9JA05;D6RHJ6;D6RD17;P01591	3;3;3;3	3;3;3;3	3;3;3;3	Immunoglobulin J chain	JCHAIN;IGJ	tr|C9JA05|C9JA05_HUMAN Immunoglobulin J chain (Fragment) OS=Homo sapiens OX=9606 GN=JCHAIN PE=1 SV=1;tr|D6RHJ6|D6RHJ6_HUMAN Immunoglobulin J chain (Fragment) OS=Homo sapiens OX=9606 GN=JCHAIN PE=1 SV=1;tr|D6RD17|D6RD17_HUMAN Immunoglobulin J chain (Fragmen	4	3	3	3	3	1	1	2	2	1	1	1	1	1	2	1	1	2	1	3	1	1	1	1	1	1	1	1	1	1	1	1	1	1	1	1	1	1	1	1	3	2
P05090;C9JF17;C9JX71	P05090;C9JF17	5;5;2	5;5;2	5;5;2	Apolipoprotein D	APOD	sp|P05090|APOD_HUMAN Apolipoprotein D OS=Homo sapiens OX=9606 GN=APOD PE=1 SV=1;tr|C9JF17|C9JF17_HUMAN Apolipoprotein D (Fragment) OS=Homo sapiens OX=9606 GN=APOD PE=1 SV=1	3	5	5	5	2	0	2	1	0	1	0	1	1	1	0	0	1	1	1	0	0	0	1	2	1	2	1	1	2	2	2	2	2	1	2	3	2	1	1	1	3	3
C9JKT8;Q9UEW3-2;Q9UEW3	C9JKT8;Q9UEW3-2;Q9UEW3	1;1;1	1;1;1	1;1;1	Macrophage receptor MARCO	MARCO	tr|C9JKT8|C9JKT8_HUMAN Macrophage receptor MARCO (Fragment) OS=Homo sapiens OX=9606 GN=MARCO PE=1 SV=8;sp|Q9UEW3-2|MARCO_HUMAN Isoform 2 of Macrophage receptor MARCO OS=Homo sapiens OX=9606 GN=MARCO;sp|Q9UEW3|MARCO_HUMAN Macrophage receptor MARCO OS=Homo s	3	1	1	1	0	0	0	0	0	0	0	0	0	0	0	0	0	0	0	0	0	0	0	0	0	0	0	0	0	0	0	0	0	0	0	0	0	0	0	0	1	1
C9JMY1;P18065;C9JW52;H7C1H0	C9JMY1;P18065;C9JW52;H7C1H0	4;4;2;2	4;4;2;2	4;4;2;2	Insulin-like growth factor-binding protein 2	IGFBP2	tr|C9JMY1|C9JMY1_HUMAN Insulin-like growth factor-binding protein 2 OS=Homo sapiens OX=9606 GN=IGFBP2 PE=1 SV=1;sp|P18065|IBP2_HUMAN Insulin-like growth factor-binding protein 2 OS=Homo sapiens OX=9606 GN=IGFBP2 PE=1 SV=2;tr|C9JW52|C9JW52_HUMAN Insulin-lik	4	4	4	4	1	0	1	1	0	1	0	1	1	1	0	0	1	1	1	1	1	0	2	3	2	1	3	1	2	2	4	3	1	2	3	3	2	2	1	1	1	0
C9JPQ9;C9JU00	C9JPQ9;C9JU00	11;11	2;2	2;2		FGG	tr|C9JPQ9|C9JPQ9_HUMAN Fibrinogen gamma chain (Fragment) OS=Homo sapiens OX=9606 GN=FGG PE=1 SV=1;tr|C9JU00|C9JU00_HUMAN Fibrinogen gamma chain (Fragment) OS=Homo sapiens OX=9606 GN=FGG PE=1 SV=1	2	11	2	2	7	8	7	7	8	7	7	7	7	8	7	8	7	7	7	8	7	7	7	7	8	8	8	8	8	7	7	6	7	8	7	9	8	7	7	7	6	7
;272903;272904;272905;272906;272907;272908;272909;272910;272911;272912;272913;272914;272915;272916;272917;272918;272919;272920;272921;272922;272923;272924;272925;272926;272927;272928;272929;272930;272931;272932;272933;272934;272935;272936;272937;272938;272939;272940;272941;272942;272943;272944;272945;272946;272947;272948;272949;272950;272951;272952;272953;272954;272955;272956;272957;272958;272959…	29947;29948;29949;29950;29951;29952;29953;29954;29955;29956;29957;29958;29959;29960;29961;29962;29963;29964;43881;43882;43883;43884;43885;43886;43887;43888;43889;43890;43891;73317;73318;73319;73320;73321;73322;73323;73324;73325;73326;73327;73328;73329;73330;73331;73332;73333;73334;73335;73336;73337;73338;73339;73340;73341;73342;73343;73344;73345;73346;73347;73348;73349;73350;73351;73352;73353;733…
;441123;441124;441125;441126;441127;441128;441129;441130;441131;441132;441133;441134;441135;441136;441137;441138;441139;441140;441141;441142;441143;441144;441145;441146;441147;441148;441149;441150;441151;441152;441153;441154;441155;441156;441157;441158;441159;441160;441161;441162;441163;441164;441165;441166;441167;441168;441169;441170;441171;441172;441173;441174;441175;441176;441177;441178;441179…
;451410;451411;451412;451413;451414;451415;451416;451417;451418;451419;451420;451421;451422;451423;451424;451425;451426;451427;451428;451429;451430;451431;451432;451433;451434;451435;451436;451437;451438;451439;451440;451441;451442;451443;451444;451445;451446;451447;451448;451449;451450;451451;451452;451453;451454;451455;451456;451457;451458;451459;451460;451461;451462;451463;451464;451465;451466…	29947;43886;73521;192836;267240;269343;270114;329146;397689;442256;449866	90;91;92	1;12;17
C9JV77;P02765	C9JV77;P02765	10;10	10;10	10;10	Alpha-2-HS-glycoprotein;Alpha-2-HS-glycoprotein chain A;Alpha-2-HS-glycoprotein chain B	AHSG	tr|C9JV77|C9JV77_HUMAN Alpha-2-HS-glycoprotein OS=Homo sapiens OX=9606 GN=AHSG PE=1 SV=1;sp|P02765|FETUA_HUMAN Alpha-2-HS-glycoprotein OS=Homo sapiens OX=9606 GN=AHSG PE=1 SV=2	2	10	10	10	1	1	0	1	1	1	1	1	1	2	1	0	1	1	1	1	0	1	3	3	2	3	2	3	2	2	3	3	2	3	3	3	3	3	3	2	7	7
CON__A3EZ82;Q6E0U4-7;Q6E0U4-3;Q6E0U4-5;Q6E0U4-6;Q6E0U4-4;Q6E0U4-16;Q6E0U4-2;Q6E0U4	CON__A3EZ82;Q6E0U4-7;Q6E0U4-3;Q6E0U4-5;Q6E0U4-6;Q6E0U4-4;Q6E0U4-16;Q6E0U4-2;Q6E0U4	1;1;1;1;1;1;1;1;1	1;1;1;1;1;1;1;1;1	1;1;1;1;1;1;1;1;1	Dermokine	DMKN	;sp|Q6E0U4-7|DMKN_HUMAN Isoform 7 of Dermokine OS=Homo sapiens OX=9606 GN=DMKN;sp|Q6E0U4-3|DMKN_HUMAN Isoform 3 of Dermokine OS=Homo sapiens OX=9606 GN=DMKN;sp|Q6E0U4-5|DMKN_HUMAN Isoform 5 of Dermokine OS=Homo sapiens OX=9606 GN=DMKN;sp|Q6E0U4-6|DMKN_HUMA	9	1	1	1	0	0	0	0	0	0	0	0	0	0	0	0	0	0	0	0	0	0	1	0	1	1	0	0	0	0	0	0	1	1	0	1	1	0	1	1	0	0
CON__ENSEMBL:ENSBTAP00000031900	CON__ENSEMBL:ENSBTAP00000031900	10	1	1				1	10	1	1	2	1	1	2	2	3	2	2	2	2	2	2	1	2	2	2	2	1	3	3	2	1	3	4	2	2	3	3	2	2	3	3	2	3	2	2	7	6
K7ERE3;CON__ENSEMBL:ENSP00000377550;P13646-3;P13646;CON__P13646-1;P13646-2;K7EMD9;A0A3B3IS58;CON__Q8N1A0;CON__P35900;CON__Q9D312;Q8N1A0-2;Q8N1A0;P35900	K7ERE3;CON__ENSEMBL:ENSP00000377550;P13646-3;P13646;CON__P13646-1;P13646-2;K7EMD9	7;7;7;7;6;6;5;1;1;1;1;1;1;1	2;2;2;2;2;2;1;0;0;0;0;0;0;0	1;1;1;1;1;1;1;0;0;0;0;0;0;0	Keratin, type I cytoskeletal 13	KRT13	tr|K7ERE3|K7ERE3_HUMAN Keratin, type I cytoskeletal 13 OS=Homo sapiens OX=9606 GN=KRT13 PE=1 SV=1;;sp|P13646-3|K1C13_HUMAN Isoform 3 of Keratin, type I cytoskeletal 13 OS=Homo sapiens OX=9606 GN=KRT13;sp|P13646|K1C13_HUMAN Keratin, type I cytoskeletal 13 O	14	7	2	1	0	0	0	1	0	0	1	0	0	1	0	0	0	0	1	1	0	0	0	0	0	0	2	1	0	0	0	0	0	0	0	0	0	0	0	0	0	0
CON__P00761	CON__P00761	5	5	5				1	5	5	5	4	5	4	5	5	4	5	4	5	5	5	5	5	5	5	5	4	4	4	4	4	4	4	4	4	4	4	4	4	4	4	5	4	4	4	4	3	4
CON__P01030	CON__P01030	11	1	1				1	11	1	1	8	7	7	7	7	7	8	6	7	6	8	6	7	7	7	6	7	8	3	5	4	4	6	7	6	5	7	7	5	6	7	7	6	5	5	6	7	9
P02533;CON__P02533;P08779;CON__P08779;CON__P08727;CON__P19012;CON__A2A4G1;CON__P19001;F5GWP8;P08727;P19012;C9JM50;CON__Q3ZAW8;CON__Q9Z2K1;A8MT21;K7EMS3;P19012-2;K7ESE1;C9JTG5	P02533;CON__P02533;P08779;CON__P08779;CON__P08727;CON__P19012;CON__A2A4G1;CON__P19001;F5GWP8;P08727;P19012;C9JM50	8;8;6;6;5;5;5;5;5;5;5;4;3;3;2;2;2;2;1	5;5;3;3;3;3;2;3;4;3;3;2;1;1;2;2;2;2;1	0;0;0;0;0;0;0;0;0;0;0;0;0;0;0;0;0;0;0	Keratin, type I cytoskeletal 14;Keratin, type I cytoskeletal 16;Keratin, type I cytoskeletal 19;Keratin, type I cytoskeletal 15	KRT14;KRT16;KRT17;KRT19;KRT15	sp|P02533|K1C14_HUMAN Keratin, type I cytoskeletal 14 OS=Homo sapiens OX=9606 GN=KRT14 PE=1 SV=4;;sp|P08779|K1C16_HUMAN Keratin, type I cytoskeletal 16 OS=Homo sapiens OX=9606 GN=KRT16 PE=1 SV=4;;;;;;tr|F5GWP8|F5GWP8_HUMAN Keratin, type I cytoskeletal 17 O	19	8	5	0	0	0	0	1	0	0	0	0	0	0	0	0	0	0	0	1	0	0	0	0	0	0	0	1	0	0	0	0	0	0	0	0	0	0	0	0	0	0
CON__P48668;CON__P04259;CON__P02538;P48668;P02538;CON__O95678;O95678	CON__P48668;CON__P04259;CON__P02538;P48668;P02538	11;11;11;11;11;5;5	1;1;1;1;1;1;1	0;0;0;0;0;0;0	Keratin, type II cytoskeletal 6C;Keratin, type II cytoskeletal 6A	KRT6C;KRT6A	;;;sp|P48668|K2C6C_HUMAN Keratin, type II cytoskeletal 6C OS=Homo sapiens OX=9606 GN=KRT6C PE=1 SV=3;sp|P02538|K2C6A_HUMAN Keratin, type II cytoskeletal 6A OS=Homo sapiens OX=9606 GN=KRT6A PE=1 SV=3	7	11	1	0	1	0	3	4	2	3	3	3	3	4	2	1	1	2	2	4	2	0	0	0	2	1	3	2	1	0	2	1	0	0	1	1	0	1	0	0	0	2
CON__P02662	CON__P02662	3	3	3				1	3	3	3	0	0	0	0	0	0	0	0	0	0	0	0	0	0	0	0	0	0	0	0	0	0	0	0	0	0	0	0	0	0	0	0	0	0	0	0	0	0
CON__P02676	CON__P02676	9	2	2				1	9	2	2	5	4	6	5	6	5	4	4	4	4	3	4	5	3	4	5	4	4	6	7	8	7	7	8	7	8	7	7	6	6	7	4	4	4	4	4	5	4
CON__P02768-1;P02768;A0A0C4DGB6;H0YA55;B7WNR0;D6RHD5;A0A087WWT3;P02768-3;C9JKR2;P02768-2;H7C013;CON__P02769	CON__P02768-1;P02768;A0A0C4DGB6;H0YA55;B7WNR0;D6RHD5;A0A087WWT3;P02768-3;C9JKR2;P02768-2	37;37;35;27;27;26;23;23;22;22;13;4	37;37;35;27;27;26;23;23;22;22;13;4	37;37;35;27;27;26;23;23;22;22;13;4	Serum albumin	ALB	;sp|P02768|ALBU_HUMAN Serum albumin OS=Homo sapiens OX=9606 GN=ALB PE=1 SV=2;tr|A0A0C4DGB6|A0A0C4DGB6_HUMAN Serum albumin OS=Homo sapiens OX=9606 GN=ALB PE=1 SV=1;tr|H0YA55|H0YA55_HUMAN Serum albumin (Fragment) OS=Homo sapiens OX=9606 GN=ALB PE=1 SV=1;tr|B	12	37	37	37	24	21	24	25	24	29	28	24	26	27	23	26	24	26	24	22	24	23	17	19	16	16	18	30	15	15	15	19	23	20	21	19	16	22	17	16	31	31
34531;334532;334533;334534;334535;334536;334537;334538;334539;334540;334541;334542;334543;334544;334545;334546;334547;334548;334549;334550;334551;334552;334553;334554;334555;334556;334557;334558;334559;334560;334561;334562;336624;336625;336626;336627;336628;336629;336630;336631;336632;336633;336634;336635;336636;336637;336638;336639;336640;336641;336642;336643;336644;336645;336646;336647;336648;3…	114;6960;28002;39863;44481;52919;75216;90028;135592;179432;180078;214391;216331;217110;218972;220159;221505;221561;252295;253773;254767;254893;277413;301060;308367;318084;327228;329920;334529;334553;336679;344513;347681;395610;406121;416906;451691	99;100;101;102	147;322;353;572
CON__P13645;P13645;CON__P02535-1;CON__Q7Z3Y7;CON__Q148H6;Q7Z3Y7;CON__Q2M2I5;CON__Q7Z3Z0;Q7Z3Y8;CON__P05784;CON__Q7Z3Y8;Q7Z3Z0;Q2M2I5;CON__O76015;CON__Q497I4;CON__A2AB72;CON__Q7Z3Y9;CON__O76014;CON__REFSEQ:XP_986630;C4AM86;CON__Q14525;CON__Q15323;CON__O76013;CON__A2A5Y0;CON__Q14532;Q92764;Q14525;Q14532;O76013;O76014;Q7Z3Y9;O76013-2;Q15323;CON__Q9UE12;CON__Q92764;O76015	CON__P13645;P13645	21;21;8;3;3;3;2;2;2;2;2;2;2;1;1;1;1;1;1;1;1;1;1;1;1;1;1;1;1;1;1;1;1;1;1;1	21;21;8;3;3;3;2;2;2;2;2;2;2;1;1;1;1;1;1;1;1;1;1;1;1;1;1;1;1;1;1;1;1;1;1;1	16;16;4;1;1;1;0;1;1;0;1;1;0;0;0;0;0;0;0;0;0;0;0;0;0;0;0;0;0;0;0;0;0;0;0;0	Keratin, type I cytoskeletal 10	KRT10	;sp|P13645|K1C10_HUMAN Keratin, type I cytoskeletal 10 OS=Homo sapiens OX=9606 GN=KRT10 PE=1 SV=6	36	21	21	16	2	0	3	7	2	3	6	1	3	5	1	0	2	3	5	15	2	1	0	0	4	2	0	12	4	0	2	0	0	0	5	1	0	1	0	0	2	5
CON__P13647;P13647;F8W0C6;H0YIN9;H0YI76	CON__P13647;P13647;F8W0C6	10;10;6;4;4	4;4;2;2;2	1;1;0;0;1	Keratin, type II cytoskeletal 5	KRT5	;sp|P13647|K2C5_HUMAN Keratin, type II cytoskeletal 5 OS=Homo sapiens OX=9606 GN=KRT5 PE=1 SV=3;tr|F8W0C6|F8W0C6_HUMAN Keratin, type II cytoskeletal 5 (Fragment) OS=Homo sapiens OX=9606 GN=KRT5 PE=1 SV=8	5	10	4	1	1	0	2	3	1	2	2	2	2	3	2	1	1	2	2	4	1	0	0	0	2	1	2	1	1	0	1	1	0	0	1	1	0	1	0	0	0	1
CON__P15636	CON__P15636	10	10	10				1	10	10	10	7	7	6	7	9	7	7	6	7	9	7	7	7	7	7	7	7	7	9	8	9	7	8	8	7	6	7	7	8	6	5	9	7	8	8	7	7	9
681;412682;412683;412684;412685;412686;412687;412688;412689	31034;38835;38870;39250;61035;61288;333586;343764;407036;412626	107	301
CON__P19013;P19013	CON__P19013;P19013	3;3	1;1	1;1	Keratin, type II cytoskeletal 4	KRT4	;sp|P19013|K2C4_HUMAN Keratin, type II cytoskeletal 4 OS=Homo sapiens OX=9606 GN=KRT4 PE=1 SV=4	2	3	1	1	0	0	1	0	1	1	1	1	1	1	0	0	0	0	0	1	1	0	0	0	0	0	2	1	0	0	1	0	0	0	0	0	0	0	0	0	0	1
CON__P35527;P35527;K7EQQ3;A0A3B3ITG2;CON__Q99456;Q99456	CON__P35527;P35527;K7EQQ3	20;20;10;1;1;1	19;19;10;0;0;0	19;19;10;0;0;0	Keratin, type I cytoskeletal 9	KRT9	;sp|P35527|K1C9_HUMAN Keratin, type I cytoskeletal 9 OS=Homo sapiens OX=9606 GN=KRT9 PE=1 SV=3;tr|K7EQQ3|K7EQQ3_HUMAN Keratin, type I cytoskeletal 9 OS=Homo sapiens OX=9606 GN=KRT9 PE=1 SV=1	6	20	19	19	3	1	4	3	3	4	5	2	5	5	3	5	0	8	7	4	5	1	0	0	8	10	1	1	3	1	3	3	0	0	0	1	3	10	0	7	2	4
CON__P35908v2;CON__P35908;P35908;Q01546;CON__P12035;CON__Q01546;P12035;CON__Q5XKE5;Q5XKE5;CON__Q7Z794;Q7Z794;H0YID6;CON__Q9R0H5;CON__Q6NXH9	CON__P35908v2;CON__P35908;P35908	26;26;26;6;5;5;5;4;4;3;3;2;2;2	26;26;26;6;5;5;5;4;4;3;3;2;2;2	16;16;16;1;1;1;1;1;1;0;0;1;0;0	Keratin, type II cytoskeletal 2 epidermal	KRT2	;;sp|P35908|K22E_HUMAN Keratin, type II cytoskeletal 2 epidermal OS=Homo sapiens OX=9606 GN=KRT2 PE=1 SV=2	14	26	26	16	3	0	6	5	5	4	7	6	8	5	4	1	4	5	6	13	3	2	0	0	3	3	3	6	2	1	5	2	0	0	4	3	1	4	0	2	1	4
CON__Q28107	CON__Q28107	14	2	2				1	14	2	2	9	8	8	8	8	9	7	9	9	8	9	9	8	8	8	7	9	8	8	9	8	8	8	7	7	8	5	9	8	8	9	8	8	8	9	9	11	11
CON__Q2UVX4	CON__Q2UVX4	12	3	3				1	12	3	3	8	6	7	6	6	6	6	7	7	8	6	5	7	7	8	7	7	9	7	7	6	6	7	6	7	7	6	6	5	5	7	7	6	7	7	6	10	10
CON__Q3TTY5	CON__Q3TTY5	7	1	1				1	7	1	1	0	0	0	0	1	0	1	1	1	0	0	1	0	1	0	1	0	0	0	0	1	1	0	0	0	0	0	0	0	0	1	1	1	2	0	0	0	1
H0Y897;H7C556;D3YTG3;Q7Z7G0-2;Q7Z7G0-3;Q7Z7G0-4;Q7Z7G0	H0Y897;H7C556;D3YTG3;Q7Z7G0-2;Q7Z7G0-3;Q7Z7G0-4;Q7Z7G0	2;2;2;2;2;2;2	2;2;2;2;2;2;2	2;2;2;2;2;2;2	Target of Nesh-SH3	ABI3BP	tr|H0Y897|H0Y897_HUMAN Target of Nesh-SH3 (Fragment) OS=Homo sapiens OX=9606 GN=ABI3BP PE=1 SV=1;tr|H7C556|H7C556_HUMAN Target of Nesh-SH3 OS=Homo sapiens OX=9606 GN=ABI3BP PE=1 SV=2;tr|D3YTG3|D3YTG3_HUMAN Target of Nesh-SH3 OS=Homo sapiens OX=9606 GN=ABI3	7	2	2	2	0	0	0	0	0	0	0	0	0	0	0	0	0	0	0	0	0	0	0	0	0	0	0	0	0	0	0	0	0	0	0	0	0	0	0	0	0	0
D6R934;P02746;A0A0A0MSV6;D6RGJ1	D6R934;P02746;A0A0A0MSV6	9;9;8;2	9;9;8;2	9;9;8;2	Complement C1q subcomponent subunit B	C1QB	tr|D6R934|D6R934_HUMAN Complement C1q subcomponent subunit B OS=Homo sapiens OX=9606 GN=C1QB PE=1 SV=1;sp|P02746|C1QB_HUMAN Complement C1q subcomponent subunit B OS=Homo sapiens OX=9606 GN=C1QB PE=1 SV=3;tr|A0A0A0MSV6|A0A0A0MSV6_HUMAN Complement C1q subcom	4	9	9	9	6	8	7	7	7	7	8	7	7	6	7	6	8	7	7	7	7	7	6	7	5	7	7	6	7	7	7	6	5	7	7	7	6	5	6	6	3	4
D6R9C5;P10451-3;P10451-4;P10451-5;P10451-2;P10451	D6R9C5;P10451-3;P10451-4;P10451-5;P10451-2;P10451	1;1;1;1;1;1	1;1;1;1;1;1	1;1;1;1;1;1	Osteopontin	SPP1	tr|D6R9C5|D6R9C5_HUMAN Osteopontin (Fragment) OS=Homo sapiens OX=9606 GN=SPP1 PE=1 SV=1;sp|P10451-3|OSTP_HUMAN Isoform C of Osteopontin OS=Homo sapiens OX=9606 GN=SPP1;sp|P10451-4|OSTP_HUMAN Isoform D of Osteopontin OS=Homo sapiens OX=9606 GN=SPP1;sp|P1045	6	1	1	1	0	0	0	0	0	0	0	0	0	0	0	0	0	0	0	0	0	0	0	0	0	0	0	0	0	0	0	0	0	0	0	0	0	0	0	0	0	0
Q04756;D6RAR4;CON__ENSEMBL:ENSBTAP00000023055	Q04756;D6RAR4;CON__ENSEMBL:ENSBTAP00000023055	5;5;3	5;5;3	5;5;3	Hepatocyte growth factor activator;Hepatocyte growth factor activator short chain;Hepatocyte growth factor activator long chain	HGFAC	sp|Q04756|HGFA_HUMAN Hepatocyte growth factor activator OS=Homo sapiens OX=9606 GN=HGFAC PE=1 SV=1;tr|D6RAR4|D6RAR4_HUMAN Hepatocyte growth factor activator OS=Homo sapiens OX=9606 GN=HGFAC PE=1 SV=1;	3	5	5	5	4	5	5	5	5	5	5	5	5	5	5	5	5	5	5	5	5	5	5	5	5	5	5	5	5	5	5	5	5	5	5	5	5	5	5	5	0	0
D6RD58;O14960	D6RD58;O14960	1;1	1;1	1;1	Leukocyte cell-derived chemotaxin-2	LECT2	tr|D6RD58|D6RD58_HUMAN Leukocyte cell-derived chemotaxin-2 OS=Homo sapiens OX=9606 GN=LECT2 PE=1 SV=2;sp|O14960|LECT2_HUMAN Leukocyte cell-derived chemotaxin-2 OS=Homo sapiens OX=9606 GN=LECT2 PE=1 SV=2	2	1	1	1	1	1	1	1	1	1	1	1	1	1	1	1	1	1	1	1	1	1	1	1	0	1	0	0	1	1	1	1	1	0	1	1	1	1	0	0	0	0
D6RE86	D6RE86	6	2	2		CP	tr|D6RE86|D6RE86_HUMAN Ceruloplasmin (Fragment) OS=Homo sapiens OX=9606 GN=CP PE=1 SV=8	1	6	2	2	1	1	1	2	1	2	2	2	2	2	1	1	1	2	1	2	2	1	2	1	1	2	1	4	1	1	1	2	1	3	1	2	1	2	2	1	5	5
D6RF35;P02774;P02774-3;P02774-2;D6RBJ7;D6RF20	D6RF35;P02774;P02774-3;P02774-2	9;9;9;7;4;2	9;9;9;7;4;2	9;9;9;7;4;2	Vitamin D-binding protein	GC	tr|D6RF35|D6RF35_HUMAN Vitamin D-binding protein OS=Homo sapiens OX=9606 GN=GC PE=1 SV=1;sp|P02774|VTDB_HUMAN Vitamin D-binding protein OS=Homo sapiens OX=9606 GN=GC PE=1 SV=2;sp|P02774-3|VTDB_HUMAN Isoform 3 of Vitamin D-binding protein OS=Homo sapiens OX	6	9	9	9	4	2	0	0	1	7	4	1	2	5	0	0	0	7	1	1	2	1	2	3	1	1	0	7	1	0	0	0	4	2	3	0	1	1	0	1	6	6
D6RF86;P55285-2;P55285	D6RF86;P55285-2;P55285	9;9;9	9;9;9	9;9;9	Cadherin-6	CDH6	tr|D6RF86|D6RF86_HUMAN Cadherin-6 OS=Homo sapiens OX=9606 GN=CDH6 PE=1 SV=1;sp|P55285-2|CADH6_HUMAN Isoform 2 of Cadherin-6 OS=Homo sapiens OX=9606 GN=CDH6;sp|P55285|CADH6_HUMAN Cadherin-6 OS=Homo sapiens OX=9606 GN=CDH6 PE=1 SV=1	3	9	9	9	0	0	0	0	0	0	0	0	0	0	0	0	0	0	0	0	0	0	0	0	0	0	0	0	0	0	0	0	0	0	0	0	0	0	0	0	1	0
D6RFL4;P08571	D6RFL4;P08571	4;4	4;4	4;4	Monocyte differentiation antigen CD14;Monocyte differentiation antigen CD14, urinary form;Monocyte differentiation antigen CD14, membrane-bound form	CD14	tr|D6RFL4|D6RFL4_HUMAN Monocyte differentiation antigen CD14 (Fragment) OS=Homo sapiens OX=9606 GN=CD14 PE=1 SV=1;sp|P08571|CD14_HUMAN Monocyte differentiation antigen CD14 OS=Homo sapiens OX=9606 GN=CD14 PE=1 SV=2	2	4	4	4	0	0	0	0	0	0	0	1	0	0	0	0	1	0	0	1	1	0	0	0	0	0	0	0	0	0	0	0	0	0	0	0	0	0	0	0	4	3
H0Y7V6;D6W5L6;P07988;U3KQT2	H0Y7V6;D6W5L6;P07988	3;3;3;1	3;3;3;1	3;3;3;1	Pulmonary surfactant-associated protein B	SFTPB	tr|H0Y7V6|H0Y7V6_HUMAN Pulmonary surfactant-associated protein B (Fragment) OS=Homo sapiens OX=9606 GN=SFTPB PE=1 SV=1;tr|D6W5L6|D6W5L6_HUMAN Pulmonary surfactant-associated protein B OS=Homo sapiens OX=9606 GN=SFTPB PE=1 SV=1;sp|P07988|PSPB_HUMAN Pulmonar	4	3	3	3	1	1	1	1	1	0	1	1	1	1	1	1	1	1	1	1	1	1	0	1	1	0	0	1	1	1	2	2	2	0	1	2	1	0	1	1	0	0
E7END6;P04070;P04070-2;H7BYX9	E7END6;P04070;P04070-2;H7BYX9	10;10;10;5	10;10;10;5	10;10;10;5	Vitamin K-dependent protein C;Vitamin K-dependent protein C light chain;Vitamin K-dependent protein C heavy chain;Activation peptide	PROC	tr|E7END6|E7END6_HUMAN Vitamin K-dependent protein C OS=Homo sapiens OX=9606 GN=PROC PE=1 SV=1;sp|P04070|PROC_HUMAN Vitamin K-dependent protein C OS=Homo sapiens OX=9606 GN=PROC PE=1 SV=1;sp|P04070-2|PROC_HUMAN Isoform 2 of Vitamin K-dependent protein C OS	4	10	10	10	0	0	0	0	0	0	0	0	0	0	0	0	0	0	0	0	0	0	0	1	0	0	1	0	0	0	1	0	0	0	0	0	0	1	0	0	9	9
E7ENL6;P12111-4;P12111-2;P12111;P12111-3;P12111-5;C9JNG9	E7ENL6;P12111-4;P12111-2;P12111;P12111-3;P12111-5	31;31;31;31;23;23;6	31;31;31;31;23;23;6	31;31;31;31;23;23;6	Collagen alpha-3(VI) chain	COL6A3	tr|E7ENL6|E7ENL6_HUMAN Collagen alpha-3(VI) chain OS=Homo sapiens OX=9606 GN=COL6A3 PE=1 SV=2;sp|P12111-4|CO6A3_HUMAN Isoform 4 of Collagen alpha-3(VI) chain OS=Homo sapiens OX=9606 GN=COL6A3;sp|P12111-2|CO6A3_HUMAN Isoform 2 of Collagen alpha-3(VI) chain	7	31	31	31	0	0	0	0	0	0	0	0	0	0	0	0	0	0	0	0	0	0	13	15	18	12	15	13	17	12	10	15	12	14	17	13	14	16	13	14	1	0
E7EQB2;E7ER44;P02788-2;P02788;C9JCF5	E7EQB2;E7ER44;P02788-2;P02788	4;4;4;4;1	4;4;4;4;1	4;4;4;4;1	Lactotransferrin;Lactoferricin-H;Kaliocin-1;Lactoferroxin-A;Lactoferroxin-B;Lactoferroxin-C	LTF	tr|E7EQB2|E7EQB2_HUMAN Lactotransferrin (Fragment) OS=Homo sapiens OX=9606 GN=LTF PE=1 SV=1;tr|E7ER44|E7ER44_HUMAN Lactotransferrin OS=Homo sapiens OX=9606 GN=LTF PE=1 SV=1;sp|P02788-2|TRFL_HUMAN Isoform DeltaLf of Lactotransferrin OS=Homo sapiens OX=9606	5	4	4	4	4	3	3	2	2	2	3	3	3	2	2	1	2	2	3	2	3	3	0	0	0	0	0	0	0	0	0	0	0	0	0	0	0	0	0	0	0	0
G3XAM2;E7ETH0;P05156;A0A2R8Y3M9;D6R9Z8;A0A087X0I2	G3XAM2;E7ETH0;P05156;A0A2R8Y3M9	9;9;9;7;2;2	9;9;9;7;2;2	9;9;9;7;2;2	Complement factor I;Complement factor I heavy chain;Complement factor I light chain	CFI	tr|G3XAM2|G3XAM2_HUMAN Complement factor I OS=Homo sapiens OX=9606 GN=CFI PE=1 SV=1;tr|E7ETH0|E7ETH0_HUMAN Complement factor I OS=Homo sapiens OX=9606 GN=CFI PE=1 SV=1;sp|P05156|CFAI_HUMAN Complement factor I OS=Homo sapiens OX=9606 GN=CFI PE=1 SV=2;tr|A0A	6	9	9	9	8	7	7	7	7	6	8	7	7	7	7	7	7	7	7	8	7	8	3	5	2	2	4	4	2	1	1	2	3	2	3	4	3	3	2	2	1	1
E7EUF1;Q13822;Q13822-3;Q13822-2;E5RIA2	E7EUF1;Q13822;Q13822-3;Q13822-2;E5RIA2	9;9;9;8;6	9;9;9;8;6	9;9;9;8;6	Ectonucleotide pyrophosphatase/phosphodiesterase family member 2	ENPP2	tr|E7EUF1|E7EUF1_HUMAN Ectonucleotide pyrophosphatase/phosphodiesterase family member 2 OS=Homo sapiens OX=9606 GN=ENPP2 PE=1 SV=1;sp|Q13822|ENPP2_HUMAN Ectonucleotide pyrophosphatase/phosphodiesterase family member 2 OS=Homo sapiens OX=9606 GN=ENPP2 PE=1	5	9	9	9	3	4	4	4	6	5	4	5	6	3	5	4	3	4	5	7	4	5	1	1	1	1	1	1	1	1	1	2	1	0	1	1	1	0	1	1	0	0
E7EUK6;E7EUJ1;P11150	E7EUK6;E7EUJ1;P11150	1;1;1	1;1;1	1;1;1	Hepatic triacylglycerol lipase	LIPC	tr|E7EUK6|E7EUK6_HUMAN Hepatic triacylglycerol lipase OS=Homo sapiens OX=9606 GN=LIPC PE=1 SV=1;tr|E7EUJ1|E7EUJ1_HUMAN Hepatic triacylglycerol lipase OS=Homo sapiens OX=9606 GN=LIPC PE=1 SV=1;sp|P11150|LIPC_HUMAN Hepatic triacylglycerol lipase OS=Homo sapi	3	1	1	1	0	0	0	1	0	0	0	0	0	0	0	0	0	0	0	0	0	1	0	0	0	0	0	0	0	0	0	0	0	0	0	0	0	0	0	0	0	0
E7EX29;P63104;B0AZS6;P63104-2;B7Z2E6;H0YB80;E7ESK7;P27348;E5RGE1;E5RIR4;E9PD24;E7EVZ2;Q04917;P61981;K7EM20	E7EX29;P63104;B0AZS6;P63104-2;B7Z2E6;H0YB80;E7ESK7	8;8;6;5;4;4;4;3;2;2;2;2;2;2;1	8;8;6;5;4;4;4;3;2;2;2;2;2;2;1	5;5;4;3;2;2;3;0;1;1;1;1;0;0;0	14-3-3 protein zeta/delta	YWHAZ	tr|E7EX29|E7EX29_HUMAN 14-3-3 protein zeta/delta (Fragment) OS=Homo sapiens OX=9606 GN=YWHAZ PE=1 SV=1;sp|P63104|1433Z_HUMAN 14-3-3 protein zeta/delta OS=Homo sapiens OX=9606 GN=YWHAZ PE=1 SV=1;tr|B0AZS6|B0AZS6_HUMAN 14-3-3 protein zeta/delta OS=Homo sapie	15	8	8	5	0	0	0	0	0	0	0	0	0	0	0	0	0	0	0	0	0	0	0	0	0	0	0	0	0	0	0	0	0	0	0	0	0	0	0	0	1	1
E9PD35;P35916-3;P35916-1;P35916	E9PD35;P35916-3;P35916-1;P35916	4;4;4;4	4;4;4;4	4;4;4;4	Receptor protein-tyrosine kinase;Vascular endothelial growth factor receptor 3	FLT4	tr|E9PD35|E9PD35_HUMAN Vascular endothelial growth factor receptor 3 OS=Homo sapiens OX=9606 GN=FLT4 PE=1 SV=1;sp|P35916-3|VGFR3_HUMAN Isoform 3 of Vascular endothelial growth factor receptor 3 OS=Homo sapiens OX=9606 GN=FLT4;sp|P35916-1|VGFR3_HUMAN Isofor	4	4	4	4	0	0	0	0	0	0	0	0	0	0	0	0	0	0	0	0	0	0	0	0	0	0	0	0	0	0	0	0	0	0	0	0	0	0	0	0	0	0
E9PD53;Q9NTJ3-2;Q9NTJ3	E9PD53;Q9NTJ3-2;Q9NTJ3	1;1;1	1;1;1	1;1;1	Structural maintenance of chromosomes protein;Structural maintenance of chromosomes protein 4	SMC4	tr|E9PD53|E9PD53_HUMAN Structural maintenance of chromosomes protein OS=Homo sapiens OX=9606 GN=SMC4 PE=1 SV=1;sp|Q9NTJ3-2|SMC4_HUMAN Isoform 2 of Structural maintenance of chromosomes protein 4 OS=Homo sapiens OX=9606 GN=SMC4;sp|Q9NTJ3|SMC4_HUMAN Structur	3	1	1	1	0	0	0	0	0	0	0	0	0	0	0	0	0	0	0	0	0	0	0	0	0	0	0	0	0	0	0	0	0	0	0	0	0	0	0	0	0	0
E9PEP6;O14786;E7EX60;Q5T7F0;O14786-3;O14786-2;Q5JWQ4;H0Y4A0	E9PEP6;O14786;E7EX60;Q5T7F0;O14786-3;O14786-2;Q5JWQ4	15;15;14;14;14;14;13;4	15;15;14;14;14;14;13;4	4;4;4;4;4;4;4;0	Neuropilin-1	NRP1	tr|E9PEP6|E9PEP6_HUMAN Neuropilin OS=Homo sapiens OX=9606 GN=NRP1 PE=1 SV=2;sp|O14786|NRP1_HUMAN Neuropilin-1 OS=Homo sapiens OX=9606 GN=NRP1 PE=1 SV=3;tr|E7EX60|E7EX60_HUMAN Neuropilin-1 OS=Homo sapiens OX=9606 GN=NRP1 PE=1 SV=1;tr|Q5T7F0|Q5T7F0_HUMAN Neu	8	15	15	4	0	0	0	0	0	0	0	0	0	0	0	0	0	0	0	0	0	0	0	0	0	0	0	0	0	0	0	0	0	0	0	0	0	0	0	0	6	6
E9PFZ2	E9PFZ2	54	1	0		CP	tr|E9PFZ2|E9PFZ2_HUMAN Ceruloplasmin OS=Homo sapiens OX=9606 GN=CP PE=1 SV=1	1	54	1	0	5	2	2	7	4	11	9	6	7	9	5	4	4	11	6	5	5	5	7	8	5	6	5	20	6	5	4	5	8	9	7	7	6	11	6	5	39	40
03;265304;265305;265306;265307;265308;265309;265310;265311;265312;265313;265314;265315;265316;265317;265318;265319;265320;265321;265322;265323;265324;265325;265326;265327;265328;265329;265330;265331;265332;265333;265334;265335;265336;265337;265338;265339;265340;265341;265342;265343;265344;265345;265346;265347;265348;265349;265350;265351;265352;265353;265354;265355;265356;265357;265358;265359;2653…	6461;6462;6463;6464;6465;6466;6467;6468;6469;6470;6471;6472;6473;6474;6475;6476;6477;6478;6479;6480;6481;6482;6483;6484;6485;6486;6487;6488;6489;6490;6491;6492;6493;6494;6495;6496;6497;6498;6499;6500;6501;6502;6503;6504;6505;6506;6507;6508;6509;6510;6511;6512;6513;6514;6515;6516;6517;6518;6519;6520;6521;6522;6523;6524;6525;6526;6527;6528;6529;6530;6531;6532;6533;6534;6535;6536;6537;6538;6539;6540…
21;232422;232423;232424;232425;232426;232427;232428;232429;232430;232431;232432;232433;232434;232435;232436;232437;232438;232439;232440;232441;232442;232443;232444;232445;232446;232447;232448;232449;232450;232451;232452;232453;232454;232455;232456;232457;232458;232459;232460;232461;232462;232463;232464;232465;232466;232467;232468;232469;232470;232471;232472;232473;232474;232475;232476;232477;2324…	6781;10617;28295;43982;49242;49541;54387;55958;82698;90934;91159;94603;98828;111072;117647;121470;121488;141806;143285;163844;167305;175443;190702;190847;193522;210345;211501;214084;214284;223295;232151;260368;260465;266853;276146;276401;283526;284439;314172;315781;316244;328901;332376;337182;341965;361466;395414;396464;396860;399931;414630;433472;437924;456441	94;123;124;125;126;127;128;129;130;131;132	158;220;259;275;288;326;335;538;557;599;756
E9PGA6;Q9BXJ4-2;Q9BXJ4;Q9BXJ4-3	E9PGA6;Q9BXJ4-2;Q9BXJ4;Q9BXJ4-3	3;3;3;3	3;3;3;3	3;3;3;3	Complement C1q tumor necrosis factor-related protein 3	C1QTNF3-AMACR;C1QTNF3	tr|E9PGA6|E9PGA6_HUMAN C1QTNF3-AMACR readthrough (NMD candidate) OS=Homo sapiens OX=9606 GN=C1QTNF3-AMACR PE=4 SV=1;sp|Q9BXJ4-2|C1QT3_HUMAN Isoform 2 of Complement C1q tumor necrosis factor-related protein 3 OS=Homo sapiens OX=9606 GN=C1QTNF3;sp|Q9BXJ4|C1Q	4	3	3	3	0	1	0	0	1	1	1	1	0	1	1	1	0	1	1	1	1	1	0	0	0	0	0	0	0	0	0	0	0	0	0	0	0	0	0	0	0	0
E9PHK0;P05452;CON__Q2KIS7	E9PHK0;P05452;CON__Q2KIS7	7;7;4	7;7;4	7;7;4	Tetranectin	CLEC3B	tr|E9PHK0|E9PHK0_HUMAN Tetranectin OS=Homo sapiens OX=9606 GN=CLEC3B PE=1 SV=1;sp|P05452|TETN_HUMAN Tetranectin OS=Homo sapiens OX=9606 GN=CLEC3B PE=1 SV=3;	3	7	7	7	2	2	1	2	1	2	2	1	2	1	2	2	1	2	1	2	2	2	5	5	6	7	6	6	6	5	5	6	6	7	6	6	7	6	6	5	0	0
F5H6X6;E9PKU7;Q14697;Q14697-2;E9PNH1	F5H6X6;E9PKU7;Q14697;Q14697-2;E9PNH1	2;2;2;2;1	2;2;2;2;1	2;2;2;2;1	Neutral alpha-glucosidase AB	GANAB	tr|F5H6X6|F5H6X6_HUMAN Neutral alpha-glucosidase AB OS=Homo sapiens OX=9606 GN=GANAB PE=1 SV=1;tr|E9PKU7|E9PKU7_HUMAN Neutral alpha-glucosidase AB OS=Homo sapiens OX=9606 GN=GANAB PE=1 SV=1;sp|Q14697|GANAB_HUMAN Neutral alpha-glucosidase AB OS=Homo sapiens	5	2	2	2	0	0	0	0	0	0	0	0	0	0	0	0	0	0	0	0	0	0	0	0	0	0	0	0	0	0	0	0	0	0	0	0	0	0	0	0	0	1
F5GY80;F5H7G1;P07358	F5GY80;F5H7G1;P07358	21;21;21	21;21;21	21;21;21	Complement component C8 beta chain	C8B	tr|F5GY80|F5GY80_HUMAN Complement component C8 beta chain OS=Homo sapiens OX=9606 GN=C8B PE=1 SV=1;tr|F5H7G1|F5H7G1_HUMAN Complement component C8 beta chain OS=Homo sapiens OX=9606 GN=C8B PE=1 SV=1;sp|P07358|CO8B_HUMAN Complement component C8 beta chain OS	3	21	21	21	18	19	21	19	19	20	20	18	18	19	19	19	19	19	19	19	19	18	12	12	12	11	14	12	10	10	10	10	13	13	14	12	12	12	12	14	14	14
F5H4Z8;P49746-2;P49746;Q2HIZ1;B4DQH6	F5H4Z8;P49746-2;P49746;Q2HIZ1	3;3;3;2;1	2;2;2;1;1	2;2;2;1;1	Thrombospondin-3	THBS3	tr|F5H4Z8|F5H4Z8_HUMAN Thrombospondin-3 OS=Homo sapiens OX=9606 GN=THBS3 PE=1 SV=2;sp|P49746-2|TSP3_HUMAN Isoform 2 of Thrombospondin-3 OS=Homo sapiens OX=9606 GN=THBS3;sp|P49746|TSP3_HUMAN Thrombospondin-3 OS=Homo sapiens OX=9606 GN=THBS3 PE=1 SV=1;tr|Q2H	5	3	2	2	0	0	0	0	0	0	0	0	0	0	0	0	0	0	0	0	0	0	0	0	0	0	0	0	0	0	0	0	0	0	0	0	0	0	0	0	1	1
H0YLF3;F5H6I0;P61769	H0YLF3;F5H6I0;P61769	2;2;2	2;2;2	2;2;2	Beta-2-microglobulin;Beta-2-microglobulin form pI 5.3	B2M	tr|H0YLF3|H0YLF3_HUMAN Beta-2-microglobulin (Fragment) OS=Homo sapiens OX=9606 GN=B2M PE=1 SV=1;tr|F5H6I0|F5H6I0_HUMAN Beta-2-microglobulin OS=Homo sapiens OX=9606 GN=B2M PE=1 SV=2;sp|P61769|B2MG_HUMAN Beta-2-microglobulin OS=Homo sapiens OX=9606 GN=B2M PE	3	2	2	2	0	0	0	0	0	0	0	0	0	0	0	0	0	0	0	0	0	0	0	0	0	0	0	1	0	0	0	1	0	0	1	0	0	2	0	0	1	2
F5H8B0;P08709-2;P08709	F5H8B0;P08709-2;P08709	6;6;6	6;6;6	6;6;6	Coagulation factor VII;Factor VII light chain;Factor VII heavy chain	F7	tr|F5H8B0|F5H8B0_HUMAN Coagulation factor VII OS=Homo sapiens OX=9606 GN=F7 PE=1 SV=2;sp|P08709-2|FA7_HUMAN Isoform B of Coagulation factor VII OS=Homo sapiens OX=9606 GN=F7;sp|P08709|FA7_HUMAN Coagulation factor VII OS=Homo sapiens OX=9606 GN=F7 PE=1 SV=1	3	6	6	6	0	0	0	0	0	0	0	0	0	0	0	0	0	0	0	0	0	0	0	0	1	0	1	0	0	2	1	1	1	2	1	2	1	1	0	1	4	5
F8W876;P48740-3	F8W876;P48740-3	9;9	2;2	2;2	Mannan-binding lectin serine protease 1;Mannan-binding lectin serine protease 1 heavy chain;Mannan-binding lectin serine protease 1 light chain	MASP1	tr|F8W876|F8W876_HUMAN Mannan-binding lectin serine protease 1 OS=Homo sapiens OX=9606 GN=MASP1 PE=1 SV=1;sp|P48740-3|MASP1_HUMAN Isoform 3 of Mannan-binding lectin serine protease 1 OS=Homo sapiens OX=9606 GN=MASP1	2	9	2	2	0	0	0	0	0	0	0	0	0	0	0	0	0	0	0	0	0	0	0	0	0	0	0	0	0	0	0	0	0	0	0	0	0	0	0	0	5	4
P02786;G3V0E5;H7C3V5	P02786;G3V0E5	13;13;3	13;13;3	13;13;3	Transferrin receptor protein 1;Transferrin receptor protein 1, serum form	TFRC	sp|P02786|TFR1_HUMAN Transferrin receptor protein 1 OS=Homo sapiens OX=9606 GN=TFRC PE=1 SV=2;tr|G3V0E5|G3V0E5_HUMAN Transferrin receptor (P90, CD71), isoform CRA_c OS=Homo sapiens OX=9606 GN=TFRC PE=1 SV=1	3	13	13	13	4	6	4	5	7	4	6	5	5	9	8	5	8	7	7	9	7	9	0	0	0	0	0	0	0	1	0	0	0	0	0	0	0	0	0	0	0	0
G3V2W1;Q9UK55;CON__ENSEMBL:ENSBTAP00000013050	G3V2W1;Q9UK55	20;20;2	20;20;2	20;20;2	Protein Z-dependent protease inhibitor	SERPINA10	tr|G3V2W1|G3V2W1_HUMAN Protein Z-dependent protease inhibitor OS=Homo sapiens OX=9606 GN=SERPINA10 PE=1 SV=1;sp|Q9UK55|ZPI_HUMAN Protein Z-dependent protease inhibitor OS=Homo sapiens OX=9606 GN=SERPINA10 PE=1 SV=1	3	20	20	20	12	12	12	11	12	12	12	9	11	11	12	12	9	10	11	11	12	10	2	1	3	2	2	2	1	1	0	2	1	1	1	1	1	2	2	1	14	17
G3V3A0	G3V3A0	10	1	1		SERPINA3	tr|G3V3A0|G3V3A0_HUMAN Alpha-1-antichymotrypsin OS=Homo sapiens OX=9606 GN=SERPINA3 PE=1 SV=1	1	10	1	1	3	1	1	3	2	6	5	3	4	6	4	5	3	6	3	3	4	2	2	3	3	1	2	5	4	2	1	3	4	2	4	1	2	3	1	2	8	8
G3XA98;G3V4U0;Q9UBX5	G3XA98;G3V4U0;Q9UBX5	3;3;3	3;3;3	3;3;3	Fibulin-5	FBLN5	tr|G3XA98|G3XA98_HUMAN Fibulin 5, isoform CRA_a OS=Homo sapiens OX=9606 GN=FBLN5 PE=1 SV=1;tr|G3V4U0|G3V4U0_HUMAN Fibulin-5 OS=Homo sapiens OX=9606 GN=FBLN5 PE=1 SV=1;sp|Q9UBX5|FBLN5_HUMAN Fibulin-5 OS=Homo sapiens OX=9606 GN=FBLN5 PE=1 SV=1	3	3	3	3	0	0	0	0	0	0	0	0	0	0	0	0	0	0	0	0	0	0	0	0	0	0	0	0	0	0	0	0	0	0	0	0	0	0	0	0	1	1
G3XAK1;P26927;Q2TV78;Q2TV78-2;H7C0F8	G3XAK1;P26927	14;14;4;3;2	14;14;4;3;2	14;14;4;3;2	Hepatocyte growth factor-like protein;Hepatocyte growth factor-like protein alpha chain;Hepatocyte growth factor-like protein beta chain	MST1	tr|G3XAK1|G3XAK1_HUMAN Hepatocyte growth factor-like protein OS=Homo sapiens OX=9606 GN=MST1 PE=1 SV=1;sp|P26927|HGFL_HUMAN Hepatocyte growth factor-like protein OS=Homo sapiens OX=9606 GN=MST1 PE=1 SV=2	5	14	14	14	5	7	9	7	8	8	8	7	8	7	9	8	11	7	7	9	9	11	5	4	5	5	5	5	4	4	5	5	5	5	6	6	5	4	5	4	0	0
G3XAP6;P49747-2;P49747;CON__ENSEMBL:ENSBTAP00000006074	G3XAP6;P49747-2;P49747;CON__ENSEMBL:ENSBTAP00000006074	10;10;10;6	8;8;8;4	8;8;8;4	Cartilage oligomeric matrix protein	COMP	tr|G3XAP6|G3XAP6_HUMAN Cartilage oligomeric matrix protein OS=Homo sapiens OX=9606 GN=COMP PE=1 SV=1;sp|P49747-2|COMP_HUMAN Isoform 2 of Cartilage oligomeric matrix protein OS=Homo sapiens OX=9606 GN=COMP;sp|P49747|COMP_HUMAN Cartilage oligomeric matrix pr	4	10	8	8	0	0	0	0	0	0	0	0	0	0	0	0	0	0	0	0	0	0	0	0	0	0	0	0	0	0	0	0	0	0	0	0	0	0	0	0	7	8
H7C4H1;G5E9W0;Q53H76-4;Q53H76-2;Q53H76-3;Q53H76	H7C4H1;G5E9W0;Q53H76-4;Q53H76-2;Q53H76-3;Q53H76	1;1;1;1;1;1	1;1;1;1;1;1	1;1;1;1;1;1	Phospholipase A1 member A	PLA1A	tr|H7C4H1|H7C4H1_HUMAN Phospholipase A1 member A (Fragment) OS=Homo sapiens OX=9606 GN=PLA1A PE=1 SV=1;tr|G5E9W0|G5E9W0_HUMAN Phospholipase A1 member A OS=Homo sapiens OX=9606 GN=PLA1A PE=1 SV=1;sp|Q53H76-4|PLA1A_HUMAN Isoform 4 of Phospholipase A1 member	6	1	1	1	0	0	1	1	0	1	0	0	0	0	0	1	0	0	0	0	0	0	0	0	0	0	0	0	0	0	0	0	0	0	0	0	0	0	0	0	0	0
H0YAC1;P03952;E9PBC5;C9JCT1;C9J075	H0YAC1;P03952;E9PBC5	17;17;13;2;2	17;17;13;2;2	17;17;13;2;2	Plasma kallikrein;Plasma kallikrein heavy chain;Plasma kallikrein light chain	KLKB1	tr|H0YAC1|H0YAC1_HUMAN Plasma kallikrein (Fragment) OS=Homo sapiens OX=9606 GN=KLKB1 PE=1 SV=1;sp|P03952|KLKB1_HUMAN Plasma kallikrein OS=Homo sapiens OX=9606 GN=KLKB1 PE=1 SV=1;tr|E9PBC5|E9PBC5_HUMAN Plasma kallikrein OS=Homo sapiens OX=9606 GN=KLKB1 PE=1	5	17	17	17	12	13	10	12	11	12	11	12	11	12	11	13	13	11	13	10	11	11	9	9	9	8	9	9	9	9	10	10	8	8	11	10	7	10	10	10	1	4
H0YJW9	H0YJW9	4	1	1			tr|H0YJW9|H0YJW9_HUMAN Uncharacterized protein (Fragment) OS=Homo sapiens OX=9606 PE=1 SV=3	1	4	1	1	1	2	3	2	2	2	2	3	3	2	3	3	3	3	3	3	2	3	1	1	1	1	1	1	1	1	1	1	1	1	1	1	1	1	1	1	2	3
H3BS50;H3BP71;O75150-3;O75150-4;O75150	H3BS50;H3BP71;O75150-3;O75150-4;O75150	2;2;2;2;2	2;2;2;2;2	2;2;2;2;2	E3 ubiquitin-protein ligase BRE1B	RNF40	tr|H3BS50|H3BS50_HUMAN E3 ubiquitin protein ligase (Fragment) OS=Homo sapiens OX=9606 GN=RNF40 PE=1 SV=1;tr|H3BP71|H3BP71_HUMAN E3 ubiquitin protein ligase OS=Homo sapiens OX=9606 GN=RNF40 PE=1 SV=2;sp|O75150-3|BRE1B_HUMAN Isoform 3 of E3 ubiquitin-protein	5	2	2	2	0	1	0	0	0	1	1	1	0	0	0	1	0	0	1	0	0	0	1	1	1	0	0	0	1	1	1	1	1	1	1	1	1	1	0	1	1	0
H3BQN4;J3KPS3;P04075;H3BMQ8;H3BUH7;H3BR04;P04075-2;H3BPS8;H3BU78;H3BR68	H3BQN4;J3KPS3;P04075;H3BMQ8;H3BUH7;H3BR04;P04075-2;H3BPS8	5;5;5;4;4;4;4;3;2;1	5;5;5;4;4;4;4;3;2;1	5;5;5;4;4;4;4;3;2;1	Fructose-bisphosphate aldolase;Fructose-bisphosphate aldolase A	ALDOA	tr|H3BQN4|H3BQN4_HUMAN Fructose-bisphosphate aldolase OS=Homo sapiens OX=9606 GN=ALDOA PE=1 SV=1;tr|J3KPS3|J3KPS3_HUMAN Fructose-bisphosphate aldolase OS=Homo sapiens OX=9606 GN=ALDOA PE=1 SV=1;sp|P04075|ALDOA_HUMAN Fructose-bisphosphate aldolase A OS=Homo	10	5	5	5	1	0	0	3	1	1	1	1	2	1	1	1	2	2	1	0	1	1	0	0	0	0	0	0	0	0	0	0	0	0	0	0	0	0	0	0	0	0
H7BY64;Q96NZ9-4;Q96NZ9;Q96NZ9-2;Q96NZ9-3	H7BY64;Q96NZ9-4;Q96NZ9;Q96NZ9-2;Q96NZ9-3	3;3;3;2;2	3;3;3;2;2	3;3;3;2;2	Proline-rich acidic protein 1	PRAP1	tr|H7BY64|H7BY64_HUMAN ZNF511-PRAP1 readthrough (Fragment) OS=Homo sapiens OX=9606 GN=ZNF511-PRAP1 PE=4 SV=2;sp|Q96NZ9-4|PRAP1_HUMAN Isoform 4 of Proline-rich acidic protein 1 OS=Homo sapiens OX=9606 GN=PRAP1;sp|Q96NZ9|PRAP1_HUMAN Proline-rich acidic prote	5	3	3	3	0	0	0	0	0	0	0	0	0	0	0	0	0	0	0	0	0	0	1	1	1	1	1	1	1	1	1	1	1	1	1	1	1	1	1	1	1	0
H7BZJ3	H7BZJ3	1	1	1		PDIA3	tr|H7BZJ3|H7BZJ3_HUMAN Protein disulfide-isomerase A3 (Fragment) OS=Homo sapiens OX=9606 GN=PDIA3 PE=1 SV=1	1	1	1	1	0	0	0	0	0	0	0	0	0	0	0	0	0	0	0	0	0	0	0	0	0	0	0	0	0	0	0	0	0	0	0	0	0	0	0	0	1	0
H7C0N0	H7C0N0	15	1	1		ITIH1	tr|H7C0N0|H7C0N0_HUMAN Inter-alpha-trypsin inhibitor heavy chain H1 (Fragment) OS=Homo sapiens OX=9606 GN=ITIH1 PE=1 SV=1	1	15	1	1	1	4	3	3	1	3	2	3	4	3	3	3	3	4	3	3	3	2	2	2	1	1	3	3	2	2	3	2	1	2	3	3	2	2	2	2	10	10
P04278;P04278-5;I3L145;I3L2X4;B0FWH6;A0A0C4DGN2;I3L1C1;I3L1J1;B4DYU0;I3L1G4;B0FWH5;I3L2F1;I3L4B9;B0FWH7;P04278-4;P04278-2;P04278-3;I3L0M1	P04278;P04278-5;I3L145;I3L2X4	3;3;3;3;1;1;1;1;1;1;1;1;1;1;1;1;1;1	3;3;3;3;1;1;1;1;1;1;1;1;1;1;1;1;1;1	3;3;3;3;1;1;1;1;1;1;1;1;1;1;1;1;1;1	Sex hormone-binding globulin	SHBG	sp|P04278|SHBG_HUMAN Sex hormone-binding globulin OS=Homo sapiens OX=9606 GN=SHBG PE=1 SV=2;sp|P04278-5|SHBG_HUMAN Isoform 5 of Sex hormone-binding globulin OS=Homo sapiens OX=9606 GN=SHBG;tr|I3L145|I3L145_HUMAN Sex hormone-binding globulin OS=Homo sapiens	18	3	3	3	0	1	0	0	1	0	0	1	1	1	0	1	0	1	1	1	1	0	1	1	1	1	1	2	2	1	0	0	1	1	1	1	1	1	1	2	1	1
J3KNB4;P49913	J3KNB4;P49913	4;4	4;4	4;4	Cathelicidin antimicrobial peptide;Antibacterial protein FALL-39;Antibacterial protein LL-37	CAMP	tr|J3KNB4|J3KNB4_HUMAN Cathelicidin antimicrobial peptide OS=Homo sapiens OX=9606 GN=CAMP PE=1 SV=1;sp|P49913|CAMP_HUMAN Cathelicidin antimicrobial peptide OS=Homo sapiens OX=9606 GN=CAMP PE=1 SV=1	2	4	4	4	3	3	2	1	1	1	1	1	2	2	1	1	1	1	1	1	2	1	2	3	1	2	2	1	2	2	3	2	2	2	2	1	2	4	1	2	0	0
J3KNF5;O15078-2;O15078;S4R322	J3KNF5;O15078-2;O15078;S4R322	2;2;2;1	2;2;2;1	2;2;2;1	Centrosomal protein of 290 kDa	CEP290	tr|J3KNF5|J3KNF5_HUMAN Centrosomal protein of 290 kDa OS=Homo sapiens OX=9606 GN=CEP290 PE=1 SV=1;sp|O15078-2|CE290_HUMAN Isoform 2 of Centrosomal protein of 290 kDa OS=Homo sapiens OX=9606 GN=CEP290;sp|O15078|CE290_HUMAN Centrosomal protein of 290 kDa OS=	4	2	2	2	1	1	1	1	1	1	1	0	1	1	0	1	1	1	1	1	1	1	1	0	0	0	1	0	1	1	0	0	0	0	0	1	0	1	1	0	0	1
J3KPY9;P58335-4;A0A0C4DG84;P58335-3;P58335-2;P58335	J3KPY9;P58335-4;A0A0C4DG84;P58335-3;P58335-2;P58335	2;2;1;1;1;1	2;2;1;1;1;1	2;2;1;1;1;1	Anthrax toxin receptor 2	ANTXR2	tr|J3KPY9|J3KPY9_HUMAN Anthrax toxin receptor OS=Homo sapiens OX=9606 GN=ANTXR2 PE=1 SV=1;sp|P58335-4|ANTR2_HUMAN Isoform 4 of Anthrax toxin receptor 2 OS=Homo sapiens OX=9606 GN=ANTXR2;tr|A0A0C4DG84|A0A0C4DG84_HUMAN Anthrax toxin receptor 2 OS=Homo sapien	6	2	2	2	0	0	0	0	0	0	0	0	0	0	1	0	0	0	1	0	0	0	1	0	0	0	0	1	0	1	1	0	0	1	1	1	0	1	0	0	0	0
J3KQ66;P78509-3;P78509-2;P78509	J3KQ66;P78509-3;P78509-2;P78509	11;11;11;11	11;11;11;11	11;11;11;11	Reelin	RELN	tr|J3KQ66|J3KQ66_HUMAN Reelin OS=Homo sapiens OX=9606 GN=RELN PE=1 SV=1;sp|P78509-3|RELN_HUMAN Isoform 3 of Reelin OS=Homo sapiens OX=9606 GN=RELN;sp|P78509-2|RELN_HUMAN Isoform 2 of Reelin OS=Homo sapiens OX=9606 GN=RELN;sp|P78509|RELN_HUMAN Reelin OS=Hom	4	11	11	11	0	0	0	0	0	0	0	0	0	0	0	0	0	0	0	0	0	0	0	0	0	0	0	0	0	0	0	0	0	0	0	0	0	0	0	0	1	0
J3KRP0	J3KRP0	19	1	1		CNDP1	tr|J3KRP0|J3KRP0_HUMAN Beta-Ala-His dipeptidase OS=Homo sapiens OX=9606 GN=CNDP1 PE=1 SV=2	1	19	1	1	0	0	0	0	0	0	0	0	0	0	0	0	0	0	0	0	0	0	0	0	0	0	0	0	0	0	0	0	0	0	0	0	0	0	0	0	15	15
K7ELL7;P14314-2;P14314;K7EPW7;K7EKX1;K7EJ70;A0A0C4DGP4;K7EIP3	K7ELL7;P14314-2;P14314	9;9;9;4;3;3;2;1	9;9;9;4;3;3;2;1	9;9;9;4;3;3;2;1	Glucosidase 2 subunit beta	PRKCSH	tr|K7ELL7|K7ELL7_HUMAN Glucosidase 2 subunit beta OS=Homo sapiens OX=9606 GN=PRKCSH PE=1 SV=1;sp|P14314-2|GLU2B_HUMAN Isoform 2 of Glucosidase 2 subunit beta OS=Homo sapiens OX=9606 GN=PRKCSH;sp|P14314|GLU2B_HUMAN Glucosidase 2 subunit beta OS=Homo sapiens	8	9	9	9	0	0	0	0	0	0	0	0	0	0	0	0	0	0	0	0	0	0	0	0	0	0	0	0	0	0	0	0	0	0	0	0	0	0	0	0	1	0
K7ER74;A0A024R0T9;P02655;Q6P163;V9GYJ8;K7EMC3	K7ER74;A0A024R0T9;P02655;Q6P163	5;4;4;3;2;1	5;4;4;3;2;1	4;4;4;3;2;0	Apolipoprotein C-II;Proapolipoprotein C-II	APOC4-APOC2;APOC2	tr|K7ER74|K7ER74_HUMAN APOC4-APOC2 readthrough (NMD candidate) OS=Homo sapiens OX=9606 GN=APOC4-APOC2 PE=1 SV=1;tr|A0A024R0T9|A0A024R0T9_HUMAN Apolipoprotein C-II isoform 1 OS=Homo sapiens OX=9606 GN=APOC4-APOC2 PE=1 SV=1;sp|P02655|APOC2_HUMAN Apolipoprote	6	5	5	4	3	4	2	3	2	3	4	3	3	2	3	3	3	3	2	2	2	3	4	4	4	4	3	4	4	4	3	4	4	4	4	4	4	4	4	4	4	4
K7ERG9;P00746	K7ERG9;P00746	4;4	4;4	4;4	Complement factor D	CFD	tr|K7ERG9|K7ERG9_HUMAN Complement factor D OS=Homo sapiens OX=9606 GN=CFD PE=1 SV=1;sp|P00746|CFAD_HUMAN Complement factor D OS=Homo sapiens OX=9606 GN=CFD PE=1 SV=5	2	4	4	4	2	2	3	2	3	3	2	3	3	3	3	3	3	3	3	3	3	3	3	3	3	4	4	3	4	3	4	3	3	3	4	4	4	4	3	4	1	0
K7ERI9;P02654;K7EJI9;K7ELM9;K7EPF9;K7EKP1	K7ERI9;P02654;K7EJI9;K7ELM9;K7EPF9	4;4;2;2;2;1	4;4;2;2;2;1	4;4;2;2;2;1	Apolipoprotein C-I;Truncated apolipoprotein C-I	APOC1	tr|K7ERI9|K7ERI9_HUMAN Apolipoprotein C-I (Fragment) OS=Homo sapiens OX=9606 GN=APOC1 PE=1 SV=1;sp|P02654|APOC1_HUMAN Apolipoprotein C-I OS=Homo sapiens OX=9606 GN=APOC1 PE=1 SV=1;tr|K7EJI9|K7EJI9_HUMAN Apolipoprotein C-I OS=Homo sapiens OX=9606 GN=APOC1 P	6	4	4	4	3	2	3	3	3	3	3	3	2	3	3	3	3	3	3	3	3	2	4	4	4	4	4	4	4	4	3	3	4	4	4	4	4	4	4	4	2	2
M0R1Q1	M0R1Q1	4	1	1		C3	tr|M0R1Q1|M0R1Q1_HUMAN Complement C3 (Fragment) OS=Homo sapiens OX=9606 GN=C3 PE=1 SV=1	1	4	1	1	2	2	2	2	2	2	2	2	2	2	2	2	2	2	2	2	2	2	2	2	2	1	2	2	1	2	2	2	0	2	2	2	1	2	1	2	3	4
O00187;O00187-2	O00187	15;7	15;7	15;7	Mannan-binding lectin serine protease 2;Mannan-binding lectin serine protease 2 A chain;Mannan-binding lectin serine protease 2 B chain	MASP2	sp|O00187|MASP2_HUMAN Mannan-binding lectin serine protease 2 OS=Homo sapiens OX=9606 GN=MASP2 PE=1 SV=4	2	15	15	15	3	3	3	3	3	3	3	3	3	3	3	3	4	3	3	3	3	3	1	1	2	2	3	2	2	1	1	0	2	2	2	2	1	2	2	1	5	4
O00391;O00391-2;A8MXT8	O00391;O00391-2	20;20;2	20;20;2	20;20;2	Sulfhydryl oxidase 1	QSOX1	sp|O00391|QSOX1_HUMAN Sulfhydryl oxidase 1 OS=Homo sapiens OX=9606 GN=QSOX1 PE=1 SV=3;sp|O00391-2|QSOX1_HUMAN Isoform 2 of Sulfhydryl oxidase 1 OS=Homo sapiens OX=9606 GN=QSOX1	3	20	20	20	10	13	10	12	14	13	12	11	11	13	11	12	14	11	15	13	13	13	11	12	13	12	9	11	11	14	10	11	10	11	11	11	10	14	10	12	0	0
O14791;O14791-2;O14791-3;B1AH96;B1AH94;B1AH95;F8WCH3	O14791;O14791-2;O14791-3	14;14;13;5;2;1;1	14;14;13;5;2;1;1	14;14;13;5;2;1;1	Apolipoprotein L1	APOL1	sp|O14791|APOL1_HUMAN Apolipoprotein L1 OS=Homo sapiens OX=9606 GN=APOL1 PE=1 SV=5;sp|O14791-2|APOL1_HUMAN Isoform 2 of Apolipoprotein L1 OS=Homo sapiens OX=9606 GN=APOL1;sp|O14791-3|APOL1_HUMAN Isoform 3 of Apolipoprotein L1 OS=Homo sapiens OX=9606 GN=APO	7	14	14	14	3	6	4	6	7	8	4	4	6	6	5	5	5	3	4	4	5	4	6	6	7	6	9	8	8	6	6	8	8	7	9	8	9	10	8	8	9	10
O15335	O15335	3	3	3	Chondroadherin	CHAD	sp|O15335|CHAD_HUMAN Chondroadherin OS=Homo sapiens OX=9606 GN=CHAD PE=1 SV=2	1	3	3	3	0	0	0	0	0	0	0	0	0	0	0	0	0	0	1	0	0	0	0	0	0	0	0	1	0	0	0	0	1	2	1	0	0	0	1	0	0	0
O43157;O43157-2;O43157-3	O43157;O43157-2;O43157-3	5;5;4	5;5;4	5;5;4	Plexin-B1	PLXNB1	sp|O43157|PLXB1_HUMAN Plexin-B1 OS=Homo sapiens OX=9606 GN=PLXNB1 PE=1 SV=3;sp|O43157-2|PLXB1_HUMAN Isoform 2 of Plexin-B1 OS=Homo sapiens OX=9606 GN=PLXNB1;sp|O43157-3|PLXB1_HUMAN Isoform 3 of Plexin-B1 OS=Homo sapiens OX=9606 GN=PLXNB1	3	5	5	5	0	0	0	0	0	0	0	0	0	0	0	0	0	0	0	0	0	0	0	0	0	0	0	0	0	0	0	0	0	0	0	0	0	0	0	0	0	0
O43493-4;O43493-2;O43493-5;O43493-3;O43493;O43493-6	O43493-4;O43493-2;O43493-5;O43493-3;O43493	3;3;3;3;3;1	3;3;3;3;3;1	3;3;3;3;3;1	Trans-Golgi network integral membrane protein 2	TGOLN2	sp|O43493-4|TGON2_HUMAN Isoform 4 of Trans-Golgi network integral membrane protein 2 OS=Homo sapiens OX=9606 GN=TGOLN2;sp|O43493-2|TGON2_HUMAN Isoform TGN46 of Trans-Golgi network integral membrane protein 2 OS=Homo sapiens OX=9606 GN=TGOLN2;sp|O43493-5|TG	6	3	3	3	0	0	0	0	0	0	0	0	0	0	0	0	0	0	0	0	0	0	0	0	0	0	0	0	0	0	0	0	0	0	0	0	0	0	0	0	0	0
O43866	O43866	4	4	4	CD5 antigen-like	CD5L	sp|O43866|CD5L_HUMAN CD5 antigen-like OS=Homo sapiens OX=9606 GN=CD5L PE=1 SV=1	1	4	4	4	1	0	0	1	1	1	0	1	1	0	1	0	1	0	1	1	0	0	0	1	0	1	0	1	0	1	0	1	0	1	0	1	0	1	0	0	3	3
O60279	O60279	3	3	3	Sushi domain-containing protein 5	SUSD5	sp|O60279|SUSD5_HUMAN Sushi domain-containing protein 5 OS=Homo sapiens OX=9606 GN=SUSD5 PE=1 SV=3	1	3	3	3	0	0	0	0	0	0	0	0	0	0	0	0	0	0	0	0	0	0	0	0	0	0	0	0	0	0	0	0	0	0	0	0	0	0	0	0	0	0
O60292	O60292	1	1	1	Signal-induced proliferation-associated 1-like protein 3	SIPA1L3	sp|O60292|SI1L3_HUMAN Signal-induced proliferation-associated 1-like protein 3 OS=Homo sapiens OX=9606 GN=SIPA1L3 PE=1 SV=3	1	1	1	1	0	0	0	0	0	0	0	0	0	0	0	0	0	0	0	0	0	0	0	0	0	0	0	0	0	0	0	0	1	0	0	0	0	0	0	0	0	0
O60462-4;O60462-5;O60462-2;O60462-3;O60462;O60462-6	O60462-4;O60462-5;O60462-2;O60462-3;O60462;O60462-6	7;7;7;7;7;5	7;7;7;7;7;5	7;7;7;7;7;5	Neuropilin-2	NRP2	sp|O60462-4|NRP2_HUMAN Isoform B0 of Neuropilin-2 OS=Homo sapiens OX=9606 GN=NRP2;sp|O60462-5|NRP2_HUMAN Isoform B5 of Neuropilin-2 OS=Homo sapiens OX=9606 GN=NRP2;sp|O60462-2|NRP2_HUMAN Isoform A0 of Neuropilin-2 OS=Homo sapiens OX=9606 GN=NRP2;sp|O60462-	6	7	7	7	0	0	0	0	0	0	0	0	0	0	0	0	0	0	0	0	0	0	0	0	0	0	0	0	0	0	0	0	0	0	0	0	0	0	0	0	1	0
O60494;H7C480	O60494;H7C480	2;1	2;1	2;1	Cubilin	CUBN	sp|O60494|CUBN_HUMAN Cubilin OS=Homo sapiens OX=9606 GN=CUBN PE=1 SV=5;tr|H7C480|H7C480_HUMAN Cubilin (Fragment) OS=Homo sapiens OX=9606 GN=CUBN PE=1 SV=1	2	2	2	2	0	0	0	0	0	0	0	0	0	0	0	0	0	0	0	0	0	0	0	0	0	0	0	0	0	0	0	0	0	0	0	0	0	0	0	0	2	0
O60673-2;O60673	O60673-2;O60673	1;1	1;1	1;1	DNA polymerase zeta catalytic subunit	REV3L	sp|O60673-2|REV3L_HUMAN Isoform 2 of DNA polymerase zeta catalytic subunit OS=Homo sapiens OX=9606 GN=REV3L;sp|O60673|REV3L_HUMAN DNA polymerase zeta catalytic subunit OS=Homo sapiens OX=9606 GN=REV3L PE=1 SV=2	2	1	1	1	0	0	0	1	0	0	0	0	0	1	0	0	0	0	0	0	0	0	0	0	1	1	0	0	0	1	0	0	1	0	0	1	1	0	1	1	0	0
O75636-2;O75636	O75636-2;O75636	2;2	2;2	2;2	Ficolin-3	FCN3	sp|O75636-2|FCN3_HUMAN Isoform 2 of Ficolin-3 OS=Homo sapiens OX=9606 GN=FCN3;sp|O75636|FCN3_HUMAN Ficolin-3 OS=Homo sapiens OX=9606 GN=FCN3 PE=1 SV=2	2	2	2	2	0	0	0	0	0	0	0	0	0	0	1	0	0	0	0	0	0	0	0	0	0	0	0	0	0	0	0	0	0	1	0	0	0	0	0	0	0	1
O94985-2;O94985;Q5SR54;A0A3B3ITY6	O94985-2;O94985;Q5SR54	3;3;2;1	3;3;2;1	3;3;2;1	Calsyntenin-1;Soluble Alc-alpha;CTF1-alpha	CLSTN1	sp|O94985-2|CSTN1_HUMAN Isoform 2 of Calsyntenin-1 OS=Homo sapiens OX=9606 GN=CLSTN1;sp|O94985|CSTN1_HUMAN Calsyntenin-1 OS=Homo sapiens OX=9606 GN=CLSTN1 PE=1 SV=1;tr|Q5SR54|Q5SR54_HUMAN Calsyntenin-1 (Fragment) OS=Homo sapiens OX=9606 GN=CLSTN1 PE=1 SV=1	4	3	3	3	0	0	0	0	0	0	0	0	0	0	0	0	0	0	0	0	0	0	0	0	0	0	0	0	0	0	0	0	0	0	0	0	0	0	0	0	1	0
O95445;Q5SRP5;O95445-2	O95445;Q5SRP5;O95445-2	4;2;2	4;2;2	4;2;2	Apolipoprotein M	APOM	sp|O95445|APOM_HUMAN Apolipoprotein M OS=Homo sapiens OX=9606 GN=APOM PE=1 SV=2;tr|Q5SRP5|Q5SRP5_HUMAN Apolipoprotein M OS=Homo sapiens OX=9606 GN=APOM PE=1 SV=1;sp|O95445-2|APOM_HUMAN Isoform 2 of Apolipoprotein M OS=Homo sapiens OX=9606 GN=APOM	3	4	4	4	0	2	1	1	2	2	2	1	3	2	2	2	3	3	2	3	3	3	4	4	4	4	4	4	4	4	4	4	4	4	4	4	4	4	4	4	3	4
O95714;A0A3B3IRP6;A0A0J9YVP0	O95714;A0A3B3IRP6;A0A0J9YVP0	2;1;1	2;1;1	2;1;1	E3 ubiquitin-protein ligase HERC2	HERC2	sp|O95714|HERC2_HUMAN E3 ubiquitin-protein ligase HERC2 OS=Homo sapiens OX=9606 GN=HERC2 PE=1 SV=2;tr|A0A3B3IRP6|A0A3B3IRP6_HUMAN E3 ubiquitin-protein ligase HERC2 (Fragment) OS=Homo sapiens OX=9606 GN=HERC2 PE=1 SV=1;tr|A0A0J9YVP0|A0A0J9YVP0_HUMAN E3 ubiq	3	2	2	2	0	0	0	0	0	0	0	0	0	0	0	0	0	0	0	0	0	0	0	0	0	0	0	0	0	0	0	0	0	0	0	0	0	0	0	0	0	0
P00450;H7C5N5	P00450	59;8	59;8	1;0	Ceruloplasmin	CP	sp|P00450|CERU_HUMAN Ceruloplasmin OS=Homo sapiens OX=9606 GN=CP PE=1 SV=1	2	59	59	1	5	2	2	7	4	12	9	6	7	9	5	4	4	11	6	5	5	5	7	8	5	6	5	21	6	5	4	5	8	9	7	7	6	11	6	5	42	42
9;239930;239931;239932;239933;239934;239935;239936;239937;239938;239939;239940;239941;239942;239943;239944;239945;239946;239947;239948;239949;239950;239951;239952;239953;239954;239955;239956;239957;239958;239959;239960;239961;239962;239963;239964;239965;239966;239967;239968;239969;239970;239971;239972;239973;239974;239975;239976;239977;239978;239979;239980;239981;239982;239983;239984;239985;23998…	6461;6462;6463;6464;6465;6466;6467;6468;6469;6470;6471;6472;6473;6474;6475;6476;6477;6478;6479;6480;6481;6482;6483;6484;6485;6486;6487;6488;6489;6490;6491;6492;6493;6494;6495;6496;6497;6498;6499;6500;6501;6502;6503;6504;6505;6506;6507;6508;6509;6510;6511;6512;6513;6514;6515;6516;6517;6518;6519;6520;6521;6522;6523;6524;6525;6526;6527;6528;6529;6530;6531;6532;6533;6534;6535;6536;6537;6538;6539;6540…
23338;223339;223340;223341;223342;223343;223344;223345;223346;223347;223348;223349;223350;223351;223352;223353;223354;223355;223356;223357;223358;223359;223360;223361;223362;223363;223364;223365;223366;223367;223368;223369;223370;223371;223372;223373;223374;232092;232093;232094;232095;232096;232097;232098;232099;232100;232101;232102;232103;232104;232105;232106;232107;232108;232109;232110;232111;2…
37810;437811;437812;437813;437814;437815;437816;437817;437818;437819;437820;437821;437822;437823;437824;437825;437826;437827;437828;437829;437830;437831;437832;437833;437834;437835;437836;437837;437838;437839;437840;437841;437842;437843;437844;437845;437846;437847;437848;437849;437850;437851;437852;437853;437854;437855;437856;437857;437858;437859;437860;437861;437862;437863;437864;437865;437866;4…	6781;10617;28295;43982;49242;49541;54387;55958;71403;82698;90934;91159;94603;98828;111072;117647;121470;121488;141806;142912;143285;163844;167305;169966;175443;190702;190847;193522;210345;211501;214084;214284;223295;232151;260368;260465;266853;267229;276146;276273;283526;284439;314172;315781;316244;328901;332376;337182;341965;361466;387087;395414;396464;396860;399931;414630;433472;437924;456441	94;96;123;124;125;126;127;128;130;131;132;174;175;176;177;178;179;180	158;220;259;275;288;326;335;538;557;599;620;623;627;636;709;827;1028;1050
P00451;B1B0G8;B1B0G9;A0A2R8Y707;P00451-2	P00451	12;3;2;1;1	12;3;2;1;1	12;3;2;1;1	Coagulation factor VIII;Factor VIIIa heavy chain, 200 kDa isoform;Factor VIIIa heavy chain, 92 kDa isoform;Factor VIII B chain;Factor VIIIa light chain	F8	sp|P00451|FA8_HUMAN Coagulation factor VIII OS=Homo sapiens OX=9606 GN=F8 PE=1 SV=1	5	12	12	12	3	1	0	1	2	2	1	2	3	2	0	1	0	2	0	1	1	3	0	0	0	0	0	0	0	0	0	1	0	0	0	0	0	0	0	0	0	0
P00734;E9PIT3;C9JV37;CON__P00735	P00734;E9PIT3	28;25;9;6	28;25;9;6	28;25;9;6	Prothrombin;Activation peptide fragment 1;Activation peptide fragment 2;Thrombin light chain;Thrombin heavy chain	F2	sp|P00734|THRB_HUMAN Prothrombin OS=Homo sapiens OX=9606 GN=F2 PE=1 SV=2;tr|E9PIT3|E9PIT3_HUMAN Prothrombin OS=Homo sapiens OX=9606 GN=F2 PE=1 SV=1	4	28	28	28	3	4	4	3	4	3	3	3	3	5	3	3	3	4	5	4	4	5	6	6	6	6	6	7	7	6	7	7	6	6	7	7	6	8	5	5	20	24
P00738;A0A0C4DGL8;J3QLC9;J3QR68;H0Y300;P00738-2;A0A087WU08;H3BS21;J3KRH2;J3KSV1;J3QQI8;H3BMJ7	P00738;A0A0C4DGL8;J3QLC9;J3QR68;H0Y300;P00738-2;A0A087WU08;H3BS21	14;12;12;12;12;11;9;8;5;2;2;2	14;12;12;12;12;11;9;8;5;2;2;2	6;4;6;4;4;6;4;5;2;2;2;2	Haptoglobin;Haptoglobin alpha chain;Haptoglobin beta chain	HP	sp|P00738|HPT_HUMAN Haptoglobin OS=Homo sapiens OX=9606 GN=HP PE=1 SV=1;tr|A0A0C4DGL8|A0A0C4DGL8_HUMAN Haptoglobin OS=Homo sapiens OX=9606 GN=HP PE=1 SV=1;tr|J3QLC9|J3QLC9_HUMAN Haptoglobin (Fragment) OS=Homo sapiens OX=9606 GN=HP PE=1 SV=1;tr|J3QR68|J3QR6	12	14	14	6	5	7	7	9	7	12	10	9	9	11	8	5	6	7	6	5	7	5	5	7	2	3	3	13	3	3	5	7	6	7	9	3	3	8	4	4	9	8
P00739;P00739-2;A0A0A0MRD9;J3KTC3	P00739;P00739-2;A0A0A0MRD9	14;12;9;5	6;4;4;2	6;4;4;2	Haptoglobin-related protein	HPR	sp|P00739|HPTR_HUMAN Haptoglobin-related protein OS=Homo sapiens OX=9606 GN=HPR PE=2 SV=2;sp|P00739-2|HPTR_HUMAN Isoform 2 of Haptoglobin-related protein OS=Homo sapiens OX=9606 GN=HPR;tr|A0A0A0MRD9|A0A0A0MRD9_HUMAN Haptoglobin-related protein OS=Homo sapi	4	14	6	6	5	6	7	7	7	9	7	8	8	9	8	6	6	5	5	5	5	4	7	7	5	4	6	10	6	5	6	7	6	7	9	5	5	8	5	5	8	9
P00740-2;P00740	P00740-2;P00740	13;13	13;13	13;13	Coagulation factor IX;Coagulation factor IXa light chain;Coagulation factor IXa heavy chain	F9	sp|P00740-2|FA9_HUMAN Isoform 2 of Coagulation factor IX OS=Homo sapiens OX=9606 GN=F9;sp|P00740|FA9_HUMAN Coagulation factor IX OS=Homo sapiens OX=9606 GN=F9 PE=1 SV=2	2	13	13	13	0	0	0	0	0	0	0	0	0	0	0	0	0	1	0	0	0	0	0	0	0	0	0	0	1	0	0	0	1	1	0	1	1	0	0	1	8	7
P00742;Q5JVE8;B7ZBK1;F8WBM7	P00742	11;4;4;2	11;4;4;2	11;4;4;2	Coagulation factor X;Factor X light chain;Factor X heavy chain;Activated factor Xa heavy chain	F10	sp|P00742|FA10_HUMAN Coagulation factor X OS=Homo sapiens OX=9606 GN=F10 PE=1 SV=2	4	11	11	11	0	2	1	1	0	1	1	2	1	1	0	2	1	1	1	2	1	0	1	1	0	0	0	1	0	0	0	1	0	1	1	1	0	0	0	0	8	6
P00747;Q5TEH5;A6PVI2;CON__P06868;Q15195;Q02325	P00747	30;7;7;3;3;3	30;7;7;3;3;3	30;7;7;3;3;3	Plasminogen;Plasmin heavy chain A;Activation peptide;Angiostatin;Plasmin heavy chain A, short form;Plasmin light chain B	PLG	sp|P00747|PLMN_HUMAN Plasminogen OS=Homo sapiens OX=9606 GN=PLG PE=1 SV=2	6	30	30	30	19	20	18	20	21	21	19	20	24	21	19	20	19	21	23	20	23	23	11	11	12	12	11	11	13	12	14	12	11	11	12	9	9	12	13	12	7	6
P00748	P00748	11	11	11	Coagulation factor XII;Coagulation factor XIIa heavy chain;Beta-factor XIIa part 1;Coagulation factor XIIa light chain	F12	sp|P00748|FA12_HUMAN Coagulation factor XII OS=Homo sapiens OX=9606 GN=F12 PE=1 SV=3	1	11	11	11	7	6	7	5	6	8	6	8	7	7	6	8	9	7	8	9	6	8	7	8	9	8	8	8	8	7	6	8	9	8	9	8	8	7	7	8	1	0
P01008;Q8TCE1	P01008	17;7	17;7	13;5	Antithrombin-III	SERPINC1	sp|P01008|ANT3_HUMAN Antithrombin-III OS=Homo sapiens OX=9606 GN=SERPINC1 PE=1 SV=1	2	17	17	13	3	1	0	2	1	7	4	5	4	4	0	2	1	5	1	1	1	2	8	6	8	7	6	7	5	6	6	7	7	6	6	7	6	7	6	7	14	12
P01009;P01009-2;P01009-3	P01009;P01009-2;P01009-3	23;18;14	23;18;14	1;1;1	Alpha-1-antitrypsin;Short peptide from AAT	SERPINA1	sp|P01009|A1AT_HUMAN Alpha-1-antitrypsin OS=Homo sapiens OX=9606 GN=SERPINA1 PE=1 SV=3;sp|P01009-2|A1AT_HUMAN Isoform 2 of Alpha-1-antitrypsin OS=Homo sapiens OX=9606 GN=SERPINA1;sp|P01009-3|A1AT_HUMAN Isoform 3 of Alpha-1-antitrypsin OS=Homo sapiens OX=96	3	23	23	1	15	9	8	13	11	15	13	11	11	13	10	11	9	12	11	11	12	9	9	14	9	11	12	15	10	9	13	13	11	11	15	13	11	13	11	12	17	19
P01011;G3V595;P01011-2;A0A087WY93	P01011;G3V595	18;11;7;3	18;11;7;3	9;9;7;0	Alpha-1-antichymotrypsin;Alpha-1-antichymotrypsin His-Pro-less	SERPINA3	sp|P01011|AACT_HUMAN Alpha-1-antichymotrypsin OS=Homo sapiens OX=9606 GN=SERPINA3 PE=1 SV=2;tr|G3V595|G3V595_HUMAN Alpha-1-antichymotrypsin (Fragment) OS=Homo sapiens OX=9606 GN=SERPINA3 PE=1 SV=3	4	18	18	9	4	2	2	5	3	8	7	4	5	8	5	6	4	8	4	4	5	3	3	4	4	1	3	10	4	3	2	4	6	4	5	2	2	3	2	2	15	15
P01019	P01019	9	9	9	Angiotensinogen;Angiotensin-1;Angiotensin-2;Angiotensin-3;Angiotensin-4;Angiotensin 1-9;Angiotensin 1-7;Angiotensin 1-5;Angiotensin 1-4	AGT	sp|P01019|ANGT_HUMAN Angiotensinogen OS=Homo sapiens OX=9606 GN=AGT PE=1 SV=1	1	9	9	9	6	5	5	4	5	6	6	4	5	7	6	6	5	7	6	5	7	6	5	6	5	4	6	4	4	3	4	6	4	4	4	4	6	5	3	4	8	9
P01023;CON__ENSEMBL:ENSBTAP00000024146;H0YFH1;F8W7L3;F5H1E8	P01023	46;4;3;3;1	46;4;3;3;1	39;3;3;3;1	Alpha-2-macroglobulin	A2M	sp|P01023|A2MG_HUMAN Alpha-2-macroglobulin OS=Homo sapiens OX=9606 GN=A2M PE=1 SV=3	5	46	46	39	21	20	13	24	21	34	28	25	27	34	21	17	18	31	19	21	24	17	13	23	12	11	16	38	11	13	8	20	17	19	24	12	10	22	16	11	31	26
P01024;M0QYC8;M0QXZ3;M0R0Q9;O95568	P01024	106;9;6;4;1	106;9;6;4;1	94;8;5;4;0	Complement C3;Complement C3 beta chain;C3-beta-c;Complement C3 alpha chain;C3a anaphylatoxin;Acylation stimulating protein;Complement C3b alpha chain;Complement C3c alpha chain fragment 1;Complement C3dg fragment;Complement C3g fragment;Complement C3d fragment;Complement C3f fragment;Complement C3c alpha chain fragment 2	C3	sp|P01024|CO3_HUMAN Complement C3 OS=Homo sapiens OX=9606 GN=C3 PE=1 SV=2	5	106	106	94	69	64	67	69	68	67	66	66	66	66	68	65	64	66	64	68	68	67	55	53	50	48	55	57	52	48	48	51	48	51	58	57	49	56	47	49	92	95
594;121595;121596;121597;121598;121599;121600;121601;121602;121603;121604;121605;121606;121607;121608;121609;121610;121611;121612;121613;121614;121615;121616;121617;121618;121619;121620;121621;121622;121623;121624;121625;121626;121627;121628;121629;121630;121631;121632;121633;121634;121635;121636;121637;121638;121639;121640;121641;121642;121643;121644;121645;121646;121647;121648;121649;121650;121…
057;224058;227217;227218;227219;227220;227221;227222;227223;227224;227225;227226;227227;227228;227229;227230;227231;227232;227233;227234;227235;227236;227237;227238;227239;227240;227241;227242;227243;227244;227245;227246;227247;227248;227249;227250;227251;227252;227253;227254;227255;227256;227257;227258;227259;227260;227261;227262;227263;227264;227265;227266;227267;227268;227269;227270;227271;227…	2813;2814;2815;2816;2817;2818;2819;2820;2821;2822;2823;2824;2825;2826;2827;2828;2829;2830;2831;2832;2833;2834;2835;2836;2837;2838;2839;2840;2841;2842;2843;2844;2845;2846;2847;2848;2849;2850;2851;2852;2853;2854;2855;2856;2857;2858;2859;2860;2861;2862;2863;2864;2865;2866;2867;2868;2869;2870;2871;2872;2873;2874;2875;2876;2877;2878;2879;2880;2881;2882;2883;2884;2885;2886;2887;2888;2889;2890;2891;2892…
35;119736;119737;119738;119739;119740;119741;119742;119743;119744;119745;119746;119747;119748;119749;119750;119751;119752;119753;119754;119755;119756;119757;119758;119759;119760;119761;119762;119763;119764;119765;119766;119767;119768;119769;119770;119771;119772;119773;119774;119775;119776;119777;119778;119779;119780;119781;119782;119783;119784;119785;119786;119787;119788;119789;119790;119791;1197…
53;216254;216255;216256;216257;216258;216259;216260;216261;216262;216263;216264;216265;216266;216267;216268;216269;216270;216271;216272;216273;216274;216275;216276;216277;216278;216279;216280;216281;216282;216283;216284;216285;216286;216287;216288;216289;216621;216622;216623;216624;216625;216626;216627;216628;216629;216630;216631;216632;216633;216634;216635;216636;216637;216638;216639;216640;2166…
18;339336;339337;339338;339339;339340;339341;339342;339343;339344;339345;339346;339347;339348;339349;339350;339351;339352;339353;339354;339355;339356;339357;339358;339359;339360;339361;339362;339363;339364;339365;339366;339367;339368;339369;339370;339371;339372;339373;339374;339375;339376;339377;339378;339379;339380;339381;339382;339383;339384;339385;339386;339387;339388;339389;339390;339391;3393…
55;430356;430357;430358;430359;430360;430361;430362;430363;430364;430365;430366;430367;430368;430369;430370;430371;430372;430373;430374;430375;430376;430377;430378;430379;430380;430381;430382;430383;430384;430385;430386;430387;430388;430389;430390;430391;430392;430393;430394;430395;430396;430397;430398;430399;430400;430401;430402;430403;430404;430405;430406;430407;430408;430409;430410;430411;4304…	2947;3061;6376;6437;10042;33085;35274;39695;41803;43217;46084;49351;54491;62026;66568;67085;74598;79432;84897;101147;103088;119607;121846;130809;139397;141220;142486;158373;165140;169486;170896;177314;186066;190260;194568;195844;198092;201413;201570;202661;202829;204219;204238;209414;216229;216768;225315;225999;237150;240710;244555;252635;253623;277601;286983;294039;300033;301731;302333;308158;30…	212;213;214;215;216;217;218;219;220;221;222;223;224;225;226;227;228;229;230;231;232;233;234	42;164;201;338;368;373;441;495;581;791;809;990;1018;1129;1141;1181;1274;1347;1400;1407;1408;1563;1604
P01031	P01031	51	51	44	Complement C5;Complement C5 beta chain;Complement C5 alpha chain;C5a anaphylatoxin;Complement C5 alpha chain	C5	sp|P01031|CO5_HUMAN Complement C5 OS=Homo sapiens OX=9606 GN=C5 PE=1 SV=4	1	51	51	44	29	30	29	32	30	27	35	28	32	31	30	31	35	32	31	32	32	27	2	3	0	1	2	7	1	4	1	3	3	2	4	3	1	4	2	4	35	29
Q5H9A7;P01033;Q5H9B4;Q5H9B5	Q5H9A7;P01033;Q5H9B4;Q5H9B5	2;2;1;1	2;2;1;1	2;2;1;1	Metalloproteinase inhibitor 1	TIMP1	tr|Q5H9A7|Q5H9A7_HUMAN Metalloproteinase inhibitor 1 OS=Homo sapiens OX=9606 GN=TIMP1 PE=1 SV=1;sp|P01033|TIMP1_HUMAN Metalloproteinase inhibitor 1 OS=Homo sapiens OX=9606 GN=TIMP1 PE=1 SV=1;tr|Q5H9B4|Q5H9B4_HUMAN Metalloproteinase inhibitor 1 (Fragment) O	4	2	2	2	2	1	1	1	1	0	1	1	1	1	1	0	1	1	1	1	1	1	0	0	0	0	0	0	0	0	0	0	0	0	0	0	0	0	0	0	0	0
P01034	P01034	4	4	4	Cystatin-C	CST3	sp|P01034|CYTC_HUMAN Cystatin-C OS=Homo sapiens OX=9606 GN=CST3 PE=1 SV=1	1	4	4	4	1	2	2	1	2	1	1	1	1	1	1	1	2	1	1	3	2	1	2	3	4	4	2	3	2	2	2	2	4	2	3	4	4	2	3	2	0	0
P01042;REV__CON__P01045-1;CON__P01045-1;REV__CON__Q2KJ62;REV__CON__P01044-1;CON__Q2KJ62;CON__P01044-1;REV__P01042	P01042	25;1;1;1;1;1;1;1	25;1;1;1;1;1;1;1	11;1;1;1;1;1;1;1	Kininogen-1;Kininogen-1 heavy chain;T-kinin;Bradykinin;Lysyl-bradykinin;Kininogen-1 light chain;Low molecular weight growth-promoting factor	KNG1	sp|P01042|KNG1_HUMAN Kininogen-1 OS=Homo sapiens OX=9606 GN=KNG1 PE=1 SV=2	8	25	25	11	9	9	8	8	8	8	8	9	9	8	9	11	10	7	7	8	8	9	12	12	14	12	11	11	14	14	14	13	13	12	16	13	14	12	14	16	18	16
P01042-2;P01042-3	P01042-2;P01042-3	16;14	2;2	2;2	Kininogen-1;Kininogen-1 heavy chain;T-kinin;Bradykinin;Lysyl-bradykinin;Kininogen-1 light chain;Low molecular weight growth-promoting factor	KNG1	sp|P01042-2|KNG1_HUMAN Isoform LMW of Kininogen-1 OS=Homo sapiens OX=9606 GN=KNG1;sp|P01042-3|KNG1_HUMAN Isoform 3 of Kininogen-1 OS=Homo sapiens OX=9606 GN=KNG1	2	16	2	2	6	7	6	7	6	7	5	6	7	6	7	7	8	6	6	6	6	7	8	7	9	8	7	7	9	9	8	7	6	7	9	7	8	7	8	8	13	10
P04432;P01597	P04432;P01597	2;2	2;2	1;1	Ig kappa chain V-I region Daudi;Ig kappa chain V-I region DEE		sp|P04432|KVD39_HUMAN Immunoglobulin kappa variable 1D-39 OS=Homo sapiens OX=9606 GN=IGKV1D-39 PE=3 SV=2;sp|P01597|KV139_HUMAN Immunoglobulin kappa variable 1-39 OS=Homo sapiens OX=9606 GN=IGKV1-39 PE=1 SV=2	2	2	2	1	0	0	0	0	0	0	0	0	0	0	0	0	0	0	0	0	0	0	1	1	2	2	2	2	1	1	2	2	2	1	2	1	2	2	2	1	0	0
P01599	P01599	2	2	1	Ig kappa chain V-I region Gal		sp|P01599|KV117_HUMAN Immunoglobulin kappa variable 1-17 OS=Homo sapiens OX=9606 GN=IGKV1-17 PE=1 SV=2	1	2	2	1	1	2	2	2	2	2	1	1	1	2	2	2	2	2	2	2	2	2	1	1	2	1	1	1	1	1	1	1	1	1	1	1	1	1	1	1	1	1
P01602	P01602	1	1	1	Ig kappa chain V-I region HK102	IGKV1-5	sp|P01602|KV105_HUMAN Immunoglobulin kappa variable 1-5 OS=Homo sapiens OX=9606 GN=IGKV1-5 PE=1 SV=2	1	1	1	1	1	1	1	1	1	1	1	1	1	1	1	1	1	1	0	1	1	1	1	1	1	1	0	1	1	1	1	1	1	1	0	1	1	1	1	1	1	1
P01619	P01619	5	5	2	Ig kappa chain V-III region B6		sp|P01619|KV320_HUMAN Immunoglobulin kappa variable 3-20 OS=Homo sapiens OX=9606 GN=IGKV3-20 PE=1 SV=2	1	5	5	2	3	4	2	3	2	3	2	3	3	3	3	2	2	3	2	1	2	2	2	1	3	3	4	2	2	3	2	3	2	2	3	5	2	4	3	3	3	3
P01624;A0A0C4DH90;A0A0C4DH55;A0A075B6H7	P01624;A0A0C4DH90;A0A0C4DH55	3;2;2;1	3;2;2;1	1;1;1;1	Ig kappa chain V-III region POM	IGKV3OR2-268;IGKV3D-7	sp|P01624|KV315_HUMAN Immunoglobulin kappa variable 3-15 OS=Homo sapiens OX=9606 GN=IGKV3-15 PE=1 SV=2;tr|A0A0C4DH90|A0A0C4DH90_HUMAN Immunoglobulin kappa variable 3/OR2-268 (non-functional) (Fragment) OS=Homo sapiens OX=9606 GN=IGKV3OR2-268 PE=4 SV=5;sp|A	4	3	3	1	0	0	0	2	1	1	1	1	1	1	1	1	1	1	1	0	2	1	2	2	2	2	2	2	2	2	2	2	2	2	2	2	2	2	2	2	2	2
P01700	P01700	1	1	1	Ig lambda chain V-I region HA		sp|P01700|LV147_HUMAN Immunoglobulin lambda variable 1-47 OS=Homo sapiens OX=9606 GN=IGLV1-47 PE=1 SV=2	1	1	1	1	1	1	1	1	1	1	1	1	1	1	1	1	1	1	1	1	1	1	1	1	1	1	1	1	1	1	1	1	1	1	1	1	1	1	1	1	1	1
P01701	P01701	1	1	1	Ig lambda chain V-I region NEW		sp|P01701|LV151_HUMAN Immunoglobulin lambda variable 1-51 OS=Homo sapiens OX=9606 GN=IGLV1-51 PE=1 SV=2	1	1	1	1	1	0	1	0	0	0	1	1	0	1	1	1	0	1	1	1	1	1	1	0	0	1	1	0	0	1	1	1	0	1	1	1	0	1	0	0	1	1
P01714	P01714	3	3	3	Ig lambda chain V-III region SH		sp|P01714|LV319_HUMAN Immunoglobulin lambda variable 3-19 OS=Homo sapiens OX=9606 GN=IGLV3-19 PE=1 SV=2	1	3	3	3	1	1	1	1	1	1	1	1	1	1	1	1	1	1	1	1	1	1	2	2	1	1	1	2	1	2	1	1	1	2	2	2	2	2	2	1	1	1
P01717;P01718	P01717;P01718	4;2	4;2	2;1	Ig lambda chain V-IV region Hil;Ig lambda chain V-IV region Kern		sp|P01717|LV325_HUMAN Immunoglobulin lambda variable 3-25 OS=Homo sapiens OX=9606 GN=IGLV3-25 PE=1 SV=2;sp|P01718|LV327_HUMAN Immunoglobulin lambda variable 3-27 OS=Homo sapiens OX=9606 GN=IGLV3-27 PE=1 SV=2	2	4	4	2	2	1	1	0	0	1	1	1	1	1	1	1	1	1	0	1	1	0	2	2	2	2	3	3	2	2	2	3	2	2	2	2	2	3	3	3	3	3
P01721	P01721	1	1	1	Ig lambda chain V-VI region AR		sp|P01721|LV657_HUMAN Immunoglobulin lambda variable 6-57 OS=Homo sapiens OX=9606 GN=IGLV6-57 PE=1 SV=2	1	1	1	1	0	0	0	0	0	1	0	0	0	1	0	0	0	1	0	1	0	0	1	1	1	1	1	1	1	1	1	1	0	1	1	1	0	1	1	0	0	0
P01742	P01742	1	1	1	Ig heavy chain V-I region EU		sp|P01742|HV169_HUMAN Immunoglobulin heavy variable 1-69 OS=Homo sapiens OX=9606 GN=IGHV1-69 PE=1 SV=2	1	1	1	1	0	0	0	0	0	0	0	0	0	0	0	0	0	0	0	0	0	0	0	1	0	1	1	0	0	0	0	1	1	1	0	0	1	1	0	1	0	0
P01743	P01743	1	1	1	Ig heavy chain V-I region HG3		sp|P01743|HV146_HUMAN Immunoglobulin heavy variable 1-46 OS=Homo sapiens OX=9606 GN=IGHV1-46 PE=1 SV=2	1	1	1	1	0	0	0	0	0	0	0	0	0	0	0	0	0	0	0	0	0	0	1	1	0	1	0	1	1	0	0	1	1	1	1	0	1	1	1	1	0	0
P01764	P01764	2	1	1	Ig heavy chain V-III region 23	IGHV3-23	sp|P01764|HV323_HUMAN Immunoglobulin heavy variable 3-23 OS=Homo sapiens OX=9606 GN=IGHV3-23 PE=1 SV=2	1	2	1	1	1	1	1	1	1	1	1	1	1	1	1	1	1	1	1	1	1	1	1	2	2	1	2	1	1	1	2	1	1	1	1	1	1	1	1	2	1	2
P01780;A0A0B4J1V1;P01763;P01762	P01780;A0A0B4J1V1;P01763;P01762	4;2;2;2	3;1;1;1	2;0;0;0	Ig heavy chain V-III region JON;Ig heavy chain V-III region WEA;Ig heavy chain V-III region TRO	IGHV3-21	sp|P01780|HV307_HUMAN Immunoglobulin heavy variable 3-7 OS=Homo sapiens OX=9606 GN=IGHV3-7 PE=1 SV=2;sp|A0A0B4J1V1|HV321_HUMAN Immunoglobulin heavy variable 3-21 OS=Homo sapiens OX=9606 GN=IGHV3-21 PE=1 SV=1;sp|P01763|HV348_HUMAN Immunoglobulin heavy varia	4	4	3	2	0	2	2	1	2	1	1	1	1	1	1	2	1	1	1	2	2	1	2	2	2	2	1	1	1	2	1	2	1	0	3	2	3	2	2	2	2	2
P01814	P01814	2	2	2	Ig heavy chain V-II region OU		sp|P01814|HV270_HUMAN Immunoglobulin heavy variable 2-70 OS=Homo sapiens OX=9606 GN=IGHV2-70 PE=1 SV=2	1	2	2	2	0	0	0	0	0	0	0	0	0	0	0	0	0	0	0	0	0	0	0	0	0	0	0	0	0	0	0	0	0	0	0	0	0	0	0	0	0	0
P01833	P01833	2	2	2	Polymeric immunoglobulin receptor;Secretory component	PIGR	sp|P01833|PIGR_HUMAN Polymeric immunoglobulin receptor OS=Homo sapiens OX=9606 GN=PIGR PE=1 SV=4	1	2	2	2	0	0	0	0	0	0	0	0	0	0	0	1	0	0	0	0	1	0	0	0	0	0	0	0	0	0	0	0	0	0	0	0	0	0	0	0	0	0
P01834	P01834	7	7	7	Ig kappa chain C region	IGKC	sp|P01834|IGKC_HUMAN Immunoglobulin kappa constant OS=Homo sapiens OX=9606 GN=IGKC PE=1 SV=2	1	7	7	7	4	4	4	5	4	4	4	4	4	4	4	4	4	4	4	4	4	4	6	6	5	5	6	6	6	6	6	7	6	6	5	5	6	6	6	5	4	5
P02647;F8W696;CON__P15497	P02647;F8W696	28;22;1	28;22;1	28;22;1	Apolipoprotein A-I;Proapolipoprotein A-I;Truncated apolipoprotein A-I	APOA1	sp|P02647|APOA1_HUMAN Apolipoprotein A-I OS=Homo sapiens OX=9606 GN=APOA1 PE=1 SV=1;tr|F8W696|F8W696_HUMAN Apolipoprotein A-I OS=Homo sapiens OX=9606 GN=APOA1 PE=1 SV=1	3	28	28	28	17	16	17	18	18	18	19	18	18	16	17	18	18	18	18	18	16	17	21	24	22	22	25	21	23	25	25	26	24	25	25	26	23	24	25	22	21	19
255420;255421;255422;255423;255424;255425;255426;255427;255428;255429;255430;255431;255432;255433;255434;255435;255436;255437;255438;255439;255440;255441;255442;255443;255444;255445;255446;255447;255448;255449;255450;255451;255452;255453;255454;255455;255456;255457;264297;264298;264299;264300;264301;264302;264303;264304;264305;264306;264307;264308;264309;264310;264311;264312;264313;264314;264315;…	7246;7247;7248;7249;7250;7251;7252;7253;7254;7255;7256;7257;7258;7259;7260;7261;7262;7263;7264;7265;7266;7267;7268;7269;7270;7271;7272;7273;7274;7275;7276;7277;7278;7279;7280;7281;7282;7283;7284;7285;7286;7287;7288;11585;11586;11587;11588;11589;11590;11591;11592;11593;11594;11595;11596;11597;11598;11599;11600;11601;11602;11603;11604;11605;11606;11607;11608;11609;11610;11611;11612;19216;19217;1921…
3296;243297;243298;243299;243300;243301;243302;243303;243304;243305;243306;243307;243308;243309;243310;243311;243312;243313;243314;243315;243316;243317;243318;243319;243320;243321;243322;243323;243324;243325;243326;243327;243328;243329;243330;243331;243332;243333;243334;243335;243336;243337;243338;243339;243340;243341;243342;243343;243344;243345;243346;243347;243348;243349;243350;243351;243352;24…	7251;11587;19279;37393;37539;51595;52253;62518;80447;110145;116310;172344;217983;218855;230061;232890;242960;245816;246056;299805;321464;324150;375952;404035;412384;420632;422401;436392	245;246;247	110;136;172
P02649;H0Y7L5;E9PEV4;E7ERP7;CON__Q03247	P02649;H0Y7L5;E9PEV4;E7ERP7	25;17;14;14;4	25;17;14;14;4	25;17;14;14;4	Apolipoprotein E	APOE	sp|P02649|APOE_HUMAN Apolipoprotein E OS=Homo sapiens OX=9606 GN=APOE PE=1 SV=1;tr|H0Y7L5|H0Y7L5_HUMAN Apolipoprotein E (Fragment) OS=Homo sapiens OX=9606 GN=APOE PE=1 SV=2;tr|E9PEV4|E9PEV4_HUMAN Apolipoprotein E (Fragment) OS=Homo sapiens OX=9606 GN=APOE	5	25	25	25	16	19	20	20	20	21	18	20	19	20	19	17	17	17	17	17	19	19	19	19	20	22	21	21	22	21	20	19	20	20	20	21	20	22	20	20	21	20
3;418364;418365;418366;418367;418368;418369;418370;418371;418372;418373;418374;418375;418376;418377;418378;418379;418380;418381;418382;418383;418384;418385;418386;418387;418388;418389;418390;418391;418392;418393;418394;418395;418396;418397;418398;418399;418400;418401;433994;433995;433996;433997;433998;433999;434000;434001;434002;434003;434004;434005;434006;434007;434008;434009;434010;434011;43401…	2543;19130;24403;33251;42427;61745;99827;110735;144826;219992;223042;227801;229128;236489;240928;244809;258304;328031;331972;340315;362508;404790;418002;434071;436807	248;249;250;251;252;253	82;86;126;143;236;290
V9GYM3;P02652;V9GYE3;V9GYG9;V9GYC1;V9GYS1	V9GYM3;P02652;V9GYE3;V9GYG9;V9GYC1;V9GYS1	6;6;5;4;3;3	6;6;5;4;3;3	6;6;5;4;3;3	Apolipoprotein A-II;Proapolipoprotein A-II;Truncated apolipoprotein A-II	APOA2	tr|V9GYM3|V9GYM3_HUMAN Apolipoprotein A-II OS=Homo sapiens OX=9606 GN=APOA2 PE=1 SV=1;sp|P02652|APOA2_HUMAN Apolipoprotein A-II OS=Homo sapiens OX=9606 GN=APOA2 PE=1 SV=1;tr|V9GYE3|V9GYE3_HUMAN Apolipoprotein A-II OS=Homo sapiens OX=9606 GN=APOA2 PE=1 SV=1	6	6	6	6	4	3	3	2	3	3	4	3	2	4	3	3	2	2	2	2	2	2	5	5	4	5	5	4	5	3	4	4	4	4	6	5	5	5	5	4	3	4
P02671;P02671-2;A0A087WUA0;CON__P02672	P02671;P02671-2	57;52;13;2	57;52;13;2	57;52;13;2	Fibrinogen alpha chain;Fibrinopeptide A;Fibrinogen alpha chain	FGA	sp|P02671|FIBA_HUMAN Fibrinogen alpha chain OS=Homo sapiens OX=9606 GN=FGA PE=1 SV=2;sp|P02671-2|FIBA_HUMAN Isoform 2 of Fibrinogen alpha chain OS=Homo sapiens OX=9606 GN=FGA	4	57	57	57	36	38	37	36	36	35	33	37	36	39	36	36	35	35	37	38	38	38	42	39	42	42	42	42	43	41	40	40	39	44	40	43	45	42	41	41	41	41
00539;100540;100541;100542;100543;100544;100545;100546;100547;100548;100549;100550;100551;100552;100553;100554;100555;100556;100557;100558;100559;100560;100561;100562;100563;100564;100565;100566;100567;100568;100569;100570;100571;100572;100573;100574;100575;100576;100577;100578;100579;100580;100581;100582;100583;100584;100585;100586;100587;100588;100589;100590;100591;100592;100593;100594;100595;1…
89717;189718;189719;189720;189721;189722;189723;189724;189725;189726;189727;189728;189729;189730;189731;189732;189733;189734;189735;189736;189737;189738;189739;189740;189741;189742;189743;189744;189745;189746;189747;189748;189749;189750;189751;189752;189753;189754;189755;189756;189757;189758;189759;189760;189761;189762;189763;189764;189765;189766;189767;189768;189769;189770;189771;189772;189773;1…	25412;25413;25414;25415;25416;25417;25418;25419;25420;25421;25422;25423;25424;25425;25426;25427;25428;25429;25430;25431;25432;25433;25434;25435;25436;25437;25438;25439;25440;25441;25442;25443;25444;25445;25446;25447;25448;25449;25450;25451;25452;25453;25454;25455;25456;25457;25458;25459;25460;25461;25462;25463;25464;25465;25466;25467;25468;25469;25470;25471;25472;25473;25474;25475;25476;25477;254…
65815;65816;65817;65818;65819;65820;65821;65822;65823;65824;65825;65826;65827;65828;65829;65830;65831;65832;65833;65834;65835;65836;65837;65838;65839;65840;65841;65842;65843;65844;65845;65846;65847;65848;65849;65850;65851;65852;65853;65854;65855;65856;65857;65858;65859;65860;65861;65862;65863;65864;65865;65866;65867;65868;65869;65870;65871;65872;65873;65874;65875;65876;65877;65878;65879;65880;658…
79158;179159;179160;179161;179162;179163;179164;179165;179166;179167;179168;179169;179170;179171;179172;179173;179174;179175;179176;179177;179178;179179;179180;179181;179182;179183;179184;179185;179186;179187;179188;179189;179190;179191;179192;179193;179194;179195;179196;179197;179198;179199;179200;179201;179202;179203;179204;179205;179206;179207;179208;179209;179210;179211;179212;179213;179214;1…
85252;285253;285254;285255;285256;285257;285258;285259;285260;285261;285262;285263;285264;285265;285266;285267;285268;285269;285270;285271;285272;285273;285274;285275;285276;285277;285278;285279;285280;285281;285282;285283;285284;285285;285286;285287;285288;285289;285290;285291;285292;285293;285294;285295;285296;285297;285298;285299;285300;285301;285302;285303;285304;285305;285306;285307;285308;2…
35301;335302;335303;335304;335305;335306;335307;335308;335309;335310;335311;335312;335313;335314;335315;335316;335317;335318;335319;335320;335321;335322;335323;335324;335325;335326;335327;335328;335329;335330;335331;335332;335333;335334;335335;335336;335337;335338;335339;335340;335341;335342;335343;335344;335345;335346;335347;335348;335349;335350;335351;335352;335353;335354;335355;335356;335357;3…	27252;33635;53349;61758;64058;80145;112891;113020;117486;117491;119933;141416;142170;142270;142806;145955;152025;152299;159694;166058;166611;178149;186624;226408;257371;257525;259855;259944;268245;285000;285310;285424;286122;288144;300859;301767;303519;303855;303900;310210;310704;313567;319099;319213;322549;324347;334310;335602;362938;372262;393840;393957;394892;395241;402473;419679;427220	254;255;256;257;258;259;260;261;262	110;166;226;254;257;259;495;536;603
P02675;D6REL8	P02675;D6REL8	39;28	39;28	32;23	Fibrinogen beta chain;Fibrinopeptide B;Fibrinogen beta chain	FGB	sp|P02675|FIBB_HUMAN Fibrinogen beta chain OS=Homo sapiens OX=9606 GN=FGB PE=1 SV=2;tr|D6REL8|D6REL8_HUMAN Fibrinogen beta chain OS=Homo sapiens OX=9606 GN=FGB PE=1 SV=1	2	39	39	32	30	27	32	31	29	29	29	29	28	29	26	28	29	26	29	29	29	30	30	29	33	31	32	32	31	32	32	32	29	29	32	31	31	29	31	31	30	30
70;91371;91372;91373;91374;91375;91376;91377;91378;91379;91380;91381;91382;91383;91384;91385;91386;91387;91388;91389;91390;91391;91392;91393;91394;91395;91396;91397;91398;91399;91400;91401;91402;91403;91404;91405;91406;91407;91408;91409;91410;91411;91412;91413;91414;91415;91416;91417;91418;91419;91420;91421;91422;91423;91424;91425;91426;91427;91428;91429;91430;91431;91432;91433;91434;91435;91436;…
53;136654;136655;136656;136657;136658;136659;136660;136661;136662;136663;136664;136665;159587;159588;159589;159590;159591;159592;159593;159594;159595;159596;159597;159598;159599;159600;159601;159602;159603;159604;159605;159606;159607;159608;159609;159610;159611;159612;159613;159614;159615;159616;159617;159618;159619;159620;159621;159622;159623;159624;159625;159626;159627;159628;159629;159630;1596…
97;177498;177499;177500;177501;177502;177503;177504;177505;177506;177507;177508;177509;177510;177511;177512;177513;177514;177515;177516;177517;177518;177519;177520;177521;177522;177523;177524;177525;177526;177527;177528;177529;177530;177531;177532;177533;177534;177535;177536;177537;177538;177539;177540;177541;177542;177543;177544;177545;177546;177547;177548;177549;177550;177551;177552;177553;1775…
13;279514;279515;279516;279517;279518;279519;279520;279521;279522;279523;279524;279525;279526;279527;279528;279529;279530;279531;279532;279533;279534;279535;279536;279537;279538;279539;279540;279541;279542;279543;279544;279545;279546;279547;279548;279549;279550;279551;279552;279553;279554;279555;279556;279557;279558;279559;279560;279561;279562;279563;279564;279565;279566;279567;279568;279569;2795…	11746;11747;11748;11749;11750;11751;11752;11753;11754;11755;11756;11757;11758;11759;11760;11761;11762;11763;11764;11765;11766;11767;11768;11769;11770;11771;11772;11773;11774;11775;11776;11777;11778;11779;11780;11781;11782;11783;11784;11785;11786;11787;11788;11789;11790;11791;11792;11793;11794;11795;11796;11797;11798;11799;11800;11801;11802;11803;11804;11805;11806;11807;11808;11809;11810;11811;118…
58045;58046;58047;58048;58049;58050;58051;58052;58053;58054;58055;58056;58057;58058;58059;58060;58061;58062;58063;58064;58065;58066;58067;58068;58069;58070;58071;58072;58073;58074;58075;58076;58077;58078;58079;58080;58081;58082;58083;58084;58085;58086;58087;58088;58089;58090;58091;58092;58093;58094;58095;58096;58097;58098;58099;58100;58101;58102;58103;58104;58105;58106;58107;58108;58109;58110;581…
50;151451;151452;151453;151454;151455;151456;155916;167816;167817;167818;167819;167820;167821;167822;167823;167824;167825;167826;167827;167828;167829;167830;167831;167832;167833;167834;167835;167836;167837;167838;167839;167840;167841;167842;167843;167844;167845;167846;167847;167848;167849;167850;167851;167852;167853;167854;167855;167856;167857;167858;167859;167860;167861;167862;167863;167864;1678…
21;182722;182723;182724;182725;182726;182727;182728;182729;182730;182731;182732;182733;182734;182735;182736;182737;182738;182739;182740;182741;182742;182743;182744;182745;182746;182747;182748;182749;182750;182751;182752;182753;182754;182755;182756;182757;182758;182759;182760;182761;182762;182763;182764;182765;182766;182767;182768;182769;182770;182771;182772;182773;182774;182775;182776;182777;1827…
33;261934;261935;261936;261937;261938;261939;261940;261941;261942;261943;261944;261945;261946;261947;261948;261949;261950;261951;261952;261953;261954;261955;261956;261957;261958;261959;261960;261961;261962;261963;261964;261965;261966;261967;261968;261969;261970;261971;261972;261973;261974;261975;261976;261977;261978;261979;261980;261981;261982;261983;261984;261985;261986;261987;261988;261989;2619…
13;266614;266615;266616;266617;266618;266619;266620;266621;266622;266623;266624;266625;266626;266627;266628;266629;266630;266631;266632;266633;266634;266635;266636;266637;266638;266639;266640;266641;266642;266643;266644;266645;266646;266647;266648;266649;266650;266651;266652;266653;266654;266655;266656;266657;266658;266659;266660;266661;266662;266663;266664;266665;266666;266667;266668;266669;2666…
98;298899;298900;298901;298902;298903;298904;298905;298906;298907;298908;298909;298910;298911;298912;298913;298914;298915;298916;298917;298918;298919;298920;298921;298922;298923;298924;298925;298926;298927;298928;298929;298930;298931;298932;298933;298934;298935;298936;298937;298938;298939;298940;298941;298942;298943;298944;298945;298946;298947;298948;298949;298950;298951;298952;298953;298954;2989…
84;383885;383886;383887;383888;383889;383890;383891;383892;383893;383894;383895;383896;383897;383898;383899;383900;383901;383902;383903;383904;383905;383906;383907;383908;383909;383910;383911;383912;383913;383914;383915;383916;383917;383918;383919;383920;383921;383922;383923;383924;383925;383926;383927;383928;383929;383930;383931;383932;383933;383934;383935;383936;383937;383938;383939;383940;3839…
89;461190;461191;461192;461193;461194;461195;461196;461197;461198;461199;461200;461201;461202;461203;461204;461205;461206;461207;461208;461209;461210;461211;461212;461213;461214;461215;461216;461217;461218;461219;461220;461221;461222;461223;461224;461225;461226;461227;461228;461229;461230;461231;461232;461233;461234;461235;461236;461237;461238;461239;461240;461241;461242;461243;461244;461245;4612…	11755;42054;55360;55806;56260;82590;83089;87131;87373;149029;151417;155916;167883;168001;174265;180618;203855;213321;213848;225152;261874;265548;288707;299010;300134;317384;317481;320841;334142;334207;345361;382836;384958;385624;386435;412382;432750;454010;460958	263;264;265;266;267;268;269;270;271;272;273	148;220;254;272;335;344;397;403;456;468;477
P02679;C9JC84;P02679-2;C9JEU5	P02679;C9JC84;P02679-2;C9JEU5	32;31;31;30	32;31;31;30	23;23;22;22	Fibrinogen gamma chain	FGG	sp|P02679|FIBG_HUMAN Fibrinogen gamma chain OS=Homo sapiens OX=9606 GN=FGG PE=1 SV=3;tr|C9JC84|C9JC84_HUMAN Fibrinogen gamma chain OS=Homo sapiens OX=9606 GN=FGG PE=1 SV=1;sp|P02679-2|FIBG_HUMAN Isoform Gamma-A of Fibrinogen gamma chain OS=Homo sapiens OX=	4	32	32	23	23	24	22	23	24	23	24	24	24	25	24	24	23	23	23	25	24	23	26	25	26	25	25	26	26	26	25	24	25	27	25	26	26	24	26	25	23	23
;78275;78276;78277;78278;78279;78280;78281;78282;78283;78284;78285;78286;78287;78288;78289;78290;78291;78292;78293;78294;78295;78296;78297;78298;78299;78300;78301;78302;78303;78304;78305;78306;78307;78308;78309;78310;118998;118999;119000;119001;119002;119003;119004;119005;119006;119007;119008;119009;119010;119011;119012;119013;119014;119015;119016;119017;119018;119019;119020;119021;119022;119023;…
235555;235556;235557;235558;235559;235560;235561;235562;235563;235564;235565;235566;235567;235568;235569;235570;235571;235572;235573;235574;235575;235576;235577;235578;235579;235580;235581;235582;235583;235584;235585;235586;235587;235588;235589;235590;235591;235592;235593;235594;235595;235596;235597;235598;235599;235600;235601;235602;235603;235604;235605;235606;235607;235608;235609;235610;235611;…
273473;273474;273475;273476;273477;273478;273479;273480;273481;273482;273483;273484;273485;273486;273487;273488;273489;273490;273491;273492;273493;273494;273495;273496;273497;273498;273499;273500;273501;273502;273503;273504;273505;273506;273507;273508;273509;273510;273511;273512;273513;273514;273515;273516;273517;273518;273519;273520;273521;273522;273523;273524;273525;273526;273527;273528;273529;…	15463;15464;15465;15466;15467;15468;15469;15470;15471;15472;15473;15474;15475;15476;15477;15478;15479;15480;15481;15482;15483;15484;15485;15486;15487;15488;15489;15490;15491;15492;15493;15494;15495;15496;15497;15498;15499;15500;15501;15502;15503;15504;15505;15506;15507;15508;15509;15510;15511;15512;15513;15514;15515;15516;15517;15518;15519;15520;15521;15522;15523;15524;15525;15526;15527;15528;155…
74343;74344;74345;74346;74347;74348;74349;74350;74351;74352;74353;74354;74355;74356;74357;74358;74359;74360;74361;74362;74363;74364;74365;74366;74367;74368;74369;74370;74371;74372;74373;74374;74375;74376;74377;74378;74379;74380;74381;74382;74383;74384;74385;74386;74387;74388;74389;74390;74391;74392;74393;74394;74395;74396;74397;74398;74399;74400;74401;74402;74403;74404;74405;74406;74407;74408;744…
29279;129280;129281;129282;129283;129284;129285;129286;129287;129288;129289;129290;129291;129292;129293;129294;129295;129296;129297;129298;129299;129300;129301;129302;129303;129304;129305;129306;129307;129308;129309;129310;129311;129312;129313;129314;129315;129316;129317;129318;129319;129320;129321;129322;129323;129324;129325;129326;129327;129328;129329;129330;129331;129332;129333;129334;129335;1…
51220;251221;251222;251223;251224;251225;251226;251227;251228;251229;251230;251231;251232;251233;251234;251235;251236;251237;251238;251239;251240;251241;251242;251243;251244;251245;251246;251247;251248;251249;251250;251251;251252;251253;251254;251255;251256;251257;251258;251259;251260;251261;251262;251263;251264;251265;251266;251267;251268;251269;251270;251271;251272;251273;251274;251275;251276;2…
34874;334875;334876;334877;334878;334879;334880;334881;334882;334883;334884;334885;334886;334887;334888;334889;334890;334891;334892;334893;334894;334895;334896;334897;334898;334899;334900;334901;334902;334903;334904;334905;334906;334907;334908;334909;334910;334911;334912;334913;334914;334915;334916;334917;334918;334919;334920;334921;334922;334923;334924;334925;334926;334927;334928;334929;334930;3…
41941;441942;441943;441944;441945;441946;441947;441948;441949;441950;441951;441952;441953;441954;441955;441956;441957;441958;441959;441960;441961;441962;441963;441964;441965;441966;441967;441968;441969;441970;441971;441972;441973;441974;441975;441976;441977;441978;441979;441980;441981;441982;441983;441984;441985;441986;441987;441988;441989;441990;441991;441992;441993;441994;441995;441996;441997;4…	15724;18335;29947;36711;42063;43886;54080;73521;91886;126419;127250;197056;221897;222150;247471;249419;269343;270114;309106;329146;331683;335077;390389;390778;397689;402839;403450;409419;409448;442256;449866;454591	91;92;274;275;276;277	104;115;120;290;336;362
P02741;Q5VVP7;P02741-2;C9JRE9	P02741;Q5VVP7;P02741-2	7;4;4;2	7;4;4;2	7;4;4;2	C-reactive protein;C-reactive protein(1-205)	CRP	sp|P02741|CRP_HUMAN C-reactive protein OS=Homo sapiens OX=9606 GN=CRP PE=1 SV=1;tr|Q5VVP7|Q5VVP7_HUMAN C-reactive protein OS=Homo sapiens OX=9606 GN=CRP PE=1 SV=1;sp|P02741-2|CRP_HUMAN Isoform 2 of C-reactive protein OS=Homo sapiens OX=9606 GN=CRP	4	7	7	7	0	0	0	0	0	0	5	6	6	2	1	1	1	1	1	1	1	1	0	0	0	0	0	0	5	4	4	1	1	1	0	0	0	0	0	0	5	4
P02743	P02743	7	7	7	Serum amyloid P-component;Serum amyloid P-component(1-203)	APCS	sp|P02743|SAMP_HUMAN Serum amyloid P-component OS=Homo sapiens OX=9606 GN=APCS PE=1 SV=2	1	7	7	7	1	0	0	1	1	3	3	0	2	3	2	1	2	4	2	1	1	1	3	4	5	2	2	4	0	0	0	2	3	3	3	3	3	4	2	3	6	6
P02745;X6RLJ0	P02745;X6RLJ0	7;4	7;4	7;4	Complement C1q subcomponent subunit A	C1QA	sp|P02745|C1QA_HUMAN Complement C1q subcomponent subunit A OS=Homo sapiens OX=9606 GN=C1QA PE=1 SV=2;tr|X6RLJ0|X6RLJ0_HUMAN Complement C1q subcomponent subunit A (Fragment) OS=Homo sapiens OX=9606 GN=C1QA PE=1 SV=7	2	7	7	7	6	6	6	6	6	5	6	6	5	6	6	6	5	5	5	6	6	6	5	4	5	3	4	4	4	5	4	4	6	4	5	5	6	5	4	5	4	2
P02747	P02747	7	7	7	Complement C1q subcomponent subunit C	C1QC	sp|P02747|C1QC_HUMAN Complement C1q subcomponent subunit C OS=Homo sapiens OX=9606 GN=C1QC PE=1 SV=3	1	7	7	7	6	5	6	5	5	5	6	6	6	5	6	6	6	6	6	6	6	6	6	5	6	6	5	5	6	5	5	6	6	5	6	5	5	4	5	5	3	4
P02748;CON__Q3MHN2	P02748	21;4	21;4	21;4	Complement component C9;Complement component C9a;Complement component C9b	C9	sp|P02748|CO9_HUMAN Complement component C9 OS=Homo sapiens OX=9606 GN=C9 PE=1 SV=2	2	21	21	21	9	11	10	11	11	10	12	11	10	12	11	11	13	11	9	11	10	9	5	7	5	5	4	7	3	4	3	7	5	5	7	7	6	5	5	6	17	17
P02749;J3QRN2;J3QLI0;J3KS17;CON__P17690	P02749;J3QRN2	7;5;2;1;1	7;5;2;1;1	7;5;2;1;1	Beta-2-glycoprotein 1	APOH	sp|P02749|APOH_HUMAN Beta-2-glycoprotein 1 OS=Homo sapiens OX=9606 GN=APOH PE=1 SV=3;tr|J3QRN2|J3QRN2_HUMAN Beta-2-glycoprotein 1 (Fragment) OS=Homo sapiens OX=9606 GN=APOH PE=1 SV=1	5	7	7	7	5	5	5	6	6	5	5	7	6	6	5	6	5	7	5	4	6	6	2	4	4	3	3	3	2	2	2	3	4	4	2	4	3	3	3	4	0	0
P02751;P02751-3;P02751-15;P02751-8;P02751-7;P02751-14;P02751-17;P02751-11;P02751-9;P02751-6;P02751-4;P02751-12;H0Y7Z1;P02751-16;P02751-2;H0Y4K8	P02751;P02751-3;P02751-15;P02751-8;P02751-7;P02751-14;P02751-17;P02751-11;P02751-9;P02751-6;P02751-4;P02751-12;H0Y7Z1	99;98;98;97;97;96;95;95;93;91;86;80;53;15;13;11	99;98;98;97;97;96;95;95;93;91;86;80;53;15;13;11	7;6;7;7;6;6;3;7;3;0;0;3;7;0;0;4	Fibronectin;Anastellin;Ugl-Y1;Ugl-Y2;Ugl-Y3	FN1	sp|P02751|FINC_HUMAN Fibronectin OS=Homo sapiens OX=9606 GN=FN1 PE=1 SV=4;sp|P02751-3|FINC_HUMAN Isoform 3 of Fibronectin OS=Homo sapiens OX=9606 GN=FN1;sp|P02751-15|FINC_HUMAN Isoform 15 of Fibronectin OS=Homo sapiens OX=9606 GN=FN1;sp|P02751-8|FINC_HUMAN	16	99	99	7	26	26	26	29	29	28	20	26	25	26	28	23	26	26	31	25	27	27	17	12	16	14	15	23	16	13	14	14	15	18	20	16	20	17	17	17	72	71
;188966;188967;188968;188969;188970;188971;188972;188973;188974;188975;188976;188977;188978;188979;188980;188981;188982;188983;188984;188985;188986;188987;188988;188989;188990;188991;188992;188993;188994;188995;188996;188997;188998;188999;189000;189001;189002;191161;191162;191163;191164;191165;191166;191167;191168;191169;191170;191171;191172;191173;191174;191175;191176;191177;191178;191179;191180…	33374;33375;33376;33377;33378;33379;33380;33381;33382;33383;33384;33385;33386;33387;33388;33389;33390;33391;33392;33393;33394;33395;33396;33397;33398;33399;33400;33401;33402;33403;33404;33405;33406;33407;33408;33409;33410;33411;33412;33413;37767;37768;37769;37770;37771;37772;37773;37774;37775;37776;37777;37778;37779;37780;37781;37782;37783;37784;37785;37786;37787;37788;37789;37790;37791;37792;377…
07472;207473;207474;207475;207476;207477;207478;207479;207480;207481;207482;207483;207484;207485;207486;207487;207488;207489;207490;207491;207492;207493;207494;207495;207496;207497;207498;211004;211005;211006;211007;211008;211009;211010;211011;211012;211013;211014;211015;211016;211017;211018;211019;211020;211021;211022;211023;211024;211025;211026;211027;211028;211029;211030;211031;211032;211033;2…
32215;332216;332217;332218;332219;332220;332221;332222;332223;332224;332225;332226;332227;332228;332229;332230;332231;332232;332233;332234;332235;332236;332237;332238;332239;332240;332241;332242;332243;332244;332245;332246;332247;332248;332249;332250;332251;332252;332253;332254;332255;332256;332257;332258;332259;332260;332261;332262;332263;332264;332265;332266;332267;332268;332269;332270;332271;3…
01657;401658;401659;401660;401661;401662;401663;401664;401665;401666;401667;401668;401669;401670;401671;401672;401673;401674;401675;401676;401677;401678;401679;401680;401681;401682;401683;401684;401685;401686;401687;401688;401689;401690;401691;401692;401693;401694;401695;401696;401697;401698;401699;401700;401701;401702;401703;401704;401705;401706;401707;401708;401709;401710;401711;401712;401713;4…	33403;37820;38040;41964;43377;47837;52833;53585;72693;82136;85931;89014;97176;97480;113280;119289;119819;131831;138250;138385;142674;157695;159776;163219;175267;175276;189644;190353;192726;195982;196009;204042;205343;207256;211132;213982;216588;229700;249133;272967;278729;283123;283219;287226;287464;293636;300471;300727;301713;301759;305280;305580;305766;306929;308293;310771;311223;311953;311961;…	284;285;286;287;288;289	36;926;1283;1548;1783;2050
P02751-5	P02751-5	92	1	0	Fibronectin;Anastellin;Ugl-Y1;Ugl-Y2;Ugl-Y3	FN1	sp|P02751-5|FINC_HUMAN Isoform 5 of Fibronectin OS=Homo sapiens OX=9606 GN=FN1	1	92	1	0	26	26	26	29	29	28	20	26	25	26	28	23	26	26	31	25	27	27	17	12	16	14	15	23	16	13	14	14	15	18	20	16	20	17	17	17	66	65
;201494;201495;201496;201497;201498;201499;201500;201501;201502;201503;201504;201505;201506;201507;201508;201509;201510;201511;201512;201513;201514;201515;201516;201517;201518;201519;201520;201521;201522;201523;201524;201525;201526;201527;201528;201529;201530;201531;201532;201533;203993;203994;203995;203996;203997;203998;203999;204000;204001;204002;204003;204004;204005;204006;204007;204008;204009…	33374;33375;33376;33377;33378;33379;33380;33381;33382;33383;33384;33385;33386;33387;33388;33389;33390;33391;33392;33393;33394;33395;33396;33397;33398;33399;33400;33401;33402;33403;33404;33405;33406;33407;33408;33409;33410;33411;33412;33413;37767;37768;37769;37770;37771;37772;37773;37774;37775;37776;37777;37778;37779;37780;37781;37782;37783;37784;37785;37786;37787;37788;37789;37790;37791;37792;377…
07472;207473;207474;207475;207476;207477;207478;207479;207480;207481;207482;207483;207484;207485;207486;207487;207488;207489;207490;207491;207492;207493;207494;207495;207496;207497;207498;211004;211005;211006;211007;211008;211009;211010;211011;211012;211013;211014;211015;211016;211017;211018;211019;211020;211021;211022;211023;211024;211025;211026;211027;211028;211029;211030;211031;211032;211033;2…
40804;340805;340806;340807;340808;340809;340810;340811;340812;340813;340814;340815;340816;340817;340818;357609;357610;357611;357612;357613;357614;357615;357616;357617;357618;357619;357620;357621;357622;357623;357624;357625;357626;357627;357628;357629;357630;357631;357632;357633;357634;357635;357636;357637;357638;357639;357640;357641;357642;357643;357644;357645;357646;357647;357648;357649;357650;3…
23801;423802;423803;423804;423805;423806;423807;423808;423809;423810;423811;423812;423813;423814;423815;423816;423817;423818;423819;423820;423821;423822;423823;423824;423825;423826;423827;423828;423829;423830;423831;423832;423833;423834;423835;423836;423837;423838;423839;423840;423841;423842;423843;423844;423845;423846;423847;423848;423849;423850;423851;423852;423853;423854;423855;423856;423857;4…	33403;37820;38040;41964;43377;47837;52833;53585;72693;82136;85931;89014;97176;97480;113280;119289;119819;131831;138250;138385;142674;157695;159776;163219;175267;175276;189644;190353;192726;195982;196009;204042;205343;207256;211132;229700;249133;278729;283123;283219;287226;287464;293636;300471;300727;301713;301759;305280;305580;305766;306929;308293;310771;311223;311953;311961;316736;317267;322154;…	284;285;286;287;289	36;926;1283;1548;1783
Q5VY30;P02753	Q5VY30;P02753	6;6	6;6	6;6	Retinol-binding protein 4;Plasma retinol-binding protein(1-182);Plasma retinol-binding protein(1-181);Plasma retinol-binding protein(1-179);Plasma retinol-binding protein(1-176)	RBP4	tr|Q5VY30|Q5VY30_HUMAN Retinol-binding protein OS=Homo sapiens OX=9606 GN=RBP4 PE=1 SV=2;sp|P02753|RET4_HUMAN Retinol-binding protein 4 OS=Homo sapiens OX=9606 GN=RBP4 PE=1 SV=3	2	6	6	6	0	0	0	0	0	0	0	0	0	0	0	0	0	0	0	0	0	0	0	0	0	0	0	0	0	0	0	0	0	0	0	0	0	0	0	0	5	5
P02760;S4R471;S4R3Y4	P02760;S4R471;S4R3Y4	11;6;6	11;6;6	11;6;6	Protein AMBP;Alpha-1-microglobulin;Inter-alpha-trypsin inhibitor light chain;Trypstatin	AMBP	sp|P02760|AMBP_HUMAN Protein AMBP OS=Homo sapiens OX=9606 GN=AMBP PE=1 SV=1;tr|S4R471|S4R471_HUMAN Protein AMBP (Fragment) OS=Homo sapiens OX=9606 GN=AMBP PE=1 SV=1;tr|S4R3Y4|S4R3Y4_HUMAN Protein AMBP OS=Homo sapiens OX=9606 GN=AMBP PE=1 SV=1	3	11	11	11	8	8	8	7	7	7	8	9	8	8	7	9	7	8	8	8	8	9	3	3	3	2	3	3	2	3	3	3	2	2	3	2	2	3	2	2	6	7
P02763	P02763	7	5	5	Alpha-1-acid glycoprotein 1	ORM1	sp|P02763|A1AG1_HUMAN Alpha-1-acid glycoprotein 1 OS=Homo sapiens OX=9606 GN=ORM1 PE=1 SV=1	1	7	5	5	2	1	1	1	1	4	1	1	1	3	1	1	1	4	1	1	1	1	1	4	0	1	0	4	1	1	1	2	2	1	2	1	1	3	1	1	4	4
P02766;A0A087WV45;A0A087WT59	P02766;A0A087WV45;A0A087WT59	8;6;6	8;6;6	8;6;6	Transthyretin	TTR	sp|P02766|TTHY_HUMAN Transthyretin OS=Homo sapiens OX=9606 GN=TTR PE=1 SV=1;tr|A0A087WV45|A0A087WV45_HUMAN Transthyretin OS=Homo sapiens OX=9606 GN=TTR PE=1 SV=1;tr|A0A087WT59|A0A087WT59_HUMAN Transthyretin OS=Homo sapiens OX=9606 GN=TTR PE=1 SV=1	3	8	8	8	2	2	2	2	3	2	2	2	2	3	3	2	2	2	2	1	3	3	2	4	3	3	3	2	2	2	2	2	2	3	2	2	2	2	3	2	7	7
P02775	P02775	3	3	3	Platelet basic protein;Connective tissue-activating peptide III;TC-2;Connective tissue-activating peptide III(1-81);Beta-thromboglobulin;Neutrophil-activating peptide 2(74);Neutrophil-activating peptide 2(73);Neutrophil-activating peptide 2;TC-1;Neutrophil-activating peptide 2(1-66);Neutrophil-activating peptide 2(1-63)	PPBP	sp|P02775|CXCL7_HUMAN Platelet basic protein OS=Homo sapiens OX=9606 GN=PPBP PE=1 SV=3	1	3	3	3	3	2	2	2	3	3	2	2	3	3	3	3	3	3	3	3	3	3	1	1	1	1	2	2	1	2	1	2	1	1	2	1	1	1	1	1	0	0
P02776;P10720	P02776;P10720	1;1	1;1	1;1	Platelet factor 4;Platelet factor 4, short form;Platelet factor 4 variant;Platelet factor 4 variant(4-74);Platelet factor 4 variant(5-74);Platelet factor 4 variant(6-74)	PF4;PF4V1	sp|P02776|PLF4_HUMAN Platelet factor 4 OS=Homo sapiens OX=9606 GN=PF4 PE=1 SV=2;sp|P10720|PF4V_HUMAN Platelet factor 4 variant OS=Homo sapiens OX=9606 GN=PF4V1 PE=1 SV=1	2	1	1	1	1	1	1	1	1	1	1	1	1	1	1	1	1	1	1	1	1	1	1	1	1	1	1	0	1	1	1	1	1	1	1	1	1	1	1	1	1	1
P02787;H7C5E8;C9JB55;F8WCI6;C9JVG0;CON__Q2HJF0	P02787	15;3;2;2;2;1	15;3;2;2;2;1	15;3;2;2;2;1	Serotransferrin	TF	sp|P02787|TRFE_HUMAN Serotransferrin OS=Homo sapiens OX=9606 GN=TF PE=1 SV=3	6	15	15	15	10	7	4	9	5	13	9	7	10	12	4	5	5	13	6	6	9	6	10	11	10	8	10	14	8	8	10	10	9	10	10	8	7	10	9	10	10	7
P02790;Q9BS19	P02790;Q9BS19	11;6	11;6	11;6	Hemopexin	HPX	sp|P02790|HEMO_HUMAN Hemopexin OS=Homo sapiens OX=9606 GN=HPX PE=1 SV=2;tr|Q9BS19|Q9BS19_HUMAN Epididymis secretory sperm binding protein OS=Homo sapiens OX=9606 GN=HPX PE=1 SV=1	2	11	11	11	9	9	9	9	9	9	8	9	9	8	9	9	9	9	9	9	9	9	8	6	9	9	10	11	6	5	6	10	9	8	10	9	8	9	9	8	6	5
P03950	P03950	9	9	9	Angiogenin	ANG	sp|P03950|ANGI_HUMAN Angiogenin OS=Homo sapiens OX=9606 GN=ANG PE=1 SV=1	1	9	9	9	1	1	1	1	1	1	7	6	5	4	4	3	3	3	3	2	2	2	2	2	2	2	2	2	8	7	8	5	5	6	3	4	5	2	2	2	0	0
P03951;P03951-2;X6R3B1;D6RB32;H0Y596	P03951;P03951-2	15;13;6;4;2	15;13;6;4;2	15;13;6;4;2	Coagulation factor XI;Coagulation factor XIa heavy chain;Coagulation factor XIa light chain	F11	sp|P03951|FA11_HUMAN Coagulation factor XI OS=Homo sapiens OX=9606 GN=F11 PE=1 SV=1;sp|P03951-2|FA11_HUMAN Isoform 2 of Coagulation factor XI OS=Homo sapiens OX=9606 GN=F11	5	15	15	15	12	10	11	10	11	12	10	10	11	10	13	9	13	13	12	12	12	12	10	8	10	9	9	9	10	10	9	9	9	9	9	10	9	10	11	10	0	0
P04003;A6PVY5;F2Z2V7;CON__Q28065	P04003	19;2;1;1	19;2;1;1	19;2;1;1	C4b-binding protein alpha chain	C4BPA	sp|P04003|C4BPA_HUMAN C4b-binding protein alpha chain OS=Homo sapiens OX=9606 GN=C4BPA PE=1 SV=2	4	19	19	19	6	8	7	5	9	9	7	8	9	10	10	9	10	8	9	9	8	7	5	7	6	6	6	6	5	6	7	6	6	7	5	8	8	6	6	6	11	11
P04004;CON__Q3ZBS7;F5GX75	P04004	27;4;2	27;4;2	24;4;2	Vitronectin;Vitronectin V65 subunit;Vitronectin V10 subunit;Somatomedin-B	VTN	sp|P04004|VTNC_HUMAN Vitronectin OS=Homo sapiens OX=9606 GN=VTN PE=1 SV=1	3	27	27	24	14	15	16	14	15	14	14	16	16	15	14	15	16	15	16	13	15	15	11	11	9	9	10	11	9	9	10	10	10	9	10	11	10	10	11	10	15	16
080;163081;163082;163083;163084;163085;163086;163087;163088;163089;163090;163091;163092;163093;163094;163095;163096;163097;163098;163099;163100;163101;163102;163103;163104;163105;163106;163107;163108;163109;163110;163111;163112;163113;163114;163115;163116;163117;163118;163119;163120;163121;163122;163123;163124;163125;163126;163127;163128;163129;163130;163131;163132;163133;163134;163135;163136;163…	38592;40453;42385;71203;76856;78579;111120;125410;162806;162841;163143;165987;210847;258174;279144;281642;300957;300981;301049;301050;301095;310934;310940;327539;337642;345013;401382	153;154;306	350;359;422
P04114;A8MUN2;CON__ENSEMBL:ENSBTAP00000032840	P04114	254;46;3	254;46;3	254;46;3	Apolipoprotein B-100;Apolipoprotein B-48	APOB	sp|P04114|APOB_HUMAN Apolipoprotein B-100 OS=Homo sapiens OX=9606 GN=APOB PE=1 SV=2	3	254	254	254	137	144	140	149	149	144	139	137	136	148	148	150	148	145	146	140	144	148	225	221	219	223	229	238	226	225	222	224	227	228	234	232	232	230	220	226	131	125
7;107108;107109;107110;107111;107112;107113;107114;107115;107116;107117;107118;107119;107120;107121;107122;107123;107124;107125;107126;107127;107128;107129;107130;107131;107132;107133;107134;107135;107136;107137;107138;107139;107140;107141;107142;107143;107144;107145;107146;107147;107148;107149;107150;107151;107152;107153;107154;107155;107156;107157;107158;107159;107160;107161;107162;107163;10716…
1;149872;149873;149874;149875;149876;149877;149878;149879;149880;149881;149882;149883;149884;149885;149886;149887;149888;149889;149890;149891;149892;149893;149894;149895;149896;149897;149898;149899;149900;149901;149902;149903;149904;149905;149906;149907;149908;149909;149910;149911;149912;149913;149914;149915;149916;149917;149918;149919;149920;149921;149922;149923;149924;149925;149926;149927;14992…
4;219575;219576;219577;219578;219579;219694;219695;219696;219697;219698;219699;219700;219701;219702;219703;219704;219705;219706;219707;219708;219709;219710;219711;219712;219713;219714;219715;219716;219717;219718;219719;219720;219721;219722;219723;219724;219725;219726;219727;219728;219729;219730;219731;219732;219733;219734;219735;219736;219737;219738;219739;219740;219741;219742;219743;219744;21974…	845;846;847;848;849;850;851;852;853;854;855;856;857;858;859;860;861;862;863;864;865;866;867;868;869;870;871;872;873;874;875;876;877;878;879;880;881;882;883;884;885;886;887;888;889;890;891;892;893;894;895;896;897;898;899;900;901;902;903;904;905;906;907;908;909;910;911;912;913;914;915;916;917;918;919;920;921;922;923;924;925;926;927;928;929;930;931;932;933;934;935;936;937;938;939;940;941;942;943;944…
1307;121308;121309;121310;121311;121312;121313;121314;121315;121316;121317;121318;121319;121320;121321;121322;121323;121324;121325;121326;121327;121328;121329;121330;121331;121332;121333;121334;121335;121336;121337;121338;121339;121340;121341;121342;121343;121344;121345;121346;121347;121348;121349;121350;121351;121352;121353;121354;121355;121356;121357;121358;121359;121360;121361;121362;121363;12…
7694;197695;197696;197697;197698;197699;197700;197701;197702;197703;197704;197705;197706;197707;197708;197709;197710;197711;197712;197713;197714;197715;197716;197717;197718;197719;197720;197721;197722;197723;197724;197725;197726;197727;197728;197729;197730;197731;197732;197733;197734;197735;197736;197737;197738;197739;197740;197741;197742;197743;197744;197745;197746;197747;197748;197749;197750;19…
0871;240872;240873;240874;240875;240876;240877;240878;240879;240880;240881;240882;240883;240884;240885;240886;240887;240888;240889;240890;240891;240892;240893;240894;240895;240896;240897;240898;240899;240900;240901;240902;240903;240904;240905;240906;240907;240908;240909;240910;240911;240912;240913;240914;240915;240916;240917;241234;241235;241236;241237;241238;241239;241240;241241;241242;241243;24…
2323;322324;322325;322326;322327;322328;322329;322330;322331;322332;322333;322334;322335;322336;322337;322338;322339;322340;322341;322342;322343;322344;322345;322346;322347;322348;322349;322350;322867;322868;322869;322870;322871;322872;322873;322874;322875;322876;322877;322878;322879;322880;322881;322882;322883;322884;322885;322886;322887;322888;322889;322890;322891;322892;322893;322894;322895;32…
7758;387759;387760;387761;387762;387763;387764;387765;387766;387767;387768;387769;387770;387771;387772;387773;387774;387775;387776;387777;387778;387779;387780;389407;389408;389409;389410;389411;389412;389413;389414;389415;389416;389417;389418;389419;389420;389421;389422;389423;389424;389425;389426;389427;389428;389429;389430;389431;389432;389433;389434;389435;389436;389437;389438;389439;389440;38…	907;2329;4688;5106;8014;10570;10969;27626;27847;28528;33314;33730;35042;37660;37922;38068;38132;38390;40484;42300;43845;44327;45253;46434;46732;46775;46923;51193;51289;58691;59591;59858;71257;81601;88196;89262;90121;90514;95467;101328;101757;110041;111157;111958;112053;116516;117671;120028;121238;123177;126950;130725;132034;132099;134755;136248;136296;136708;137761;137783;139146;141851;145764;156…	307;308;309;310;311;312;313;314;315;316;317;318;319;320;321;322;323;324;325;326;327;328;329;330;331;332;333;334;335;336;337;338;339;340;341;342;343;344;345;346;347;348;349;350;351;352;353;354;355;356;357;358;359;360	126;278;306;495;499;522;564;566;628;750;755;801;812;869;887;901;1058;1107;1150;1189;1221;1234;1266;1465;1682;1717;1742;1743;1749;1881;1900;1905;2042;2178;2358;2422;2508;2523;2526;2597;2679;2843;3007;3267;3280;3421;3458;3746;4011;4013;4219;4268;4548;4552
P04196	P04196	24	24	24	Histidine-rich glycoprotein	HRG	sp|P04196|HRG_HUMAN Histidine-rich glycoprotein OS=Homo sapiens OX=9606 GN=HRG PE=1 SV=1	1	24	24	24	17	18	16	17	17	17	18	18	18	17	15	16	17	15	15	16	16	15	19	20	19	18	17	19	21	20	19	20	18	18	20	20	18	21	20	17	12	12
6;448697;448698;448699;448700;448701;448702;448703;448704;448705;448706;448707;448708;448709;448710;448711;448712;448713;448714;448715;448716;448717;448718;448719;448720;448721;448722;448723;448724;448725;448726;448727;448728;448729;448730;448731;448732;448733;448734;448735;448736;448737;448738;448739;448740;448741;448742;448743;448744;448745;448746;448747;448748;448749;448750;448751;448752;44875…	3694;19639;19838;48127;48800;48951;68690;68729;68754;88680;88776;143987;148464;175337;179625;187800;191416;212817;306783;322962;342362;448810;449089;458422	361	517
P04217;M0R009;P04217-2	P04217;M0R009	8;5;3	8;5;3	8;5;3	Alpha-1B-glycoprotein	A1BG	sp|P04217|A1BG_HUMAN Alpha-1B-glycoprotein OS=Homo sapiens OX=9606 GN=A1BG PE=1 SV=4;tr|M0R009|M0R009_HUMAN Alpha-1B-glycoprotein (Fragment) OS=Homo sapiens OX=9606 GN=A1BG PE=1 SV=8	3	8	8	8	2	1	1	2	1	3	1	1	1	5	1	1	1	4	1	1	1	1	0	1	0	0	0	6	0	0	0	0	1	0	0	0	0	1	0	0	4	2
P04259;CON__Q8VED5;P05787-2;P05787;F8W1U3;F8VUG2;CON__P05787;CON__P07744;CON__Q7RTS7;CON__Q32MB2;F8W1S1;CON__Q6IME9;CON__Q14CN4-1;F8VS61;CON__Q6ISB0;CON__Q9NSB2;CON__Q9DCV7;CON__Q3SY84;H0YHD9;CON__Q9H552;CON__Q3KNV1;CON__REFSEQ:XP_932229;Q86Y46-2;Q9NSB2;Q86Y46;Q7RTS7;Q14CN4-2;Q3SY84;Q14CN4-3;P08729;Q14CN4;CON__P08729	P04259	11;4;3;3;3;3;3;2;1;1;1;1;1;1;1;1;1;1;1;1;1;1;1;1;1;1;1;1;1;1;1;1	4;0;0;0;0;0;0;0;0;0;0;0;0;0;0;0;0;0;0;0;0;0;0;0;0;0;0;0;0;0;0;0	0;0;0;0;0;0;0;0;0;0;0;0;0;0;0;0;0;0;0;0;0;0;0;0;0;0;0;0;0;0;0;0	Keratin, type II cytoskeletal 6B	KRT6B	sp|P04259|K2C6B_HUMAN Keratin, type II cytoskeletal 6B OS=Homo sapiens OX=9606 GN=KRT6B PE=1 SV=5	32	11	4	0	2	1	4	4	3	4	4	4	4	5	3	2	2	3	3	5	3	1	0	0	3	2	3	2	1	0	2	1	0	0	1	1	0	2	0	0	0	3
P04264;CON__P04264;CON__H-INV:HIT000016045;F8VP67	P04264;CON__P04264	21;20;2;2	18;17;1;1	11;10;0;0	Keratin, type II cytoskeletal 1	KRT1	sp|P04264|K2C1_HUMAN Keratin, type II cytoskeletal 1 OS=Homo sapiens OX=9606 GN=KRT1 PE=1 SV=6;	4	21	18	11	8	7	12	12	11	8	15	10	11	9	9	7	6	10	11	11	7	7	2	0	9	12	5	12	7	6	7	5	3	2	6	6	4	12	1	7	5	9
P04275;P04275-2	P04275	45;4	45;4	45;4	von Willebrand factor;von Willebrand antigen 2	VWF	sp|P04275|VWF_HUMAN von Willebrand factor OS=Homo sapiens OX=9606 GN=VWF PE=1 SV=4	2	45	45	45	0	0	0	0	0	0	0	0	0	0	0	0	0	1	0	0	0	0	0	0	0	0	0	0	0	0	0	0	0	0	0	0	0	0	0	0	30	29
P04406;P04406-2;E7EUT5	P04406;P04406-2;E7EUT5	7;7;6	7;7;6	7;7;6	Glyceraldehyde-3-phosphate dehydrogenase	GAPDH	sp|P04406|G3P_HUMAN Glyceraldehyde-3-phosphate dehydrogenase OS=Homo sapiens OX=9606 GN=GAPDH PE=1 SV=3;sp|P04406-2|G3P_HUMAN Isoform 2 of Glyceraldehyde-3-phosphate dehydrogenase OS=Homo sapiens OX=9606 GN=GAPDH;tr|E7EUT5|E7EUT5_HUMAN Glyceraldehyde-3-pho	3	7	7	7	3	2	2	1	2	0	0	1	1	1	3	0	3	2	2	2	2	2	0	0	0	2	0	0	1	0	0	0	0	1	1	1	1	0	2	1	0	0
P05023-4;P05023;H0Y7C1;M0R116;B1AKY9;A0A2R8YEY8;A0A0A0MT26;P05023-2;P05023-3;P13637;P50993;P13637-2;P13637-3;Q13733;P54707;P54707-2	P05023-4;P05023;H0Y7C1;M0R116;B1AKY9;A0A2R8YEY8;A0A0A0MT26;P05023-2;P05023-3;P13637;P50993;P13637-2;P13637-3;Q13733;P54707;P54707-2	2;2;1;1;1;1;1;1;1;1;1;1;1;1;1;1	2;2;1;1;1;1;1;1;1;1;1;1;1;1;1;1	2;2;1;1;1;1;1;1;1;1;1;1;1;1;1;1	Sodium/potassium-transporting ATPase subunit alpha-1;Sodium/potassium-transporting ATPase subunit alpha-3;Sodium/potassium-transporting ATPase subunit alpha-2;Sodium/potassium-transporting ATPase subunit alpha-4;Potassium-transporting ATPase alpha chain 2	ATP1A1;ATP1A2;ATP1A3;ATP1A4;ATP12A	sp|P05023-4|AT1A1_HUMAN Isoform 4 of Sodium/potassium-transporting ATPase subunit alpha-1 OS=Homo sapiens OX=9606 GN=ATP1A1;sp|P05023|AT1A1_HUMAN Sodium/potassium-transporting ATPase subunit alpha-1 OS=Homo sapiens OX=9606 GN=ATP1A1 PE=1 SV=1;tr|H0Y7C1|H0Y	16	2	2	2	1	1	1	1	1	1	1	1	1	1	1	1	1	1	0	1	1	1	2	2	2	1	1	2	0	1	1	2	1	2	2	2	1	1	1	2	1	0
P05109	P05109	9	9	9	Protein S100-A8;Protein S100-A8, N-terminally processed	S100A8	sp|P05109|S10A8_HUMAN Protein S100-A8 OS=Homo sapiens OX=9606 GN=S100A8 PE=1 SV=1	1	9	9	9	3	3	4	3	3	3	8	7	5	7	6	5	6	6	4	4	4	4	2	4	3	2	2	4	8	7	8	8	6	5	6	6	7	5	5	5	0	0
P05154;G3V2M1;G3V264;G3V265;G3V482;G3V5I3;G3V4B4;G3V3F5	P05154;G3V2M1	15;8;5;4;3;2;1;1	15;8;5;4;3;2;1;1	15;8;5;4;3;2;1;1	Plasma serine protease inhibitor	SERPINA5	sp|P05154|IPSP_HUMAN Plasma serine protease inhibitor OS=Homo sapiens OX=9606 GN=SERPINA5 PE=1 SV=3;tr|G3V2M1|G3V2M1_HUMAN Plasma serine protease inhibitor (Fragment) OS=Homo sapiens OX=9606 GN=SERPINA5 PE=1 SV=1	8	15	15	15	12	12	11	11	12	12	11	11	12	11	12	11	12	12	11	11	11	12	12	12	12	12	13	13	13	12	12	12	12	11	13	12	11	12	12	13	0	0
P05155;P05155-3;P05155-2;H9KV48;E9PGN7;H0YCA1;CON__P50448;C9JZJ9;A0A087WUD9;B5MCB9	P05155;P05155-3;P05155-2;H9KV48;E9PGN7	20;20;19;18;18;4;2;1;1;1	20;20;19;18;18;4;2;1;1;1	20;20;19;18;18;4;2;1;1;1	Plasma protease C1 inhibitor	SERPING1	sp|P05155|IC1_HUMAN Plasma protease C1 inhibitor OS=Homo sapiens OX=9606 GN=SERPING1 PE=1 SV=2;sp|P05155-3|IC1_HUMAN Isoform 3 of Plasma protease C1 inhibitor OS=Homo sapiens OX=9606 GN=SERPING1;sp|P05155-2|IC1_HUMAN Isoform 2 of Plasma protease C1 inhibit	10	20	20	20	1	4	3	2	3	5	4	3	5	6	3	3	3	6	4	3	4	4	2	3	0	2	2	5	1	2	2	2	4	2	2	2	2	3	3	2	14	13
P05164-2;P05164;P05164-3;J3QSF7	P05164-2;P05164;P05164-3;J3QSF7	2;2;2;1	2;2;2;1	2;2;2;1	Myeloperoxidase;Myeloperoxidase;89 kDa myeloperoxidase;84 kDa myeloperoxidase;Myeloperoxidase light chain;Myeloperoxidase heavy chain	MPO	sp|P05164-2|PERM_HUMAN Isoform H14 of Myeloperoxidase OS=Homo sapiens OX=9606 GN=MPO;sp|P05164|PERM_HUMAN Myeloperoxidase OS=Homo sapiens OX=9606 GN=MPO PE=1 SV=1;sp|P05164-3|PERM_HUMAN Isoform H7 of Myeloperoxidase OS=Homo sapiens OX=9606 GN=MPO;tr|J3QSF7	4	2	2	2	0	0	0	0	0	0	1	2	1	0	1	0	0	1	1	1	0	1	0	0	0	0	0	0	0	0	0	0	0	0	0	0	0	0	0	0	0	0
P05546;CON__ENSEMBL:ENSBTAP00000018574	P05546	25;3	25;3	25;3	Heparin cofactor 2	SERPIND1	sp|P05546|HEP2_HUMAN Heparin cofactor 2 OS=Homo sapiens OX=9606 GN=SERPIND1 PE=1 SV=3	2	25	25	25	4	5	6	7	8	6	5	5	7	9	8	7	8	6	7	7	7	8	2	3	4	5	3	6	3	3	3	3	4	3	4	5	3	4	3	7	19	18
P06310	P06310	2	1	1	Ig kappa chain V-II region RPMI 6410		sp|P06310|KV230_HUMAN Immunoglobulin kappa variable 2-30 OS=Homo sapiens OX=9606 GN=IGKV2-30 PE=3 SV=2	1	2	1	1	1	1	1	1	1	1	1	1	1	1	1	1	1	1	1	1	1	1	2	1	1	1	1	1	1	1	2	1	1	2	1	2	2	2	2	2	1	2
P06312	P06312	4	4	4	Ig kappa chain V-IV region	IGKV4-1	sp|P06312|KV401_HUMAN Immunoglobulin kappa variable 4-1 OS=Homo sapiens OX=9606 GN=IGKV4-1 PE=1 SV=1	1	4	4	4	1	1	2	1	1	1	1	1	1	1	1	1	1	1	1	1	1	1	1	2	1	1	2	2	1	1	1	1	2	1	2	2	1	1	1	1	1	1
P06331;A0A0J9YWU9;P0DP08;P0DP06;A0A0C4DH41;P01825;P01824	P06331;A0A0J9YWU9;P0DP08;P0DP06;A0A0C4DH41;P01825;P01824	2;1;1;1;1;1;1	2;1;1;1;1;1;1	2;1;1;1;1;1;1	Ig heavy chain V-II region ARH-77;Ig heavy chain V-II region NEWM;Ig heavy chain V-II region WAH	IGHV4-61	sp|P06331|HV434_HUMAN Immunoglobulin heavy variable 4-34 OS=Homo sapiens OX=9606 GN=IGHV4-34 PE=1 SV=2;tr|A0A0J9YWU9|A0A0J9YWU9_HUMAN Ig-like domain-containing protein (Fragment) OS=Homo sapiens OX=9606 PE=1 SV=1;sp|P0DP08|HVD82_HUMAN Immunoglobulin heavy	7	2	2	2	1	2	2	1	1	1	1	1	1	1	1	1	2	1	1	1	1	1	2	2	2	2	2	2	2	2	2	2	2	2	2	2	2	2	2	2	2	2
P06396;A0A0A0MS51;A0A0A0MT01;P06396-4;P06396-3;CON__Q3SX14;A0A0U1RQL8	P06396;A0A0A0MS51;A0A0A0MT01;P06396-4;P06396-3;CON__Q3SX14	28;26;26;26;26;15;4	28;26;26;26;26;15;4	2;0;0;0;0;0;0	Gelsolin	GSN	sp|P06396|GELS_HUMAN Gelsolin OS=Homo sapiens OX=9606 GN=GSN PE=1 SV=1;tr|A0A0A0MS51|A0A0A0MS51_HUMAN Gelsolin OS=Homo sapiens OX=9606 GN=GSN PE=1 SV=1;tr|A0A0A0MT01|A0A0A0MT01_HUMAN Gelsolin OS=Homo sapiens OX=9606 GN=GSN PE=1 SV=1;sp|P06396-4|GELS_HUMAN	7	28	28	2	12	10	12	11	10	13	13	12	10	12	11	11	12	11	13	12	11	14	12	9	10	9	12	13	10	9	11	13	11	10	13	13	8	11	13	12	14	16
P06396-2;Q5T0I0	P06396-2	27;7	1;1	1;1	Gelsolin	GSN	sp|P06396-2|GELS_HUMAN Isoform 2 of Gelsolin OS=Homo sapiens OX=9606 GN=GSN	2	27	1	1	12	10	12	11	10	12	12	11	9	11	10	10	11	10	12	11	11	13	12	9	10	9	12	13	10	9	11	13	11	10	13	13	8	11	13	12	14	17
P06702	P06702	9	9	9	Protein S100-A9	S100A9	sp|P06702|S10A9_HUMAN Protein S100-A9 OS=Homo sapiens OX=9606 GN=S100A9 PE=1 SV=1	1	9	9	9	4	4	4	4	4	4	6	6	6	5	5	5	5	5	5	5	5	5	6	5	5	5	5	5	8	8	8	8	8	7	8	8	8	7	6	8	2	2
P06727;CON__Q32PJ2	P06727	26;1	26;1	26;1	Apolipoprotein A-IV	APOA4	sp|P06727|APOA4_HUMAN Apolipoprotein A-IV OS=Homo sapiens OX=9606 GN=APOA4 PE=1 SV=3	2	26	26	26	5	3	3	4	5	7	8	6	7	7	7	4	8	11	10	11	9	10	18	18	18	18	19	20	18	18	17	20	19	20	20	20	21	18	18	18	26	21
P06858;E7EW14;E5RJI0	P06858;E7EW14;E5RJI0	2;1;1	2;1;1	2;1;1	Lipoprotein lipase	LPL	sp|P06858|LIPL_HUMAN Lipoprotein lipase OS=Homo sapiens OX=9606 GN=LPL PE=1 SV=1;tr|E7EW14|E7EW14_HUMAN Lipoprotein lipase (Fragment) OS=Homo sapiens OX=9606 GN=LPL PE=1 SV=1;tr|E5RJI0|E5RJI0_HUMAN Lipoprotein lipase (Fragment) OS=Homo sapiens OX=9606 GN=L	3	2	2	2	0	0	1	0	0	0	0	0	0	0	0	1	0	0	0	0	0	1	2	1	1	0	1	1	1	1	0	1	1	1	1	1	0	1	1	0	0	1
P07237;H7BZ94;H0Y3Z3;I3L398;I3L0S0;I3NI03;I3L312;I3L4M2;I3L3U6;I3L514;I3L3P5;I3L1Y5	P07237;H7BZ94;H0Y3Z3	16;15;11;6;5;5;4;3;3;2;2;1	16;15;11;6;5;5;4;3;3;2;2;1	16;15;11;6;5;5;4;3;3;2;2;1	Protein disulfide-isomerase	P4HB	sp|P07237|PDIA1_HUMAN Protein disulfide-isomerase OS=Homo sapiens OX=9606 GN=P4HB PE=1 SV=3;tr|H7BZ94|H7BZ94_HUMAN Protein disulfide-isomerase OS=Homo sapiens OX=9606 GN=P4HB PE=1 SV=2;tr|H0Y3Z3|H0Y3Z3_HUMAN Protein disulfide-isomerase (Fragment) OS=Homo s	12	16	16	16	0	0	0	0	0	0	0	0	0	0	0	0	0	0	0	0	0	0	0	0	0	0	0	0	0	0	0	0	0	0	0	0	0	0	0	0	2	2
P07357	P07357	12	12	12	Complement component C8 alpha chain	C8A	sp|P07357|CO8A_HUMAN Complement component C8 alpha chain OS=Homo sapiens OX=9606 GN=C8A PE=1 SV=2	1	12	12	12	10	12	11	12	11	11	11	11	11	11	10	12	11	11	11	12	11	11	3	3	1	2	2	3	1	2	2	2	3	0	1	3	2	1	2	2	5	6
P07360;Q5SQ08;A0A3B3ITK5;A0A3B3ITY0	P07360;Q5SQ08	11;7;2;1	11;7;2;1	11;7;2;1	Complement component C8 gamma chain	C8G	sp|P07360|CO8G_HUMAN Complement component C8 gamma chain OS=Homo sapiens OX=9606 GN=C8G PE=1 SV=3;tr|Q5SQ08|Q5SQ08_HUMAN Complement component C8 gamma chain (Fragment) OS=Homo sapiens OX=9606 GN=C8G PE=1 SV=1	4	11	11	11	6	8	7	8	7	8	6	9	8	7	7	8	7	8	7	7	7	7	4	4	3	3	3	3	4	4	4	3	2	3	1	3	2	3	4	2	5	6
P07900-2;P07900;Q58FG0	P07900-2;P07900	3;3;1	3;3;1	3;3;1	Heat shock protein HSP 90-alpha	HSP90AA1	sp|P07900-2|HS90A_HUMAN Isoform 2 of Heat shock protein HSP 90-alpha OS=Homo sapiens OX=9606 GN=HSP90AA1;sp|P07900|HS90A_HUMAN Heat shock protein HSP 90-alpha OS=Homo sapiens OX=9606 GN=HSP90AA1 PE=1 SV=5	3	3	3	3	0	0	0	0	0	0	0	0	0	0	0	0	0	0	0	0	0	0	0	0	0	0	0	0	0	0	0	0	0	0	0	0	0	0	0	0	0	0
P07996;CON__Q28194;P07996-2;A8MZG1;A0A3B3ITK0;P35442	P07996;CON__Q28194;P07996-2	19;15;15;4;2;2	19;15;15;4;2;2	19;15;15;4;2;2	Thrombospondin-1	THBS1	sp|P07996|TSP1_HUMAN Thrombospondin-1 OS=Homo sapiens OX=9606 GN=THBS1 PE=1 SV=2;;sp|P07996-2|TSP1_HUMAN Isoform 2 of Thrombospondin-1 OS=Homo sapiens OX=9606 GN=THBS1	6	19	19	19	5	8	6	7	6	4	6	5	6	5	6	8	6	7	7	7	10	7	1	1	0	1	1	1	1	1	1	1	2	1	2	1	0	2	1	0	5	4
P08253-2;P08253-3;P08253;H3BR66;H3BV48;H3BS34	P08253-2;P08253-3;P08253;H3BR66;H3BV48	10;10;10;6;5;4	10;10;10;6;5;4	10;10;10;6;5;4	72 kDa type IV collagenase;PEX	MMP2	sp|P08253-2|MMP2_HUMAN Isoform 2 of 72 kDa type IV collagenase OS=Homo sapiens OX=9606 GN=MMP2;sp|P08253-3|MMP2_HUMAN Isoform 3 of 72 kDa type IV collagenase OS=Homo sapiens OX=9606 GN=MMP2;sp|P08253|MMP2_HUMAN 72 kDa type IV collagenase OS=Homo sapiens OX	6	10	10	10	0	0	0	0	0	0	0	0	0	0	0	0	0	0	0	0	0	0	1	0	0	0	0	0	0	0	0	0	0	0	0	0	0	0	0	0	4	4
P08294;M0R1V4	P08294	3;1	3;1	3;1	Extracellular superoxide dismutase [Cu-Zn]	SOD3	sp|P08294|SODE_HUMAN Extracellular superoxide dismutase [Cu-Zn] OS=Homo sapiens OX=9606 GN=SOD3 PE=1 SV=2	2	3	3	3	0	0	0	0	0	0	0	0	0	0	0	0	0	0	0	0	0	0	0	0	0	0	0	0	0	0	0	0	0	0	0	0	0	0	0	0	1	1
P08493;P08493-2	P08493;P08493-2	2;2	2;2	2;2	Matrix Gla protein	MGP	sp|P08493|MGP_HUMAN Matrix Gla protein OS=Homo sapiens OX=9606 GN=MGP PE=1 SV=2;sp|P08493-2|MGP_HUMAN Isoform 2 of Matrix Gla protein OS=Homo sapiens OX=9606 GN=MGP	2	2	2	2	1	1	2	1	1	1	1	1	1	1	1	1	1	1	1	1	1	1	1	1	1	0	0	0	1	1	0	0	0	0	1	0	0	0	0	0	1	0
P08519;A0A087WWY0	P08519	11;1	11;1	11;1	Apolipoprotein(a)	LPA	sp|P08519|APOA_HUMAN Apolipoprotein(a) OS=Homo sapiens OX=9606 GN=LPA PE=1 SV=1	2	11	11	11	4	4	4	5	3	5	3	4	4	4	4	4	4	4	3	3	6	4	7	9	8	6	7	7	6	7	9	7	6	7	7	5	8	8	6	6	0	0
P08603;A0A0D9SG88;P08603-2;Q5TFM2;A0A3B3IS28	P08603	42;20;20;15;1	42;20;20;15;1	39;19;19;14;0	Complement factor H	CFH	sp|P08603|CFAH_HUMAN Complement factor H OS=Homo sapiens OX=9606 GN=CFH PE=1 SV=4	5	42	42	39	36	36	39	36	36	36	35	36	35	33	36	33	33	32	30	32	37	38	16	15	13	12	15	14	14	14	14	17	12	12	16	14	14	16	13	14	14	13
352114;352115;352116;352117;352118;352119;352120;352121;352122;352123;352124;352125;352126;352127;352128;352129;352130;352131;352132;352133;352134;352135;352136;352137;352138;352139;352140;352141;352142;352143;352144;352145;352146;352147;352148;352149;352150;352151;352152;352153;352154;352155;352156;352157;352158;352159;352160;352161;352162;352163;352164;352165;352166;352167;352168;352169;352170;…	34228;40855;42020;42195;42221;42407;48079;73219;89292;89296;94392;96316;121010;145312;172615;193764;194002;194558;208743;209079;213031;229832;246930;276998;278474;278870;293194;314536;336618;338398;338441;345126;350422;351808;355307;357046;358099;366110;373954;373988;436663;436689	82;413;414;415;416;417;418	162;340;432;515;945;1001;1174
P08697;A0A0G2JPA8;P08697-2;C9JMH6;A0A0J9YY65;C9JPV4;A0A0J9YWQ3;CON__P28800	P08697;A0A0G2JPA8;P08697-2;C9JMH6;A0A0J9YY65;C9JPV4;A0A0J9YWQ3	10;9;9;5;5;5;5;1	10;9;9;5;5;5;5;1	10;9;9;5;5;5;5;1	Alpha-2-antiplasmin	SERPINF2	sp|P08697|A2AP_HUMAN Alpha-2-antiplasmin OS=Homo sapiens OX=9606 GN=SERPINF2 PE=1 SV=3;tr|A0A0G2JPA8|A0A0G2JPA8_HUMAN Alpha-2-antiplasmin OS=Homo sapiens OX=9606 GN=SERPINF2 PE=1 SV=1;sp|P08697-2|A2AP_HUMAN Isoform 2 of Alpha-2-antiplasmin OS=Homo sapiens	8	10	10	10	3	1	2	4	2	3	3	2	1	2	2	2	1	2	2	1	1	1	4	2	3	1	3	4	1	2	2	2	2	1	3	3	2	1	1	2	6	3
P09603;E9PKP4;H7BY18;E9PQ08;E9PJA2;P09603-3;P09603-2	P09603;E9PKP4;H7BY18;E9PQ08;E9PJA2;P09603-3;P09603-2	2;1;1;1;1;1;1	2;1;1;1;1;1;1	2;1;1;1;1;1;1	Macrophage colony-stimulating factor 1;Processed macrophage colony-stimulating factor 1	CSF1	sp|P09603|CSF1_HUMAN Macrophage colony-stimulating factor 1 OS=Homo sapiens OX=9606 GN=CSF1 PE=1 SV=2;tr|E9PKP4|E9PKP4_HUMAN Macrophage colony-stimulating factor 1 (Fragment) OS=Homo sapiens OX=9606 GN=CSF1 PE=1 SV=1;tr|H7BY18|H7BY18_HUMAN Macrophage colon	7	2	2	2	0	0	0	0	0	0	0	0	0	0	0	0	0	0	0	0	0	0	0	0	0	0	0	0	0	0	0	0	0	0	0	0	0	0	0	0	0	0
P09871;A0A087X232;F8WCZ6;H0Y5D1;F5H7T4;B5MCV4	P09871;A0A087X232;F8WCZ6	23;22;21;9;7;2	23;22;21;9;7;2	22;21;21;8;7;1	Complement C1s subcomponent;Complement C1s subcomponent heavy chain;Complement C1s subcomponent light chain	C1S	sp|P09871|C1S_HUMAN Complement C1s subcomponent OS=Homo sapiens OX=9606 GN=C1S PE=1 SV=1;tr|A0A087X232|A0A087X232_HUMAN Complement C1s subcomponent OS=Homo sapiens OX=9606 GN=C1S PE=1 SV=1;tr|F8WCZ6|F8WCZ6_HUMAN Complement C1s subcomponent OS=Homo sapiens	6	23	23	22	0	1	0	0	1	1	0	1	1	1	1	1	1	1	0	1	1	1	0	0	1	0	0	0	1	0	2	0	0	1	0	0	0	0	1	0	16	16
P0C0L4;P0C0L4-2	P0C0L4;P0C0L4-2	94;91	5;5	1;1	Complement C4-A;Complement C4 beta chain;Complement C4-A alpha chain;C4a anaphylatoxin;C4b-A;C4d-A;Complement C4 gamma chain	C4A	sp|P0C0L4|CO4A_HUMAN Complement C4-A OS=Homo sapiens OX=9606 GN=C4A PE=1 SV=2;sp|P0C0L4-2|CO4A_HUMAN Isoform 2 of Complement C4-A OS=Homo sapiens OX=9606 GN=C4A	2	94	5	1	58	58	58	61	62	63	61	58	60	62	58	62	58	61	61	59	62	63	46	49	46	46	51	51	52	48	50	52	47	49	52	53	50	51	48	46	71	74
974;139975;139976;139977;139978;139979;139980;139981;139982;139983;139984;139985;139986;139987;139988;139989;139990;139991;139992;139993;139994;139995;139996;139997;139998;139999;140000;140001;140002;140003;140004;140005;140006;140007;140008;140009;140010;140011;140012;140013;140014;140015;140016;140017;140018;140019;140020;140021;140022;140023;140024;140025;140026;140027;140028;140029;140030;140…
202;241203;241204;241205;241206;241207;241208;241209;241210;241211;241212;241213;241214;241215;241216;241217;241218;241219;241220;241221;241222;241223;241224;241225;241226;241227;241228;241229;241230;241231;241232;241233;241234;241235;241236;241237;241238;241239;241240;241241;241242;241243;241244;241245;241246;241247;241248;241249;241250;241251;241252;241253;241254;241255;241256;241257;241258;241…	64;65;66;67;68;69;70;71;72;73;74;75;76;77;78;79;80;81;82;83;84;85;86;87;88;89;90;91;92;93;94;95;96;97;98;99;100;101;102;103;104;105;106;107;108;109;110;111;112;113;3138;3139;3140;3141;3142;3143;3144;3145;3146;3147;3148;3149;3150;3151;3152;3153;3154;3155;3156;3157;3158;3159;3160;3161;3162;3163;3164;3165;3166;3167;3168;3169;3170;3171;3172;3173;3174;3175;3176;3177;3178;3179;3180;3181;3182;3183;3184;…
1;129862;129863;129864;129865;129866;129867;129868;129869;129870;129871;129872;129873;129874;129875;129876;129877;129878;129879;129880;129881;129882;129883;129884;129885;129886;129887;129888;129889;129890;129891;129892;129893;129894;129895;129896;129897;129898;129899;129900;129901;129902;129903;129904;129905;129906;129907;129908;129909;129910;129911;129912;129913;129914;129915;129916;129917;12991…
6;235527;235528;235529;235530;235531;235532;235533;235534;235535;235536;235537;235538;235539;235540;235541;235542;235543;235544;238373;238374;238375;238376;238377;238378;238379;238380;238381;238382;238383;238384;238385;238386;238387;238388;238389;238390;238391;238392;238393;238394;238395;238396;238397;238398;238399;238400;238401;238402;238403;238404;238405;238406;238407;238408;238409;238410;23841…
6;349427;349428;349429;349430;349431;349432;349433;349434;349435;349436;349437;349438;349439;349440;349441;349442;349443;349444;349445;349446;349447;349448;349449;349450;349451;349452;349453;349454;349455;349456;349457;349458;349459;349460;349461;349462;349463;349464;349465;349466;349467;349468;349469;349470;349471;349472;349473;349474;349475;349476;349477;349478;349479;349480;349481;349482;34948…
3;408794;408795;408796;408797;408798;408799;408800;408801;408802;408803;408804;408805;408806;408807;408808;408809;408810;408811;408812;408813;408814;408815;408816;408817;408818;408819;408820;408821;408822;408823;408824;408825;408826;408827;408828;408829;408830;408831;408832;408833;408834;408835;408836;408837;408838;408839;408840;408841;408842;408843;408844;408845;408846;408847;408848;408849;40885…	73;3290;6963;7886;20223;29978;34511;39444;42372;44670;45815;48326;68867;88607;89716;91498;100766;120221;121185;122007;126641;126767;129867;130266;135553;136720;141863;155069;157720;157896;158277;160255;163924;165047;165560;167077;177811;205994;206352;211443;218238;224087;229395;230222;230764;230768;235469;238612;241741;243742;248761;248883;248972;249038;254317;256844;272596;278232;286066;312328;3…	41;42;43;44;45;46;47;48;50;51;52;53;54;55;424;425;426	167;177;193;262;328;352;393;508;518;968;1128;1254;1281;1389;1483;1686;1712
P0C0L5;F5GXS0;A0A3B3ISA6	P0C0L5;F5GXS0;A0A3B3ISA6	95;92;67	95;92;67	1;1;1	Complement C4-B;Complement C4 beta chain;Complement C4-B alpha chain;C4a anaphylatoxin;C4b-B;C4d-B;Complement C4 gamma chain	C4B	sp|P0C0L5|CO4B_HUMAN Complement C4-B OS=Homo sapiens OX=9606 GN=C4B PE=1 SV=2;tr|F5GXS0|F5GXS0_HUMAN Complement C4-B OS=Homo sapiens OX=9606 GN=C4B PE=1 SV=1;tr|A0A3B3ISA6|A0A3B3ISA6_HUMAN Complement C4-B (Fragment) OS=Homo sapiens OX=9606 GN=C4B PE=1 SV=1	3	95	95	1	60	60	60	63	64	65	63	60	62	64	61	64	60	63	63	62	63	65	47	51	48	47	52	52	52	49	51	53	47	50	53	55	51	52	49	47	72	75
39286;139287;139288;139289;139290;139291;139292;139293;139294;139295;139296;139297;139298;139299;139300;139301;139302;139303;139304;139305;139306;139307;139308;139309;139310;139311;139312;139313;139314;139315;139316;139317;139318;139319;139320;139321;139322;139323;139324;139325;139326;139327;139328;139329;139330;139331;139332;139333;139334;139335;139336;139337;139338;139339;139340;139341;139342;1…
39596;239597;239598;239599;239600;239601;239602;239603;239604;239605;239606;239607;239608;239609;239610;239611;239612;239613;239614;239615;239616;239617;239618;239619;239620;239621;239622;239623;239624;239625;239626;239627;239628;239629;239630;239631;239632;239633;239634;239635;239636;239637;239638;239639;239640;239641;239642;239643;239644;239645;239646;239647;239648;239649;239650;239651;239652;2…	64;65;66;67;68;69;70;71;72;73;74;75;76;77;78;79;80;81;82;83;84;85;86;87;88;89;90;91;92;93;94;95;96;97;98;99;100;101;102;103;104;105;106;107;108;109;110;111;112;113;3138;3139;3140;3141;3142;3143;3144;3145;3146;3147;3148;3149;3150;3151;3152;3153;3154;3155;3156;3157;3158;3159;3160;3161;3162;3163;3164;3165;3166;3167;3168;3169;3170;3171;3172;3173;3174;3175;3176;3177;3178;3179;3180;3181;3182;3183;3184;…
4;126795;126796;126797;126798;126799;126800;126801;126802;126803;126804;126805;126806;126807;126808;126809;126810;126811;126812;126813;126814;126815;126816;126817;126818;126819;126820;126821;126822;126823;126824;126825;126826;126827;126828;126829;126830;126831;126832;126833;126834;126835;126836;126837;126838;126839;126840;126841;126842;126843;126844;126845;126846;126847;126848;126849;126850;12685…
9;235250;235251;235252;235253;235254;235255;235256;235257;235258;235259;235260;235261;235262;235263;235264;235265;235266;235267;235268;235269;235270;235271;235272;235273;235274;235275;235276;235277;235278;235279;235280;235281;235282;235283;235284;235285;235286;235287;235288;235289;235290;235291;235292;235293;235294;235295;235296;235297;235298;235299;235300;235301;235302;235303;235304;235305;23530…
8;341579;341580;341581;341582;341583;341584;341585;344349;344350;344351;344352;344353;344354;344355;344356;344357;344358;344359;344360;344361;344362;344363;344364;344365;344366;344367;344368;344369;344370;344371;344372;344373;344374;344375;344376;344377;344378;344379;344380;344381;344382;344383;344384;344385;344386;344387;344388;344389;344390;344391;344392;344393;344394;344395;344396;344397;34439…
7;408568;408569;408570;408571;408572;408573;408574;408575;408576;408577;408578;408579;408580;408581;408582;408583;408584;408585;408586;408587;408588;408589;408590;408591;408592;408593;408594;408595;408596;408597;408598;408599;408600;408601;408602;408603;408604;408605;408606;408607;408608;408609;408610;408611;408612;408613;408614;408615;408616;408617;408618;408619;408620;408621;408622;408623;40862…	73;3290;6963;7731;20223;34511;34799;35687;39444;42372;44670;45815;48326;88607;89716;91498;100766;120221;121185;122007;126641;126767;129867;130266;135553;136720;141863;155069;157720;157896;158277;160255;163924;165047;165560;167077;167708;177811;205994;206352;211443;218238;224087;229395;230222;230764;230768;235469;238612;241554;243742;248761;248883;248972;249038;254317;256844;272596;278232;286066;3…	40;41;42;43;44;45;46;47;48;50;51;52;53;54;55;425;426	167;177;193;262;328;352;393;508;518;968;1128;1254;1281;1389;1483;1686;1712
P0C7N4	P0C7N4	1	1	1	Transmembrane protein 191B	TMEM191B	sp|P0C7N4|T191B_HUMAN Transmembrane protein 191B OS=Homo sapiens OX=9606 GN=TMEM191B PE=3 SV=2	1	1	1	1	0	0	0	0	0	0	0	0	0	0	0	0	0	0	0	0	0	0	0	0	0	0	0	0	1	0	0	0	0	0	0	0	0	0	0	0	0	0
P0DJI8;E9PQD6	P0DJI8;E9PQD6	6;5	4;3	3;2	Serum amyloid A-1 protein;Amyloid protein A;Serum amyloid protein A(2-104);Serum amyloid protein A(3-104);Serum amyloid protein A(2-103);Serum amyloid protein A(2-102);Serum amyloid protein A(4-101);Serum amyloid A protein	SAA1	sp|P0DJI8|SAA1_HUMAN Serum amyloid A-1 protein OS=Homo sapiens OX=9606 GN=SAA1 PE=1 SV=1;tr|E9PQD6|E9PQD6_HUMAN Serum amyloid A protein OS=Homo sapiens OX=9606 GN=SAA1 PE=1 SV=1	2	6	4	3	5	4	5	3	4	4	4	4	3	4	4	4	4	4	4	4	4	4	5	5	5	5	5	5	5	5	5	5	5	5	5	5	4	5	5	5	4	3
P0DJI9	P0DJI9	5	2	2	Serum amyloid A-2 protein	SAA2	sp|P0DJI9|SAA2_HUMAN Serum amyloid A-2 protein OS=Homo sapiens OX=9606 GN=SAA2 PE=1 SV=1	1	5	2	2	4	4	5	3	4	4	3	3	3	4	3	4	4	2	2	3	4	3	4	4	4	3	4	3	4	4	4	4	3	4	4	4	4	3	4	4	2	1
P0DOY2;P0DOY3;P0CF74	P0DOY2;P0DOY3;P0CF74	6;6;3	3;3;1	2;2;0	Ig lambda-6 chain C region	IGLC6	sp|P0DOY2|IGLC2_HUMAN Immunoglobulin lambda constant 2 OS=Homo sapiens OX=9606 GN=IGLC2 PE=1 SV=1;sp|P0DOY3|IGLC3_HUMAN Immunoglobulin lambda constant 3 OS=Homo sapiens OX=9606 GN=IGLC3 PE=1 SV=1;sp|P0CF74|IGLC6_HUMAN Immunoglobulin lambda constant 6 OS=Ho	3	6	3	2	3	4	4	3	3	4	3	3	3	6	4	4	4	3	3	4	5	4	5	4	4	4	5	4	4	4	3	5	4	5	6	6	5	3	3	4	4	4
P0DP02;P0DP03;P01768	P0DP02;P0DP03;P01768	4;3;3	2;2;2	1;1;1	Ig heavy chain V-III region CAM		sp|P0DP02|HVC33_HUMAN Immunoglobulin heavy variable 3-30-3 OS=Homo sapiens OX=9606 GN=IGHV3-30-3 PE=3 SV=1;sp|P0DP03|HV335_HUMAN Immunoglobulin heavy variable 3-30-5 OS=Homo sapiens OX=9606 GN=IGHV3-30-5 PE=3 SV=1;sp|P01768|HV330_HUMAN Immunoglobulin heavy	3	4	2	1	1	1	1	1	1	1	1	1	1	1	1	1	1	1	1	1	1	1	1	2	1	2	2	2	1	2	1	3	2	2	2	1	2	3	1	2	1	1
P10643;CON__Q29RQ1	P10643	11;1	11;1	11;1	Complement component C7	C7	sp|P10643|CO7_HUMAN Complement component C7 OS=Homo sapiens OX=9606 GN=C7 PE=1 SV=2	2	11	11	11	5	2	6	6	6	5	5	2	2	4	7	6	4	3	5	5	5	5	0	3	0	1	3	1	1	1	1	1	2	4	1	2	1	1	3	2	3	2
P10645;G5E968	P10645;G5E968	8;6	8;6	8;6	Chromogranin-A;Vasostatin-1;Vasostatin-2;EA-92;ES-43;Pancreastatin;SS-18;WA-8;WE-14;LF-19;Catestatin;AL-11;GV-19;GR-44;ER-37;GE-25;Serpinin-RRG;Serpinin;p-Glu serpinin precursor	CHGA	sp|P10645|CMGA_HUMAN Chromogranin-A OS=Homo sapiens OX=9606 GN=CHGA PE=1 SV=7;tr|G5E968|G5E968_HUMAN Chromogranin A (Parathyroid secretory protein 1), isoform CRA_b OS=Homo sapiens OX=9606 GN=CHGA PE=1 SV=1	2	8	8	8	0	0	0	0	0	0	0	0	0	0	0	0	0	0	0	0	0	0	0	0	0	0	0	0	0	0	0	0	0	0	0	0	0	0	0	0	0	1
P10909-4;P10909-6;P10909;P10909-5;P10909-2;H0YC35;H0YLK8;P10909-3;E7ERK6;H0YAS8;E7ETB4;E5RJZ5;E5RG36;E5RGB0;E5RH61	P10909-4;P10909-6;P10909;P10909-5;P10909-2;H0YC35;H0YLK8;P10909-3	17;17;17;17;17;10;10;10;8;7;7;4;3;3;3	17;17;17;17;17;10;10;10;8;7;7;4;3;3;3	17;17;17;17;17;10;10;10;8;7;7;4;3;3;3	Clusterin;Clusterin beta chain;Clusterin alpha chain;Clusterin	CLU	sp|P10909-4|CLUS_HUMAN Isoform 4 of Clusterin OS=Homo sapiens OX=9606 GN=CLU;sp|P10909-6|CLUS_HUMAN Isoform 6 of Clusterin OS=Homo sapiens OX=9606 GN=CLU;sp|P10909|CLUS_HUMAN Clusterin OS=Homo sapiens OX=9606 GN=CLU PE=1 SV=1;sp|P10909-5|CLUS_HUMAN Isoform	15	17	17	17	9	8	9	9	9	10	10	8	10	9	10	9	9	11	12	12	9	12	7	8	6	6	9	8	9	8	10	10	10	9	10	9	8	11	8	10	15	15
P11021;E9PI65;E9PLF4;E9PN89;E9PKE3;Q53FA3;P11142-2;P54652;P34931;P11142	P11021	23;1;1;1;1;1;1;1;1;1	23;1;1;1;1;1;1;1;1;1	23;1;1;1;1;1;1;1;1;1	78 kDa glucose-regulated protein	HSPA5	sp|P11021|BIP_HUMAN Endoplasmic reticulum chaperone BiP OS=Homo sapiens OX=9606 GN=HSPA5 PE=1 SV=2	10	23	23	23	1	0	2	1	1	0	0	1	2	0	1	0	1	0	1	1	0	0	0	0	0	0	0	0	0	0	0	1	0	0	1	0	0	1	1	0	13	14
P11047	P11047	2	2	2	Laminin subunit gamma-1	LAMC1	sp|P11047|LAMC1_HUMAN Laminin subunit gamma-1 OS=Homo sapiens OX=9606 GN=LAMC1 PE=1 SV=3	1	2	2	2	0	0	0	0	0	0	0	0	0	0	0	0	0	0	0	0	0	0	0	0	0	0	0	0	0	0	0	0	0	0	0	0	0	0	0	0	0	0
P11226	P11226	9	9	9	Mannose-binding protein C	MBL2	sp|P11226|MBL2_HUMAN Mannose-binding protein C OS=Homo sapiens OX=9606 GN=MBL2 PE=1 SV=2	1	9	9	9	5	4	5	4	3	3	2	4	4	4	6	3	3	3	4	3	3	2	0	0	0	0	0	0	0	0	0	0	0	0	0	0	0	0	0	0	6	6
P11413;P11413-3;P11413-2	P11413;P11413-3;P11413-2	1;1;1	1;1;1	1;1;1	Glucose-6-phosphate 1-dehydrogenase	G6PD	sp|P11413|G6PD_HUMAN Glucose-6-phosphate 1-dehydrogenase OS=Homo sapiens OX=9606 GN=G6PD PE=1 SV=4;sp|P11413-3|G6PD_HUMAN Isoform 3 of Glucose-6-phosphate 1-dehydrogenase OS=Homo sapiens OX=9606 GN=G6PD;sp|P11413-2|G6PD_HUMAN Isoform Long of Glucose-6-phos	3	1	1	1	0	0	0	0	0	0	0	0	0	0	0	0	0	0	0	0	0	0	0	0	0	0	0	0	0	0	0	0	0	0	0	0	0	0	0	0	1	0
P11597;P11597-2;H3BRJ9	P11597;P11597-2;H3BRJ9	2;2;1	2;2;1	2;2;1	Cholesteryl ester transfer protein	CETP	sp|P11597|CETP_HUMAN Cholesteryl ester transfer protein OS=Homo sapiens OX=9606 GN=CETP PE=1 SV=2;sp|P11597-2|CETP_HUMAN Isoform 2 of Cholesteryl ester transfer protein OS=Homo sapiens OX=9606 GN=CETP;tr|H3BRJ9|H3BRJ9_HUMAN Cholesteryl ester transfer prote	3	2	2	2	1	0	0	0	1	1	0	1	0	0	0	0	0	1	1	1	1	1	0	0	0	0	0	0	0	0	1	0	0	0	0	0	0	0	0	0	1	1
P12830;A0A087WX17;A0A087WU43;A0A087WXI5;P12830-2;H3BNC6;H3BVI7;J3QKP1;P22223-2;P22223	P12830;A0A087WX17;A0A087WU43;A0A087WXI5;P12830-2;H3BNC6	10;9;9;9;8;7;4;2;1;1	10;9;9;9;8;7;4;2;1;1	10;9;9;9;8;7;4;2;1;1	Cadherin-1;E-Cad/CTF1;E-Cad/CTF2;E-Cad/CTF3	CDH1	sp|P12830|CADH1_HUMAN Cadherin-1 OS=Homo sapiens OX=9606 GN=CDH1 PE=1 SV=3;tr|A0A087WX17|A0A087WX17_HUMAN Cadherin-1 OS=Homo sapiens OX=9606 GN=CDH1 PE=1 SV=1;tr|A0A087WU43|A0A087WU43_HUMAN Cadherin-1 OS=Homo sapiens OX=9606 GN=CDH1 PE=1 SV=1;tr|A0A087WXI5	10	10	10	10	1	1	1	1	0	1	1	1	2	2	1	2	2	1	2	2	2	2	0	1	1	1	0	1	1	2	0	0	2	1	1	0	1	0	2	2	3	3
P13497;P13497-5;P13497-2;P13497-6;P13497-4;Q9Y6L7;Q3MIM8;P13497-3;O43897-2	P13497;P13497-5;P13497-2;P13497-6;P13497-4	9;7;7;7;6;4;1;1;1	9;7;7;7;6;4;1;1;1	8;6;6;6;5;3;1;1;0	Bone morphogenetic protein 1	BMP1	sp|P13497|BMP1_HUMAN Bone morphogenetic protein 1 OS=Homo sapiens OX=9606 GN=BMP1 PE=1 SV=2;sp|P13497-5|BMP1_HUMAN Isoform BMP1-6 of Bone morphogenetic protein 1 OS=Homo sapiens OX=9606 GN=BMP1;sp|P13497-2|BMP1_HUMAN Isoform BMP1-1 of Bone morphogenetic pr	9	9	9	8	2	1	1	2	1	0	1	1	1	0	0	1	1	1	0	1	1	2	0	0	0	0	0	0	0	0	0	0	0	0	0	0	0	0	0	0	2	1
P13611-2;P13611-5;P13611;E9PF17;P13611-4;P13611-3;D6RGZ6	P13611-2;P13611-5;P13611;E9PF17;P13611-4;P13611-3	3;3;3;2;2;2;1	3;3;3;2;2;2;1	3;3;3;2;2;2;1	Versican core protein	VCAN	sp|P13611-2|CSPG2_HUMAN Isoform V1 of Versican core protein OS=Homo sapiens OX=9606 GN=VCAN;sp|P13611-5|CSPG2_HUMAN Isoform Vint of Versican core protein OS=Homo sapiens OX=9606 GN=VCAN;sp|P13611|CSPG2_HUMAN Versican core protein OS=Homo sapiens OX=9606 GN	7	3	3	3	0	0	0	0	0	0	0	0	0	0	0	0	0	0	0	0	0	0	0	0	0	0	0	0	0	0	0	0	0	0	0	0	0	0	0	0	0	0
P13671	P13671	20	20	20	Complement component C6	C6	sp|P13671|CO6_HUMAN Complement component C6 OS=Homo sapiens OX=9606 GN=C6 PE=1 SV=3	1	20	20	20	11	13	13	12	12	12	14	13	12	12	11	14	12	10	13	12	14	13	6	8	6	7	10	8	6	6	6	8	6	6	9	8	6	9	7	6	9	10
P13727;P13727-2;H0YCG3	P13727;P13727-2;H0YCG3	2;2;1	2;2;1	2;2;1	Bone marrow proteoglycan;Eosinophil granule major basic protein	PRG2	sp|P13727|PRG2_HUMAN Bone marrow proteoglycan OS=Homo sapiens OX=9606 GN=PRG2 PE=1 SV=2;sp|P13727-2|PRG2_HUMAN Isoform 2 of Bone marrow proteoglycan OS=Homo sapiens OX=9606 GN=PRG2;tr|H0YCG3|H0YCG3_HUMAN Uncharacterized protein (Fragment) OS=Homo sapiens O	3	2	2	2	0	0	0	0	0	0	0	0	0	0	0	0	0	0	0	0	0	0	0	0	0	0	0	0	0	0	0	0	0	0	0	0	0	0	0	0	0	0
P13796;P13796-2;Q5TBN3;Q5TBN5;A0A0A0MSQ0;P13797-3;P13797-2;P13797;U3KQI3;C9JAM8;Q14651	P13796	22;6;5;2;2;2;2;2;1;1;1	22;6;5;2;2;2;2;2;1;1;1	22;6;5;2;2;2;2;2;1;1;1	Plastin-2	LCP1	sp|P13796|PLSL_HUMAN Plastin-2 OS=Homo sapiens OX=9606 GN=LCP1 PE=1 SV=6	11	22	22	22	0	0	0	0	0	0	0	0	0	0	0	0	0	0	0	0	0	0	0	0	0	0	0	0	0	0	0	0	0	0	0	0	0	0	0	0	15	11
P14151;P14151-2	P14151;P14151-2	2;2	2;2	2;2	L-selectin	SELL	sp|P14151|LYAM1_HUMAN L-selectin OS=Homo sapiens OX=9606 GN=SELL PE=1 SV=2;sp|P14151-2|LYAM1_HUMAN Isoform 2 of L-selectin OS=Homo sapiens OX=9606 GN=SELL	2	2	2	2	0	0	0	0	0	0	0	0	0	0	0	0	0	0	0	0	0	0	0	0	0	0	0	0	0	0	0	0	0	0	0	0	0	0	0	0	0	0
P14543-2;P14543	P14543-2;P14543	15;15	15;15	15;15	Nidogen-1	NID1	sp|P14543-2|NID1_HUMAN Isoform 2 of Nidogen-1 OS=Homo sapiens OX=9606 GN=NID1;sp|P14543|NID1_HUMAN Nidogen-1 OS=Homo sapiens OX=9606 GN=NID1 PE=1 SV=3	2	15	15	15	0	0	0	0	0	0	0	0	0	0	0	0	0	0	0	0	0	0	0	0	0	0	0	0	0	0	0	0	0	0	0	0	0	0	0	0	1	2
P14625;Q96GW1;A0A1W2PRR1;Q58FF3;H0YIV0;F8W026;P08238	P14625	25;10;10;5;4;2;1	25;10;10;5;4;2;1	25;10;10;5;4;2;1	Endoplasmin	HSP90B1	sp|P14625|ENPL_HUMAN Endoplasmin OS=Homo sapiens OX=9606 GN=HSP90B1 PE=1 SV=1	7	25	25	25	0	0	0	0	0	0	0	0	0	0	0	0	0	0	0	0	0	0	0	0	0	0	0	0	0	0	0	0	0	0	0	0	0	0	0	0	10	9
P15169;CON__Q2KJ83;B1AP58	P15169	11;3;2	11;3;2	11;3;2	Carboxypeptidase N catalytic chain	CPN1	sp|P15169|CBPN_HUMAN Carboxypeptidase N catalytic chain OS=Homo sapiens OX=9606 GN=CPN1 PE=1 SV=1	3	11	11	11	9	7	8	7	8	7	8	8	7	7	8	6	8	7	7	7	7	7	9	10	9	8	8	9	8	9	8	6	9	10	9	9	9	8	9	9	3	3
P15814	P15814	1	1	1	Immunoglobulin lambda-like polypeptide 1	IGLL1	sp|P15814|IGLL1_HUMAN Immunoglobulin lambda-like polypeptide 1 OS=Homo sapiens OX=9606 GN=IGLL1 PE=1 SV=1	1	1	1	1	0	0	0	0	1	0	0	0	0	0	0	0	0	0	0	0	1	0	1	1	1	1	1	1	1	1	1	1	1	1	1	0	1	1	1	1	0	0
P16035	P16035	1	1	1	Metalloproteinase inhibitor 2	TIMP2	sp|P16035|TIMP2_HUMAN Metalloproteinase inhibitor 2 OS=Homo sapiens OX=9606 GN=TIMP2 PE=1 SV=2	1	1	1	1	0	0	0	0	0	0	0	0	0	0	0	0	0	0	0	0	0	0	0	0	0	0	0	0	0	0	0	0	0	0	0	0	0	0	0	0	0	0
P16070;P16070-9;P16070-8;P16070-7;P16070-3;P16070-4;P16070-5;P16070-11;H0YDW7;H0YD13;H0Y5E4;P16070-10;P16070-15;P16070-18;H0YCV9;P16070-14;P16070-6;P16070-17;P16070-13;P16070-12;P16070-16;H0Y2P0;H0YEU1;Q86UZ1;P16070-19;H0YCL4;H0YDV8;H0YDX6;H0YD17;E9PKC6	P16070;P16070-9;P16070-8;P16070-7;P16070-3;P16070-4;P16070-5;P16070-11;H0YDW7;H0YD13;H0Y5E4;P16070-10;P16070-15;P16070-18;H0YCV9;P16070-14;P16070-6;P16070-17;P16070-13;P16070-12;P16070-16	3;3;3;3;3;3;3;2;2;2;2;2;2;2;2;2;2;2;2;2;2;1;1;1;1;1;1;1;1;1	3;3;3;3;3;3;3;2;2;2;2;2;2;2;2;2;2;2;2;2;2;1;1;1;1;1;1;1;1;1	3;3;3;3;3;3;3;2;2;2;2;2;2;2;2;2;2;2;2;2;2;1;1;1;1;1;1;1;1;1	CD44 antigen	CD44	sp|P16070|CD44_HUMAN CD44 antigen OS=Homo sapiens OX=9606 GN=CD44 PE=1 SV=3;sp|P16070-9|CD44_HUMAN Isoform 9 of CD44 antigen OS=Homo sapiens OX=9606 GN=CD44;sp|P16070-8|CD44_HUMAN Isoform 8 of CD44 antigen OS=Homo sapiens OX=9606 GN=CD44;sp|P16070-7|CD44_H	30	3	3	3	0	0	0	0	0	0	0	0	0	0	0	0	0	0	0	0	0	0	0	0	0	0	0	0	0	0	0	0	0	0	0	0	0	0	0	0	2	2
P16383-4	P16383-4	1	1	1			sp|P16383-4|GCFC2_HUMAN Isoform 4 of GC-rich sequence DNA-binding factor 2 OS=Homo sapiens OX=9606 GN=GCFC2	1	1	1	1	0	0	0	0	0	0	0	0	0	0	0	0	0	0	0	0	0	0	0	0	0	0	0	0	0	0	0	1	0	0	0	0	0	0	0	0	0	0
P48741;P17066	P48741;P17066	1;1	1;1	1;1	Putative heat shock 70 kDa protein 7;Heat shock 70 kDa protein 6	HSPA7;HSPA6	sp|P48741|HSP77_HUMAN Putative heat shock 70 kDa protein 7 OS=Homo sapiens OX=9606 GN=HSPA7 PE=5 SV=2;sp|P17066|HSP76_HUMAN Heat shock 70 kDa protein 6 OS=Homo sapiens OX=9606 GN=HSPA6 PE=1 SV=2	2	1	1	1	0	0	0	0	0	0	0	0	0	0	0	0	0	0	0	0	0	0	0	0	0	0	0	0	0	0	0	0	0	0	0	0	0	0	0	0	0	1
P17931	P17931	1	1	1	Galectin-3	LGALS3	sp|P17931|LEG3_HUMAN Galectin-3 OS=Homo sapiens OX=9606 GN=LGALS3 PE=1 SV=5	1	1	1	1	0	0	0	0	0	0	0	0	0	0	0	0	0	0	0	0	0	0	1	1	0	0	0	0	0	0	0	0	0	1	0	1	0	1	0	0	0	0
P18428	P18428	12	12	12	Lipopolysaccharide-binding protein	LBP	sp|P18428|LBP_HUMAN Lipopolysaccharide-binding protein OS=Homo sapiens OX=9606 GN=LBP PE=1 SV=3	1	12	12	12	9	9	9	10	9	12	9	10	10	9	9	9	9	10	9	9	9	10	7	5	5	6	5	7	7	6	6	6	7	6	7	6	7	7	6	6	4	3
P19021-2;P19021-4;P19021-3;P19021-6;P19021;P19021-5;H7BYD9	P19021-2;P19021-4;P19021-3;P19021-6;P19021;P19021-5;H7BYD9	4;4;4;4;4;4;3	4;4;4;4;4;4;3	4;4;4;4;4;4;3	Peptidyl-glycine alpha-amidating monooxygenase;Peptidylglycine alpha-hydroxylating monooxygenase;Peptidyl-alpha-hydroxyglycine alpha-amidating lyase	PAM	sp|P19021-2|AMD_HUMAN Isoform 2 of Peptidyl-glycine alpha-amidating monooxygenase OS=Homo sapiens OX=9606 GN=PAM;sp|P19021-4|AMD_HUMAN Isoform 4 of Peptidyl-glycine alpha-amidating monooxygenase OS=Homo sapiens OX=9606 GN=PAM;sp|P19021-3|AMD_HUMAN Isoform	7	4	4	4	0	0	0	0	0	0	0	0	0	0	0	0	0	0	0	0	0	0	0	0	0	0	0	0	0	0	0	0	1	0	1	0	0	0	0	0	0	1
P19438-5	P19438-5	1	1	1			sp|P19438-5|TNR1A_HUMAN Isoform 5 of Tumor necrosis factor receptor superfamily member 1A OS=Homo sapiens OX=9606 GN=TNFRSF1A	1	1	1	1	1	1	0	0	0	1	0	1	1	1	1	1	1	1	1	1	1	1	1	1	1	1	1	1	0	1	0	1	1	0	1	1	1	1	1	0	1	1
P19652	P19652	7	7	5	Alpha-1-acid glycoprotein 2	ORM2	sp|P19652|A1AG2_HUMAN Alpha-1-acid glycoprotein 2 OS=Homo sapiens OX=9606 GN=ORM2 PE=1 SV=2	1	7	7	5	1	2	2	2	2	4	3	2	3	4	2	2	3	4	3	2	3	3	4	5	4	4	4	5	4	5	5	4	4	5	4	5	5	5	4	4	6	5
P19823;Q5T985;Q5T987	P19823;Q5T985	42;41;15	42;41;15	30;29;9	Inter-alpha-trypsin inhibitor heavy chain H2	ITIH2	sp|P19823|ITIH2_HUMAN Inter-alpha-trypsin inhibitor heavy chain H2 OS=Homo sapiens OX=9606 GN=ITIH2 PE=1 SV=2;tr|Q5T985|Q5T985_HUMAN Inter-alpha-trypsin inhibitor heavy chain H2 OS=Homo sapiens OX=9606 GN=ITIH2 PE=1 SV=1	3	42	42	30	6	4	6	6	6	7	7	7	7	8	7	5	8	7	6	6	6	6	2	0	1	0	0	8	0	0	0	1	1	0	1	0	0	1	1	1	28	30
60894;260895;260896;260897;260898;260899;260900;260901;260902;260903;260904;260905;260906;260907;260908;260909;260910;260911;260912;260913;260914;260915;260916;260917;260918;260919;260920;260921;260922;260923;260924;260925;260926;260927;260928;260929;260930;260931;260932;260933;260934	6085;6086;6087;6088;6089;6090;6091;6092;6093;6094;6095;6096;6097;6098;6099;6100;6101;6102;6103;6104;6105;6106;6107;6108;6109;6110;6111;6112;6113;6114;6115;6116;6117;6118;6119;6120;6121;6122;6123;6124;6125;6126;6127;6128;6129;6130;6131;6132;6133;6134;6135;6136;6137;6138;6139;6140;6141;6142;6143;6144;6145;6146;6147;6148;6149;6150;6151;6152;6153;6154;6155;6156;6157;6158;6159;6160;6161;6162;6163;6164…
2;176863;176864;176865;176866;176867;176868;176869;176870;176871;176872;176873;176874;176875;176876;176877;176878;176879;176880;176881;176882;176883;176884;176885;176886;176887;176888;176889;176890;176891;176892;176893;176894;176895;176896;176897;176898;176899;176900;176901;176902;176903;176904;176905;176906;176907;176908;176909;176910;176911;176912;176913;176914;176915;176916;176917;176918;17691…
1;376952;376953;376954;376955;376956;376957;376958;376959;376960;376961;376962;376963;376964;376965;376966;376967;376968;376969;376970;376971;376972;376973;376974;376975;376976;376977;376978;376979;376980;376981;376982;376983;376984;376985;376986;376987;376988;376989;376990;376991;376992;376993;376994;376995;376996;376997;376998;376999;377000;377001;377002;377003;377004;377005;377006;377007;37700…	6107;10327;11614;14983;28240;101615;114244;115991;124026;132925;135563;141016;171022;171161;176717;203683;210067;210214;210976;214164;222454;229514;245299;255296;257906;277239;281104;296079;312626;330994;336466;346082;346802;348780;354905;370804;376775;376885;387786;418722;420987;430810	449;450;451;452;453;454;455;456;457	63;64;85;89;162;321;453;562;615
P19827;P19827-2;P19827-3;F8WAS2;H7C5I0;CON__Q0VCM5;B5MCP1	P19827;P19827-2;P19827-3	41;34;24;11;6;4;2	41;34;24;11;6;4;2	27;20;10;11;3;1;0	Inter-alpha-trypsin inhibitor heavy chain H1	ITIH1	sp|P19827|ITIH1_HUMAN Inter-alpha-trypsin inhibitor heavy chain H1 OS=Homo sapiens OX=9606 GN=ITIH1 PE=1 SV=3;sp|P19827-2|ITIH1_HUMAN Isoform 2 of Inter-alpha-trypsin inhibitor heavy chain H1 OS=Homo sapiens OX=9606 GN=ITIH1;sp|P19827-3|ITIH1_HUMAN Isoform	7	41	41	27	9	12	9	12	10	9	8	10	12	12	11	11	10	12	11	11	10	9	9	10	5	4	7	11	4	3	6	6	6	6	9	7	5	5	6	5	33	31
1;192182;192183;192184;192185;192186;192187;192188;192189;192190;192191;192192;192193;192194;192195;192196;192197;192198;192199;192200;192201;192202;192203;192204;192205;192206;192207;192208;192209;192416;192417;197699;197700;197701;197702;197703;197704;197705;197706;197707;197708;197709;197710;197711;197712;197713;197714;197715;197716;197717;197718;197719;197720;197721;197722;197723;197724;19772…	567;568;569;570;571;572;573;574;575;576;577;578;579;580;581;582;583;584;585;586;587;588;589;590;591;592;593;594;595;596;597;598;599;600;601;602;603;604;605;606;607;608;609;610;611;612;613;614;615;616;617;618;619;620;621;622;623;624;625;626;627;628;629;630;631;632;633;634;635;636;637;638;639;640;641;642;643;644;645;646;647;648;649;650;651;652;653;654;655;656;657;658;659;660;661;662;663;664;665;666…
345;167346;167347;167348;167349;167350;167351;167352;167353;167354;167355;167356;167357;167358;167359;167360;167361;167362;167363;167364;167365;167366;167367;167368;167369;167370;167371;167372;167373;167374;167375;167376;167377;167378;167379;167380;167381;167382;167383;167384;167385;167386;167387;167388;167389;167390;167391;167392;167393;167394;167395;167396;167397;167398;167399;167400;167401;167…
382;312383;312384;312385;312386;312387;312388;312389;312390;312391;312392;312393;312394;312395;312396;312397;312398;312399;312400;312401;312402;312403;312404;312405;312406;312407;312408;312409;312410;312411;312412;312413;312414;312415;312416;312417;312418;312419;312420;312421;312422;312423;312424;312425;312426;312427;312428;312429;312430;312431;312432;312433;312434;312435;312436;312437;312438;312…
654;380655;380656;380657;380658;380659;380660;380661;380662;380663;380664;380665;380666;380667;380668;380669;380670;380671;380672;380673;380674;380675;380676;380677;380678;380679;380680;380681;380682;380683;380684;380685;380686;380687;380688;380689;380690;380691;380692;380693;380694;380695;380696;380697;380698;380699;380700;380701;380702;380703;380704;380705;380706;380707;380708;380709;380710;380…	680;4884;5085;29017;98009;98061;110893;117298;122664;134869;147212;155690;156395;160741;160846;162006;166044;167308;199855;209589;220532;255578;279882;298342;307386;311521;312528;316890;317557;325969;333158;336589;336875;351301;364921;373868;381078;425468;425970;428625;428681	156;157;458;459;460;461;462;463;464;465;466	143;173;303;322;400;447;449;547;557;614;636
P20700	P20700	2	2	2	Lamin-B1	LMNB1	sp|P20700|LMNB1_HUMAN Lamin-B1 OS=Homo sapiens OX=9606 GN=LMNB1 PE=1 SV=2	1	2	2	2	0	0	0	0	0	0	0	0	0	0	0	0	0	0	0	0	0	0	0	0	0	0	0	0	0	0	0	0	0	0	0	0	0	0	0	0	0	0
P20742-2;P20742	P20742-2;P20742	8;8	1;1	1;1	Pregnancy zone protein	PZP	sp|P20742-2|PZP_HUMAN Isoform 2 of Pregnancy zone protein OS=Homo sapiens OX=9606 GN=PZP;sp|P20742|PZP_HUMAN Pregnancy zone protein OS=Homo sapiens OX=9606 GN=PZP PE=1 SV=4	2	8	1	1	3	5	2	3	3	6	5	5	5	6	3	3	3	5	4	3	4	2	0	1	2	1	0	5	2	1	1	1	0	1	2	1	1	2	1	2	6	2
P20851;P20851-2;Q5VVQ7	P20851;P20851-2	5;5;2	5;5;2	5;5;2	C4b-binding protein beta chain	C4BPB	sp|P20851|C4BPB_HUMAN C4b-binding protein beta chain OS=Homo sapiens OX=9606 GN=C4BPB PE=1 SV=1;sp|P20851-2|C4BPB_HUMAN Isoform 2 of C4b-binding protein beta chain OS=Homo sapiens OX=9606 GN=C4BPB	3	5	5	5	0	1	1	1	1	1	1	1	1	1	1	1	1	1	1	1	1	1	1	1	1	1	1	1	1	1	1	1	1	1	1	1	1	1	1	2	4	4
P22792	P22792	10	10	10	Carboxypeptidase N subunit 2	CPN2	sp|P22792|CPN2_HUMAN Carboxypeptidase N subunit 2 OS=Homo sapiens OX=9606 GN=CPN2 PE=1 SV=3	1	10	10	10	3	2	3	2	2	2	2	2	5	1	5	5	4	3	6	4	4	4	1	1	2	1	1	1	0	1	2	0	2	0	1	1	0	1	1	1	7	8
P22891;P22891-2	P22891;P22891-2	8;8	8;8	8;8	Vitamin K-dependent protein Z	PROZ	sp|P22891|PROZ_HUMAN Vitamin K-dependent protein Z OS=Homo sapiens OX=9606 GN=PROZ PE=1 SV=2;sp|P22891-2|PROZ_HUMAN Isoform 2 of Vitamin K-dependent protein Z OS=Homo sapiens OX=9606 GN=PROZ	2	8	8	8	0	0	0	0	0	0	0	0	0	0	0	0	0	0	0	0	0	0	1	1	1	1	1	1	1	1	1	1	1	1	1	1	1	1	1	1	8	6
P23083	P23083	2	2	1	Ig heavy chain V-I region V35		sp|P23083|HV102_HUMAN Immunoglobulin heavy variable 1-2 OS=Homo sapiens OX=9606 GN=IGHV1-2 PE=1 SV=2	1	2	2	1	0	0	0	0	0	0	0	0	0	0	0	0	0	0	0	0	0	0	1	2	1	1	1	1	1	0	1	1	1	2	1	1	1	1	1	1	0	0
P23142;CON__ENSEMBL:ENSBTAP00000016046;P23142-2;P23142-3;A0A0U1RRA4;B1AHM7;H7C1M6;B1AHM9	P23142;CON__ENSEMBL:ENSBTAP00000016046	13;7;4;4;2;2;2;2	13;7;4;4;2;2;2;2	9;6;0;0;2;0;0;0	Fibulin-1	FBLN1	sp|P23142|FBLN1_HUMAN Fibulin-1 OS=Homo sapiens OX=9606 GN=FBLN1 PE=1 SV=4;	8	13	13	9	0	0	0	0	0	0	0	0	0	0	0	0	0	0	0	0	0	0	0	0	0	0	0	0	0	0	0	0	0	0	0	0	0	0	0	0	11	11
P23470-2;P23470	P23470-2;P23470	6;6	6;6	6;6	Receptor-type tyrosine-protein phosphatase gamma	PTPRG	sp|P23470-2|PTPRG_HUMAN Isoform 2 of Receptor-type tyrosine-protein phosphatase gamma OS=Homo sapiens OX=9606 GN=PTPRG;sp|P23470|PTPRG_HUMAN Receptor-type tyrosine-protein phosphatase gamma OS=Homo sapiens OX=9606 GN=PTPRG PE=1 SV=4	2	6	6	6	0	0	0	0	0	0	0	0	0	0	0	0	0	0	0	0	0	0	0	0	0	0	0	0	0	0	0	0	0	0	0	0	0	0	0	0	3	4
P24592;A0A3B3IUE0;F8VYK9	P24592;A0A3B3IUE0;F8VYK9	2;1;1	2;1;1	2;1;1	Insulin-like growth factor-binding protein 6	IGFBP6	sp|P24592|IBP6_HUMAN Insulin-like growth factor-binding protein 6 OS=Homo sapiens OX=9606 GN=IGFBP6 PE=1 SV=1;tr|A0A3B3IUE0|A0A3B3IUE0_HUMAN Insulin-like growth factor-binding protein 6 OS=Homo sapiens OX=9606 GN=IGFBP6 PE=1 SV=1;tr|F8VYK9|F8VYK9_HUMAN Ins	3	2	2	2	1	1	1	2	1	1	1	1	1	1	2	1	2	1	1	1	1	1	1	1	1	1	1	0	1	1	1	1	1	1	1	1	1	1	1	0	0	0
P24593;C9JXX4	P24593;C9JXX4	4;3	4;3	4;3	Insulin-like growth factor-binding protein 5	IGFBP5	sp|P24593|IBP5_HUMAN Insulin-like growth factor-binding protein 5 OS=Homo sapiens OX=9606 GN=IGFBP5 PE=1 SV=1;tr|C9JXX4|C9JXX4_HUMAN Insulin-like growth factor-binding protein 5 (Fragment) OS=Homo sapiens OX=9606 GN=IGFBP5 PE=1 SV=1	2	4	4	4	3	2	3	2	1	3	2	2	1	2	1	2	2	2	2	2	2	2	2	2	2	2	3	4	3	3	4	4	3	3	4	4	3	4	3	3	2	2
P24821-4;P24821;J3QSU6;E9PC84;F5H7V9;P24821-2;P24821-3;P24821-5;P24821-6;H0YGZ3	P24821-4;P24821;J3QSU6;E9PC84;F5H7V9;P24821-2;P24821-3;P24821-5;P24821-6	47;47;45;42;39;39;39;38;35;15	47;47;45;42;39;39;39;38;35;15	47;47;45;42;39;39;39;38;35;15	Tenascin	TNC	sp|P24821-4|TENA_HUMAN Isoform 4 of Tenascin OS=Homo sapiens OX=9606 GN=TNC;sp|P24821|TENA_HUMAN Tenascin OS=Homo sapiens OX=9606 GN=TNC PE=1 SV=3;tr|J3QSU6|J3QSU6_HUMAN Tenascin OS=Homo sapiens OX=9606 GN=TNC PE=1 SV=1;tr|E9PC84|E9PC84_HUMAN Tenascin OS=H	10	47	47	47	17	15	16	17	17	11	19	20	21	17	19	22	21	21	24	24	19	19	0	0	0	0	0	0	0	1	1	1	0	0	0	1	1	1	1	0	9	10
P25311;C9JEV0	P25311;C9JEV0	4;2	4;2	4;2	Zinc-alpha-2-glycoprotein	AZGP1	sp|P25311|ZA2G_HUMAN Zinc-alpha-2-glycoprotein OS=Homo sapiens OX=9606 GN=AZGP1 PE=1 SV=2;tr|C9JEV0|C9JEV0_HUMAN Zinc-alpha-2-glycoprotein OS=Homo sapiens OX=9606 GN=AZGP1 PE=1 SV=1	2	4	4	4	1	0	0	0	0	2	1	0	0	1	0	0	0	2	0	0	0	0	0	0	0	0	0	2	0	0	0	0	0	0	0	0	0	0	0	0	1	0
P26038;V9GZ54;A0A2R8Y7M3;E7EQR4;A0A2R8Y5S7;P35241;P15311;P35241-5;A0A2R8Y5P0;E9PQ82;E9PNV3;P35241-3;P35241-4	P26038;V9GZ54	6;3;2;2;2;2;2;2;1;1;1;1;1	6;3;2;2;2;2;2;2;1;1;1;1;1	6;3;2;2;2;2;2;2;1;1;1;1;1	Moesin	MSN	sp|P26038|MOES_HUMAN Moesin OS=Homo sapiens OX=9606 GN=MSN PE=1 SV=3;tr|V9GZ54|V9GZ54_HUMAN Moesin (Fragment) OS=Homo sapiens OX=9606 GN=MSN PE=1 SV=1	13	6	6	6	0	1	1	3	1	1	2	2	2	3	2	3	3	1	3	4	3	2	2	2	1	1	1	0	0	1	0	0	1	1	1	1	1	1	1	1	0	0
P26572;D6RA48;D6RBS3;D6RAK2;D6R9U2;D6RD15;D6RB69;D6RHZ8;D6RF69	P26572	3;1;1;1;1;1;1;1;1	3;1;1;1;1;1;1;1;1	3;1;1;1;1;1;1;1;1	Alpha-1,3-mannosyl-glycoprotein 2-beta-N-acetylglucosaminyltransferase	MGAT1	sp|P26572|MGAT1_HUMAN Alpha-1,3-mannosyl-glycoprotein 2-beta-N-acetylglucosaminyltransferase OS=Homo sapiens OX=9606 GN=MGAT1 PE=1 SV=2	9	3	3	3	0	1	1	0	0	0	0	0	1	0	0	1	2	1	1	2	0	2	0	0	0	0	0	0	0	0	0	0	0	0	0	0	0	0	0	0	0	0
P27169;F8WF42	P27169	16;4	16;4	16;4	Serum paraoxonase/arylesterase 1	PON1	sp|P27169|PON1_HUMAN Serum paraoxonase/arylesterase 1 OS=Homo sapiens OX=9606 GN=PON1 PE=1 SV=3	2	16	16	16	9	7	8	9	9	8	9	9	9	8	9	9	9	7	7	9	9	9	8	6	7	8	7	7	8	6	8	8	7	8	9	8	9	8	7	9	13	13
P27797;K7EJB9;K7EL50	P27797;K7EJB9	9;7;2	9;7;2	9;7;2	Calreticulin	CALR	sp|P27797|CALR_HUMAN Calreticulin OS=Homo sapiens OX=9606 GN=CALR PE=1 SV=1;tr|K7EJB9|K7EJB9_HUMAN Calreticulin (Fragment) OS=Homo sapiens OX=9606 GN=CALR PE=1 SV=1	3	9	9	9	0	0	0	0	0	0	0	0	0	0	0	0	0	0	0	0	0	0	0	0	0	0	0	0	0	0	0	0	0	0	0	0	0	0	0	0	2	2
P27824-3;P27824;P27824-2	P27824-3;P27824;P27824-2	1;1;1	1;1;1	1;1;1	Calnexin	CANX	sp|P27824-3|CALX_HUMAN Isoform 3 of Calnexin OS=Homo sapiens OX=9606 GN=CANX;sp|P27824|CALX_HUMAN Calnexin OS=Homo sapiens OX=9606 GN=CANX PE=1 SV=2;sp|P27824-2|CALX_HUMAN Isoform 2 of Calnexin OS=Homo sapiens OX=9606 GN=CANX	3	1	1	1	0	0	0	0	0	0	0	0	0	0	0	0	0	0	0	0	0	0	0	0	0	0	0	0	0	0	0	0	0	0	0	0	0	0	0	0	0	0
P27918;E9PAQ1;C9J7V5	P27918;E9PAQ1	3;2;1	3;2;1	3;2;1	Properdin	CFP	sp|P27918|PROP_HUMAN Properdin OS=Homo sapiens OX=9606 GN=CFP PE=1 SV=2;tr|E9PAQ1|E9PAQ1_HUMAN Properdin OS=Homo sapiens OX=9606 GN=CFP PE=1 SV=1	3	3	3	3	2	2	1	2	2	2	1	2	3	2	2	3	2	2	2	2	2	2	1	1	1	1	1	1	1	1	1	1	1	1	1	1	1	1	1	1	0	0
P28066-2;P28066	P28066-2;P28066	1;1	1;1	1;1	Proteasome subunit alpha type-5	PSMA5	sp|P28066-2|PSA5_HUMAN Isoform 2 of Proteasome subunit alpha type-5 OS=Homo sapiens OX=9606 GN=PSMA5;sp|P28066|PSA5_HUMAN Proteasome subunit alpha type-5 OS=Homo sapiens OX=9606 GN=PSMA5 PE=1 SV=3	2	1	1	1	0	0	0	0	0	0	0	0	0	0	0	0	0	0	0	0	0	0	0	0	0	0	0	0	0	0	0	0	0	0	0	0	0	0	0	0	0	0
P29622	P29622	13	13	13	Kallistatin	SERPINA4	sp|P29622|KAIN_HUMAN Kallistatin OS=Homo sapiens OX=9606 GN=SERPINA4 PE=1 SV=3	1	13	13	13	6	8	7	7	8	7	6	6	8	7	7	10	9	10	9	11	13	11	2	2	2	2	2	4	2	2	3	3	3	3	2	3	3	4	4	3	1	2
P29966	P29966	2	2	2	Myristoylated alanine-rich C-kinase substrate	MARCKS	sp|P29966|MARCS_HUMAN Myristoylated alanine-rich C-kinase substrate OS=Homo sapiens OX=9606 GN=MARCKS PE=1 SV=4	1	2	2	2	0	0	0	0	0	1	1	0	1	0	0	1	0	0	1	0	1	1	0	0	0	0	0	0	0	0	0	0	0	0	0	0	0	0	0	0	0	0
P30043;A0A2R8Y7Y9;M0QZL1;M0R192;A0A2R8YEP4	P30043;A0A2R8Y7Y9;M0QZL1;M0R192;A0A2R8YEP4	3;2;2;2;2	3;2;2;2;2	3;2;2;2;2	Flavin reductase (NADPH)	BLVRB	sp|P30043|BLVRB_HUMAN Flavin reductase (NADPH) OS=Homo sapiens OX=9606 GN=BLVRB PE=1 SV=3;tr|A0A2R8Y7Y9|A0A2R8Y7Y9_HUMAN Flavin reductase (NADPH) OS=Homo sapiens OX=9606 GN=BLVRB PE=1 SV=1;tr|M0QZL1|M0QZL1_HUMAN Flavin reductase (NADPH) OS=Homo sapiens OX=	5	3	3	3	1	1	0	2	1	1	0	0	0	1	1	0	1	0	0	2	2	0	0	0	0	0	0	0	0	0	0	0	0	0	0	0	0	0	0	0	0	0
P30101	P30101	3	3	3	Protein disulfide-isomerase A3	PDIA3	sp|P30101|PDIA3_HUMAN Protein disulfide-isomerase A3 OS=Homo sapiens OX=9606 GN=PDIA3 PE=1 SV=4	1	3	3	3	1	0	1	1	0	0	1	1	1	0	1	0	0	0	1	0	1	1	0	0	0	0	0	0	0	0	0	0	0	0	0	0	0	0	0	0	2	1
P33151;P33151-2;I3L1J2;H3BPG1;H3BR64;H3BR11	P33151;P33151-2;I3L1J2	11;10;9;2;1;1	11;10;9;2;1;1	11;10;9;2;1;1	Cadherin-5	CDH5	sp|P33151|CADH5_HUMAN Cadherin-5 OS=Homo sapiens OX=9606 GN=CDH5 PE=1 SV=5;sp|P33151-2|CADH5_HUMAN Isoform 2 of Cadherin-5 OS=Homo sapiens OX=9606 GN=CDH5;tr|I3L1J2|I3L1J2_HUMAN Cadherin-5 OS=Homo sapiens OX=9606 GN=CDH5 PE=1 SV=1	6	11	11	11	0	0	0	0	0	0	0	0	0	0	0	0	0	0	0	0	0	0	0	0	0	0	0	0	0	0	0	0	0	0	0	0	0	0	0	0	7	7
P33908;P33908-2	P33908	4;1	4;1	4;1	Mannosyl-oligosaccharide 1,2-alpha-mannosidase IA	MAN1A1	sp|P33908|MA1A1_HUMAN Mannosyl-oligosaccharide 1,2-alpha-mannosidase IA OS=Homo sapiens OX=9606 GN=MAN1A1 PE=1 SV=3	2	4	4	4	1	3	2	2	2	2	3	3	3	1	3	2	3	3	3	3	3	2	0	0	1	0	0	1	0	0	0	0	1	1	0	1	1	1	0	0	0	0
P34096	P34096	1	1	1	Ribonuclease 4	RNASE4	sp|P34096|RNAS4_HUMAN Ribonuclease 4 OS=Homo sapiens OX=9606 GN=RNASE4 PE=1 SV=3	1	1	1	1	1	1	1	1	1	1	1	1	1	1	1	1	1	1	1	1	1	1	1	1	1	1	1	1	1	1	1	1	1	1	1	1	1	1	1	1	0	0
P35443;E7ES19	P35443;E7ES19	11;9	11;9	8;6	Thrombospondin-4	THBS4	sp|P35443|TSP4_HUMAN Thrombospondin-4 OS=Homo sapiens OX=9606 GN=THBS4 PE=1 SV=2;tr|E7ES19|E7ES19_HUMAN Thrombospondin-4 OS=Homo sapiens OX=9606 GN=THBS4 PE=1 SV=1	2	11	11	8	3	3	2	3	3	3	2	3	2	3	3	3	2	3	4	3	3	3	3	0	3	2	1	1	3	1	1	1	3	2	2	3	0	1	1	2	5	4
P35555	P35555	3	3	3	Fibrillin-1	FBN1	sp|P35555|FBN1_HUMAN Fibrillin-1 OS=Homo sapiens OX=9606 GN=FBN1 PE=1 SV=4	1	3	3	3	0	0	0	0	0	0	0	0	0	0	0	0	0	0	0	0	0	0	0	0	0	0	0	0	0	0	0	0	0	0	0	0	0	0	0	0	0	0
P35579;P35579-2	P35579;P35579-2	4;2	4;2	4;2	Myosin-9	MYH9	sp|P35579|MYH9_HUMAN Myosin-9 OS=Homo sapiens OX=9606 GN=MYH9 PE=1 SV=4;sp|P35579-2|MYH9_HUMAN Isoform 2 of Myosin-9 OS=Homo sapiens OX=9606 GN=MYH9	2	4	4	4	0	0	0	0	0	0	0	0	0	0	0	0	0	0	0	1	0	1	0	0	0	0	0	0	0	0	0	0	0	0	0	0	0	0	0	0	0	0
P35858;P35858-2	P35858;P35858-2	15;15	15;15	15;15	Insulin-like growth factor-binding protein complex acid labile subunit	IGFALS	sp|P35858|ALS_HUMAN Insulin-like growth factor-binding protein complex acid labile subunit OS=Homo sapiens OX=9606 GN=IGFALS PE=1 SV=1;sp|P35858-2|ALS_HUMAN Isoform 2 of Insulin-like growth factor-binding protein complex acid labile subunit OS=Homo sapiens	2	15	15	15	12	13	12	14	12	11	12	12	11	12	12	11	14	12	14	13	12	13	14	13	13	11	12	12	13	13	13	14	11	12	13	12	12	13	13	13	12	13
P36955;I3L4N7;I3L107;I3L4Z0;I3L4F9;I3L2R7;CON__Q95121;I3L3Z3;I3L425;I3L1U4	P36955	18;6;5;5;4;4;4;3;1;1	18;6;5;5;4;4;4;3;1;1	18;6;5;5;4;4;4;3;1;1	Pigment epithelium-derived factor	SERPINF1	sp|P36955|PEDF_HUMAN Pigment epithelium-derived factor OS=Homo sapiens OX=9606 GN=SERPINF1 PE=1 SV=4	10	18	18	18	2	3	3	3	4	3	4	3	2	3	3	3	3	3	3	3	3	2	13	13	13	13	14	13	14	12	13	12	12	12	12	14	12	14	11	13	14	14
P39060-2;P39060-1;P39060;H7BXV5;H7C457	P39060-2;P39060-1;P39060;H7BXV5;H7C457	14;14;14;9;8	14;14;14;9;8	14;14;14;9;8	Collagen alpha-1(XVIII) chain;Endostatin	COL18A1	sp|P39060-2|COIA1_HUMAN Isoform 3 of Collagen alpha-1(XVIII) chain OS=Homo sapiens OX=9606 GN=COL18A1;sp|P39060-1|COIA1_HUMAN Isoform 2 of Collagen alpha-1(XVIII) chain OS=Homo sapiens OX=9606 GN=COL18A1;sp|P39060|COIA1_HUMAN Collagen alpha-1(XVIII) chain	5	14	14	14	6	7	5	5	7	6	6	7	7	8	7	6	7	7	7	6	7	7	4	5	6	6	5	3	6	4	4	3	6	5	6	5	5	5	4	6	0	0
P43251-4;P43251;P43251-3;P43251-2;C9JSN9;A0A2R8Y5J9;F8WCU5	P43251-4;P43251;P43251-3;P43251-2;C9JSN9	6;6;6;6;3;1;1	6;6;6;6;3;1;1	6;6;6;6;3;1;1	Biotinidase	BTD	sp|P43251-4|BTD_HUMAN Isoform 4 of Biotinidase OS=Homo sapiens OX=9606 GN=BTD;sp|P43251|BTD_HUMAN Biotinidase OS=Homo sapiens OX=9606 GN=BTD PE=1 SV=2;sp|P43251-3|BTD_HUMAN Isoform 3 of Biotinidase OS=Homo sapiens OX=9606 GN=BTD;sp|P43251-2|BTD_HUMAN Isofo	7	6	6	6	0	0	0	0	0	0	0	0	0	0	0	0	0	0	0	0	0	0	0	0	0	0	0	0	0	0	0	0	0	0	0	0	0	0	0	0	4	4
P43652;CON__REFSEQ:XP_585019	P43652	4;1	4;1	4;1	Afamin	AFM	sp|P43652|AFAM_HUMAN Afamin OS=Homo sapiens OX=9606 GN=AFM PE=1 SV=1	2	4	4	4	1	0	0	0	0	1	1	0	0	1	0	0	0	3	0	0	0	0	0	0	0	0	0	1	0	0	0	0	0	0	0	0	0	0	0	0	0	0
P48357-5;P48357-2;P48357-4;P48357-3;P48357	P48357-5;P48357-2;P48357-4;P48357-3;P48357	1;1;1;1;1	1;1;1;1;1	1;1;1;1;1	Leptin receptor	LEPR	sp|P48357-5|LEPR_HUMAN Isoform E of Leptin receptor OS=Homo sapiens OX=9606 GN=LEPR;sp|P48357-2|LEPR_HUMAN Isoform A of Leptin receptor OS=Homo sapiens OX=9606 GN=LEPR;sp|P48357-4|LEPR_HUMAN Isoform D of Leptin receptor OS=Homo sapiens OX=9606 GN=LEPR;sp|P	5	1	1	1	0	0	0	0	0	0	0	0	0	0	0	0	0	0	0	0	0	0	0	0	0	0	0	0	1	1	0	0	0	0	0	0	0	0	0	0	0	0
P48740;C9JMA2	P48740	12;4	4;0	4;0	Mannan-binding lectin serine protease 1;Mannan-binding lectin serine protease 1 heavy chain;Mannan-binding lectin serine protease 1 light chain	MASP1	sp|P48740|MASP1_HUMAN Mannan-binding lectin serine protease 1 OS=Homo sapiens OX=9606 GN=MASP1 PE=1 SV=3	2	12	4	4	0	0	0	0	0	0	0	0	0	0	0	0	0	0	0	0	0	0	0	0	0	0	0	0	0	0	0	0	0	0	0	0	0	0	0	0	8	7
P48740-2;P48740-4	P48740-2;P48740-4	16;15	15;14	8;8	Mannan-binding lectin serine protease 1;Mannan-binding lectin serine protease 1 heavy chain;Mannan-binding lectin serine protease 1 light chain	MASP1	sp|P48740-2|MASP1_HUMAN Isoform 2 of Mannan-binding lectin serine protease 1 OS=Homo sapiens OX=9606 GN=MASP1;sp|P48740-4|MASP1_HUMAN Isoform 4 of Mannan-binding lectin serine protease 1 OS=Homo sapiens OX=9606 GN=MASP1	2	16	15	8	0	0	0	0	0	0	0	0	0	0	0	0	0	0	0	0	0	0	0	0	0	0	0	0	0	0	0	0	0	0	0	0	0	0	0	0	10	8
P51884;CON__Q05443	P51884	10;4	10;4	10;4	Lumican	LUM	sp|P51884|LUM_HUMAN Lumican OS=Homo sapiens OX=9606 GN=LUM PE=1 SV=2	2	10	10	10	0	0	0	0	0	0	0	0	0	0	0	0	0	0	0	0	0	0	0	0	0	0	0	0	0	0	0	0	0	0	0	0	0	0	0	0	6	8
P55056	P55056	5	4	4	Apolipoprotein C-IV	APOC4	sp|P55056|APOC4_HUMAN Apolipoprotein C-IV OS=Homo sapiens OX=9606 GN=APOC4 PE=1 SV=1	1	5	4	4	4	4	4	4	4	4	4	4	4	4	4	4	4	4	4	4	4	4	4	4	4	4	4	4	4	4	4	4	4	5	4	5	4	4	4	3	3	3
P55058-3;P55058-2;P55058;P55058-4	P55058-3;P55058-2;P55058;P55058-4	8;8;8;7	8;8;8;7	8;8;8;7	Phospholipid transfer protein	PLTP	sp|P55058-3|PLTP_HUMAN Isoform 3 of Phospholipid transfer protein OS=Homo sapiens OX=9606 GN=PLTP;sp|P55058-2|PLTP_HUMAN Isoform 2 of Phospholipid transfer protein OS=Homo sapiens OX=9606 GN=PLTP;sp|P55058|PLTP_HUMAN Phospholipid transfer protein OS=Homo s	4	8	8	8	2	5	3	5	4	5	5	6	5	6	5	6	6	7	8	6	6	6	1	2	1	1	1	1	1	1	0	2	2	1	1	3	1	1	2	0	2	2
P55287-2;P55287;H3BUU9;H3BQH2	P55287-2;P55287;H3BUU9	5;5;4;1	5;5;4;1	5;5;4;1	Cadherin-11	CDH11	sp|P55287-2|CAD11_HUMAN Isoform 2 of Cadherin-11 OS=Homo sapiens OX=9606 GN=CDH11;sp|P55287|CAD11_HUMAN Cadherin-11 OS=Homo sapiens OX=9606 GN=CDH11 PE=1 SV=2;tr|H3BUU9|H3BUU9_HUMAN Cadherin-11 OS=Homo sapiens OX=9606 GN=CDH11 PE=1 SV=1	4	5	5	5	0	0	0	0	0	0	0	0	0	0	0	0	0	0	0	0	0	0	0	0	0	0	0	0	0	0	0	0	0	0	0	0	0	0	0	0	0	1
P55290;P55290-4;P55290-5;P55290-3;P55290-2	P55290;P55290-4;P55290-5	6;6;5;1;1	6;6;5;1;1	6;6;5;1;1	Cadherin-13	CDH13	sp|P55290|CAD13_HUMAN Cadherin-13 OS=Homo sapiens OX=9606 GN=CDH13 PE=1 SV=1;sp|P55290-4|CAD13_HUMAN Isoform 4 of Cadherin-13 OS=Homo sapiens OX=9606 GN=CDH13;sp|P55290-5|CAD13_HUMAN Isoform 5 of Cadherin-13 OS=Homo sapiens OX=9606 GN=CDH13	5	6	6	6	0	0	0	0	0	0	0	0	0	0	0	0	0	0	0	0	0	0	0	0	0	0	0	0	0	0	0	0	0	0	0	0	0	0	0	0	2	2
P55774	P55774	1	1	1	C-C motif chemokine 18;CCL18(1-68);CCL18(3-69);CCL18(4-69)	CCL18	sp|P55774|CCL18_HUMAN C-C motif chemokine 18 OS=Homo sapiens OX=9606 GN=CCL18 PE=1 SV=1	1	1	1	1	1	1	1	1	1	1	1	1	1	1	1	1	1	1	1	1	1	1	1	1	1	1	1	1	1	1	1	1	1	1	1	0	1	1	1	1	0	0
P58166;F8VNP4	P58166;F8VNP4	2;1	2;1	2;1	Inhibin beta E chain	INHBE	sp|P58166|INHBE_HUMAN Inhibin beta E chain OS=Homo sapiens OX=9606 GN=INHBE PE=1 SV=1;tr|F8VNP4|F8VNP4_HUMAN Inhibin beta E chain (Fragment) OS=Homo sapiens OX=9606 GN=INHBE PE=1 SV=1	2	2	2	2	0	1	0	1	1	1	1	1	1	1	1	1	1	1	1	1	1	1	0	0	0	1	0	0	1	1	1	0	0	0	0	0	0	0	0	1	0	0
P63261;P60709;A0A2R8Y793;I3L1U9;I3L3I0;I3L4N8;P63267-2;A0A2R8YEA7;A5A3E0;A0A2R8YGF8;Q6S8J3;A0A2R8YFE2;J3KT65;I3L3R2;K7EM38;E7EVS6;G5E9R0;P0CG38;C9JZR7;C9JUM1;C9JTX5;Q9BYX7;P0CG39;F8WCH0	P63261;P60709;A0A2R8Y793;I3L1U9;I3L3I0;I3L4N8;P63267-2	10;10;7;6;6;5;5;4;3;3;3;3;3;3;3;3;3;2;2;2;2;2;2;1	10;10;7;6;6;5;5;4;3;3;3;3;3;3;3;3;3;2;2;2;2;2;2;1	4;4;3;3;3;3;0;2;1;1;1;1;1;1;1;1;1;1;0;0;0;1;1;0	Actin, cytoplasmic 2;Actin, cytoplasmic 2, N-terminally processed;Actin, cytoplasmic 1;Actin, cytoplasmic 1, N-terminally processed;Actin, gamma-enteric smooth muscle	ACTG1;ACTB;ACTG2	sp|P63261|ACTG_HUMAN Actin, cytoplasmic 2 OS=Homo sapiens OX=9606 GN=ACTG1 PE=1 SV=1;sp|P60709|ACTB_HUMAN Actin, cytoplasmic 1 OS=Homo sapiens OX=9606 GN=ACTB PE=1 SV=1;tr|A0A2R8Y793|A0A2R8Y793_HUMAN Actin, cytoplasmic 1 (Fragment) OS=Homo sapiens OX=9606	24	10	10	4	2	0	0	1	1	0	0	0	1	1	0	0	0	1	1	0	1	0	0	0	0	0	0	0	0	0	0	0	0	0	0	0	0	0	0	0	6	4
P60985-2;P60985	P60985-2;P60985	2;2	2;2	2;2	Keratinocyte differentiation-associated protein	KRTDAP	sp|P60985-2|KTDAP_HUMAN Isoform 2 of Keratinocyte differentiation-associated protein OS=Homo sapiens OX=9606 GN=KRTDAP;sp|P60985|KTDAP_HUMAN Keratinocyte differentiation-associated protein OS=Homo sapiens OX=9606 GN=KRTDAP PE=1 SV=1	2	2	2	2	1	2	2	2	2	2	2	1	2	2	2	1	2	1	2	2	2	2	2	2	2	2	2	2	2	2	2	2	2	2	2	2	2	2	2	2	0	1
P63267;P68133;P68032;P62736;A6NL76;F8WB63;B8ZZJ2;C9JFL5;F6UVQ4;F6QUT6	P63267;P68133;P68032;P62736;A6NL76	7;7;7;7;5;3;3;3;3;3	1;1;1;1;1;1;1;1;1;1	1;1;1;1;1;1;1;1;1;1	Actin, gamma-enteric smooth muscle;Actin, alpha skeletal muscle;Actin, alpha cardiac muscle 1;Actin, aortic smooth muscle	ACTG2;ACTA1;ACTC1;ACTA2	sp|P63267|ACTH_HUMAN Actin, gamma-enteric smooth muscle OS=Homo sapiens OX=9606 GN=ACTG2 PE=1 SV=1;sp|P68133|ACTS_HUMAN Actin, alpha skeletal muscle OS=Homo sapiens OX=9606 GN=ACTA1 PE=1 SV=1;sp|P68032|ACTC_HUMAN Actin, alpha cardiac muscle 1 OS=Homo sapie	10	7	1	1	1	0	0	0	0	0	0	0	0	0	0	0	0	0	0	0	0	0	0	0	0	0	0	0	0	0	0	0	0	0	0	0	0	0	0	0	3	3
P80108;P80108-2	P80108	20;2	20;2	20;2	Phosphatidylinositol-glycan-specific phospholipase D	GPLD1	sp|P80108|PHLD_HUMAN Phosphatidylinositol-glycan-specific phospholipase D OS=Homo sapiens OX=9606 GN=GPLD1 PE=1 SV=3	2	20	20	20	0	1	0	1	0	0	0	1	0	0	0	0	0	1	0	1	0	0	0	0	0	0	0	0	0	0	0	0	0	0	0	0	0	0	0	0	12	10
P80748	P80748	3	2	2	Ig lambda chain V-III region LOI		sp|P80748|LV321_HUMAN Immunoglobulin lambda variable 3-21 OS=Homo sapiens OX=9606 GN=IGLV3-21 PE=1 SV=2	1	3	2	2	0	0	0	0	0	0	0	0	0	0	0	0	0	0	0	0	0	0	0	3	0	2	3	3	2	2	2	2	1	1	3	3	1	2	1	2	2	2
P98160	P98160	5	5	5	Basement membrane-specific heparan sulfate proteoglycan core protein;Endorepellin;LG3 peptide	HSPG2	sp|P98160|PGBM_HUMAN Basement membrane-specific heparan sulfate proteoglycan core protein OS=Homo sapiens OX=9606 GN=HSPG2 PE=1 SV=4	1	5	5	5	0	0	0	0	0	0	0	0	0	0	0	0	0	0	0	0	0	0	1	0	0	1	0	0	1	1	2	1	1	1	2	1	1	2	1	1	0	0
Q02818;C9JKZ2;H7BZI1;C9JBD3;C9J3C1	Q02818;C9JKZ2;H7BZI1	5;3;3;2;2	5;3;3;2;2	5;3;3;2;2	Nucleobindin-1	NUCB1	sp|Q02818|NUCB1_HUMAN Nucleobindin-1 OS=Homo sapiens OX=9606 GN=NUCB1 PE=1 SV=4;tr|C9JKZ2|C9JKZ2_HUMAN Nucleobindin-1 (Fragment) OS=Homo sapiens OX=9606 GN=NUCB1 PE=1 SV=8;tr|H7BZI1|H7BZI1_HUMAN Nucleobindin-1 (Fragment) OS=Homo sapiens OX=9606 GN=NUCB1 PE	5	5	5	5	0	0	0	0	0	0	0	0	0	0	0	0	0	0	0	0	0	0	0	0	0	0	0	0	0	0	0	0	0	0	0	0	0	0	0	0	0	0
Q02985-2;Q02985;A0A087WYK9;Q6NSD3;V9GYX2;A0A0C4DH21;Q92496-3	Q02985-2;Q02985;A0A087WYK9;Q6NSD3	5;5;3;3;2;2;2	4;4;2;2;2;2;2	2;2;2;2;0;0;0	Complement factor H-related protein 3	CFHR3	sp|Q02985-2|FHR3_HUMAN Isoform 2 of Complement factor H-related protein 3 OS=Homo sapiens OX=9606 GN=CFHR3;sp|Q02985|FHR3_HUMAN Complement factor H-related protein 3 OS=Homo sapiens OX=9606 GN=CFHR3 PE=1 SV=2;tr|A0A087WYK9|A0A087WYK9_HUMAN Complement facto	7	5	4	2	3	2	3	1	2	2	2	1	2	3	2	2	2	3	3	2	2	3	0	0	1	0	1	0	0	0	0	1	1	1	0	1	1	0	1	0	0	0
Q06033-2;Q06033;A0A087WW43;E7ET33;CON__Q0V8M9	Q06033-2;Q06033;A0A087WW43;E7ET33	32;32;26;24;8	32;32;26;24;8	32;32;26;24;8	Inter-alpha-trypsin inhibitor heavy chain H3	ITIH3	sp|Q06033-2|ITIH3_HUMAN Isoform 2 of Inter-alpha-trypsin inhibitor heavy chain H3 OS=Homo sapiens OX=9606 GN=ITIH3;sp|Q06033|ITIH3_HUMAN Inter-alpha-trypsin inhibitor heavy chain H3 OS=Homo sapiens OX=9606 GN=ITIH3 PE=1 SV=2;tr|A0A087WW43|A0A087WW43_HUMAN	5	32	32	32	5	3	2	3	2	5	5	3	4	3	3	2	4	4	3	4	3	4	1	1	1	1	1	1	0	1	0	1	0	1	1	1	1	1	1	1	21	18
882;447883;447884;447885;447886;447887;447888;447889;447890;447891;447892;447893;447894;447895;447896;447897;447898;447899;447900;447901;447902;447903;447904;447905;447906;447907;447908;447909;447910;447911;447912;447913;447914;447915;447916;447917;447918;447919;447920;447921;447922;447923;447924;447925;447926	19851;34416;46490;80233;87916;94770;111824;119018;122243;134950;138832;152899;155919;157006;157662;162419;172108;199565;231928;231949;252726;255109;272958;280012;294772;311732;348635;359982;421507;425114;447457;447885	500;501;502;503;504;505;506;507;508;509;510	61;192;291;310;355;388;435;508;532;597;798
Q07507	Q07507	1	1	1	Dermatopontin	DPT	sp|Q07507|DERM_HUMAN Dermatopontin OS=Homo sapiens OX=9606 GN=DPT PE=1 SV=2	1	1	1	1	0	0	0	0	0	0	0	0	0	0	0	0	0	0	0	0	0	0	0	0	0	0	0	0	0	0	0	0	0	0	0	0	0	0	0	0	0	0
Q07954;H0YJI8;Q6PJ72	Q07954	33;4;2	33;4;2	33;4;2	Prolow-density lipoprotein receptor-related protein 1;Low-density lipoprotein receptor-related protein 1 85 kDa subunit;Low-density lipoprotein receptor-related protein 1 515 kDa subunit;Low-density lipoprotein receptor-related protein 1 intracellular domain	LRP1	sp|Q07954|LRP1_HUMAN Prolow-density lipoprotein receptor-related protein 1 OS=Homo sapiens OX=9606 GN=LRP1 PE=1 SV=2	3	33	33	33	0	0	0	0	0	0	0	0	0	0	0	0	0	0	0	0	0	0	0	0	0	0	0	0	0	0	0	0	0	0	0	0	0	0	0	0	11	11
Q08380;K7EP36;K7EJY8;K7ESM3;K7EKQ5	Q08380	10;3;2;2;2	10;3;2;2;2	10;3;2;2;2	Galectin-3-binding protein	LGALS3BP	sp|Q08380|LG3BP_HUMAN Galectin-3-binding protein OS=Homo sapiens OX=9606 GN=LGALS3BP PE=1 SV=1	5	10	10	10	0	0	0	0	0	0	0	0	0	0	0	0	0	0	0	0	0	0	0	0	0	0	0	0	0	0	0	0	0	0	0	0	0	0	0	0	5	6
Q08830	Q08830	7	7	7	Fibrinogen-like protein 1	FGL1	sp|Q08830|FGL1_HUMAN Fibrinogen-like protein 1 OS=Homo sapiens OX=9606 GN=FGL1 PE=1 SV=3	1	7	7	7	3	3	2	3	3	3	4	4	3	4	3	4	4	4	4	3	4	3	0	0	0	0	0	0	0	0	0	0	0	0	0	0	0	0	0	0	4	5
Q12907	Q12907	1	1	1	Vesicular integral-membrane protein VIP36	LMAN2	sp|Q12907|LMAN2_HUMAN Vesicular integral-membrane protein VIP36 OS=Homo sapiens OX=9606 GN=LMAN2 PE=1 SV=1	1	1	1	1	0	0	0	0	0	0	0	1	0	1	1	1	1	1	0	1	1	1	1	1	1	1	1	1	0	0	1	1	1	1	1	1	0	1	0	0	0	0
Q13093	Q13093	2	2	2	Platelet-activating factor acetylhydrolase	PLA2G7	sp|Q13093|PAFA_HUMAN Platelet-activating factor acetylhydrolase OS=Homo sapiens OX=9606 GN=PLA2G7 PE=1 SV=1	1	2	2	2	0	0	0	0	0	0	0	0	0	0	0	0	0	0	0	0	0	0	0	0	0	1	0	1	0	1	0	1	0	0	2	0	1	0	0	0	0	0
Q13103;C9J6K0	Q13103	3;1	3;1	3;1	Secreted phosphoprotein 24	SPP2	sp|Q13103|SPP24_HUMAN Secreted phosphoprotein 24 OS=Homo sapiens OX=9606 GN=SPP2 PE=1 SV=1	2	3	3	3	2	1	2	1	1	1	2	1	1	1	1	1	1	1	1	1	1	1	2	2	2	2	2	2	2	2	2	2	2	1	2	2	2	2	1	2	2	2
Q13332-6;Q13332-3;Q13332-4;Q13332-2;Q13332;G8JL96;A0A0A0MR60;Q13332-7;Q13332-5	Q13332-6;Q13332-3;Q13332-4;Q13332-2;Q13332	3;3;3;3;3;1;1;1;1	3;3;3;3;3;1;1;1;1	3;3;3;3;3;1;1;1;1	Receptor-type tyrosine-protein phosphatase S	PTPRS	sp|Q13332-6|PTPRS_HUMAN Isoform 2 of Receptor-type tyrosine-protein phosphatase S OS=Homo sapiens OX=9606 GN=PTPRS;sp|Q13332-3|PTPRS_HUMAN Isoform PTPS-MEB of Receptor-type tyrosine-protein phosphatase S OS=Homo sapiens OX=9606 GN=PTPRS;sp|Q13332-4|PTPRS_H	9	3	3	3	0	0	1	2	1	0	0	2	1	2	2	1	2	1	1	1	0	1	0	0	0	0	0	0	0	0	0	0	0	0	0	0	0	0	0	0	0	0
Q13790	Q13790	4	4	4	Apolipoprotein F	APOF	sp|Q13790|APOF_HUMAN Apolipoprotein F OS=Homo sapiens OX=9606 GN=APOF PE=1 SV=2	1	4	4	4	0	0	0	0	0	0	0	0	0	0	0	0	0	0	0	0	0	0	0	1	0	0	0	0	0	1	1	1	0	0	1	1	0	1	0	1	2	2
Q14126;J3KSI6	Q14126	10;4	10;4	10;4	Desmoglein-2	DSG2	sp|Q14126|DSG2_HUMAN Desmoglein-2 OS=Homo sapiens OX=9606 GN=DSG2 PE=1 SV=2	2	10	10	10	0	0	0	0	0	0	0	0	0	0	0	0	0	0	0	0	0	0	0	0	0	0	0	0	0	0	0	0	0	0	0	0	0	0	0	0	2	3
Q14515;Q14515-2;D6RA29;F5H331;C9JJR8;E9PC64;F5H4Y3	Q14515;Q14515-2	17;15;2;2;2;2;1	17;15;2;2;2;2;1	17;15;2;2;2;2;1	SPARC-like protein 1	SPARCL1	sp|Q14515|SPRL1_HUMAN SPARC-like protein 1 OS=Homo sapiens OX=9606 GN=SPARCL1 PE=1 SV=2;sp|Q14515-2|SPRL1_HUMAN Isoform 2 of SPARC-like protein 1 OS=Homo sapiens OX=9606 GN=SPARCL1	7	17	17	17	0	0	0	0	0	0	0	0	0	0	0	0	0	0	0	0	0	0	0	0	0	0	0	0	0	0	0	0	0	0	0	0	0	0	0	0	9	6
Q14520-2;Q14520	Q14520-2;Q14520	15;15	15;15	15;15	Hyaluronan-binding protein 2;Hyaluronan-binding protein 2 50 kDa heavy chain;Hyaluronan-binding protein 2 50 kDa heavy chain alternate form;Hyaluronan-binding protein 2 27 kDa light chain;Hyaluronan-binding protein 2 27 kDa light chain alternate form	HABP2	sp|Q14520-2|HABP2_HUMAN Isoform 2 of Hyaluronan-binding protein 2 OS=Homo sapiens OX=9606 GN=HABP2;sp|Q14520|HABP2_HUMAN Hyaluronan-binding protein 2 OS=Homo sapiens OX=9606 GN=HABP2 PE=1 SV=1	2	15	15	15	7	6	7	6	6	6	8	6	4	5	8	7	6	6	5	6	5	4	0	1	1	0	1	0	0	0	1	1	1	1	0	0	1	0	0	0	10	8
Q14574-2;Q14574	Q14574-2;Q14574	2;2	2;2	2;2	Desmocollin-3	DSC3	sp|Q14574-2|DSC3_HUMAN Isoform 3B of Desmocollin-3 OS=Homo sapiens OX=9606 GN=DSC3;sp|Q14574|DSC3_HUMAN Desmocollin-3 OS=Homo sapiens OX=9606 GN=DSC3 PE=1 SV=3	2	2	2	2	1	0	0	0	0	0	0	0	0	0	1	1	2	1	1	1	1	1	0	0	0	0	0	0	0	1	1	2	1	1	0	1	1	0	0	1	0	0
Q14624	Q14624	41	41	2	Inter-alpha-trypsin inhibitor heavy chain H4;70 kDa inter-alpha-trypsin inhibitor heavy chain H4;35 kDa inter-alpha-trypsin inhibitor heavy chain H4	ITIH4	sp|Q14624|ITIH4_HUMAN Inter-alpha-trypsin inhibitor heavy chain H4 OS=Homo sapiens OX=9606 GN=ITIH4 PE=1 SV=4	1	41	41	2	33	31	34	35	33	37	35	33	34	33	34	34	32	34	34	35	37	32	27	27	29	27	27	28	30	27	28	26	32	28	29	30	29	27	25	25	12	7
51101;351102;351103;351104;351105;351106;351107;351108;351109;351110;351111;351112;351113;351114;351115;351116;351117;351118;351119;351120;351121;351122;351123;351124;351125;351126;351127;351128;351129;351130;351131;351132;351133;351134;351135;351136;351137;351138;351139;351140;351141;351142;351143;351144;351145;351146;351147;351148;351149;351150;351151;351152;351153;351154;351155;351156;351157;3…	5559;10419;18748;30427;30639;59916;59944;71486;116644;122322;137685;137721;163595;166467;199445;202843;205026;219028;229723;239419;241458;255669;278561;283866;285501;295023;298464;300931;308484;311915;321748;325201;340991;343441;350953;375209;419054;426243;448404;455098;458514	83;84;85;86;87;88;89	71;125;271;356;358;544;822
Q15113	Q15113	9	9	9	Procollagen C-endopeptidase enhancer 1	PCOLCE	sp|Q15113|PCOC1_HUMAN Procollagen C-endopeptidase enhancer 1 OS=Homo sapiens OX=9606 GN=PCOLCE PE=1 SV=2	1	9	9	9	4	4	3	3	4	4	3	3	5	4	4	5	4	5	5	4	4	3	6	5	6	5	5	5	5	6	6	6	5	6	5	6	6	6	6	6	0	0
Q15166;F8WD41;C9JZ99	Q15166;F8WD41;C9JZ99	12;10;7	12;10;7	12;10;7	Serum paraoxonase/lactonase 3	PON3	sp|Q15166|PON3_HUMAN Serum paraoxonase/lactonase 3 OS=Homo sapiens OX=9606 GN=PON3 PE=1 SV=3;tr|F8WD41|F8WD41_HUMAN Serum paraoxonase/lactonase 3 OS=Homo sapiens OX=9606 GN=PON3 PE=1 SV=1;tr|C9JZ99|C9JZ99_HUMAN Serum paraoxonase/lactonase 3 OS=Homo sapiens	3	12	12	12	0	0	0	0	0	0	0	0	0	0	0	0	0	0	0	0	0	0	0	0	0	0	0	0	0	0	0	0	0	0	0	0	0	0	0	0	8	7
Q15582;H0Y8L3;S4R3C6;H0Y9D7;H0YAB8;D6RBX4;H0YAH8	Q15582;H0Y8L3	19;14;9;7;2;1;1	19;14;9;7;2;1;1	19;14;9;7;2;1;1	Transforming growth factor-beta-induced protein ig-h3	TGFBI	sp|Q15582|BGH3_HUMAN Transforming growth factor-beta-induced protein ig-h3 OS=Homo sapiens OX=9606 GN=TGFBI PE=1 SV=1;tr|H0Y8L3|H0Y8L3_HUMAN Transforming growth factor-beta-induced protein ig-h3 (Fragment) OS=Homo sapiens OX=9606 GN=TGFBI PE=1 SV=1	7	19	19	19	13	13	12	13	11	13	12	11	11	10	12	11	12	9	10	12	11	11	9	9	9	4	8	7	6	7	7	9	8	4	8	9	7	8	7	7	3	3
Q15751	Q15751	2	2	2	Probable E3 ubiquitin-protein ligase HERC1	HERC1	sp|Q15751|HERC1_HUMAN Probable E3 ubiquitin-protein ligase HERC1 OS=Homo sapiens OX=9606 GN=HERC1 PE=1 SV=2	1	2	2	2	0	0	0	0	1	0	0	0	0	0	0	1	0	0	0	0	0	0	1	1	1	1	1	1	0	0	2	2	1	1	0	1	1	1	1	1	2	2
Q15848	Q15848	3	3	3	Adiponectin	ADIPOQ	sp|Q15848|ADIPO_HUMAN Adiponectin OS=Homo sapiens OX=9606 GN=ADIPOQ PE=1 SV=1	1	3	3	3	0	0	0	0	0	0	0	0	0	0	0	1	0	1	0	1	1	0	0	0	0	0	0	0	0	0	0	0	0	0	0	0	0	0	0	0	1	1
Q16270-2;Q16270	Q16270-2;Q16270	2;2	2;2	2;2	Insulin-like growth factor-binding protein 7	IGFBP7	sp|Q16270-2|IBP7_HUMAN Isoform 2 of Insulin-like growth factor-binding protein 7 OS=Homo sapiens OX=9606 GN=IGFBP7;sp|Q16270|IBP7_HUMAN Insulin-like growth factor-binding protein 7 OS=Homo sapiens OX=9606 GN=IGFBP7 PE=1 SV=1	2	2	2	2	1	1	1	1	1	1	1	1	1	1	0	2	1	1	1	1	1	1	1	1	1	1	1	1	1	1	1	1	1	1	1	1	0	1	1	1	0	0
Q16394	Q16394	5	5	5	Exostosin-1	EXT1	sp|Q16394|EXT1_HUMAN Exostosin-1 OS=Homo sapiens OX=9606 GN=EXT1 PE=1 SV=2	1	5	5	5	3	3	3	2	3	1	3	2	3	3	2	3	3	3	3	3	4	2	0	0	0	0	0	0	0	0	0	0	0	0	0	0	0	0	0	0	0	0
Q16610;Q16610-2;Q16610-4;Q16610-3	Q16610;Q16610-2;Q16610-4	8;7;7;3	8;7;7;3	8;7;7;3	Extracellular matrix protein 1	ECM1	sp|Q16610|ECM1_HUMAN Extracellular matrix protein 1 OS=Homo sapiens OX=9606 GN=ECM1 PE=1 SV=2;sp|Q16610-2|ECM1_HUMAN Isoform 2 of Extracellular matrix protein 1 OS=Homo sapiens OX=9606 GN=ECM1;sp|Q16610-4|ECM1_HUMAN Isoform 4 of Extracellular matrix protei	4	8	8	8	4	5	5	5	5	5	5	6	7	5	5	5	5	5	6	6	6	7	0	0	0	0	0	1	0	0	0	0	0	0	0	1	2	0	1	1	1	2
Q2WGJ9	Q2WGJ9	2	2	2	Fer-1-like protein 6	FER1L6	sp|Q2WGJ9|FR1L6_HUMAN Fer-1-like protein 6 OS=Homo sapiens OX=9606 GN=FER1L6 PE=2 SV=2	1	2	2	2	0	0	0	0	0	0	0	0	0	0	0	0	0	0	0	0	0	0	0	0	1	0	0	0	0	0	0	0	0	0	0	0	0	0	0	0	0	0
Q5JWQ6	Q5JWQ6	12	1	1		NRP1	tr|Q5JWQ6|Q5JWQ6_HUMAN Neuropilin OS=Homo sapiens OX=9606 GN=NRP1 PE=1 SV=1	1	12	1	1	0	0	0	0	0	0	0	0	0	0	0	0	0	0	0	0	0	0	0	0	0	0	0	0	0	0	0	0	0	0	0	0	0	0	0	0	5	5
Q5T0U0;Q5T0U0-2	Q5T0U0;Q5T0U0-2	1;1	1;1	1;1	Coiled-coil domain-containing protein 122	CCDC122	sp|Q5T0U0|CC122_HUMAN Coiled-coil domain-containing protein 122 OS=Homo sapiens OX=9606 GN=CCDC122 PE=2 SV=1;sp|Q5T0U0-2|CC122_HUMAN Isoform 2 of Coiled-coil domain-containing protein 122 OS=Homo sapiens OX=9606 GN=CCDC122	2	1	1	1	0	0	0	0	0	0	0	0	0	0	0	0	0	0	0	0	0	0	0	0	1	1	0	1	0	0	0	1	1	1	1	1	1	0	0	1	0	0
Q5VZR0;Q9H4G4	Q5VZR0;Q9H4G4	1;1	1;1	1;1	Golgi-associated plant pathogenesis-related protein 1	GLIPR2	tr|Q5VZR0|Q5VZR0_HUMAN Golgi-associated plant pathogenesis-related protein 1 OS=Homo sapiens OX=9606 GN=GLIPR2 PE=1 SV=1;sp|Q9H4G4|GAPR1_HUMAN Golgi-associated plant pathogenesis-related protein 1 OS=Homo sapiens OX=9606 GN=GLIPR2 PE=1 SV=3	2	1	1	1	0	0	0	0	1	1	0	1	0	1	1	0	1	1	1	1	0	0	0	0	0	0	0	0	0	0	0	0	0	0	0	0	0	0	0	0	0	0
Q6P387-2;Q6P387	Q6P387-2;Q6P387	1;1	1;1	1;1	Uncharacterized protein C16orf46	C16orf46	sp|Q6P387-2|CP046_HUMAN Isoform 2 of Uncharacterized protein C16orf46 OS=Homo sapiens OX=9606 GN=C16orf46;sp|Q6P387|CP046_HUMAN Uncharacterized protein C16orf46 OS=Homo sapiens OX=9606 GN=C16orf46 PE=2 SV=2	2	1	1	1	0	0	0	0	0	0	0	0	0	0	0	0	0	0	0	0	0	0	0	1	0	0	1	1	0	0	1	1	0	1	1	0	0	1	0	1	0	0
Q6PL18;Q6PL18-2	Q6PL18;Q6PL18-2	2;1	2;1	2;1	ATPase family AAA domain-containing protein 2	ATAD2	sp|Q6PL18|ATAD2_HUMAN ATPase family AAA domain-containing protein 2 OS=Homo sapiens OX=9606 GN=ATAD2 PE=1 SV=1;sp|Q6PL18-2|ATAD2_HUMAN Isoform 2 of ATPase family AAA domain-containing protein 2 OS=Homo sapiens OX=9606 GN=ATAD2	2	2	2	2	0	0	0	0	0	0	0	0	0	0	0	0	0	0	0	0	0	1	0	0	1	2	0	0	1	0	0	1	0	0	1	0	0	1	0	1	0	0
Q6Q788;C9JZZ0	Q6Q788	12;4	12;4	12;4	Apolipoprotein A-V	APOA5	sp|Q6Q788|APOA5_HUMAN Apolipoprotein A-V OS=Homo sapiens OX=9606 GN=APOA5 PE=1 SV=1	2	12	12	12	2	3	4	3	3	1	3	1	3	1	1	2	1	3	3	4	3	3	4	4	2	2	1	4	3	3	2	2	2	3	3	2	2	3	2	4	2	3
Q6UWP8;Q6UWP8-2;K7ESC4	Q6UWP8	12;3;2	12;3;2	12;3;2	Suprabasin	SBSN	sp|Q6UWP8|SBSN_HUMAN Suprabasin OS=Homo sapiens OX=9606 GN=SBSN PE=1 SV=2	3	12	12	12	0	0	0	0	0	0	0	0	0	0	0	0	0	0	0	0	0	0	2	2	4	4	5	4	4	4	4	5	2	4	9	8	5	6	5	5	0	0
Q6UX71;Q6UX71-2	Q6UX71;Q6UX71-2	10;7	10;7	10;7	Plexin domain-containing protein 2	PLXDC2	sp|Q6UX71|PXDC2_HUMAN Plexin domain-containing protein 2 OS=Homo sapiens OX=9606 GN=PLXDC2 PE=1 SV=1;sp|Q6UX71-2|PXDC2_HUMAN Isoform 2 of Plexin domain-containing protein 2 OS=Homo sapiens OX=9606 GN=PLXDC2	2	10	10	10	0	0	0	0	0	0	0	0	0	0	0	0	0	0	0	0	0	0	0	0	0	0	0	0	0	0	0	0	0	0	0	0	0	0	0	0	1	1
Q6UXB8;Q6UXB8-2	Q6UXB8;Q6UXB8-2	8;5	8;5	8;5	Peptidase inhibitor 16	PI16	sp|Q6UXB8|PI16_HUMAN Peptidase inhibitor 16 OS=Homo sapiens OX=9606 GN=PI16 PE=1 SV=1;sp|Q6UXB8-2|PI16_HUMAN Isoform 2 of Peptidase inhibitor 16 OS=Homo sapiens OX=9606 GN=PI16	2	8	8	8	0	0	0	0	0	0	0	0	0	0	0	0	0	0	0	0	0	0	0	0	0	0	0	0	0	0	0	0	0	0	0	0	0	0	0	0	3	4
Q86U17	Q86U17	4	4	4	Serpin A11	SERPINA11	sp|Q86U17|SPA11_HUMAN Serpin A11 OS=Homo sapiens OX=9606 GN=SERPINA11 PE=2 SV=2	1	4	4	4	0	0	0	0	0	0	0	0	0	0	0	0	0	0	0	0	0	0	1	1	1	1	1	1	1	2	0	2	1	1	2	2	2	1	1	1	0	0
Q8IUK5-4;Q8IUK5;J3QR40;C9JCL2;C9JWQ3;B4E173;Q8IUK5-3;Q8IUK5-2	Q8IUK5-4;Q8IUK5;J3QR40;C9JCL2;C9JWQ3;B4E173;Q8IUK5-3;Q8IUK5-2	4;4;3;3;3;3;3;3	4;4;3;3;3;3;3;3	4;4;3;3;3;3;3;3	Plexin domain-containing protein 1	PLXDC1	sp|Q8IUK5-4|PLDX1_HUMAN Isoform 4 of Plexin domain-containing protein 1 OS=Homo sapiens OX=9606 GN=PLXDC1;sp|Q8IUK5|PLDX1_HUMAN Plexin domain-containing protein 1 OS=Homo sapiens OX=9606 GN=PLXDC1 PE=1 SV=2;tr|J3QR40|J3QR40_HUMAN Plexin domain-containing p	8	4	4	4	0	0	0	0	0	0	0	0	0	0	0	0	0	0	0	0	0	0	0	0	0	0	0	0	0	0	0	0	0	0	0	0	0	0	0	0	2	2
Q8IXL6;K7EQL5;A0A0G2JQD6;Q8IXL6-2;Q96MK3	Q8IXL6	3;1;1;1;1	3;1;1;1;1	3;1;1;1;1	Extracellular serine/threonine protein kinase FAM20C	FAM20C	sp|Q8IXL6|FA20C_HUMAN Extracellular serine/threonine protein kinase FAM20C OS=Homo sapiens OX=9606 GN=FAM20C PE=1 SV=2	5	3	3	3	0	0	0	0	0	0	0	0	0	0	0	0	0	0	0	0	0	0	0	0	0	0	0	0	0	0	0	0	0	0	0	0	0	0	0	0	0	0
Q8IZF2-3;Q8IZF2-2;Q8IZF2	Q8IZF2-3;Q8IZF2-2;Q8IZF2	3;3;3	3;3;3	3;3;3	Probable G-protein coupled receptor 116	GPR116	sp|Q8IZF2-3|AGRF5_HUMAN Isoform 3 of Adhesion G protein-coupled receptor F5 OS=Homo sapiens OX=9606 GN=ADGRF5;sp|Q8IZF2-2|AGRF5_HUMAN Isoform 2 of Adhesion G protein-coupled receptor F5 OS=Homo sapiens OX=9606 GN=ADGRF5;sp|Q8IZF2|AGRF5_HUMAN Adhesion G pro	3	3	3	3	0	0	0	0	0	0	0	0	0	0	0	0	0	0	0	0	0	0	0	0	0	0	0	0	0	0	0	0	0	0	0	0	0	0	0	0	1	1
Q8NBJ4-2;Q8NBJ4;F8WAT9;C9JYM4;C9J941	Q8NBJ4-2;Q8NBJ4	7;7;2;2;1	7;7;2;2;1	7;7;2;2;1	Golgi membrane protein 1	GOLM1	sp|Q8NBJ4-2|GOLM1_HUMAN Isoform 2 of Golgi membrane protein 1 OS=Homo sapiens OX=9606 GN=GOLM1;sp|Q8NBJ4|GOLM1_HUMAN Golgi membrane protein 1 OS=Homo sapiens OX=9606 GN=GOLM1 PE=1 SV=1	5	7	7	7	0	0	0	0	0	0	0	0	0	0	0	0	0	0	0	0	0	0	0	0	0	0	0	0	0	0	0	0	0	0	0	0	0	0	0	0	1	0
Q8NBP7;Q8NBP7-2	Q8NBP7	13;4	13;4	13;4	Proprotein convertase subtilisin/kexin type 9	PCSK9	sp|Q8NBP7|PCSK9_HUMAN Proprotein convertase subtilisin/kexin type 9 OS=Homo sapiens OX=9606 GN=PCSK9 PE=1 SV=3	2	13	13	13	2	2	1	1	1	1	1	1	1	0	1	1	1	1	1	2	2	1	0	1	0	0	0	0	0	0	0	0	0	0	0	0	0	0	0	0	6	7
Q8NI99;K7EKF6;Q9UKU9-2;Q9UKU9	Q8NI99;K7EKF6	11;10;1;1	11;10;1;1	11;10;1;1	Angiopoietin-related protein 6	ANGPTL6	sp|Q8NI99|ANGL6_HUMAN Angiopoietin-related protein 6 OS=Homo sapiens OX=9606 GN=ANGPTL6 PE=1 SV=1;tr|K7EKF6|K7EKF6_HUMAN Angiopoietin-related protein 6 OS=Homo sapiens OX=9606 GN=ANGPTL6 PE=1 SV=1	4	11	11	11	5	4	3	6	2	2	2	3	2	2	2	4	5	4	4	4	5	3	1	1	1	0	1	1	1	1	1	1	1	1	1	1	2	1	1	1	2	3
Q8WUA8	Q8WUA8	1	1	1	Tsukushin	TSKU	sp|Q8WUA8|TSK_HUMAN Tsukushin OS=Homo sapiens OX=9606 GN=TSKU PE=2 SV=3	1	1	1	1	1	0	0	1	1	1	1	0	1	1	0	1	0	1	1	0	1	0	0	0	0	1	1	0	0	1	1	1	0	1	1	0	0	1	1	0	0	0
Q8WWA0;Q8WWU7-2;Q8WWU7	Q8WWA0;Q8WWU7-2;Q8WWU7	5;4;4	5;4;4	5;4;4	Intelectin-1;Intelectin-2	ITLN1;ITLN2	sp|Q8WWA0|ITLN1_HUMAN Intelectin-1 OS=Homo sapiens OX=9606 GN=ITLN1 PE=1 SV=1;sp|Q8WWU7-2|ITLN2_HUMAN Isoform 2 of Intelectin-2 OS=Homo sapiens OX=9606 GN=ITLN2;sp|Q8WWU7|ITLN2_HUMAN Intelectin-2 OS=Homo sapiens OX=9606 GN=ITLN2 PE=2 SV=1	3	5	5	5	0	0	0	1	1	0	0	0	1	0	0	0	1	2	3	1	1	1	0	0	0	0	0	0	0	0	0	0	0	0	0	0	0	0	0	0	2	2
Q8WWZ8	Q8WWZ8	4	4	4	Oncoprotein-induced transcript 3 protein	OIT3	sp|Q8WWZ8|OIT3_HUMAN Oncoprotein-induced transcript 3 protein OS=Homo sapiens OX=9606 GN=OIT3 PE=1 SV=2	1	4	4	4	0	0	0	0	0	0	0	0	0	0	0	0	0	0	0	0	0	0	0	0	0	0	0	0	0	0	0	0	0	0	0	0	0	0	0	0	1	1
Q92859-3;Q92859-2;Q92859-4;Q92859;Q59FP8	Q92859-3;Q92859-2;Q92859-4;Q92859	5;5;5;5;2	5;5;5;5;2	5;5;5;5;2	Neogenin	NEO1	sp|Q92859-3|NEO1_HUMAN Isoform 3 of Neogenin OS=Homo sapiens OX=9606 GN=NEO1;sp|Q92859-2|NEO1_HUMAN Isoform 2 of Neogenin OS=Homo sapiens OX=9606 GN=NEO1;sp|Q92859-4|NEO1_HUMAN Isoform 4 of Neogenin OS=Homo sapiens OX=9606 GN=NEO1;sp|Q92859|NEO1_HUMAN Neog	5	5	5	5	0	0	0	0	0	0	0	0	0	0	0	0	0	0	0	0	0	0	0	0	0	0	0	0	0	0	0	0	0	0	0	0	0	0	0	0	0	0
Q93063;Q93063-2;Q93063-3	Q93063;Q93063-2;Q93063-3	4;4;4	4;4;4	4;4;4	Exostosin-2	EXT2	sp|Q93063|EXT2_HUMAN Exostosin-2 OS=Homo sapiens OX=9606 GN=EXT2 PE=1 SV=1;sp|Q93063-2|EXT2_HUMAN Isoform 2 of Exostosin-2 OS=Homo sapiens OX=9606 GN=EXT2;sp|Q93063-3|EXT2_HUMAN Isoform 3 of Exostosin-2 OS=Homo sapiens OX=9606 GN=EXT2	3	4	4	4	1	1	1	1	0	1	1	1	1	1	1	1	0	0	3	2	1	2	0	0	0	0	0	0	0	0	0	0	0	0	0	0	0	0	0	0	0	0
Q96IY4;A0A087WSY5;Q96IY4-2;CON__Q2KIG3	Q96IY4;A0A087WSY5;Q96IY4-2	13;12;9;1	13;12;9;1	13;12;9;1	Carboxypeptidase B2	CPB2	sp|Q96IY4|CBPB2_HUMAN Carboxypeptidase B2 OS=Homo sapiens OX=9606 GN=CPB2 PE=1 SV=2;tr|A0A087WSY5|A0A087WSY5_HUMAN Carboxypeptidase B2 OS=Homo sapiens OX=9606 GN=CPB2 PE=1 SV=1;sp|Q96IY4-2|CBPB2_HUMAN Isoform 2 of Carboxypeptidase B2 OS=Homo sapiens OX=960	4	13	13	13	9	10	10	12	11	10	10	10	11	10	9	9	10	11	11	11	11	8	6	6	5	4	3	7	4	5	3	6	5	5	7	5	6	4	6	5	0	0
Q96KN2	Q96KN2	19	19	1	Beta-Ala-His dipeptidase	CNDP1	sp|Q96KN2|CNDP1_HUMAN Beta-Ala-His dipeptidase OS=Homo sapiens OX=9606 GN=CNDP1 PE=1 SV=4	1	19	19	1	0	0	0	0	0	0	0	0	0	0	0	0	0	0	0	0	0	0	0	0	0	0	0	0	0	0	0	0	0	0	0	0	0	0	0	0	15	15
Q96PD5;Q96PD5-2;M0R2W8;CON__ENSEMBL:ENSBTAP00000016285	Q96PD5;Q96PD5-2	12;11;1;1	12;11;1;1	12;11;1;1	N-acetylmuramoyl-L-alanine amidase	PGLYRP2	sp|Q96PD5|PGRP2_HUMAN N-acetylmuramoyl-L-alanine amidase OS=Homo sapiens OX=9606 GN=PGLYRP2 PE=1 SV=1;sp|Q96PD5-2|PGRP2_HUMAN Isoform 2 of N-acetylmuramoyl-L-alanine amidase OS=Homo sapiens OX=9606 GN=PGLYRP2	4	12	12	12	7	10	8	9	11	11	9	9	11	8	10	10	11	10	10	11	10	11	0	0	0	0	0	0	0	0	0	0	0	0	1	0	1	0	0	0	0	0
Q96PL1;D6RBX5	Q96PL1;D6RBX5	2;1	2;1	2;1	Secretoglobin family 3A member 2	SCGB3A2	sp|Q96PL1|SG3A2_HUMAN Secretoglobin family 3A member 2 OS=Homo sapiens OX=9606 GN=SCGB3A2 PE=1 SV=1;tr|D6RBX5|D6RBX5_HUMAN Secretoglobin family 3A member 2 OS=Homo sapiens OX=9606 GN=SCGB3A2 PE=1 SV=1	2	2	2	2	0	0	0	0	0	0	0	0	0	0	0	0	0	0	0	0	0	0	2	2	2	1	2	2	2	2	2	2	2	2	2	2	2	2	2	2	0	0
Q96QR1	Q96QR1	2	2	2	Secretoglobin family 3A member 1	SCGB3A1	sp|Q96QR1|SG3A1_HUMAN Secretoglobin family 3A member 1 OS=Homo sapiens OX=9606 GN=SCGB3A1 PE=1 SV=2	1	2	2	2	0	0	0	0	0	0	0	0	0	0	0	0	0	0	0	0	0	0	1	1	2	1	1	2	1	1	1	1	2	1	2	1	1	1	2	1	0	0
Q96RL7-4;Q96RL7-2;Q96RL7-3;Q96RL7	Q96RL7-4;Q96RL7-2;Q96RL7-3;Q96RL7	2;2;2;2	2;2;2;2	2;2;2;2	Vacuolar protein sorting-associated protein 13A	VPS13A	sp|Q96RL7-4|VP13A_HUMAN Isoform 4 of Vacuolar protein sorting-associated protein 13A OS=Homo sapiens OX=9606 GN=VPS13A;sp|Q96RL7-2|VP13A_HUMAN Isoform 2 of Vacuolar protein sorting-associated protein 13A OS=Homo sapiens OX=9606 GN=VPS13A;sp|Q96RL7-3|VP13A_	4	2	2	2	0	0	0	0	0	0	0	0	0	0	0	0	0	0	0	0	0	0	0	0	1	0	0	0	1	0	0	0	0	0	1	0	1	1	1	0	0	1
Q96S96	Q96S96	3	3	3	Phosphatidylethanolamine-binding protein 4	PEBP4	sp|Q96S96|PEBP4_HUMAN Phosphatidylethanolamine-binding protein 4 OS=Homo sapiens OX=9606 GN=PEBP4 PE=1 SV=3	1	3	3	3	0	0	0	0	0	0	0	0	0	0	0	0	0	0	0	0	0	0	0	1	1	0	0	0	0	0	0	0	0	0	0	1	2	1	0	1	0	0
Q99941-2;Q99941;A0A0G2JIM1;H0Y7D7	Q99941-2;Q99941;A0A0G2JIM1;H0Y7D7	2;2;1;1	2;2;1;1	2;2;1;1	Cyclic AMP-dependent transcription factor ATF-6 beta;Processed cyclic AMP-dependent transcription factor ATF-6 beta	ATF6B	sp|Q99941-2|ATF6B_HUMAN Isoform 1 of Cyclic AMP-dependent transcription factor ATF-6 beta OS=Homo sapiens OX=9606 GN=ATF6B;sp|Q99941|ATF6B_HUMAN Cyclic AMP-dependent transcription factor ATF-6 beta OS=Homo sapiens OX=9606 GN=ATF6B PE=1 SV=2;tr|A0A0G2JIM1|A	4	2	2	2	2	1	0	1	1	1	2	0	0	0	0	2	1	2	1	0	2	1	0	0	0	0	0	0	0	0	0	0	0	0	0	0	0	0	0	0	0	0
Q99969;C9J8S2	Q99969;C9J8S2	2;1	2;1	2;1	Retinoic acid receptor responder protein 2	RARRES2	sp|Q99969|RARR2_HUMAN Retinoic acid receptor responder protein 2 OS=Homo sapiens OX=9606 GN=RARRES2 PE=1 SV=1;tr|C9J8S2|C9J8S2_HUMAN Retinoic acid receptor responder protein 2 (Fragment) OS=Homo sapiens OX=9606 GN=RARRES2 PE=1 SV=1	2	2	2	2	1	1	1	1	1	1	1	1	1	1	1	1	1	1	1	1	1	1	1	2	2	2	2	1	2	2	2	1	1	1	2	2	1	1	2	2	0	0
Q99983	Q99983	3	3	3	Osteomodulin	OMD	sp|Q99983|OMD_HUMAN Osteomodulin OS=Homo sapiens OX=9606 GN=OMD PE=1 SV=1	1	3	3	3	0	0	0	0	0	0	0	0	0	0	0	0	0	0	0	0	0	0	0	0	0	0	0	0	0	0	0	0	0	0	0	0	0	0	0	0	1	0
Q9BUN1;Q9BUN1-2	Q9BUN1;Q9BUN1-2	3;2	3;2	3;2	Protein MENT	MENT	sp|Q9BUN1|MENT_HUMAN Protein MENT OS=Homo sapiens OX=9606 GN=MENT PE=2 SV=1;sp|Q9BUN1-2|MENT_HUMAN Isoform 2 of Protein MENT OS=Homo sapiens OX=9606 GN=MENT	2	3	3	3	0	0	0	0	0	0	0	0	0	0	0	0	0	0	0	0	0	0	0	0	0	0	0	0	0	0	0	0	0	0	0	0	0	0	0	0	1	1
Q9BWP8-8;Q9BWP8-7;Q9BWP8-6;Q9BWP8-5;Q9BWP8-4;Q9BWP8-3;Q9BWP8-2;Q9BWP8-9;Q9BWP8;Q9BWP8-10	Q9BWP8-8;Q9BWP8-7;Q9BWP8-6;Q9BWP8-5;Q9BWP8-4;Q9BWP8-3;Q9BWP8-2;Q9BWP8-9;Q9BWP8;Q9BWP8-10	5;5;5;5;5;5;5;5;5;5	5;5;5;5;5;5;5;5;5;5	5;5;5;5;5;5;5;5;5;5	Collectin-11	COLEC11	sp|Q9BWP8-8|COL11_HUMAN Isoform 8 of Collectin-11 OS=Homo sapiens OX=9606 GN=COLEC11;sp|Q9BWP8-7|COL11_HUMAN Isoform 7 of Collectin-11 OS=Homo sapiens OX=9606 GN=COLEC11;sp|Q9BWP8-6|COL11_HUMAN Isoform 6 of Collectin-11 OS=Homo sapiens OX=9606 GN=COLEC11;s	10	5	5	5	3	3	3	3	4	1	3	4	3	4	2	4	4	3	3	4	3	4	1	2	0	1	1	0	1	0	0	2	1	1	2	3	0	3	2	3	4	4
Q9BXR6	Q9BXR6	5	4	4	Complement factor H-related protein 5	CFHR5	sp|Q9BXR6|FHR5_HUMAN Complement factor H-related protein 5 OS=Homo sapiens OX=9606 GN=CFHR5 PE=1 SV=1	1	5	4	4	2	2	2	2	2	1	1	1	3	2	4	1	1	3	1	2	1	2	0	0	1	0	2	1	0	0	1	2	1	0	1	1	2	2	0	1	0	0
Q9BYJ0	Q9BYJ0	3	3	3	Fibroblast growth factor-binding protein 2	FGFBP2	sp|Q9BYJ0|FGFP2_HUMAN Fibroblast growth factor-binding protein 2 OS=Homo sapiens OX=9606 GN=FGFBP2 PE=1 SV=1	1	3	3	3	0	0	0	0	0	0	0	0	0	0	0	0	0	0	0	0	0	0	0	0	0	1	0	0	0	1	2	0	0	1	1	1	0	2	0	0	0	0
Q9H6X2-5;Q9H6X2;Q9H6X2-3;Q9H6X2-4;Q9H6X2-6;Q9H6X2-2	Q9H6X2-5;Q9H6X2	3;3;1;1;1;1	3;3;1;1;1;1	3;3;1;1;1;1	Anthrax toxin receptor 1	ANTXR1	sp|Q9H6X2-5|ANTR1_HUMAN Isoform 5 of Anthrax toxin receptor 1 OS=Homo sapiens OX=9606 GN=ANTXR1;sp|Q9H6X2|ANTR1_HUMAN Anthrax toxin receptor 1 OS=Homo sapiens OX=9606 GN=ANTXR1 PE=1 SV=2	6	3	3	3	1	1	1	1	1	1	1	1	1	1	1	1	1	1	1	1	1	1	1	1	1	1	1	1	1	1	2	1	1	1	1	1	1	1	1	1	0	0
Q9HCL0;Q9HCL0-2;D6RIG4	Q9HCL0;Q9HCL0-2;D6RIG4	3;3;2	3;3;2	3;3;2	Protocadherin-18	PCDH18	sp|Q9HCL0|PCD18_HUMAN Protocadherin-18 OS=Homo sapiens OX=9606 GN=PCDH18 PE=2 SV=3;sp|Q9HCL0-2|PCD18_HUMAN Isoform 2 of Protocadherin-18 OS=Homo sapiens OX=9606 GN=PCDH18;tr|D6RIG4|D6RIG4_HUMAN Protocadherin-18 OS=Homo sapiens OX=9606 GN=PCDH18 PE=1 SV=1	3	3	3	3	0	0	0	0	0	0	0	0	0	0	0	0	0	0	0	0	0	0	0	0	0	0	0	0	0	0	0	0	0	0	0	0	0	0	0	0	0	0
Q9HDC9;H0Y512;Q9HDC9-2	Q9HDC9;H0Y512;Q9HDC9-2	13;12;10	13;12;10	13;12;10	Adipocyte plasma membrane-associated protein	APMAP	sp|Q9HDC9|APMAP_HUMAN Adipocyte plasma membrane-associated protein OS=Homo sapiens OX=9606 GN=APMAP PE=1 SV=2;tr|H0Y512|H0Y512_HUMAN Adipocyte plasma membrane-associated protein (Fragment) OS=Homo sapiens OX=9606 GN=APMAP PE=1 SV=1;sp|Q9HDC9-2|APMAP_HUMAN	3	13	13	13	5	6	7	9	9	7	8	10	8	8	9	6	7	8	8	8	8	10	0	0	0	0	0	0	0	0	0	1	0	0	0	0	1	0	0	0	0	0
Q9NPG4	Q9NPG4	7	7	7	Protocadherin-12	PCDH12	sp|Q9NPG4|PCD12_HUMAN Protocadherin-12 OS=Homo sapiens OX=9606 GN=PCDH12 PE=1 SV=1	1	7	7	7	0	0	0	0	0	0	0	0	0	0	0	0	0	0	0	0	0	0	0	0	0	0	0	0	0	0	0	0	0	0	0	0	0	0	0	0	2	1
Q9NPY3;Q9UHG2	Q9NPY3;Q9UHG2	2;1	2;1	2;1	Complement component C1q receptor;ProSAAS;KEP;Big SAAS;Little SAAS;Big PEN-LEN;PEN;Little LEN;Big LEN	CD93;PCSK1N	sp|Q9NPY3|C1QR1_HUMAN Complement component C1q receptor OS=Homo sapiens OX=9606 GN=CD93 PE=1 SV=3;sp|Q9UHG2|PCSK1_HUMAN ProSAAS OS=Homo sapiens OX=9606 GN=PCSK1N PE=1 SV=1	2	2	2	2	0	0	0	0	0	0	0	0	0	0	0	0	0	0	0	0	0	0	0	0	0	0	0	0	0	0	0	0	0	0	0	0	0	0	0	0	1	0
Q9NY15-2;Q9NY15	Q9NY15-2;Q9NY15	2;2	2;2	2;2	Stabilin-1	STAB1	sp|Q9NY15-2|STAB1_HUMAN Isoform 2 of Stabilin-1 OS=Homo sapiens OX=9606 GN=STAB1;sp|Q9NY15|STAB1_HUMAN Stabilin-1 OS=Homo sapiens OX=9606 GN=STAB1 PE=1 SV=3	2	2	2	2	0	0	0	0	0	0	0	0	0	0	0	0	0	0	0	0	0	0	0	0	0	0	0	1	1	0	0	1	0	0	0	0	1	0	1	0	0	0
Q9UGU0-2;Q9UGU0	Q9UGU0-2;Q9UGU0	2;2	2;2	2;2	Transcription factor 20	TCF20	sp|Q9UGU0-2|TCF20_HUMAN Isoform 2 of Transcription factor 20 OS=Homo sapiens OX=9606 GN=TCF20;sp|Q9UGU0|TCF20_HUMAN Transcription factor 20 OS=Homo sapiens OX=9606 GN=TCF20 PE=1 SV=3	2	2	2	2	0	0	0	0	0	0	0	0	0	0	0	0	0	1	0	1	0	0	0	0	0	0	0	0	2	0	0	0	0	0	0	0	0	0	0	0	1	1
Q9UHG3-2;Q9UHG3;C9JM55;C9K055;F8W8W4;C9JGT6	Q9UHG3-2;Q9UHG3	8;8;3;3;3;2	8;8;3;3;3;2	8;8;3;3;3;2	Prenylcysteine oxidase 1	PCYOX1	sp|Q9UHG3-2|PCYOX_HUMAN Isoform 2 of Prenylcysteine oxidase 1 OS=Homo sapiens OX=9606 GN=PCYOX1;sp|Q9UHG3|PCYOX_HUMAN Prenylcysteine oxidase 1 OS=Homo sapiens OX=9606 GN=PCYOX1 PE=1 SV=3	6	8	8	8	0	0	0	0	0	0	0	0	0	0	0	0	0	0	0	0	0	0	3	3	3	4	5	3	4	4	5	3	4	2	4	2	5	4	3	4	0	0
Q9UKZ9;H7C5D5;C9JYX9;A0A3B3ITE8	Q9UKZ9;H7C5D5;C9JYX9;A0A3B3ITE8	2;1;1;1	2;1;1;1	2;1;1;1	Procollagen C-endopeptidase enhancer 2	PCOLCE2	sp|Q9UKZ9|PCOC2_HUMAN Procollagen C-endopeptidase enhancer 2 OS=Homo sapiens OX=9606 GN=PCOLCE2 PE=1 SV=1;tr|H7C5D5|H7C5D5_HUMAN Procollagen C-endopeptidase enhancer 2 (Fragment) OS=Homo sapiens OX=9606 GN=PCOLCE2 PE=1 SV=1;tr|C9JYX9|C9JYX9_HUMAN Procollag	4	2	2	2	0	0	0	0	0	0	1	0	0	0	0	0	0	0	1	0	0	0	0	0	0	0	0	0	0	0	0	0	0	0	0	0	0	0	0	0	0	0
Q9ULI3;Q9ULI3-2;A0A2R8Y4Z1	Q9ULI3;Q9ULI3-2	4;4;1	4;4;1	4;4;1	Protein HEG homolog 1	HEG1	sp|Q9ULI3|HEG1_HUMAN Protein HEG homolog 1 OS=Homo sapiens OX=9606 GN=HEG1 PE=1 SV=3;sp|Q9ULI3-2|HEG1_HUMAN Isoform 2 of Protein HEG homolog 1 OS=Homo sapiens OX=9606 GN=HEG1	3	4	4	4	0	0	0	0	0	0	0	0	0	0	0	0	0	0	0	0	0	0	0	0	0	0	0	0	0	0	0	0	0	0	0	0	0	0	0	0	0	0
Q9UM47;M0R3C9	Q9UM47	3;1	3;1	3;1	Neurogenic locus notch homolog protein 3;Notch 3 extracellular truncation;Notch 3 intracellular domain	NOTCH3	sp|Q9UM47|NOTC3_HUMAN Neurogenic locus notch homolog protein 3 OS=Homo sapiens OX=9606 GN=NOTCH3 PE=1 SV=2	2	3	3	3	0	0	0	0	0	0	0	0	0	0	0	0	0	0	0	0	0	0	0	0	0	0	0	1	0	0	0	0	0	0	0	0	0	0	0	0	0	0
Q9UNW1;Q9UNW1-3;Q9UNW1-4;Q9UNW1-2	Q9UNW1;Q9UNW1-3;Q9UNW1-4;Q9UNW1-2	5;3;3;3	5;3;3;3	5;3;3;3	Multiple inositol polyphosphate phosphatase 1	MINPP1	sp|Q9UNW1|MINP1_HUMAN Multiple inositol polyphosphate phosphatase 1 OS=Homo sapiens OX=9606 GN=MINPP1 PE=1 SV=1;sp|Q9UNW1-3|MINP1_HUMAN Isoform 3 of Multiple inositol polyphosphate phosphatase 1 OS=Homo sapiens OX=9606 GN=MINPP1;sp|Q9UNW1-4|MINP1_HUMAN Iso	4	5	5	5	2	3	2	2	3	2	4	4	2	3	2	2	2	2	3	3	4	3	0	0	0	0	0	0	0	0	0	0	0	0	0	0	0	0	0	0	0	0
Q9Y5C1	Q9Y5C1	9	9	9	Angiopoietin-related protein 3	ANGPTL3	sp|Q9Y5C1|ANGL3_HUMAN Angiopoietin-related protein 3 OS=Homo sapiens OX=9606 GN=ANGPTL3 PE=1 SV=1	1	9	9	9	4	3	4	4	4	4	4	3	3	3	6	5	5	4	4	5	5	4	1	0	0	1	0	0	0	1	0	1	0	1	1	1	1	1	1	2	0	0
Q9Y6R7;A0A087WXI2;A0A286YF91;A0A087WUZ2	Q9Y6R7;A0A087WXI2	27;15;12;7	27;15;12;7	27;15;12;7	IgGFc-binding protein	FCGBP	sp|Q9Y6R7|FCGBP_HUMAN IgGFc-binding protein OS=Homo sapiens OX=9606 GN=FCGBP PE=1 SV=3;tr|A0A087WXI2|A0A087WXI2_HUMAN IgGFc-binding protein (Fragment) OS=Homo sapiens OX=9606 GN=FCGBP PE=1 SV=2	4	27	27	27	0	0	0	0	0	0	0	0	0	0	0	0	0	0	0	0	0	0	0	0	0	0	0	0	0	0	0	0	0	0	0	0	0	0	0	0	19	17
Q9Y6Z7	Q9Y6Z7	4	4	4	Collectin-10	COLEC10	sp|Q9Y6Z7|COL10_HUMAN Collectin-10 OS=Homo sapiens OX=9606 GN=COLEC10 PE=1 SV=2	1	4	4	4	4	3	3	4	2	3	3	1	3	3	4	2	3	3	3	4	4	3	0	0	0	0	0	0	0	0	0	0	0	0	0	0	0	0	0	0	3	3
REV__Q8WZ42-3;REV__Q8WZ42-10;REV__Q8WZ42-9;REV__A0A0A0MRA3;REV__Q8WZ42-5;REV__Q8WZ42-11;REV__Q8WZ42-4;REV__Q8WZ42-7;REV__Q8WZ42-2;REV__Q8WZ42;REV__Q8WZ42-8;REV__Q8WZ42-13;REV__Q8WZ42-12;REV__A0A0A0MTS7	REV__Q8WZ42-3;REV__Q8WZ42-10;REV__Q8WZ42-9;REV__A0A0A0MRA3;REV__Q8WZ42-5;REV__Q8WZ42-11;REV__Q8WZ42-4;REV__Q8WZ42-7;REV__Q8WZ42-2;REV__Q8WZ42;REV__Q8WZ42-8;REV__Q8WZ42-13;REV__Q8WZ42-12;REV__A0A0A0MTS7	3;3;3;3;3;3;3;3;3;3;3;3;3;3	3;3;3;3;3;3;3;3;3;3;3;3;3;3	3;3;3;3;3;3;3;3;3;3;3;3;3;3			sp|Q8WZ42-3|TITIN_HUMAN Isoform 3 of Titin OS=Homo sapiens OX=9606 GN=TTN;sp|Q8WZ42-10|TITIN_HUMAN Isoform 10 of Titin OS=Homo sapiens OX=9606 GN=TTN;sp|Q8WZ42-9|TITIN_HUMAN Isoform 9 of Titin OS=Homo sapiens OX=9606 GN=TTN;tr|A0A0A0MRA3|A0A0A0MRA3_HUMAN T	14	3	3	3	1	0	0	1	0	0	1	1	1	1	1	1	1	1	1	1	1	1	1	1	1	1	1	0	0	1	0	0	2	1	1	1	1	0	1	2	1	2
REV__Q86UQ4;REV__A0A0A0MT16;REV__Q86UQ4-4;REV__Q86UQ4-6;REV__Q86UQ4-7;REV__Q86UQ4-5;REV__F5H7B7;REV__Q86UQ4-3	REV__Q86UQ4;REV__A0A0A0MT16;REV__Q86UQ4-4	3;3;3;1;1;1;1;1	3;3;3;1;1;1;1;1	3;3;3;1;1;1;1;1			sp|Q86UQ4|ABCAD_HUMAN ATP-binding cassette sub-family A member 13 OS=Homo sapiens OX=9606 GN=ABCA13 PE=2 SV=3;tr|A0A0A0MT16|A0A0A0MT16_HUMAN ATP-binding cassette sub-family A member 13 OS=Homo sapiens OX=9606 GN=ABCA13 PE=1 SV=1;sp|Q86UQ4-4|ABCAD_HUMAN Iso	8	3	3	3	0	0	0	0	0	0	0	0	0	0	0	0	0	0	0	0	1	0	0	0	0	0	0	0	0	0	0	0	0	0	0	0	0	0	0	0	1	1
REV__E9PPP3;REV__O00443-2;REV__A0A0C4DGF9;REV__O00443	REV__E9PPP3;REV__O00443-2;REV__A0A0C4DGF9;REV__O00443	1;1;1;1	1;1;1;1	1;1;1;1			tr|E9PPP3|E9PPP3_HUMAN Phosphatidylinositol 4-phosphate 3-kinase C2 domain-containing subunit alpha (Fragment) OS=Homo sapiens OX=9606 GN=PIK3C2A PE=1 SV=1;sp|O00443-2|P3C2A_HUMAN Isoform 2 of Phosphatidylinositol 4-phosphate 3-kinase C2 domain-containing	4	1	1	1	1	1	0	0	1	1	0	0	0	0	1	0	0	1	0	0	1	1	1	1	0	0	0	0	0	1	0	0	0	0	0	1	0	0	0	1	0	1
REV__A2RUS2-2;REV__A2RUS2;REV__H0YAY3;REV__E9PF32	REV__A2RUS2-2;REV__A2RUS2;REV__H0YAY3;REV__E9PF32	1;1;1;1	1;1;1;1	1;1;1;1			sp|A2RUS2-2|DEND3_HUMAN Isoform 2 of DENN domain-containing protein 3 OS=Homo sapiens OX=9606 GN=DENND3;sp|A2RUS2|DEND3_HUMAN DENN domain-containing protein 3 OS=Homo sapiens OX=9606 GN=DENND3 PE=1 SV=2;tr|H0YAY3|H0YAY3_HUMAN DENN domain-containing protein	4	1	1	1	0	0	0	0	0	0	0	1	0	1	0	1	1	1	0	1	1	1	0	0	0	0	1	0	0	0	0	0	0	0	0	0	0	0	0	0	0	1
REV__I3L418	REV__I3L418	1	1	1			tr|I3L418|I3L418_HUMAN Cadherin-16 (Fragment) OS=Homo sapiens OX=9606 GN=CDH16 PE=1 SV=1	1	1	1	1	0	0	0	0	0	0	0	0	0	0	0	0	0	0	0	0	0	0	0	0	0	0	0	0	0	0	0	0	1	0	0	0	0	0	0	0	0	0
REV__O15230	REV__O15230	1	1	1			sp|O15230|LAMA5_HUMAN Laminin subunit alpha-5 OS=Homo sapiens OX=9606 GN=LAMA5 PE=1 SV=8	1	1	1	1	0	0	0	0	0	0	0	0	0	0	0	0	0	0	0	0	0	0	0	0	1	0	1	0	0	0	0	0	1	1	1	0	1	1	0	1	0	0
REV__O15457	REV__O15457	1	1	1			sp|O15457|MSH4_HUMAN MutS protein homolog 4 OS=Homo sapiens OX=9606 GN=MSH4 PE=1 SV=2	1	1	1	1	0	0	0	0	0	0	0	0	0	0	0	0	0	0	0	0	0	0	0	0	0	0	0	0	0	0	0	0	0	0	0	0	0	0	0	0	0	0
[truncated: 561 more columns]
