# Supplementary material for: Rapid, deep and precise profiling of the plasma proteome with multi-nanoparticle protein corona
Source: Nat Commun. 2020 Jul 22;11:3662. doi: 10.1038/s41467-020-17033-7 (PMC7376165; doi:10.1038/s41467-020-17033-7)
Supplement: Supplementary file 5 — Supplementary Data 3 [file 41467_2020_17033_MOESM5_ESM.xlsx]

## Sheet: Sheet1
Supplementary Data 1. Characterization of 43 nanoparticle library used for particle screen
Particle type	Particle Description	DLS size (nm)	DLS PDI	Zeta potential (mV)
SP-001	Carboxylated citrate coated	374	0.23	-34
SP-002	Phenol-formaldehyde coated	335	0.39	-29
SP-003	Silica coated	233	0.05	-36.9
SP-004	Polystyrene coated	411	0.32	-45.7
SP-005	Poly(styrene-co-methacrylic acid), P(St-co-MAA)	247	0.19	-36.5
SP-006	N-(3-Trimethoxysilylpropyl)diethylenetriamine	232	0.3	20.9
SP-007	Poly(dimethyl aminopropyl methacrylamide) (Dimethylamine) coated	283	0.09	25.8
SP-008	1,2,4,5-Benzenetetracarboxylic acid coated	426	0.43	-34.5
SP-009	Poly(vinylbenzyltrimethylammonium chloride) coated	229	0.11	35.9
SP-010	Carboxylated, Polyacrylic acid	366	0.23	-47.9
SP-016	Titanium coated	1623	0.92	-32.1
SP-019	Boronic acid coated	305	0.44	-36.4
SP-047	Mixed chemistry based on amine-epoxy chemistry	1255	0.54	18.1
SP-060	Maleimide base surface	302	0.15	-40.8
SP-064	Polyzwitterion coated (Poly(N-[3-(Dimethylamino)propyl]methacrylamide-co-[2-(methacryloyloxy)ethyl]dimethyl-(3-sulfopropyl)ammonium hydroxide, P(DMAPMA-co-SBMA))	302	0.25	27.7
SP-065	Modified Random 30 nt ssDNA	364	0.21	-43.5
SP-066	Smaller size carboxylated citrate coated	210	0.25	-35.3
SP-369	Carboxylated	104	0.15	-31.5
SP-373	Dextran-based coating	169	0.07	-0.6
SP-374	Silica coated with lower acidity	225	0.11	-25.6
SP-389	Wheat Germ Agglutinin coated microparticle	3514	0.97	-21.6
SP-390	Oleic acid- Hydrophilic / hydrophobic surface	98	0.1	-38
SP-391	Rare earth doped phosphor particles	130	0.15	-16
SP-392	Gadolinium oxide coated	1199	0.82	-4.9
SP-393	Oligonucleotide-philic	614	0.23	-41.9
SP-394	Small particles with azide coating	64	0.11	-17
SP-397	DEAE starch coated	99	0.18	13.6
SP-398	Poly(maleic acid-co-olefin) amphiphilic coating	393	0.31	-27.8
SP-399	Polyvinyl alcohol coated	163	0.1	-8.9
SP-300	Poly(4-vinylpyridine) coated	177	0.21	-19.3
SP-301	Poly-diallyldimethylamine coated	114	0.14	24.6
SP-305	Amine small clusters	75	0.17	-9.5
SP-406	Boronated surface	491	0.45	-40.7
SP-413	Porous surface	3500	0.77	-3
SP-333	Carboxylate microparticle	1348	0.66	-28.5
SP-339	Carboxylated polystyrene	410	0.03	-31.4
SP-341	Carboxylic acid	154	0.1	-26
SP-347	Silica coated	281	0.18	-21.8
SP-353	Amino surface microparticle	1723	0.75	31.4
SP-356	Amidated silica microparticle	2634	0.62	19.8
SP-363	‘Jeffamine' surface	253	0.13	-35.4
SP-364	Polystyrene microparticle	3176	0.96	-55.9
SP-365	Strongly acidic silica surface	231	0.02	-39
