# Supplementary material for: Rapid, deep and precise profiling of the plasma proteome with multi-nanoparticle protein corona
Source: Nat Commun. 2020 Jul 22;11:3662. doi: 10.1038/s41467-020-17033-7 (PMC7376165; doi:10.1038/s41467-020-17033-7)
Supplement: Supplementary file 6 — Supplementary Data 4 [file 41467_2020_17033_MOESM6_ESM.xlsx]

## Sheet: Sheet1
Supplementary Data 4. 10 NP protein groups from MaxQuant
Protein IDs	Majority protein IDs	Peptide counts (all)	Peptide counts (razor+unique)	Peptide counts (unique)	Protein names	Gene names	Fasta headers	Number of proteins	Peptides	Razor + unique peptides	Unique peptides	Peptides EXP19002_X1818_A_MSB39028A	Peptides EXP19002_X1819_A_MSB39029A	Peptides EXP19002_X1820_A_MSB39030A	Peptides EXP19002_X1845_A_MSB39055A	Peptides EXP19002_X1846_A_MSB39056A	Peptides EXP19002_X1847_A_MSB39057A	Peptides EXP19002_X1875_A_MSB39085A	Peptides EXP19002_X1876_A_MSB39086A	Peptides EXP19002_X1877_A_MSB39087A	Peptides EXP19002_X1941_A_MSB39151A	Peptides EXP19002_X1942_A_MSB39152A	Peptides EXP19002_X1943_A_MSB39153A	Peptides EXP19002_X2061_A_MSB39196A	Peptides EXP19002_X2062_A_MSB39197A	Peptides EXP19002_X2063_A_MSB39198A	Peptides EXP19002_X2289_A_MSB39532A	Peptides EXP19002_X2290_A_MSB39533A	Peptides EXP19002_X2291_A_MSB39534A	Peptides EXP19002_X2316_A_MSB39559A	Peptides EXP19002_X2317_A_MSB39560A	Peptides EXP19002_X2318_A_MSB39561A	Peptides EXP19002_X2334_A_MSB39577A	Peptides EXP19002_X2335_A_MSB39578A	Peptides EXP19002_X2336_A_MSB39579A	Peptides EXP19002_X2532_A_MSB39965A	Peptides EXP19002_X2533_A_MSB39966A	Peptides EXP19002_X2534_A_MSB39967A	Peptides EXP19002_X2905_A_MSB40472A	Peptides EXP19002_X2906_A_MSB40473A	Peptides EXP19002_X2907_A_MSB40474A	Peptides EXP19002_X2923_A_MSB40490A	Peptides EXP19002_X2924_A_MSB40491A	Peptides EXP19002_X2925_A_MSB40492A	Razor + unique peptides EXP19002_X1818_A_MSB39028A	Razor + unique peptides EXP19002_X1819_A_MSB39029A	Razor + unique peptides EXP19002_X1820_A_MSB39030A	Razor + unique peptides EXP19002_X1845_A_MSB39055A	Razor + unique peptides EXP19002_X1846_A_MSB39056A
A0A024QZ42;O75340-2;O75340;H0Y9X3;A0A087WZ38	A0A024QZ42;O75340-2;O75340	3;3;3;1;1	3;3;3;1;1	3;3;3;1;1	Programmed cell death protein 6	PDCD6	tr|A0A024QZ42|A0A024QZ42_HUMAN HCG1985580, isoform CRA_c OS=Homo sapiens OX=9606 GN=PDCD6 PE=1 SV=1;sp|O75340-2|PDCD6_HUMAN Isoform 2 of Programmed cell death protein 6 OS=Homo sapiens OX=9606 GN=PDCD6;sp|O75340|PDCD6_HUMAN Programmed cell death protein 6	5	3	3	3	0	0	0	0	0	0	0	0	0	0	0	0	0	0	0	0	0	1	0	0	0	0	0	0	0	0	0	2	2	3	0	0	0	0	0	0	0	0
A0A024R571;Q9H4M9;C9JC03;C9J2Z4;C9JIJ3;C9IZH1;C9JDQ8;Q9NZN4	A0A024R571;Q9H4M9;C9JC03;C9J2Z4	22;22;16;13;6;6;6;1	13;13;7;7;3;3;1;0	13;13;7;7;3;3;1;0	EH domain-containing protein 1	EHD1	tr|A0A024R571|A0A024R571_HUMAN EH domain-containing protein 1 OS=Homo sapiens OX=9606 GN=EHD1 PE=1 SV=1;sp|Q9H4M9|EHD1_HUMAN EH domain-containing protein 1 OS=Homo sapiens OX=9606 GN=EHD1 PE=1 SV=2;tr|C9JC03|C9JC03_HUMAN EH domain-containing protein 1 (Fra	8	22	13	13	1	2	0	11	11	8	0	0	0	7	8	6	2	1	2	0	1	0	15	12	12	13	12	12	11	10	10	11	10	10	5	8	8	0	2	0	7	7
A0A024R6I7;A0A0G2JRN3;G3V2B9;G3V544;G3V5R8;G3V387;A0A0B4J278;A0A0G2JPK4;P20848	A0A024R6I7;A0A0G2JRN3	26;21;5;3;2;2;2;1;1	26;21;5;3;2;2;2;1;1	1;1;0;0;0;0;0;0;0		SERPINA1	tr|A0A024R6I7|A0A024R6I7_HUMAN Alpha-1-antitrypsin OS=Homo sapiens OX=9606 GN=SERPINA1 PE=1 SV=1;tr|A0A0G2JRN3|A0A0G2JRN3_HUMAN Alpha-1-antitrypsin OS=Homo sapiens OX=9606 GN=SERPINA1 PE=1 SV=1	9	26	26	1	19	19	16	15	16	13	23	23	22	20	16	14	21	24	22	15	12	12	13	14	13	11	12	13	16	13	16	15	14	19	20	19	20	19	19	16	15	16
C9JCK5;A0A024RA52;P25787	C9JCK5;A0A024RA52;P25787	1;1;1	1;1;1	1;1;1	Proteasome subunit alpha type;Proteasome subunit alpha type-2	PSMA2	tr|C9JCK5|C9JCK5_HUMAN Proteasome endopeptidase complex OS=Homo sapiens OX=9606 GN=PSMA2 PE=1 SV=1;tr|A0A024RA52|A0A024RA52_HUMAN Proteasome subunit alpha type OS=Homo sapiens OX=9606 GN=PSMA2 PE=1 SV=1;sp|P25787|PSA2_HUMAN Proteasome subunit alpha type-2	3	1	1	1	1	1	1	0	0	0	0	0	0	0	0	0	0	0	0	0	0	0	0	0	0	1	1	0	0	0	0	0	0	0	0	0	0	1	1	1	0	0
A0A075B6I0	A0A075B6I0	2	2	2		IGLV8-61	sp|A0A075B6I0|LV861_HUMAN Immunoglobulin lambda variable 8-61 OS=Homo sapiens OX=9606 GN=IGLV8-61 PE=3 SV=7	1	2	2	2	0	1	2	0	0	0	2	2	2	1	0	0	0	0	0	1	1	0	1	1	1	0	1	0	0	0	1	0	0	1	1	1	1	0	1	2	0	0
A0A075B6J9	A0A075B6J9	2	2	2		IGLV2-18	sp|A0A075B6J9|LV218_HUMAN Immunoglobulin lambda variable 2-18 OS=Homo sapiens OX=9606 GN=IGLV2-18 PE=3 SV=2	1	2	2	2	1	0	0	0	0	0	1	1	1	1	1	1	0	0	1	0	0	0	0	0	0	1	1	0	1	1	1	0	0	0	1	0	1	1	0	0	0	0
A0A075B6K4	A0A075B6K4	2	2	1		IGLV3-10	sp|A0A075B6K4|LV310_HUMAN Immunoglobulin lambda variable 3-10 OS=Homo sapiens OX=9606 GN=IGLV3-10 PE=3 SV=2	1	2	2	1	2	2	2	0	0	0	1	2	2	0	2	0	2	0	1	1	0	1	1	1	1	1	2	2	2	2	2	0	1	1	1	1	1	2	2	2	0	0
A0A075B6K5	A0A075B6K5	3	2	2		IGLV3-9	sp|A0A075B6K5|LV39_HUMAN Immunoglobulin lambda variable 3-9 OS=Homo sapiens OX=9606 GN=IGLV3-9 PE=3 SV=1	1	3	2	2	1	1	1	0	0	0	2	3	3	0	1	1	0	0	0	1	0	1	0	0	0	1	1	1	2	1	2	0	0	0	1	2	1	0	0	0	0	0
A0A075B6P5;P01615	A0A075B6P5;P01615	4;4	4;4	2;2	Ig kappa chain V-II region FR	IGKV2D-28	sp|A0A075B6P5|KV228_HUMAN Immunoglobulin kappa variable 2-28 OS=Homo sapiens OX=9606 GN=IGKV2-28 PE=3 SV=1;sp|P01615|KVD28_HUMAN Immunoglobulin kappa variable 2D-28 OS=Homo sapiens OX=9606 GN=IGKV2D-28 PE=1 SV=2	2	4	4	2	1	1	2	1	1	0	3	2	2	3	2	3	1	1	1	4	3	3	2	2	1	2	2	2	3	4	3	0	1	1	3	2	3	1	1	2	1	1
A0A075B6R2;P0DP07	A0A075B6R2	3;1	3;1	1;0		IGHV4-4	sp|A0A075B6R2|HV404_HUMAN Immunoglobulin heavy variable 4-4 OS=Homo sapiens OX=9606 GN=IGHV4-4 PE=3 SV=2	2	3	3	1	0	1	0	0	0	0	0	1	1	1	0	0	0	0	0	1	2	1	0	0	0	0	0	0	3	3	3	0	0	0	0	0	0	0	1	0	0	0
A0A0C4DH68;A0A075B6R9	A0A0C4DH68;A0A075B6R9	2;2	1;1	1;1		IGKV2-24;IGKV2D-24	sp|A0A0C4DH68|KV224_HUMAN Immunoglobulin kappa variable 2-24 OS=Homo sapiens OX=9606 GN=IGKV2-24 PE=3 SV=1;tr|A0A075B6R9|A0A075B6R9_HUMAN Immunoglobulin kappa variable 2D-24 (non-functional) (Fragment) OS=Homo sapiens OX=9606 GN=IGKV2D-24 PE=1 SV=1	2	2	1	1	1	2	0	0	0	0	2	2	1	2	2	1	0	1	1	0	0	0	0	0	1	1	1	1	1	2	2	0	0	0	0	1	1	0	1	0	0	0
A0A075B6S2;A2NJV5;A0A0A0MRZ7;A0A075B6S6;P06310	A0A075B6S2;A2NJV5;A0A0A0MRZ7	4;3;2;1;1	3;2;1;0;0	2;1;0;0;0		IGKV2D-29;IGKV A18;IGKV2D-26	sp|A0A075B6S2|KVD29_HUMAN Immunoglobulin kappa variable 2D-29 OS=Homo sapiens OX=9606 GN=IGKV2D-29 PE=3 SV=1;sp|A2NJV5|KV229_HUMAN Immunoglobulin kappa variable 2-29 OS=Homo sapiens OX=9606 GN=IGKV2-29 PE=3 SV=2;sp|A0A0A0MRZ7|KVD26_HUMAN Immunoglobulin kap	5	4	3	2	2	2	1	1	1	0	4	2	2	2	2	1	1	1	1	1	1	1	1	1	1	1	1	1	3	4	4	0	1	1	2	1	1	1	1	0	0	0
A0A075B6S5	A0A075B6S5	2	1	1		IGKV1-27	sp|A0A075B6S5|KV127_HUMAN Immunoglobulin kappa variable 1-27 OS=Homo sapiens OX=9606 GN=IGKV1-27 PE=3 SV=1	1	2	1	1	0	0	0	0	0	0	0	0	0	0	0	1	0	0	0	1	1	1	0	0	0	0	0	0	2	1	2	0	0	0	0	0	0	0	0	0	0	0
E9PKH0;M3ZCP1;A0A075B788;P08575-4;P08575-9;P08575-10;P08575-8;P08575-7;P08575-5;P08575-6;P08575;A0A140TA77;A0A140TA68;A0A0G2JNW2	E9PKH0;M3ZCP1;A0A075B788;P08575-4;P08575-9;P08575-10;P08575-8;P08575-7;P08575-5;P08575-6;P08575;A0A140TA77;A0A140TA68;A0A0G2JNW2	2;2;2;2;2;2;2;2;2;2;2;1;1;1	2;2;2;2;2;2;2;2;2;2;2;1;1;1	2;2;2;2;2;2;2;2;2;2;2;1;1;1	Receptor-type tyrosine-protein phosphatase C	PTPRC	tr|E9PKH0|E9PKH0_HUMAN Receptor-type tyrosine-protein phosphatase C (Fragment) OS=Homo sapiens OX=9606 GN=PTPRC PE=1 SV=2;tr|M3ZCP1|M3ZCP1_HUMAN Receptor-type tyrosine-protein phosphatase C (Fragment) OS=Homo sapiens OX=9606 GN=PTPRC PE=1 SV=1;tr|A0A075B78	14	2	2	2	0	0	0	0	0	0	0	0	0	0	1	0	0	0	0	0	0	0	0	0	0	1	0	0	0	0	0	0	0	0	0	1	0	0	0	0	0	0
A0A075B7D0	A0A075B7D0	2	2	2		IGHV1OR15-1	tr|A0A075B7D0|A0A075B7D0_HUMAN Immunoglobulin heavy variable 1/OR15-1 (non-functional) (Fragment) OS=Homo sapiens OX=9606 GN=IGHV1OR15-1 PE=1 SV=1	1	2	2	2	1	0	1	1	1	1	1	1	1	1	1	1	1	1	0	2	1	1	1	0	1	1	1	1	1	1	1	0	0	1	1	1	1	1	0	1	1	1
A0A075B7D8	A0A075B7D8	2	1	1		IGHV3OR15-7	tr|A0A075B7D8|A0A075B7D8_HUMAN Immunoglobulin heavy variable 3/OR15-7 (pseudogene) (Fragment) OS=Homo sapiens OX=9606 GN=IGHV3OR15-7 PE=1 SV=1	1	2	1	1	0	0	0	0	0	0	2	1	0	1	1	1	1	0	0	1	0	0	0	0	0	2	0	0	1	0	0	0	0	0	0	0	1	0	0	0	0	0
A0A087WSY4	A0A087WSY4	3	2	2		IGHV4-31	sp|A0A087WSY4|HV432_HUMAN Immunoglobulin heavy variable 4-30-2 OS=Homo sapiens OX=9606 GN=IGHV4-30-2 PE=3 SV=1	1	3	2	2	0	0	0	0	0	0	1	1	1	1	0	0	0	0	0	1	1	1	0	0	0	0	0	0	2	3	3	0	0	0	0	0	0	0	0	0	0	0
A0A087WSY6	A0A087WSY6	3	1	1		IGKV3D-15	sp|A0A087WSY6|KVD15_HUMAN Immunoglobulin kappa variable 3D-15 OS=Homo sapiens OX=9606 GN=IGKV3D-15 PE=3 SV=6	1	3	1	1	1	1	1	0	0	0	1	1	2	1	1	1	0	0	0	3	2	1	1	1	1	2	1	1	2	2	2	0	0	0	1	1	1	0	0	0	0	0
A0A0G2JQJ0;A0A087WSZ0	A0A0G2JQJ0;A0A087WSZ0	1;1	1;1	1;1		IGKV1D-8	tr|A0A0G2JQJ0|A0A0G2JQJ0_HUMAN Immunoglobulin kappa variable 1D-8 (Fragment) OS=Homo sapiens OX=9606 GN=IGKV1D-8 PE=1 SV=4;sp|A0A087WSZ0|KVD08_HUMAN Immunoglobulin kappa variable 1D-8 OS=Homo sapiens OX=9606 GN=IGKV1D-8 PE=3 SV=6	2	1	1	1	0	0	0	0	0	0	0	0	0	0	0	0	0	0	0	0	0	0	0	0	0	0	0	0	0	0	1	0	0	0	0	0	0	0	0	0	0	0
A0A087WSZ2;Q08043	A0A087WSZ2;Q08043	8;8	1;1	1;1	Alpha-actinin-3	ACTN3	tr|A0A087WSZ2|A0A087WSZ2_HUMAN Alpha-actinin-3 OS=Homo sapiens OX=9606 GN=ACTN3 PE=1 SV=1;sp|Q08043|ACTN3_HUMAN Alpha-actinin-3 OS=Homo sapiens OX=9606 GN=ACTN3 PE=1 SV=2	2	8	1	1	3	5	3	3	3	2	0	0	0	6	4	5	1	3	3	1	1	1	5	4	5	5	4	3	6	4	2	0	1	1	5	3	4	0	0	0	0	0
H7BYX6;A0A087WTE4;A0A087WTF6;P13591-4;P13591-3;P13591-1;A0A087WVD0	H7BYX6;A0A087WTE4;A0A087WTF6;P13591-4;P13591-3;P13591-1	12;12;12;12;12;12;1	12;12;12;12;12;12;1	1;1;1;1;1;1;1	Neural cell adhesion molecule 1	NCAM1	tr|H7BYX6|H7BYX6_HUMAN Neural cell adhesion molecule 1 OS=Homo sapiens OX=9606 GN=NCAM1 PE=1 SV=2;tr|A0A087WTE4|A0A087WTE4_HUMAN Neural cell adhesion molecule 1 OS=Homo sapiens OX=9606 GN=NCAM1 PE=1 SV=1;tr|A0A087WTF6|A0A087WTF6_HUMAN Neural cell adhesion	7	12	12	1	8	8	8	0	0	0	0	0	0	0	0	0	0	0	0	0	0	0	0	0	0	0	0	0	0	0	0	0	0	0	12	8	11	8	8	8	0	0
A0A087WTK0;A0A087WVC6;Q12913;Q12913-2;E9PPH3	A0A087WTK0;A0A087WVC6;Q12913	15;15;15;6;1	15;15;15;6;1	15;15;15;6;1	Protein-tyrosine-phosphatase;Receptor-type tyrosine-protein phosphatase eta	PTPRJ	tr|A0A087WTK0|A0A087WTK0_HUMAN Receptor-type tyrosine-protein phosphatase eta OS=Homo sapiens OX=9606 GN=PTPRJ PE=1 SV=1;tr|A0A087WVC6|A0A087WVC6_HUMAN Receptor-type tyrosine-protein phosphatase eta OS=Homo sapiens OX=9606 GN=PTPRJ PE=1 SV=1;sp|Q12913|PTPR	5	15	15	15	0	0	0	0	0	0	0	0	0	9	6	8	0	0	0	0	0	0	0	1	1	6	9	6	4	1	0	0	0	0	4	5	4	0	0	0	0	0
P11940;E7ERJ7;E7EQV3;P11940-2;A0A087WTT1;H0YAR2;H0YAP2;H0YBN4;E5RGH3;H0YC10;H0YB75;H0YB86;H0YAS7;Q4VXU2-2;Q4VXU2;Q9H361;H0YAS6	P11940;E7ERJ7;E7EQV3;P11940-2;A0A087WTT1;H0YAR2;H0YAP2	4;4;4;4;4;3;2;1;1;1;1;1;1;1;1;1;1	4;4;4;4;4;3;2;1;1;1;1;1;1;1;1;1;1	4;4;4;4;4;3;2;1;1;1;1;1;1;1;1;1;1	Polyadenylate-binding protein 1;Polyadenylate-binding protein	PABPC1	sp|P11940|PABP1_HUMAN Polyadenylate-binding protein 1 OS=Homo sapiens OX=9606 GN=PABPC1 PE=1 SV=2;tr|E7ERJ7|E7ERJ7_HUMAN Polyadenylate-binding protein OS=Homo sapiens OX=9606 GN=PABPC1 PE=1 SV=1;tr|E7EQV3|E7EQV3_HUMAN Polyadenylate-binding protein OS=Homo	17	4	4	4	0	0	0	1	1	1	0	0	0	0	0	0	0	0	0	0	0	0	0	1	2	0	0	1	0	0	0	0	0	0	0	0	0	0	0	0	1	1
A0A087WU05;A0A087WY48;Q8IY22-3;Q8IY22-2;Q8IY22	A0A087WU05;A0A087WY48;Q8IY22-3;Q8IY22-2;Q8IY22	2;2;2;2;2	2;2;2;2;2	2;2;2;2;2	C-Maf-inducing protein	CMIP	tr|A0A087WU05|A0A087WU05_HUMAN C-Maf-inducing protein OS=Homo sapiens OX=9606 GN=CMIP PE=1 SV=1;tr|A0A087WY48|A0A087WY48_HUMAN C-Maf-inducing protein OS=Homo sapiens OX=9606 GN=CMIP PE=1 SV=1;sp|Q8IY22-3|CMIP_HUMAN Isoform 3 of C-Maf-inducing protein OS=Ho	5	2	2	2	0	0	0	0	0	0	0	0	0	0	2	1	0	0	0	0	0	0	0	0	0	1	1	1	1	0	0	0	0	0	0	0	0	0	0	0	0	0
Q13030;K9JI14;E7EQF3;A0A2R8Y7F9;A0A087WU29;A0A0C4DFT7;P02724-3;P02724-2;P02724	Q13030;K9JI14;E7EQF3;A0A2R8Y7F9;A0A087WU29;A0A0C4DFT7;P02724-3;P02724-2;P02724	1;1;1;1;1;1;1;1;1	1;1;1;1;1;1;1;1;1	1;1;1;1;1;1;1;1;1	Glycophorin-A	GPErik;GYPA	tr|Q13030|Q13030_HUMAN Glycophorin Erik I-IV OS=Homo sapiens OX=9606 GN=GYPA PE=1 SV=1;tr|K9JI14|K9JI14_HUMAN Glycophorin-A (Fragment) OS=Homo sapiens OX=9606 GN=GYPA PE=1 SV=1;tr|E7EQF3|E7EQF3_HUMAN Glycophorin OS=Homo sapiens OX=9606 GN=GYPA PE=1 SV=1;tr	9	1	1	1	0	0	1	0	0	0	0	0	0	0	0	0	0	0	0	0	0	0	0	0	0	1	0	0	1	0	0	0	0	0	0	0	0	0	0	1	0	0
A0A087WUQ6;P07203;A0A2R8Y6B6;A0A494C1C9;A0A494C118;P07203-2	A0A087WUQ6;P07203;A0A2R8Y6B6	5;5;4;2;2;2	5;5;4;2;2;2	5;5;4;2;2;2	Glutathione peroxidase;Glutathione peroxidase 1	GPX1	tr|A0A087WUQ6|A0A087WUQ6_HUMAN Glutathione peroxidase OS=Homo sapiens OX=9606 GN=GPX1 PE=1 SV=1;sp|P07203|GPX1_HUMAN Glutathione peroxidase 1 OS=Homo sapiens OX=9606 GN=GPX1 PE=1 SV=4;tr|A0A2R8Y6B6|A0A2R8Y6B6_HUMAN Glutathione peroxidase 1 OS=Homo sapiens	6	5	5	5	0	0	0	2	0	2	0	0	0	5	5	5	0	0	0	0	0	0	2	4	4	4	3	4	4	0	0	2	2	1	2	2	2	0	0	0	2	0
A0A087WUV8;A0A087X2B5;P35613-3;P35613-4;P35613-2;P35613;R4GN83;R4GMX5;I3L192	A0A087WUV8;A0A087X2B5;P35613-3;P35613-4;P35613-2;P35613	3;3;3;3;3;3;1;1;1	3;3;3;3;3;3;1;1;1	3;3;3;3;3;3;1;1;1	Basigin	BSG	tr|A0A087WUV8|A0A087WUV8_HUMAN Basigin OS=Homo sapiens OX=9606 GN=BSG PE=1 SV=1;tr|A0A087X2B5|A0A087X2B5_HUMAN Basigin (Fragment) OS=Homo sapiens OX=9606 GN=BSG PE=1 SV=1;sp|P35613-3|BASI_HUMAN Isoform 3 of Basigin OS=Homo sapiens OX=9606 GN=BSG;sp|P35613-	9	3	3	3	0	0	0	0	0	0	0	0	0	0	1	2	0	0	0	0	0	0	0	1	0	1	2	1	0	0	0	0	0	0	0	0	0	0	0	0	0	0
A0A087WUZ3;Q01082;Q01082-3;Q01082-2;F8W6C1	A0A087WUZ3;Q01082;Q01082-3;Q01082-2	9;9;7;7;4	6;6;4;4;1	6;6;4;4;1	Spectrin beta chain, non-erythrocytic 1	SPTBN1	tr|A0A087WUZ3|A0A087WUZ3_HUMAN Spectrin beta chain OS=Homo sapiens OX=9606 GN=SPTBN1 PE=1 SV=1;sp|Q01082|SPTB2_HUMAN Spectrin beta chain, non-erythrocytic 1 OS=Homo sapiens OX=9606 GN=SPTBN1 PE=1 SV=2;sp|Q01082-3|SPTB2_HUMAN Isoform 2 of Spectrin beta chai	5	9	6	6	0	0	0	0	0	0	0	0	0	3	2	2	0	0	0	0	0	0	0	0	2	1	1	1	4	3	3	0	0	0	0	2	0	0	0	0	0	0
A0A087WVP1;Q14517	A0A087WVP1;Q14517	5;5	5;5	5;5	Protocadherin Fat 1;Protocadherin Fat 1, nuclear form	FAT1	tr|A0A087WVP1|A0A087WVP1_HUMAN Protocadherin Fat 1 OS=Homo sapiens OX=9606 GN=FAT1 PE=1 SV=1;sp|Q14517|FAT1_HUMAN Protocadherin Fat 1 OS=Homo sapiens OX=9606 GN=FAT1 PE=1 SV=2	2	5	5	5	0	0	0	0	0	0	0	0	0	0	0	0	0	0	0	0	0	0	0	0	0	0	0	0	0	0	0	0	0	0	2	4	1	0	0	0	0	0
A0A087WVQ6;Q00610-2;Q00610;J3KS13;P53675-2;P53675;A0A087WX41;K7EJJ5;J3KRF5;J3KSQ2;F5H5N6;A0A087WV74;A0A087WXH4	A0A087WVQ6;Q00610-2;Q00610	42;42;42;15;10;10;9;5;4;2;1;1;1	42;42;42;15;10;10;9;5;4;2;1;1;1	42;42;42;15;10;10;9;5;4;2;1;1;1	Clathrin heavy chain;Clathrin heavy chain 1	CLTC	tr|A0A087WVQ6|A0A087WVQ6_HUMAN Clathrin heavy chain OS=Homo sapiens OX=9606 GN=CLTC PE=1 SV=1;sp|Q00610-2|CLH1_HUMAN Isoform 2 of Clathrin heavy chain 1 OS=Homo sapiens OX=9606 GN=CLTC;sp|Q00610|CLH1_HUMAN Clathrin heavy chain 1 OS=Homo sapiens OX=9606 GN=	13	42	42	42	1	0	1	4	3	7	0	0	0	29	33	30	0	0	0	0	0	0	19	22	20	26	29	26	16	5	4	0	0	0	11	12	8	1	0	1	4	3
A0A087WVZ1;A0A0D9SG12;A0A2R8Y645;A0A2R8Y4A4;A0A2U3TZJ9;A0A2R8YFS5;A0A2R8YFR4;A0A0J9YVQ7;A0A2R8YCW1;A0A2R8YF78;A0A0D9SFB3;F6S8Q4;A0A2R8Y5G6;A0A2R8Y7T2;A0A2R8YDT5;A0A0D9SF53;O00571-2;O15523-2;O15523;O00571	A0A087WVZ1;A0A0D9SG12;A0A2R8Y645;A0A2R8Y4A4;A0A2U3TZJ9;A0A2R8YFS5;A0A2R8YFR4;A0A0J9YVQ7;A0A2R8YCW1;A0A2R8YF78;A0A0D9SFB3;F6S8Q4;A0A2R8Y5G6;A0A2R8Y7T2;A0A2R8YDT5;A0A0D9SF53;O00571-2;O15523-2;O15523;O00571	1;1;1;1;1;1;1;1;1;1;1;1;1;1;1;1;1;1;1;1	1;1;1;1;1;1;1;1;1;1;1;1;1;1;1;1;1;1;1;1	1;1;1;1;1;1;1;1;1;1;1;1;1;1;1;1;1;1;1;1	ATP-dependent RNA helicase DDX3X;ATP-dependent RNA helicase DDX3Y	DDX3X;DDX3Y	tr|A0A087WVZ1|A0A087WVZ1_HUMAN ATP-dependent RNA helicase DDX3X (Fragment) OS=Homo sapiens OX=9606 GN=DDX3X PE=1 SV=2;tr|A0A0D9SG12|A0A0D9SG12_HUMAN ATP-dependent RNA helicase DDX3X OS=Homo sapiens OX=9606 GN=DDX3X PE=1 SV=1;tr|A0A2R8Y645|A0A2R8Y645_HUMAN	20	1	1	1	0	0	0	0	1	1	0	0	0	1	0	0	0	0	0	0	0	0	1	1	1	1	1	1	1	1	1	1	1	0	0	0	0	0	0	0	0	1
A0A087WW49;A0A075B7B6	A0A087WW49;A0A075B7B6	3;2	1;1	1;1		IGHV4OR15-8	tr|A0A087WW49|A0A087WW49_HUMAN Ig-like domain-containing protein (Fragment) OS=Homo sapiens OX=9606 PE=4 SV=1;tr|A0A075B7B6|A0A075B7B6_HUMAN Immunoglobulin heavy variable 4/OR15-8 (non-functional) (Fragment) OS=Homo sapiens OX=9606 GN=IGHV4OR15-8 PE=4 SV=1	2	3	1	1	0	1	0	0	0	0	0	0	1	1	0	0	0	0	0	1	1	1	0	0	0	0	0	0	3	3	3	0	0	0	0	0	0	0	0	0	0	0
A0A087X0Q4;A0A087WW87;P01614	A0A087X0Q4;A0A087WW87;P01614	3;3;3	1;1;1	1;1;1	Ig kappa chain V-II region Cum	IGKV2-40	tr|A0A087X0Q4|A0A087X0Q4_HUMAN Immunoglobulin kappa variable 2-40 OS=Homo sapiens OX=9606 GN=IGKV2-40 PE=1 SV=1;sp|A0A087WW87|KV240_HUMAN Immunoglobulin kappa variable 2-40 OS=Homo sapiens OX=9606 GN=IGKV2-40 PE=3 SV=2;sp|P01614|KVD40_HUMAN Immunoglobulin	3	3	1	1	1	1	2	1	1	0	2	1	1	1	1	1	1	1	1	2	2	2	1	1	1	1	1	1	2	3	2	0	1	1	2	1	1	0	0	0	0	0
A0A087WWC0;A0A087X1F1;A0A087X1M5;A0A087X0U8;A0A087WXC9;Q13477-2;Q13477-3;Q13477;U3KQ59;Q13477-4	A0A087WWC0;A0A087X1F1;A0A087X1M5;A0A087X0U8;A0A087WXC9;Q13477-2;Q13477-3;Q13477;U3KQ59;Q13477-4	2;2;2;2;2;2;2;2;1;1	2;2;2;2;2;2;2;2;1;1	2;2;2;2;2;2;2;2;1;1	Mucosal addressin cell adhesion molecule 1	MADCAM1	tr|A0A087WWC0|A0A087WWC0_HUMAN Mucosal addressin cell adhesion molecule 1 OS=Homo sapiens OX=9606 GN=MADCAM1 PE=1 SV=1;tr|A0A087X1F1|A0A087X1F1_HUMAN Mucosal addressin cell adhesion molecule 1 OS=Homo sapiens OX=9606 GN=MADCAM1 PE=1 SV=1;tr|A0A087X1M5|A0A0	10	2	2	2	1	2	1	0	0	0	0	0	0	0	0	0	0	0	0	0	0	0	0	0	0	0	0	0	0	0	0	0	0	0	2	1	0	1	2	1	0	0
A0A087WX77;P13591;A0A087WWD4;A0A087WV75;P13591-5;A0A087WVU1;A0A0D9SF98;A0A087WWJ5;A0A087X1V2;P13591-6;A0A087WZS4;A0A0C4DGS4;A0A087WTR3	A0A087WX77;P13591;A0A087WWD4;A0A087WV75;P13591-5;A0A087WVU1;A0A0D9SF98;A0A087WWJ5	12;12;11;11;9;6;6;6;5;5;3;3;2	1;1;0;0;1;0;0;0;0;0;0;0;0	1;1;0;0;1;0;0;0;0;0;0;0;0	Neural cell adhesion molecule 1	NCAM1	tr|A0A087WX77|A0A087WX77_HUMAN Neural cell adhesion molecule 1 OS=Homo sapiens OX=9606 GN=NCAM1 PE=1 SV=1;sp|P13591|NCAM1_HUMAN Neural cell adhesion molecule 1 OS=Homo sapiens OX=9606 GN=NCAM1 PE=1 SV=3;tr|A0A087WWD4|A0A087WWD4_HUMAN Neural cell adhesion m	13	12	1	1	8	7	7	0	0	0	0	0	0	0	0	0	0	0	0	0	0	0	0	0	0	0	0	0	0	0	0	0	0	0	12	8	10	1	0	0	0	0
A0A087WYF1;A0A087WX80;P24043	A0A087WYF1;A0A087WX80;P24043	9;9;9	9;9;9	9;9;9	Laminin subunit alpha-2	LAMA2	tr|A0A087WYF1|A0A087WYF1_HUMAN Laminin subunit alpha-2 OS=Homo sapiens OX=9606 GN=LAMA2 PE=1 SV=1;tr|A0A087WX80|A0A087WX80_HUMAN Laminin subunit alpha-2 OS=Homo sapiens OX=9606 GN=LAMA2 PE=1 SV=1;sp|P24043|LAMA2_HUMAN Laminin subunit alpha-2 OS=Homo sapien	3	9	9	9	0	0	0	0	0	0	0	0	0	0	0	0	0	0	0	0	0	0	0	0	0	0	0	0	0	0	0	0	0	0	5	5	6	0	0	0	0	0
A0A087WXP3;E9PEE8;P18564-2;P18564	A0A087WXP3;E9PEE8;P18564-2;P18564	1;1;1;1	1;1;1;1	1;1;1;1	Integrin beta;Integrin beta-6	ITGB6	tr|A0A087WXP3|A0A087WXP3_HUMAN Integrin beta OS=Homo sapiens OX=9606 GN=ITGB6 PE=1 SV=1;tr|E9PEE8|E9PEE8_HUMAN Integrin beta OS=Homo sapiens OX=9606 GN=ITGB6 PE=1 SV=1;sp|P18564-2|ITB6_HUMAN Isoform 2 of Integrin beta-6 OS=Homo sapiens OX=9606 GN=ITGB6;sp|	4	1	1	1	0	0	0	0	0	0	0	0	0	1	1	1	0	0	0	0	0	0	1	0	1	1	1	0	1	0	0	0	0	0	0	0	1	0	0	0	0	0
A0A087WXS7;O43681	A0A087WXS7;O43681	4;4	4;4	4;4	ATPase ASNA1	ASNA1	tr|A0A087WXS7|A0A087WXS7_HUMAN ATPase ASNA1 OS=Homo sapiens OX=9606 GN=ASNA1 PE=1 SV=1;sp|O43681|ASNA_HUMAN ATPase ASNA1 OS=Homo sapiens OX=9606 GN=ASNA1 PE=1 SV=2	2	4	4	4	0	0	0	0	0	0	0	0	0	0	0	0	0	0	0	0	0	0	0	0	0	0	0	0	0	0	0	0	0	0	3	2	3	0	0	0	0	0
A0A499FIX8;H7BXI1;A0A087WXU3;A0FGR8-5;A0FGR8-2;A0FGR8;A0FGR8-6	A0A499FIX8;H7BXI1;A0A087WXU3;A0FGR8-5;A0FGR8-2;A0FGR8;A0FGR8-6	2;2;2;2;2;2;2	2;2;2;2;2;2;2	2;2;2;2;2;2;2	Extended synaptotagmin-2	ESYT2	tr|A0A499FIX8|A0A499FIX8_HUMAN Extended synaptotagmin-2 OS=Homo sapiens OX=9606 GN=ESYT2 PE=1 SV=1;tr|H7BXI1|H7BXI1_HUMAN Extended synaptotagmin-2 OS=Homo sapiens OX=9606 GN=ESYT2 PE=1 SV=2;tr|A0A087WXU3|A0A087WXU3_HUMAN Extended synaptotagmin-2 OS=Homo sa	7	2	2	2	0	0	0	0	0	0	0	0	0	0	2	0	0	0	0	0	0	0	0	0	0	0	0	0	0	0	0	0	0	0	0	0	0	0	0	0	0	0
H7BXT3;A0A087WZR0;A0A087WY68;P29122-6;P29122-5;P29122-4;P29122-2;P29122-8;P29122;P29122-7;H0Y3Q0;A0A087X025;H0YKZ4;P29122-3	H7BXT3;A0A087WZR0;A0A087WY68;P29122-6;P29122-5;P29122-4;P29122-2;P29122-8;P29122;P29122-7;H0Y3Q0	3;3;3;3;3;3;3;3;3;3;2;1;1;1	3;3;3;3;3;3;3;3;3;3;2;1;1;1	3;3;3;3;3;3;3;3;3;3;2;1;1;1	Proprotein convertase subtilisin/kexin type 6	PCSK6	tr|H7BXT3|H7BXT3_HUMAN Proprotein convertase subtilisin/kexin type 6 OS=Homo sapiens OX=9606 GN=PCSK6 PE=1 SV=2;tr|A0A087WZR0|A0A087WZR0_HUMAN Proprotein convertase subtilisin/kexin type 6 OS=Homo sapiens OX=9606 GN=PCSK6 PE=1 SV=1;tr|A0A087WY68|A0A087WY68	14	3	3	3	0	0	0	0	0	0	0	0	0	0	0	0	0	0	0	0	0	0	0	0	0	0	0	0	0	0	0	2	1	1	0	1	0	0	0	0	0	0
A0A087WY82;Q9Y624;Q9Y624-2	A0A087WY82;Q9Y624;Q9Y624-2	5;5;4	5;5;4	5;5;4	Junctional adhesion molecule A	F11R	tr|A0A087WY82|A0A087WY82_HUMAN Junctional adhesion molecule A OS=Homo sapiens OX=9606 GN=F11R PE=1 SV=1;sp|Q9Y624|JAM1_HUMAN Junctional adhesion molecule A OS=Homo sapiens OX=9606 GN=F11R PE=1 SV=1;sp|Q9Y624-2|JAM1_HUMAN Isoform 2 of Junctional adhesion mo	3	5	5	5	0	0	0	0	0	0	0	0	0	5	2	2	0	0	0	0	0	0	1	1	1	1	2	1	1	1	1	0	0	0	3	2	3	0	0	0	0	0
A0A087WYC1;P34932	A0A087WYC1;P34932	1;1	1;1	1;1	Heat shock 70 kDa protein 4	HSPA4	tr|A0A087WYC1|A0A087WYC1_HUMAN Heat shock 70 kDa protein 4 OS=Homo sapiens OX=9606 GN=HSPA4 PE=1 SV=1;sp|P34932|HSP74_HUMAN Heat shock 70 kDa protein 4 OS=Homo sapiens OX=9606 GN=HSPA4 PE=1 SV=4	2	1	1	1	0	0	0	0	0	0	0	0	0	0	0	0	0	0	0	0	0	0	0	0	0	0	0	0	0	1	0	0	0	0	0	0	0	0	0	0	0	0
A0A087WZ51;A0A087WYR3;O43399-6;O43399-2;O43399-4;O43399;O43399-3;O43399-5;O43399-7	A0A087WZ51;A0A087WYR3;O43399-6;O43399-2;O43399-4;O43399;O43399-3;O43399-5;O43399-7	1;1;1;1;1;1;1;1;1	1;1;1;1;1;1;1;1;1	1;1;1;1;1;1;1;1;1	Tumor protein D54	TPD52L2	tr|A0A087WZ51|A0A087WZ51_HUMAN Tumor protein D54 OS=Homo sapiens OX=9606 GN=TPD52L2 PE=1 SV=1;tr|A0A087WYR3|A0A087WYR3_HUMAN Tumor protein D54 OS=Homo sapiens OX=9606 GN=TPD52L2 PE=1 SV=1;sp|O43399-6|TPD54_HUMAN Isoform 6 of Tumor protein D54 OS=Homo sapie	9	1	1	1	0	0	0	0	0	0	0	0	0	0	0	0	0	0	0	1	1	1	0	0	0	0	0	0	0	0	0	0	0	0	0	0	0	0	0	0	0	0
C9JWG0;C9JVG3;C9JQU9;C9JNZ1;A0A087WYS1;E7EUC7;Q16851-2;Q16851;C9JTZ5;C9JUW1;F2Z3H1	C9JWG0;C9JVG3;C9JQU9;C9JNZ1;A0A087WYS1;E7EUC7;Q16851-2;Q16851;C9JTZ5;C9JUW1	3;3;3;3;3;3;3;3;2;2;1	3;3;3;3;3;3;3;3;2;2;1	3;3;3;3;3;3;3;3;2;2;1	UTP--glucose-1-phosphate uridylyltransferase	UGP2	tr|C9JWG0|C9JWG0_HUMAN UTP--glucose-1-phosphate uridylyltransferase (Fragment) OS=Homo sapiens OX=9606 GN=UGP2 PE=1 SV=1;tr|C9JVG3|C9JVG3_HUMAN UTP--glucose-1-phosphate uridylyltransferase (Fragment) OS=Homo sapiens OX=9606 GN=UGP2 PE=1 SV=8;tr|C9JQU9|C9JQ	11	3	3	3	0	0	0	0	0	0	0	0	0	1	1	2	0	0	0	0	0	0	1	1	1	2	2	1	2	1	0	0	0	0	0	0	0	0	0	0	0	0
B4DDC6;A0A087WYT3;Q15185-4;Q15185;Q15185-2;Q15185-3	B4DDC6;A0A087WYT3;Q15185-4;Q15185;Q15185-2;Q15185-3	2;2;2;2;1;1	2;2;2;2;1;1	2;2;2;2;1;1	Prostaglandin E synthase 3	PTGES3	tr|B4DDC6|B4DDC6_HUMAN Prostaglandin E synthase 3 OS=Homo sapiens OX=9606 GN=PTGES3 PE=1 SV=1;tr|A0A087WYT3|A0A087WYT3_HUMAN Prostaglandin E synthase 3 OS=Homo sapiens OX=9606 GN=PTGES3 PE=1 SV=1;sp|Q15185-4|TEBP_HUMAN Isoform 4 of Prostaglandin E synthase	6	2	2	2	0	0	0	0	0	0	0	0	0	0	0	0	0	0	0	0	0	0	0	0	0	0	0	0	0	0	0	0	0	0	2	2	2	0	0	0	0	0
Q9UHG9;A0A087WZZ4;A0A0A0MQS8;A0A2R8YEH1;Q02094	Q9UHG9;A0A087WZZ4;A0A0A0MQS8;A0A2R8YEH1;Q02094	1;1;1;1;1	1;1;1;1;1	1;1;1;1;1	Ammonium transporter Rh type A	RHAG	tr|Q9UHG9|Q9UHG9_HUMAN Ammonium transporter Rh type A OS=Homo sapiens OX=9606 GN=RHAG PE=1 SV=1;tr|A0A087WZZ4|A0A087WZZ4_HUMAN Ammonium transporter Rh type A OS=Homo sapiens OX=9606 GN=RHAG PE=1 SV=1;tr|A0A0A0MQS8|A0A0A0MQS8_HUMAN Ammonium transporter Rh t	5	1	1	1	0	0	0	0	0	0	0	0	0	1	1	1	0	0	0	0	0	0	0	0	0	0	0	1	1	0	0	0	0	0	0	0	0	0	0	0	0	0
Q9Y3A5;A0A087X020;F8WE72	Q9Y3A5;A0A087X020	3;3;1	3;3;1	3;3;1	Ribosome maturation protein SBDS	SBDS	sp|Q9Y3A5|SBDS_HUMAN Ribosome maturation protein SBDS OS=Homo sapiens OX=9606 GN=SBDS PE=1 SV=4;tr|A0A087X020|A0A087X020_HUMAN Ribosome maturation protein SBDS OS=Homo sapiens OX=9606 GN=SBDS PE=1 SV=1	3	3	3	3	0	0	0	0	0	0	0	0	0	1	0	1	0	0	0	0	0	0	1	1	0	2	1	1	1	3	1	0	0	0	0	0	0	0	0	0	0	0
A0A087X054;A0A494C039;Q9Y4L1;E9PJ21;A0A087WWI4;K7EQK2;Q9Y4L1-2;J3QL06;J3KTF1;Q9BST8;J3QQH7;J3QLE9	A0A087X054;A0A494C039;Q9Y4L1;E9PJ21;A0A087WWI4;K7EQK2;Q9Y4L1-2	9;9;9;8;8;8;8;3;3;2;2;2	9;9;9;8;8;8;8;3;3;2;2;2	9;9;9;8;8;8;8;3;3;2;2;2	Hypoxia up-regulated protein 1	HYOU1	tr|A0A087X054|A0A087X054_HUMAN Hypoxia up-regulated protein 1 OS=Homo sapiens OX=9606 GN=HYOU1 PE=1 SV=1;tr|A0A494C039|A0A494C039_HUMAN Hypoxia up-regulated protein 1 OS=Homo sapiens OX=9606 GN=HYOU1 PE=1 SV=1;sp|Q9Y4L1|HYOU1_HUMAN Hypoxia up-regulated pro	12	9	9	9	0	0	0	0	2	1	0	0	0	0	1	0	0	0	0	0	0	0	4	3	2	0	2	0	1	0	0	0	1	0	0	0	0	0	0	0	0	2
A0A087X089;Q16627;Q16627-2	A0A087X089;Q16627;Q16627-2	2;2;2	2;2;2	2;2;2	C-C motif chemokine;C-C motif chemokine 14;HCC-1(3-74);HCC-1(4-74);HCC-1(9-74)	CCL14	tr|A0A087X089|A0A087X089_HUMAN C-C motif chemokine OS=Homo sapiens OX=9606 GN=CCL14 PE=1 SV=1;sp|Q16627|CCL14_HUMAN C-C motif chemokine 14 OS=Homo sapiens OX=9606 GN=CCL14 PE=1 SV=1;sp|Q16627-2|CCL14_HUMAN Isoform HCC-3 of C-C motif chemokine 14 OS=Homo sa	3	2	2	2	0	0	0	2	2	2	0	0	0	2	1	1	0	0	0	0	0	1	2	2	2	0	0	0	1	1	1	0	1	1	0	0	0	0	0	0	2	2
P09668;A0A087X0D5;E9PKT6	P09668;A0A087X0D5	3;3;1	3;3;1	3;3;1	Pro-cathepsin H;Cathepsin H mini chain;Cathepsin H;Cathepsin H heavy chain;Cathepsin H light chain	CTSH	sp|P09668|CATH_HUMAN Pro-cathepsin H OS=Homo sapiens OX=9606 GN=CTSH PE=1 SV=4;tr|A0A087X0D5|A0A087X0D5_HUMAN Pro-cathepsin H OS=Homo sapiens OX=9606 GN=CTSH PE=1 SV=1	3	3	3	3	0	0	0	0	0	0	0	0	0	1	2	1	0	0	0	0	0	0	1	2	2	0	0	0	0	0	0	0	0	0	0	0	0	0	0	0	0	0
A0A087X0K1;Q9Y376	A0A087X0K1;Q9Y376	3;3	3;3	3;3	Calcium-binding protein 39	CAB39	tr|A0A087X0K1|A0A087X0K1_HUMAN Calcium-binding protein 39 OS=Homo sapiens OX=9606 GN=CAB39 PE=1 SV=1;sp|Q9Y376|CAB39_HUMAN Calcium-binding protein 39 OS=Homo sapiens OX=9606 GN=CAB39 PE=1 SV=1	2	3	3	3	0	0	1	0	0	0	0	0	0	0	0	0	0	0	0	1	1	1	0	0	0	0	0	0	1	0	0	0	0	0	0	0	0	0	0	1	0	0
A0A087X0P0;Q02224-3;Q02224;D6RBW0;D6RHK2	A0A087X0P0;Q02224-3;Q02224;D6RBW0	3;3;3;2;1	3;3;3;2;1	3;3;3;2;1	Kinesin-like protein;Centromere-associated protein E	CENPE	tr|A0A087X0P0|A0A087X0P0_HUMAN Centromere-associated protein E OS=Homo sapiens OX=9606 GN=CENPE PE=1 SV=1;sp|Q02224-3|CENPE_HUMAN Isoform 3 of Centromere-associated protein E OS=Homo sapiens OX=9606 GN=CENPE;sp|Q02224|CENPE_HUMAN Centromere-associated prot	5	3	3	3	0	0	0	0	0	0	0	0	0	0	0	0	2	2	2	0	0	0	0	0	0	1	0	0	0	0	0	0	0	0	0	0	0	0	0	0	0	0
A0A087X0S5;P12109	A0A087X0S5;P12109	4;4	4;4	4;4	Collagen alpha-1(VI) chain	COL6A1	tr|A0A087X0S5|A0A087X0S5_HUMAN Collagen alpha-1(VI) chain OS=Homo sapiens OX=9606 GN=COL6A1 PE=1 SV=1;sp|P12109|CO6A1_HUMAN Collagen alpha-1(VI) chain OS=Homo sapiens OX=9606 GN=COL6A1 PE=1 SV=3	2	4	4	4	0	0	0	0	0	0	0	0	0	0	1	0	0	0	0	0	0	0	0	0	0	3	3	3	0	0	0	0	0	0	0	0	0	0	0	0	0	0
A0A087X188;Q9UBW5;Q9UBW5-3;S4R418;Q9UBW5-2;A0A0A0MT10;S4R3J0;O00499-3;O00499-8;O00499-4;O00499-6;O00499-11;O00499-9;O00499-2;O00499-5;O00499-7;O00499;O00499-10;P49418-2;P49418	A0A087X188;Q9UBW5;Q9UBW5-3;S4R418;Q9UBW5-2;A0A0A0MT10	18;18;17;16;16;16;1;1;1;1;1;1;1;1;1;1;1;1;1;1	18;18;17;16;16;16;1;1;1;1;1;1;1;1;1;1;1;1;1;1	18;18;17;16;16;16;1;1;1;1;1;1;1;1;1;1;1;1;1;1	Bridging integrator 2	BIN2	tr|A0A087X188|A0A087X188_HUMAN Bridging integrator 2 OS=Homo sapiens OX=9606 GN=BIN2 PE=1 SV=1;sp|Q9UBW5|BIN2_HUMAN Bridging integrator 2 OS=Homo sapiens OX=9606 GN=BIN2 PE=1 SV=3;sp|Q9UBW5-3|BIN2_HUMAN Isoform 3 of Bridging integrator 2 OS=Homo sapiens OX	20	18	18	18	0	0	0	4	1	1	0	0	0	9	10	9	0	0	0	0	0	0	8	8	11	12	11	9	10	7	10	0	0	0	10	9	6	0	0	0	4	1
A0A087X1J7;P22352;H0YBE4;E5RG32;H0YC19	A0A087X1J7;P22352	5;5;2;1;1	5;5;2;1;1	5;5;2;1;1	Glutathione peroxidase;Glutathione peroxidase 3	GPX3	tr|A0A087X1J7|A0A087X1J7_HUMAN Glutathione peroxidase OS=Homo sapiens OX=9606 GN=GPX3 PE=1 SV=1;sp|P22352|GPX3_HUMAN Glutathione peroxidase 3 OS=Homo sapiens OX=9606 GN=GPX3 PE=1 SV=2	5	5	5	5	0	0	0	1	1	2	1	3	2	2	1	2	4	4	3	4	4	4	0	0	0	1	0	1	1	1	0	4	4	5	2	1	3	0	0	0	1	1
J3KQV6;J3QT67;J3QT66;J3QT69;J3QT50;J3QT43;J3QT95;A0A087X1P5;J3KQ41;Q9H9Q2;Q9H9Q2-3	J3KQV6;J3QT67;J3QT66;J3QT69;J3QT50;J3QT43;J3QT95;A0A087X1P5;J3KQ41;Q9H9Q2;Q9H9Q2-3	1;1;1;1;1;1;1;1;1;1;1	1;1;1;1;1;1;1;1;1;1;1	1;1;1;1;1;1;1;1;1;1;1	COP9 signalosome complex subunit 7b	COPS7B	tr|J3KQV6|J3KQV6_HUMAN COP9 signalosome complex subunit 7b OS=Homo sapiens OX=9606 GN=COPS7B PE=1 SV=1;tr|J3QT67|J3QT67_HUMAN COP9 signalosome complex subunit 7b OS=Homo sapiens OX=9606 GN=COPS7B PE=1 SV=1;tr|J3QT66|J3QT66_HUMAN COP9 signalosome complex su	11	1	1	1	0	0	0	0	0	0	0	0	0	0	0	0	0	0	0	0	0	0	0	0	0	0	0	0	0	0	0	0	0	0	0	1	0	0	0	0	0	0
Q6PID9;A0A087X1T7;H0YMF1;P16112-3;P16112-2;P16112	Q6PID9;A0A087X1T7;H0YMF1;P16112-3;P16112-2;P16112	3;3;3;3;3;3	3;3;3;3;3;3	3;3;3;3;3;3	Aggrecan core protein;Aggrecan core protein 2	ACAN	tr|Q6PID9|Q6PID9_HUMAN Aggrecan OS=Homo sapiens OX=9606 GN=ACAN PE=1 SV=1;tr|A0A087X1T7|A0A087X1T7_HUMAN Aggrecan core protein OS=Homo sapiens OX=9606 GN=ACAN PE=1 SV=1;tr|H0YMF1|H0YMF1_HUMAN Aggrecan core protein OS=Homo sapiens OX=9606 GN=ACAN PE=1 SV=2;	6	3	3	3	0	0	0	0	0	0	0	0	0	0	0	0	0	0	0	0	0	0	0	0	0	0	0	0	0	0	0	0	0	0	2	2	3	0	0	0	0	0
A0A087X271;H3BVI6;B4DDF4;B4DUT8;Q99439;K7ES69;A0A087X1X5;Q99439-2;A0A087WV51;H3BQH0;Q15417-3;Q15417	A0A087X271;H3BVI6;B4DDF4;B4DUT8;Q99439;K7ES69;A0A087X1X5;Q99439-2	6;6;6;6;6;4;4;4;2;2;1;1	6;6;6;6;6;4;4;4;2;2;1;1	6;6;6;6;6;4;4;4;2;2;1;1	Calponin;Calponin-2	CNN2	tr|A0A087X271|A0A087X271_HUMAN Calponin (Fragment) OS=Homo sapiens OX=9606 GN=CNN2 PE=1 SV=1;tr|H3BVI6|H3BVI6_HUMAN Calponin OS=Homo sapiens OX=9606 GN=CNN2 PE=1 SV=2;tr|B4DDF4|B4DDF4_HUMAN Calponin OS=Homo sapiens OX=9606 GN=CNN2 PE=1 SV=1;tr|B4DUT8|B4DUT	12	6	6	6	0	0	0	3	4	4	0	0	0	3	3	1	0	0	0	0	1	1	3	4	3	4	3	2	2	2	2	3	6	4	0	2	1	0	0	0	3	4
A0A087X296;P23219-4;P23219-3;P23219-2;P23219;P23219-6;P23219-5;A0A2R8YDM0;X6RJD6;P35354	A0A087X296;P23219-4;P23219-3;P23219-2;P23219;P23219-6;P23219-5;A0A2R8YDM0	11;11;11;11;11;11;11;9;1;1	11;11;11;11;11;11;11;9;1;1	11;11;11;11;11;11;11;9;1;1	Prostaglandin G/H synthase 1	PTGS1	tr|A0A087X296|A0A087X296_HUMAN Prostaglandin G/H synthase 1 OS=Homo sapiens OX=9606 GN=PTGS1 PE=1 SV=1;sp|P23219-4|PGH1_HUMAN Isoform 4 of Prostaglandin G/H synthase 1 OS=Homo sapiens OX=9606 GN=PTGS1;sp|P23219-3|PGH1_HUMAN Isoform 3 of Prostaglandin G/H s	10	11	11	11	0	1	0	2	1	0	0	0	0	6	7	6	0	0	0	0	0	0	5	6	5	8	8	8	6	1	0	0	0	0	5	3	3	0	1	0	2	1
A0A096LNH5;H7C1F6;H7C2G3;P0DPI2-2;A0A0B4J2H4;A0A0B4J2D5-2;P0DPI2;A0A0B4J2D5;A0A096LPI6;A0A096LNJ1;A0A096LP73;A0A2R8Y6K9;A0A2R8YDR7;F2Z2Q0;A0A096LP12	A0A096LNH5;H7C1F6;H7C2G3;P0DPI2-2;A0A0B4J2H4;A0A0B4J2D5-2;P0DPI2;A0A0B4J2D5;A0A096LPI6;A0A096LNJ1;A0A096LP73;A0A2R8Y6K9;A0A2R8YDR7;F2Z2Q0;A0A096LP12	2;2;2;2;2;2;2;2;2;1;1;1;1;1;1	2;2;2;2;2;2;2;2;2;1;1;1;1;1;1	2;2;2;2;2;2;2;2;2;1;1;1;1;1;1		C21orf33	tr|A0A096LNH5|A0A096LNH5_HUMAN Glutamine amidotransferase-like class 1 domain-containing protein 3B, mitochondrial OS=Homo sapiens OX=9606 GN=GATD3B PE=1 SV=1;tr|H7C1F6|H7C1F6_HUMAN Glutamine amidotransferase-like class 1 domain-containing protein 3A, mito	15	2	2	2	0	0	0	0	0	0	0	0	0	0	0	0	0	0	0	0	0	0	0	0	0	0	0	1	1	0	0	0	0	0	0	0	0	0	0	0	0	0
A0A096LPE2;P35542;A0A3B3ISW8;E9PR14;G3V1D9;P0DJI9-2	A0A096LPE2;P35542	8;5;3;3;3;3	5;5;0;0;0;0	5;5;0;0;0;0	Serum amyloid A-4 protein	SAA2-SAA4;SAA4	tr|A0A096LPE2|A0A096LPE2_HUMAN SAA2-SAA4 readthrough OS=Homo sapiens OX=9606 GN=SAA2-SAA4 PE=4 SV=1;sp|P35542|SAA4_HUMAN Serum amyloid A-4 protein OS=Homo sapiens OX=9606 GN=SAA4 PE=1 SV=2	6	8	5	5	3	3	3	6	7	6	2	2	5	5	4	4	7	7	7	6	8	5	5	6	5	3	6	3	4	5	4	6	6	6	6	4	6	1	1	1	4	5
A0A0A0MR02;P45880-2;P45880;P45880-1;Q5JSD2;Q5JSD1;A2A3S1	A0A0A0MR02;P45880-2;P45880;P45880-1;Q5JSD2;Q5JSD1	6;6;6;6;3;3;1	6;6;6;6;3;3;1	6;6;6;6;3;3;1	Voltage-dependent anion-selective channel protein 2	VDAC2	tr|A0A0A0MR02|A0A0A0MR02_HUMAN Voltage-dependent anion-selective channel protein 2 (Fragment) OS=Homo sapiens OX=9606 GN=VDAC2 PE=1 SV=1;sp|P45880-2|VDAC2_HUMAN Isoform 2 of Voltage-dependent anion-selective channel protein 2 OS=Homo sapiens OX=9606 GN=VDA	7	6	6	6	0	0	0	0	0	0	0	0	0	4	3	5	0	0	0	0	0	0	2	1	2	3	4	3	3	0	0	0	0	0	0	0	0	0	0	0	0	0
G8JL96;A0A0A0MR60;Q13332-7;Q13332-5;Q13332-6;Q13332-3;Q13332-4;Q13332-2;Q13332	G8JL96;A0A0A0MR60;Q13332-7;Q13332-5;Q13332-6;Q13332-3;Q13332-4;Q13332-2;Q13332	1;1;1;1;1;1;1;1;1	1;1;1;1;1;1;1;1;1	1;1;1;1;1;1;1;1;1	Protein-tyrosine-phosphatase;Receptor-type tyrosine-protein phosphatase S	PTPRS	tr|G8JL96|G8JL96_HUMAN Receptor-type tyrosine-protein phosphatase S OS=Homo sapiens OX=9606 GN=PTPRS PE=1 SV=2;tr|A0A0A0MR60|A0A0A0MR60_HUMAN Receptor-type tyrosine-protein phosphatase S OS=Homo sapiens OX=9606 GN=PTPRS PE=1 SV=1;sp|Q13332-7|PTPRS_HUMAN Is	9	1	1	1	0	0	0	0	1	0	0	0	0	0	0	0	0	0	0	0	0	0	0	0	0	0	0	0	0	0	0	0	0	0	0	0	0	0	0	0	0	1
A0A0A0MRA3;A0A0A0MTS7;Q8WZ42-3;Q8WZ42-10;Q8WZ42-9;Q8WZ42-5;Q8WZ42-11;Q8WZ42-4;Q8WZ42-7;Q8WZ42-2;Q8WZ42;Q8WZ42-8;Q8WZ42-13;Q8WZ42-12	A0A0A0MRA3;A0A0A0MTS7;Q8WZ42-3;Q8WZ42-10;Q8WZ42-9;Q8WZ42-5;Q8WZ42-11;Q8WZ42-4;Q8WZ42-7;Q8WZ42-2;Q8WZ42;Q8WZ42-8;Q8WZ42-13;Q8WZ42-12	3;3;3;3;3;3;3;3;3;3;3;3;3;3	3;3;3;3;3;3;3;3;3;3;3;3;3;3	3;3;3;3;3;3;3;3;3;3;3;3;3;3	Titin	TTN	tr|A0A0A0MRA3|A0A0A0MRA3_HUMAN Titin OS=Homo sapiens OX=9606 GN=TTN PE=1 SV=1;tr|A0A0A0MTS7|A0A0A0MTS7_HUMAN Titin OS=Homo sapiens OX=9606 GN=TTN PE=1 SV=1;sp|Q8WZ42-3|TITIN_HUMAN Isoform 3 of Titin OS=Homo sapiens OX=9606 GN=TTN;sp|Q8WZ42-10|TITIN_HUMAN I	14	3	3	3	0	0	0	1	1	1	1	0	0	0	0	0	1	1	1	0	0	0	0	0	0	0	0	0	0	0	0	0	0	0	1	0	0	0	0	0	1	1
A0A0A0MRE5;Q9ULH1;Q9ULH1-2;E5RHD7;H0YBF7	A0A0A0MRE5;Q9ULH1;Q9ULH1-2;E5RHD7;H0YBF7	2;2;2;1;1	2;2;2;1;1	2;2;2;1;1	Arf-GAP with SH3 domain, ANK repeat and PH domain-containing protein 1	ASAP1	tr|A0A0A0MRE5|A0A0A0MRE5_HUMAN Arf-GAP with SH3 domain, ANK repeat and PH domain-containing protein 1 OS=Homo sapiens OX=9606 GN=ASAP1 PE=1 SV=1;sp|Q9ULH1|ASAP1_HUMAN Arf-GAP with SH3 domain, ANK repeat and PH domain-containing protein 1 OS=Homo sapiens OX	5	2	2	2	0	0	0	0	0	0	0	0	0	0	0	0	0	0	0	0	0	0	0	0	0	0	0	2	0	0	0	0	0	0	0	0	0	0	0	0	0	0
P16885;A0A0A0MRF9;H3BQV5	P16885;A0A0A0MRF9	3;3;1	3;3;1	3;3;1	1-phosphatidylinositol 4,5-bisphosphate phosphodiesterase gamma-2;Phosphoinositide phospholipase C	PLCG2	sp|P16885|PLCG2_HUMAN 1-phosphatidylinositol 4,5-bisphosphate phosphodiesterase gamma-2 OS=Homo sapiens OX=9606 GN=PLCG2 PE=1 SV=4;tr|A0A0A0MRF9|A0A0A0MRF9_HUMAN 1-phosphatidylinositol 4,5-bisphosphate phosphodiesterase gamma OS=Homo sapiens OX=9606 GN=PLC	3	3	3	3	0	0	0	0	0	0	1	1	1	0	0	0	0	1	0	0	0	0	0	0	0	0	1	0	0	0	1	0	0	0	0	0	0	0	0	0	0	0
A0A0A0MRG2;P05067-3;P05067-4;P05067-5;P05067-6;P05067-7;P05067-11;P05067-8;P05067-9;P05067;E9PG40;P05067-10;H7C0V9;H7C2L2;P05067-2	A0A0A0MRG2;P05067-3;P05067-4;P05067-5;P05067-6;P05067-7;P05067-11;P05067-8;P05067-9;P05067;E9PG40;P05067-10;H7C0V9	11;11;11;11;11;11;11;11;11;11;10;10;8;2;2	11;11;11;11;11;11;11;11;11;11;10;10;8;2;2	10;10;10;10;10;10;10;10;10;10;9;9;7;2;2	Amyloid beta A4 protein;N-APP;Soluble APP-alpha;Soluble APP-beta;C99;Beta-amyloid protein 42;Beta-amyloid protein 40;C83;P3(42);P3(40);C80;Gamma-secretase C-terminal fragment 59;Gamma-secretase C-terminal fragment 57;Gamma-secretase C-terminal fragment 50;C31	APP	tr|A0A0A0MRG2|A0A0A0MRG2_HUMAN Amyloid-beta precursor protein OS=Homo sapiens OX=9606 GN=APP PE=1 SV=1;sp|P05067-3|A4_HUMAN Isoform L-APP677 of Amyloid-beta precursor protein OS=Homo sapiens OX=9606 GN=APP;sp|P05067-4|A4_HUMAN Isoform APP695 of Amyloid-bet	15	11	11	10	4	5	4	0	0	0	0	0	0	0	0	0	2	1	1	0	0	0	3	1	1	2	2	3	7	5	5	0	0	0	9	8	10	4	5	4	0	0
A0A0A0MRH3;Q9Y2W7-3;Q9Y2W7-2;Q9Y2W7	A0A0A0MRH3;Q9Y2W7-3;Q9Y2W7-2;Q9Y2W7	1;1;1;1	1;1;1;1	1;1;1;1	Calsenilin	KCNIP3	tr|A0A0A0MRH3|A0A0A0MRH3_HUMAN Calsenilin OS=Homo sapiens OX=9606 GN=KCNIP3 PE=1 SV=1;sp|Q9Y2W7-3|CSEN_HUMAN Isoform 3 of Calsenilin OS=Homo sapiens OX=9606 GN=KCNIP3;sp|Q9Y2W7-2|CSEN_HUMAN Isoform 2 of Calsenilin OS=Homo sapiens OX=9606 GN=KCNIP3;sp|Q9Y2W	4	1	1	1	0	0	0	0	0	0	0	0	0	0	1	1	0	0	0	0	0	0	0	1	1	0	0	0	0	0	0	0	0	0	0	0	0	0	0	0	0	0
H7C4X2;F8WDT3;F8WAV5;F8WAX2;F6S8N6;A0A3F2YNX8;A0A0A0MRJ6;H7BY58;P22061;P22061-2	H7C4X2;F8WDT3;F8WAV5;F8WAX2;F6S8N6;A0A3F2YNX8;A0A0A0MRJ6;H7BY58;P22061;P22061-2	1;1;1;1;1;1;1;1;1;1	1;1;1;1;1;1;1;1;1;1	1;1;1;1;1;1;1;1;1;1	Protein-L-isoaspartate O-methyltransferase;Protein-L-isoaspartate(D-aspartate) O-methyltransferase	PCMT1	tr|H7C4X2|H7C4X2_HUMAN Protein-L-isoaspartate(D-aspartate) O-methyltransferase OS=Homo sapiens OX=9606 GN=PCMT1 PE=1 SV=2;tr|F8WDT3|F8WDT3_HUMAN Protein-L-isoaspartate(D-aspartate) O-methyltransferase OS=Homo sapiens OX=9606 GN=PCMT1 PE=1 SV=2;tr|F8WAV5|F8	10	1	1	1	0	0	0	0	0	0	0	0	0	0	1	0	0	0	0	0	0	0	0	0	0	0	0	0	0	0	0	0	0	0	0	0	0	0	0	0	0	0
A0A0A0MRJ7;P12259	A0A0A0MRJ7;P12259	78;78	78;78	66;66	Coagulation factor V;Coagulation factor V heavy chain;Coagulation factor V light chain	F5	tr|A0A0A0MRJ7|A0A0A0MRJ7_HUMAN Coagulation factor V OS=Homo sapiens OX=9606 GN=F5 PE=1 SV=1;sp|P12259|FA5_HUMAN Coagulation factor V OS=Homo sapiens OX=9606 GN=F5 PE=1 SV=4	2	78	78	66	56	66	61	66	65	66	4	3	6	54	51	53	32	33	31	42	39	42	61	60	60	55	63	62	57	55	52	47	49	48	51	46	50	56	66	61	66	65
B6VEX4;A0A0A0MRT6;Q8IZP0-10;Q8IZP0-8;Q8IZP0-7;Q8IZP0-2;Q8IZP0-4;Q8IZP0-3;Q8IZP0-5;Q8IZP0-6;Q8IZP0-9;Q8IZP0-12;Q8IZP0;Q8IZP0-11	B6VEX4;A0A0A0MRT6;Q8IZP0-10;Q8IZP0-8;Q8IZP0-7;Q8IZP0-2;Q8IZP0-4;Q8IZP0-3;Q8IZP0-5;Q8IZP0-6;Q8IZP0-9;Q8IZP0-12;Q8IZP0;Q8IZP0-11	4;4;4;4;4;4;4;4;4;4;4;4;4;3	4;4;4;4;4;4;4;4;4;4;4;4;4;3	4;4;4;4;4;4;4;4;4;4;4;4;4;3	Abl interactor 1	ABI1	tr|B6VEX4|B6VEX4_HUMAN Abl interactor 1 OS=Homo sapiens OX=9606 GN=ABI1 PE=1 SV=1;tr|A0A0A0MRT6|A0A0A0MRT6_HUMAN Abl interactor 1 OS=Homo sapiens OX=9606 GN=ABI1 PE=1 SV=1;sp|Q8IZP0-10|ABI1_HUMAN Isoform 10 of Abl interactor 1 OS=Homo sapiens OX=9606 GN=AB	14	4	4	4	0	0	0	0	0	0	0	0	0	1	2	1	0	0	0	0	0	0	1	1	1	2	3	1	1	0	1	0	0	0	2	1	0	0	0	0	0	0
A0A0A0MRZ8;P04433	A0A0A0MRZ8;P04433	3;3	2;2	2;2	Ig kappa chain V-III region VG	IGKV3D-11	sp|A0A0A0MRZ8|KVD11_HUMAN Immunoglobulin kappa variable 3D-11 OS=Homo sapiens OX=9606 GN=IGKV3D-11 PE=3 SV=6;sp|P04433|KV311_HUMAN Immunoglobulin kappa variable 3-11 OS=Homo sapiens OX=9606 GN=IGKV3-11 PE=1 SV=1	2	3	2	2	1	0	0	0	0	0	2	2	3	1	1	1	0	0	1	3	2	2	1	1	1	1	1	1	2	3	2	0	0	1	1	1	1	1	0	0	0	0
P01857;A0A0A0MS08;A0A0A0MS07	P01857;A0A0A0MS08;A0A0A0MS07	17;17;14	8;8;7	6;6;5	Ig gamma-1 chain C region	IGHG1	sp|P01857|IGHG1_HUMAN Immunoglobulin heavy constant gamma 1 OS=Homo sapiens OX=9606 GN=IGHG1 PE=1 SV=1;tr|A0A0A0MS08|A0A0A0MS08_HUMAN Immunoglobulin heavy constant gamma 1 (Fragment) OS=Homo sapiens OX=9606 GN=IGHG1 PE=1 SV=1;tr|A0A0A0MS07|A0A0A0MS07_HUMAN	3	17	8	6	10	10	10	11	12	11	12	13	13	13	13	13	7	7	9	13	12	12	12	12	12	12	12	11	16	14	16	11	12	10	9	9	10	5	5	5	5	6
A0A0A0MS09;P01880;P01880-2	A0A0A0MS09;P01880;P01880-2	2;2;2	2;2;2	2;2;2	Ig delta chain C region	IGHD	tr|A0A0A0MS09|A0A0A0MS09_HUMAN Immunoglobulin heavy constant delta (Fragment) OS=Homo sapiens OX=9606 GN=IGHD PE=1 SV=1;sp|P01880|IGHD_HUMAN Immunoglobulin heavy constant delta OS=Homo sapiens OX=9606 GN=IGHD PE=1 SV=3;sp|P01880-2|IGHD_HUMAN Isoform 2 of I	3	2	2	2	0	0	0	0	0	1	1	1	2	1	0	0	1	1	1	1	1	1	2	1	2	2	1	2	2	2	2	1	0	1	0	0	0	0	0	0	0	0
A0A0A0MS14	A0A0A0MS14	1	1	1		IGHV1-45	sp|A0A0A0MS14|HV145_HUMAN Immunoglobulin heavy variable 1-45 OS=Homo sapiens OX=9606 GN=IGHV1-45 PE=3 SV=1	1	1	1	1	0	0	0	0	0	0	0	0	0	0	0	0	0	0	0	0	0	0	0	0	0	0	0	0	1	1	1	0	0	0	0	0	0	0	0	0	0	0
A0A0A0MS15	A0A0A0MS15	4	4	3		IGHV3-49	sp|A0A0A0MS15|HV349_HUMAN Immunoglobulin heavy variable 3-49 OS=Homo sapiens OX=9606 GN=IGHV3-49 PE=3 SV=1	1	4	4	3	1	1	1	1	1	1	1	2	2	2	2	2	0	1	1	2	2	1	1	0	1	1	1	1	4	3	3	1	1	1	1	1	1	1	1	1	1	1
P22694-2;P22694-4;A0A0A0MS54;P22694-9;P22694-6;P22694-7;P22694-5;P22694;P22694-3;P22694-10;A0A087WVC4;B1APG0;B1APG1;P22694-8;B1APG3;B1APF9;B1APF8;B1APG2;B1APF7	P22694-2;P22694-4;A0A0A0MS54;P22694-9;P22694-6;P22694-7;P22694-5;P22694;P22694-3;P22694-10;A0A087WVC4;B1APG0;B1APG1;P22694-8;B1APG3;B1APF9;B1APF8;B1APG2	5;5;5;5;5;5;5;5;5;4;4;3;3;3;3;3;3;3;2	5;5;5;5;5;5;5;5;5;4;4;3;3;3;3;3;3;3;2	3;3;3;3;3;3;3;3;3;2;2;3;3;3;3;3;3;3;2	cAMP-dependent protein kinase catalytic subunit beta	PRKACB	sp|P22694-2|KAPCB_HUMAN Isoform 2 of cAMP-dependent protein kinase catalytic subunit beta OS=Homo sapiens OX=9606 GN=PRKACB;sp|P22694-4|KAPCB_HUMAN Isoform 4 of cAMP-dependent protein kinase catalytic subunit beta OS=Homo sapiens OX=9606 GN=PRKACB;tr|A0A0A	19	5	5	3	0	0	0	1	1	1	0	0	0	1	2	1	0	0	0	0	0	0	3	3	4	2	2	1	1	1	1	0	0	0	1	1	1	0	0	0	1	1
A0A0A0MSD0;Q4LDE5;Q4LDE5-2;Q4LDE5-4	A0A0A0MSD0;Q4LDE5;Q4LDE5-2;Q4LDE5-4	2;2;1;1	2;2;1;1	2;2;1;1	Sushi, von Willebrand factor type A, EGF and pentraxin domain-containing protein 1	SVEP1	tr|A0A0A0MSD0|A0A0A0MSD0_HUMAN Sushi, von Willebrand factor type A, EGF and pentraxin domain-containing protein 1 OS=Homo sapiens OX=9606 GN=SVEP1 PE=1 SV=1;sp|Q4LDE5|SVEP1_HUMAN Sushi, von Willebrand factor type A, EGF and pentraxin domain-containing prot	4	2	2	2	0	1	0	0	0	0	0	0	0	0	0	0	0	0	0	0	0	0	0	0	0	1	1	1	0	0	0	0	0	0	0	1	0	0	1	0	0	0
A0A1W2PQV5;A0A1W2PNM1;A0A0A0MSE2;A0A0D9SFP2;E9PF18;Q16836;Q16836-3;Q16836-2;A0A1W2PQ55;A0A1W2PP40;A0A1W2PQC2;A0A1W2PQ78;A0A1W2PRT2	A0A1W2PQV5;A0A1W2PNM1;A0A0A0MSE2;A0A0D9SFP2;E9PF18;Q16836;Q16836-3;Q16836-2;A0A1W2PQ55;A0A1W2PP40;A0A1W2PQC2;A0A1W2PQ78;A0A1W2PRT2	2;2;2;2;2;2;2;2;1;1;1;1;1	2;2;2;2;2;2;2;2;1;1;1;1;1	2;2;2;2;2;2;2;2;1;1;1;1;1	Hydroxyacyl-coenzyme A dehydrogenase, mitochondrial	HADH	tr|A0A1W2PQV5|A0A1W2PQV5_HUMAN Hydroxyacyl-coenzyme A dehydrogenase, mitochondrial OS=Homo sapiens OX=9606 GN=HADH PE=1 SV=1;tr|A0A1W2PNM1|A0A1W2PNM1_HUMAN Hydroxyacyl-coenzyme A dehydrogenase, mitochondrial (Fragment) OS=Homo sapiens OX=9606 GN=HADH PE=1	13	2	2	2	0	0	0	0	0	0	0	0	0	0	0	0	0	0	0	0	0	0	0	0	0	0	0	0	1	0	0	0	0	0	0	1	0	0	0	0	0	0
U3KQI3;Q5TBN3;A0A0A0MSQ0;P13797-3;P13797-2;P13796;P13797	U3KQI3;Q5TBN3;A0A0A0MSQ0;P13797-3;P13797-2;P13796;P13797	1;1;1;1;1;1;1	1;1;1;1;1;1;1	1;1;1;1;1;1;1	Plastin-3;Plastin-2	PLS3;LCP1	tr|U3KQI3|U3KQI3_HUMAN Plastin-3 (Fragment) OS=Homo sapiens OX=9606 GN=PLS3 PE=1 SV=1;tr|Q5TBN3|Q5TBN3_HUMAN Plastin-2 (Fragment) OS=Homo sapiens OX=9606 GN=LCP1 PE=1 SV=1;tr|A0A0A0MSQ0|A0A0A0MSQ0_HUMAN Plastin-3 OS=Homo sapiens OX=9606 GN=PLS3 PE=1 SV=1;s	7	1	1	1	0	0	0	0	0	0	0	0	0	0	0	1	0	0	0	0	0	0	0	0	0	0	0	0	0	0	0	0	0	0	0	0	0	0	0	0	0	0
A0A0A0MT98;A0A0G2JKZ1;A2AB90;A0A0G2JH37;A0A0A0MSV9;O15533-4;O15533-2;O15533;O15533-3	A0A0A0MT98;A0A0G2JKZ1;A2AB90;A0A0G2JH37;A0A0A0MSV9;O15533-4;O15533-2;O15533;O15533-3	1;1;1;1;1;1;1;1;1	1;1;1;1;1;1;1;1;1	1;1;1;1;1;1;1;1;1	Tapasin	TAPBP	tr|A0A0A0MT98|A0A0A0MT98_HUMAN Tapasin OS=Homo sapiens OX=9606 GN=TAPBP PE=1 SV=1;tr|A0A0G2JKZ1|A0A0G2JKZ1_HUMAN Tapasin OS=Homo sapiens OX=9606 GN=TAPBP PE=1 SV=1;tr|A2AB90|A2AB90_HUMAN Tapasin OS=Homo sapiens OX=9606 GN=TAPBP PE=1 SV=1;tr|A0A0G2JH37|A0A0	9	1	1	1	0	0	0	0	0	0	0	0	0	0	0	0	0	0	0	0	0	0	0	0	0	0	0	1	0	0	0	0	0	0	0	0	0	0	0	0	0	0
A0A0A0MSW0;Q5T4S7-3;Q5T4S7-4;Q5T4S7;Q5T4S7-2;X6RE05;Q5T4S7-5	A0A0A0MSW0;Q5T4S7-3;Q5T4S7-4;Q5T4S7;Q5T4S7-2;X6RE05;Q5T4S7-5	2;2;2;2;2;1;1	2;2;2;2;2;1;1	2;2;2;2;2;1;1	E3 ubiquitin-protein ligase UBR4	UBR4	tr|A0A0A0MSW0|A0A0A0MSW0_HUMAN E3 ubiquitin-protein ligase UBR4 (Fragment) OS=Homo sapiens OX=9606 GN=UBR4 PE=1 SV=1;sp|Q5T4S7-3|UBR4_HUMAN Isoform 3 of E3 ubiquitin-protein ligase UBR4 OS=Homo sapiens OX=9606 GN=UBR4;sp|Q5T4S7-4|UBR4_HUMAN Isoform 4 of E3	7	2	2	2	0	0	0	0	0	0	0	0	0	0	1	0	0	0	0	0	0	0	0	0	0	0	0	0	0	0	0	0	0	0	0	1	0	0	0	0	0	0
A0A0A0MT36;A0A0C4DH26	A0A0A0MT36;A0A0C4DH26	2;1	1;1	1;1		IGKV6D-21;IGKV6D-41	sp|A0A0A0MT36|KVD21_HUMAN Immunoglobulin kappa variable 6D-21 OS=Homo sapiens OX=9606 GN=IGKV6D-21 PE=3 SV=1;tr|A0A0C4DH26|A0A0C4DH26_HUMAN Immunoglobulin kappa variable 6D-41 (non-functional) (Fragment) OS=Homo sapiens OX=9606 GN=IGKV6D-41 PE=4 SV=1	2	2	1	1	0	0	0	0	0	0	0	0	0	0	0	0	0	0	0	0	0	0	0	0	0	0	0	0	1	2	0	0	0	0	0	0	0	0	0	0	0	0
A0A0A0MT66;P05060	A0A0A0MT66;P05060	4;4	4;4	4;4	Secretogranin-1;PE-11;GAWK peptide;CCB peptide	CHGB	tr|A0A0A0MT66|A0A0A0MT66_HUMAN Secretogranin-1 (Fragment) OS=Homo sapiens OX=9606 GN=CHGB PE=1 SV=1;sp|P05060|SCG1_HUMAN Secretogranin-1 OS=Homo sapiens OX=9606 GN=CHGB PE=1 SV=2	2	4	4	4	0	0	0	0	0	0	0	0	0	0	0	0	0	0	0	0	0	0	0	0	0	0	0	0	0	0	0	0	0	0	3	3	3	0	0	0	0	0
A0A0A0MTH3;Q13418;Q13418-2;Q13418-3;A0A087WWY6;E9PQ52;A0A087WW45	A0A0A0MTH3;Q13418;Q13418-2;Q13418-3	15;15;13;9;4;2;2	15;15;13;9;4;2;2	15;15;13;9;4;2;2	Integrin-linked protein kinase	ILK	tr|A0A0A0MTH3|A0A0A0MTH3_HUMAN Integrin-linked protein kinase OS=Homo sapiens OX=9606 GN=ILK PE=1 SV=1;sp|Q13418|ILK_HUMAN Integrin-linked protein kinase OS=Homo sapiens OX=9606 GN=ILK PE=1 SV=2;sp|Q13418-2|ILK_HUMAN Isoform 2 of Integrin-linked protein ki	7	15	15	15	3	3	3	10	10	11	0	0	0	12	9	10	6	5	6	3	3	3	11	11	10	11	11	12	11	11	12	10	11	9	8	8	8	3	3	3	10	10
A0A0B4J1U7	A0A0B4J1U7	3	3	3		IGHV6-1	sp|A0A0B4J1U7|HV601_HUMAN Immunoglobulin heavy variable 6-1 OS=Homo sapiens OX=9606 GN=IGHV6-1 PE=3 SV=1	1	3	3	3	2	2	1	1	1	1	1	1	2	1	1	1	1	0	1	1	1	1	1	1	1	1	1	0	1	2	1	0	0	1	2	1	2	2	2	1	1	1
A0A0B4J1V0	A0A0B4J1V0	3	3	2		IGHV3-15	sp|A0A0B4J1V0|HV315_HUMAN Immunoglobulin heavy variable 3-15 OS=Homo sapiens OX=9606 GN=IGHV3-15 PE=3 SV=1	1	3	3	2	2	3	2	1	1	1	2	3	3	2	2	1	2	3	3	3	3	1	1	1	1	1	1	1	3	3	3	1	1	1	3	2	2	2	3	2	1	1
A0A0B4J1V2	A0A0B4J1V2	1	1	1		IGHV2-26	sp|A0A0B4J1V2|HV226_HUMAN Immunoglobulin heavy variable 2-26 OS=Homo sapiens OX=9606 GN=IGHV2-26 PE=3 SV=1	1	1	1	1	0	0	0	0	0	0	1	1	1	0	0	0	0	0	0	1	1	1	1	0	0	0	0	0	0	1	1	0	0	0	0	0	1	0	0	0	0	0
A0A0B4J1V6	A0A0B4J1V6	3	1	1		IGHV3-73	sp|A0A0B4J1V6|HV373_HUMAN Immunoglobulin heavy variable 3-73 OS=Homo sapiens OX=9606 GN=IGHV3-73 PE=3 SV=1	1	3	1	1	1	1	1	1	1	2	1	1	2	1	2	1	1	1	1	1	1	1	1	1	1	1	2	1	3	2	2	1	1	1	2	1	2	0	0	0	0	0
A0A0B4J1X5;A0A0C4DH42;A0A075B7E8;P01767;A0A0J9YVY3;A0A075B7B8	A0A0B4J1X5;A0A0C4DH42;A0A075B7E8;P01767	4;2;2;2;1;1	4;2;2;2;1;1	2;0;1;0;0;0	Ig heavy chain V-III region BUT	IGHV3-74;IGHV3-66;IGHV3OR16-13	sp|A0A0B4J1X5|HV374_HUMAN Immunoglobulin heavy variable 3-74 OS=Homo sapiens OX=9606 GN=IGHV3-74 PE=3 SV=1;sp|A0A0C4DH42|HV366_HUMAN Immunoglobulin heavy variable 3-66 OS=Homo sapiens OX=9606 GN=IGHV3-66 PE=3 SV=1;tr|A0A075B7E8|A0A075B7E8_HUMAN Immunoglobu	6	4	4	2	2	3	3	1	0	1	4	3	4	2	2	3	3	3	3	1	2	1	1	1	2	1	2	2	3	3	3	1	1	1	3	3	3	2	3	3	1	0
A0A0B4J1Y9	A0A0B4J1Y9	3	2	1		IGHV3-72	sp|A0A0B4J1Y9|HV372_HUMAN Immunoglobulin heavy variable 3-72 OS=Homo sapiens OX=9606 GN=IGHV3-72 PE=3 SV=1	1	3	2	1	1	1	1	1	1	1	2	2	1	2	2	2	1	1	1	1	1	1	1	1	1	2	1	1	2	1	2	1	1	1	1	1	1	0	0	0	0	0
A0A0B4J231;B9A064;P0CG04	A0A0B4J231;B9A064;P0CG04	8;8;7	8;8;7	4;4;3	Immunoglobulin lambda-like polypeptide 5;Ig lambda-1 chain C regions	IGLL5;IGLC1	tr|A0A0B4J231|A0A0B4J231_HUMAN Immunoglobulin lambda-like polypeptide 5 OS=Homo sapiens OX=9606 GN=IGLL5 PE=1 SV=1;sp|B9A064|IGLL5_HUMAN Immunoglobulin lambda-like polypeptide 5 OS=Homo sapiens OX=9606 GN=IGLL5 PE=2 SV=2;sp|P0CG04|IGLC1_HUMAN Immunoglobuli	3	8	8	4	5	4	4	4	2	3	5	4	4	7	6	5	4	3	3	6	6	6	3	5	5	4	5	4	5	4	5	3	2	4	6	5	5	5	4	4	4	2
F5H895;A0A0B4J239;F5GXX5;P61803	F5H895;A0A0B4J239;F5GXX5;P61803	1;1;1;1	1;1;1;1	1;1;1;1	Dolichyl-diphosphooligosaccharide--protein glycosyltransferase subunit DAD1	DAD1	tr|F5H895|F5H895_HUMAN Dolichyl-diphosphooligosaccharide--protein glycosyltransferase subunit DAD1 OS=Homo sapiens OX=9606 GN=DAD1 PE=1 SV=1;tr|A0A0B4J239|A0A0B4J239_HUMAN Dolichyl-diphosphooligosaccharide--protein glycosyltransferase subunit DAD1 OS=Homo	4	1	1	1	0	0	0	0	0	0	0	0	0	0	1	0	0	0	0	0	0	0	0	0	0	0	0	0	1	0	0	0	0	0	0	0	0	0	0	0	0	0
A0A0B4J2A3;Q96A00-2;Q96A00	A0A0B4J2A3;Q96A00-2;Q96A00	2;2;2	2;2;2	2;2;2	Protein phosphatase 1 regulatory subunit 14A	PPP1R14A	tr|A0A0B4J2A3|A0A0B4J2A3_HUMAN Protein phosphatase 1 regulatory subunit 14A OS=Homo sapiens OX=9606 GN=PPP1R14A PE=1 SV=1;sp|Q96A00-2|PP14A_HUMAN Isoform 2 of Protein phosphatase 1 regulatory subunit 14A OS=Homo sapiens OX=9606 GN=PPP1R14A;sp|Q96A00|PP14A_	3	2	2	2	0	0	0	1	1	1	0	0	0	0	1	0	0	0	0	0	0	0	1	1	1	2	2	2	0	0	1	1	1	1	0	0	0	0	0	0	1	1
S4R460;A0A0B4J2B5;A0A075B7F0;A0A0C4DH32;P0DP04;A0A0B4J1X8;P01766;P01782	S4R460;A0A0B4J2B5;A0A075B7F0;A0A0C4DH32;P0DP04;A0A0B4J1X8;P01766;P01782	2;2;1;1;1;1;1;1	1;1;0;0;0;0;0;0	1;1;0;0;0;0;0;0	Ig heavy chain V-III region BRO;Ig heavy chain V-III region DOB	IGHV3OR16-9;IGHV3OR16-10;IGHV3-20;IGHV3-43	tr|S4R460|S4R460_HUMAN Immunoglobulin heavy variable 3/OR16-9 (non-functional) OS=Homo sapiens OX=9606 GN=IGHV3OR16-9 PE=1 SV=2;tr|A0A0B4J2B5|A0A0B4J2B5_HUMAN Immunoglobulin heavy variable 3/OR16-9 (non-functional) (Fragment) OS=Homo sapiens OX=9606 GN=IGH	8	2	1	1	2	2	2	1	1	1	2	2	2	2	2	2	2	1	1	2	2	2	1	2	2	2	2	2	2	2	2	1	1	2	2	2	2	1	1	1	1	1
P0DP09;A0A0B4J2D9	P0DP09;A0A0B4J2D9	1;1	1;1	1;1		IGKV1D-13	sp|P0DP09|KV113_HUMAN Immunoglobulin kappa variable 1-13 OS=Homo sapiens OX=9606 GN=IGKV1-13 PE=3 SV=1;sp|A0A0B4J2D9|KVD13_HUMAN Immunoglobulin kappa variable 1D-13 OS=Homo sapiens OX=9606 GN=IGKV1D-13 PE=3 SV=1	2	1	1	1	0	0	0	0	0	0	1	0	1	0	0	0	1	0	0	1	1	1	0	0	0	0	0	0	1	1	1	0	0	1	0	0	0	0	0	0	0	0
A0A0C4DFP6;Q9NQ79-3;Q9NQ79-2;Q9NQ79;Q5T4F6	A0A0C4DFP6;Q9NQ79-3;Q9NQ79-2;Q9NQ79;Q5T4F6	13;13;13;13;11	13;13;13;13;11	13;13;13;13;11	Cartilage acidic protein 1	CRTAC1	tr|A0A0C4DFP6|A0A0C4DFP6_HUMAN Cartilage acidic protein 1 OS=Homo sapiens OX=9606 GN=CRTAC1 PE=1 SV=1;sp|Q9NQ79-3|CRAC1_HUMAN Isoform 3 of Cartilage acidic protein 1 OS=Homo sapiens OX=9606 GN=CRTAC1;sp|Q9NQ79-2|CRAC1_HUMAN Isoform 2 of Cartilage acidic pr	5	13	13	13	4	2	4	1	1	2	0	0	0	0	0	0	0	0	0	0	1	1	0	0	0	3	2	2	0	0	0	11	12	9	3	4	4	4	2	4	1	1
A0A0C4DFY0;Q14242;Q14242-2	A0A0C4DFY0;Q14242;Q14242-2	2;2;2	2;2;2	2;2;2	P-selectin glycoprotein ligand 1	SELPLG	tr|A0A0C4DFY0|A0A0C4DFY0_HUMAN P-selectin glycoprotein ligand 1 OS=Homo sapiens OX=9606 GN=SELPLG PE=1 SV=1;sp|Q14242|SELPL_HUMAN P-selectin glycoprotein ligand 1 OS=Homo sapiens OX=9606 GN=SELPLG PE=1 SV=1;sp|Q14242-2|SELPL_HUMAN Isoform 2 of P-selectin g	3	2	2	2	1	1	0	0	0	0	0	0	0	0	0	0	0	0	0	0	0	0	0	0	0	0	0	0	0	0	0	0	0	0	1	1	1	1	1	0	0	0
A0A0C4DGN4;Q96DA0;I3L1H9;I3L3X0	A0A0C4DGN4;Q96DA0;I3L1H9;I3L3X0	2;2;1;1	2;2;1;1	2;2;1;1	Zymogen granule protein 16 homolog B	ZG16B	tr|A0A0C4DGN4|A0A0C4DGN4_HUMAN Zymogen granule protein 16 homolog B OS=Homo sapiens OX=9606 GN=ZG16B PE=1 SV=1;sp|Q96DA0|ZG16B_HUMAN Zymogen granule protein 16 homolog B OS=Homo sapiens OX=9606 GN=ZG16B PE=1 SV=3;tr|I3L1H9|I3L1H9_HUMAN Zymogen granule prot	4	2	2	2	0	0	0	0	1	1	0	0	0	0	0	0	0	0	0	0	0	0	0	0	0	2	0	0	0	0	0	0	0	0	0	0	0	0	0	0	0	1
J3QRU8;A0A0C4DGN6;Q9Y2X7;Q9Y2X7-3	J3QRU8;A0A0C4DGN6;Q9Y2X7;Q9Y2X7-3	1;1;1;1	1;1;1;1	1;1;1;1	ARF GTPase-activating protein GIT1	GIT1	tr|J3QRU8|J3QRU8_HUMAN ARF GTPase-activating protein GIT1 OS=Homo sapiens OX=9606 GN=GIT1 PE=1 SV=1;tr|A0A0C4DGN6|A0A0C4DGN6_HUMAN ARF GTPase-activating protein GIT1 OS=Homo sapiens OX=9606 GN=GIT1 PE=1 SV=1;sp|Q9Y2X7|GIT1_HUMAN ARF GTPase-activating prote	4	1	1	1	0	0	0	0	0	0	0	0	0	1	0	1	0	0	0	0	0	0	1	1	1	1	1	1	1	0	0	0	0	0	0	0	0	0	0	0	0	0
A0A0C4DGQ5;P04632;U3KQE2;K7EIV0;A0A075B7C0;K7ELJ7;K7EM73;K7EKD8;U3KPR7;Q96L46;K7ES78;K7EMQ1	A0A0C4DGQ5;P04632;U3KQE2;K7EIV0;A0A075B7C0;K7ELJ7;K7EM73;K7EKD8;U3KPR7	7;7;6;6;6;6;5;5;4;2;1;1	7;7;6;6;6;6;5;5;4;2;1;1	7;7;6;6;6;6;5;5;4;2;1;1	Calpain small subunit 1	CAPNS1	tr|A0A0C4DGQ5|A0A0C4DGQ5_HUMAN Calpain small subunit 1 OS=Homo sapiens OX=9606 GN=CAPNS1 PE=1 SV=1;sp|P04632|CPNS1_HUMAN Calpain small subunit 1 OS=Homo sapiens OX=9606 GN=CAPNS1 PE=1 SV=1;tr|U3KQE2|U3KQE2_HUMAN Calpain small subunit 1 (Fragment) OS=Homo s	12	7	7	7	0	1	2	0	0	1	0	0	0	2	4	4	0	0	0	0	1	0	2	2	2	2	2	2	2	1	0	0	0	2	4	5	3	0	1	2	0	0
J3KRS1;A0A0C4DGQ8;Q6IAN0	J3KRS1;A0A0C4DGQ8;Q6IAN0	1;1;1	1;1;1	1;1;1	Dehydrogenase/reductase SDR family member 7B	DHRS7B	tr|J3KRS1|J3KRS1_HUMAN Dehydrogenase/reductase SDR family member 7B (Fragment) OS=Homo sapiens OX=9606 GN=DHRS7B PE=1 SV=1;tr|A0A0C4DGQ8|A0A0C4DGQ8_HUMAN Dehydrogenase/reductase SDR family member 7B OS=Homo sapiens OX=9606 GN=DHRS7B PE=1 SV=1;sp|Q6IAN0|DRS	3	1	1	1	0	0	0	0	0	0	0	0	0	0	1	0	0	0	0	0	0	0	0	0	0	0	0	0	0	0	0	0	0	0	0	0	0	0	0	0	0	0
R4GMU8;E9PLX3;A0A0C4DGV4;O43504	R4GMU8;E9PLX3;A0A0C4DGV4;O43504	1;1;1;1	1;1;1;1	1;1;1;1	Ragulator complex protein LAMTOR5	LAMTOR5	tr|R4GMU8|R4GMU8_HUMAN Ragulator complex protein LAMTOR5 OS=Homo sapiens OX=9606 GN=LAMTOR5 PE=1 SV=1;tr|E9PLX3|E9PLX3_HUMAN Ragulator complex protein LAMTOR5 OS=Homo sapiens OX=9606 GN=LAMTOR5 PE=1 SV=1;tr|A0A0C4DGV4|A0A0C4DGV4_HUMAN Hepatitis B virus x i	4	1	1	1	0	0	0	0	0	0	0	0	0	0	1	0	0	0	0	0	0	0	0	0	0	0	0	0	0	0	0	0	0	0	0	0	0	0	0	0	0	0
A0A0C4DGZ8;P07359	A0A0C4DGZ8;P07359	16;16	16;16	16;16	Platelet glycoprotein Ib alpha chain;Glycocalicin	GP1BA	tr|A0A0C4DGZ8|A0A0C4DGZ8_HUMAN Glycoprotein Ib (Platelet), alpha polypeptide OS=Homo sapiens OX=9606 GN=GP1BA PE=1 SV=1;sp|P07359|GP1BA_HUMAN Platelet glycoprotein Ib alpha chain OS=Homo sapiens OX=9606 GN=GP1BA PE=1 SV=2	2	16	16	16	8	9	8	4	4	6	0	0	0	10	9	13	0	0	0	0	1	1	7	9	5	8	9	5	7	7	7	1	0	1	8	8	6	8	9	8	4	4
A0A0C4DH24	A0A0C4DH24	2	2	1		IGKV6-21	sp|A0A0C4DH24|KV621_HUMAN Immunoglobulin kappa variable 6-21 OS=Homo sapiens OX=9606 GN=IGKV6-21 PE=3 SV=1	1	2	2	1	0	0	0	0	0	0	0	0	0	0	0	0	0	0	0	0	0	0	0	0	0	0	0	0	1	2	1	0	0	0	0	1	0	0	0	0	0	0
A0A0C4DH29	A0A0C4DH29	2	1	1		IGHV1-3	sp|A0A0C4DH29|HV103_HUMAN Immunoglobulin heavy variable 1-3 OS=Homo sapiens OX=9606 GN=IGHV1-3 PE=3 SV=1	1	2	1	1	0	0	0	0	0	0	1	0	0	0	0	0	0	0	0	0	1	0	0	0	0	0	0	0	2	0	2	0	0	0	0	0	0	0	0	0	0	0
A0A0C4DH31	A0A0C4DH31	2	2	1		IGHV1-18	sp|A0A0C4DH31|HV118_HUMAN Immunoglobulin heavy variable 1-18 OS=Homo sapiens OX=9606 GN=IGHV1-18 PE=3 SV=1	1	2	2	1	0	0	0	0	0	0	2	0	1	0	1	0	0	0	0	1	1	0	0	0	0	0	0	0	1	0	0	0	0	1	0	0	0	0	0	0	0	0
A0A0C4DH33	A0A0C4DH33	1	1	1		IGHV1-24	sp|A0A0C4DH33|HV124_HUMAN Immunoglobulin heavy variable 1-24 OS=Homo sapiens OX=9606 GN=IGHV1-24 PE=3 SV=1	1	1	1	1	0	0	0	0	0	0	0	0	1	0	0	0	0	0	0	0	0	0	0	0	0	0	0	0	0	0	0	0	0	0	0	0	0	0	0	0	0	0
A0A0C4DH34	A0A0C4DH34	1	1	1		IGHV4-28	sp|A0A0C4DH34|HV428_HUMAN Immunoglobulin heavy variable 4-28 OS=Homo sapiens OX=9606 GN=IGHV4-28 PE=3 SV=1	1	1	1	1	0	1	0	0	0	0	0	0	1	0	0	0	0	0	1	1	1	1	0	0	0	0	0	0	1	1	1	0	1	0	0	0	0	0	1	0	0	0
A0A0C4DH36	A0A0C4DH36	1	1	1		IGHV3-38	tr|A0A0C4DH36|A0A0C4DH36_HUMAN Immunoglobulin heavy variable 3-38 (non-functional) (Fragment) OS=Homo sapiens OX=9606 GN=IGHV3-38 PE=1 SV=1	1	1	1	1	0	0	0	0	0	0	0	0	0	1	1	1	0	0	0	0	0	0	0	0	0	0	0	0	0	0	0	0	0	0	0	0	0	0	0	0	0	0
A0A0C4DH38	A0A0C4DH38	3	3	2		IGHV5-51	sp|A0A0C4DH38|HV551_HUMAN Immunoglobulin heavy variable 5-51 OS=Homo sapiens OX=9606 GN=IGHV5-51 PE=3 SV=1	1	3	3	2	0	0	1	0	0	0	3	2	2	1	2	1	1	1	1	1	2	1	0	0	0	1	1	2	2	2	2	0	0	1	2	2	2	0	0	1	0	0
Q53F23;A0A0C4DH47;P24557;P24557-3;P24557-2;A0A0A0MSK3;P24557-4;C9JS68;A0A498U6I9;F8WD37;F8WC80	Q53F23;A0A0C4DH47;P24557;P24557-3;P24557-2;A0A0A0MSK3;P24557-4	13;13;13;13;12;10;10;5;3;1;1	13;13;13;13;12;10;10;5;3;1;1	13;13;13;13;12;10;10;5;3;1;1	Thromboxane-A synthase	TBXAS1	tr|Q53F23|Q53F23_HUMAN HCG14925, isoform CRA_a (Fragment) OS=Homo sapiens OX=9606 GN=TBXAS1 PE=1 SV=1;tr|A0A0C4DH47|A0A0C4DH47_HUMAN Thromboxane-A synthase OS=Homo sapiens OX=9606 GN=TBXAS1 PE=1 SV=1;sp|P24557|THAS_HUMAN Thromboxane-A synthase OS=Homo sapi	11	13	13	13	1	0	0	1	1	1	0	0	0	8	6	7	0	0	0	0	0	0	4	3	3	6	3	4	6	0	1	0	0	0	1	2	2	1	0	0	1	1
A0A0C4DH67;A0A0C4DH69	A0A0C4DH67;A0A0C4DH69	3;2	3;2	2;1		IGKV1-8;IGKV1-9	sp|A0A0C4DH67|KV108_HUMAN Immunoglobulin kappa variable 1-8 OS=Homo sapiens OX=9606 GN=IGKV1-8 PE=3 SV=1;sp|A0A0C4DH69|KV109_HUMAN Immunoglobulin kappa variable 1-9 OS=Homo sapiens OX=9606 GN=IGKV1-9 PE=3 SV=1	2	3	3	2	0	0	0	0	0	0	2	0	0	0	1	1	0	0	0	1	1	2	0	0	0	0	0	0	2	2	3	0	0	0	1	0	2	0	0	0	0	0
A0A0C4DH72	A0A0C4DH72	2	1	0		IGKV1-6	sp|A0A0C4DH72|KV106_HUMAN Immunoglobulin kappa variable 1-6 OS=Homo sapiens OX=9606 GN=IGKV1-6 PE=3 SV=1	1	2	1	0	1	1	0	1	1	1	2	2	2	1	1	1	0	0	0	2	2	1	0	1	0	1	1	1	2	2	2	1	1	1	1	1	1	1	1	0	1	1
A0A0D9SEJ5;F5GY05;Q96EK7-2;Q96EK7	A0A0D9SEJ5;F5GY05;Q96EK7-2;Q96EK7	1;1;1;1	1;1;1;1	1;1;1;1	Constitutive coactivator of peroxisome proliferator-activated receptor gamma	FAM120B	tr|A0A0D9SEJ5|A0A0D9SEJ5_HUMAN Constitutive coactivator of peroxisome proliferator-activated receptor gamma OS=Homo sapiens OX=9606 GN=FAM120B PE=1 SV=1;tr|F5GY05|F5GY05_HUMAN Constitutive coactivator of peroxisome proliferator-activated receptor gamma OS=	4	1	1	1	0	0	0	0	0	0	0	1	0	0	0	0	0	0	0	0	0	0	0	0	0	0	0	0	0	0	0	0	0	0	0	0	0	0	0	0	0	0
A0A0D9SFB5;P08319;P08319-2;H0Y9N0;D6R9K8	A0A0D9SFB5;P08319;P08319-2	4;4;4;1;1	4;4;4;1;1	4;4;4;1;1	Alcohol dehydrogenase 4	ADH4	tr|A0A0D9SFB5|A0A0D9SFB5_HUMAN Alcohol dehydrogenase 4 OS=Homo sapiens OX=9606 GN=ADH4 PE=1 SV=1;sp|P08319|ADH4_HUMAN All-trans-retinol dehydrogenase [NAD(+)] ADH4 OS=Homo sapiens OX=9606 GN=ADH4 PE=1 SV=5;sp|P08319-2|ADH4_HUMAN Isoform 2 of All-trans-reti	5	4	4	4	0	0	0	0	1	1	0	0	0	0	0	0	0	0	0	0	0	0	1	2	2	1	0	0	2	1	2	3	4	3	0	0	0	0	0	0	0	1
A0A0D9SGG1;Q13094;E7ESF6;E5RKA2	A0A0D9SGG1;Q13094;E7ESF6	11;11;8;1	11;11;8;1	11;11;8;1	Lymphocyte cytosolic protein 2	LCP2	tr|A0A0D9SGG1|A0A0D9SGG1_HUMAN Lymphocyte cytosolic protein 2 OS=Homo sapiens OX=9606 GN=LCP2 PE=1 SV=1;sp|Q13094|LCP2_HUMAN Lymphocyte cytosolic protein 2 OS=Homo sapiens OX=9606 GN=LCP2 PE=1 SV=1;tr|E7ESF6|E7ESF6_HUMAN Lymphocyte cytosolic protein 2 OS=H	4	11	11	11	0	0	0	4	3	4	0	0	0	0	3	0	0	0	0	2	1	1	5	7	4	4	4	3	1	1	1	3	4	6	7	6	7	0	0	0	4	3
A0A0D9SGK2;Q12974-3;Q12974-4;Q12974;Q93096;A0A3B3ISR8;E9PMY3;E9PML8;E9PJC0;E9PRR9;Q12974-2	A0A0D9SGK2;Q12974-3;Q12974-4;Q12974;Q93096;A0A3B3ISR8;E9PMY3;E9PML8;E9PJC0;E9PRR9;Q12974-2	2;2;2;2;2;1;1;1;1;1;1	2;2;2;2;2;1;1;1;1;1;1	2;2;2;2;2;1;1;1;1;1;1	Protein tyrosine phosphatase type IVA 2;Protein tyrosine phosphatase type IVA 1	PTP4A1;PTP4A2	tr|A0A0D9SGK2|A0A0D9SGK2_HUMAN Protein tyrosine phosphatase type IVA 1 OS=Homo sapiens OX=9606 GN=PTP4A1 PE=1 SV=1;sp|Q12974-3|TP4A2_HUMAN Isoform 3 of Protein tyrosine phosphatase type IVA 2 OS=Homo sapiens OX=9606 GN=PTP4A2;sp|Q12974-4|TP4A2_HUMAN Isofor	11	2	2	2	0	0	0	1	1	1	0	0	0	0	0	0	0	0	0	0	0	0	0	1	0	0	0	0	0	0	0	0	0	0	0	0	0	0	0	0	1	1
A0A140T8Z0;A0A0G2JH68;O60610-2;O60610-3;O60610;H9KV28;A0A2R8Y5N1;B4E2I7;H7C2W8;A0A2R8YEF8	A0A140T8Z0;A0A0G2JH68;O60610-2;O60610-3;O60610;H9KV28;A0A2R8Y5N1	16;16;16;16;16;15;15;2;1;1	16;16;16;16;16;15;15;2;1;1	16;16;16;16;16;15;15;2;1;1	Protein diaphanous homolog 1	DIAPH1	tr|A0A140T8Z0|A0A140T8Z0_HUMAN Protein diaphanous homolog 1 OS=Homo sapiens OX=9606 GN=DIAPH1 PE=1 SV=1;tr|A0A0G2JH68|A0A0G2JH68_HUMAN Protein diaphanous homolog 1 OS=Homo sapiens OX=9606 GN=DIAPH1 PE=1 SV=1;sp|O60610-2|DIAP1_HUMAN Isoform 2 of Protein dia	10	16	16	16	0	0	0	1	3	1	0	0	0	4	9	10	0	0	0	0	0	0	5	5	6	7	6	6	7	3	2	0	0	0	3	2	2	0	0	0	1	3
A0A0G2JIW1;P0DMV8-2;P0DMV9;P0DMV8;V9GZ37	A0A0G2JIW1;P0DMV8-2;P0DMV9;P0DMV8	5;5;5;5;2	4;4;4;4;2	2;2;2;2;1	Heat shock 70 kDa protein 1A;Heat shock 70 kDa protein 1B	HSPA1A;HSPA1B	tr|A0A0G2JIW1|A0A0G2JIW1_HUMAN Heat shock 70 kDa protein 1B OS=Homo sapiens OX=9606 GN=HSPA1B PE=1 SV=1;sp|P0DMV8-2|HS71A_HUMAN Isoform 2 of Heat shock 70 kDa protein 1A OS=Homo sapiens OX=9606 GN=HSPA1A;sp|P0DMV9|HS71B_HUMAN Heat shock 70 kDa protein 1B O	5	5	4	2	0	0	0	0	0	0	0	0	0	2	2	2	0	2	2	0	0	0	1	2	2	0	3	1	1	2	0	0	1	0	0	0	0	0	0	0	0	0
A0A0G2JJD3;O95870;O95870-2;A0A0G2JI89;F2Z3H2	A0A0G2JJD3;O95870;O95870-2;A0A0G2JI89	4;4;3;2;1	4;4;3;2;1	4;4;3;2;1	Abhydrolase domain-containing protein 16A	ABHD16A	tr|A0A0G2JJD3|A0A0G2JJD3_HUMAN HLA-B associated transcript 5, isoform CRA_b OS=Homo sapiens OX=9606 GN=ABHD16A PE=1 SV=1;sp|O95870|ABHGA_HUMAN Phosphatidylserine lipase ABHD16A OS=Homo sapiens OX=9606 GN=ABHD16A PE=1 SV=3;sp|O95870-2|ABHGA_HUMAN Isoform 2	5	4	4	4	0	0	0	0	0	0	0	0	0	4	1	2	0	0	0	0	0	0	0	0	0	1	1	1	1	0	0	0	0	0	1	0	1	0	0	0	0	0
A0A0G2JMB2;A0A286YEY5;P01877	A0A0G2JMB2;A0A286YEY5;P01877	9;6;6	1;1;1	1;1;1	Ig alpha-2 chain C region	IGHA2	tr|A0A0G2JMB2|A0A0G2JMB2_HUMAN Immunoglobulin heavy constant alpha 2 (Fragment) OS=Homo sapiens OX=9606 GN=IGHA2 PE=1 SV=1;tr|A0A286YEY5|A0A286YEY5_HUMAN Immunoglobulin heavy constant alpha 2 (Fragment) OS=Homo sapiens OX=9606 GN=IGHA2 PE=1 SV=1;sp|P01877|	3	9	1	1	4	3	5	3	4	4	7	6	5	7	9	8	5	5	5	4	4	3	4	4	4	5	5	5	5	6	6	4	3	5	6	6	6	1	0	1	1	0
Q8MH48;Q5RJ85;A0A0G2JPQ3;P17693-5;P17693;P17693-4	Q8MH48;Q5RJ85;A0A0G2JPQ3;P17693-5;P17693;P17693-4	2;2;2;2;2;1	1;1;1;1;1;1	1;1;1;1;1;1	HLA class I histocompatibility antigen, alpha chain G	HLA-G	tr|Q8MH48|Q8MH48_HUMAN HLA class I histocompatibility antigen, alpha chain G OS=Homo sapiens OX=9606 GN=HLA-G PE=1 SV=1;tr|Q5RJ85|Q5RJ85_HUMAN HLA class I histocompatibility antigen, alpha chain G OS=Homo sapiens OX=9606 GN=HLA-G PE=1 SV=1;tr|A0A0G2JPQ3|A0	6	2	1	1	1	0	0	0	0	0	0	0	0	2	2	1	0	1	0	0	1	0	1	2	0	2	2	2	1	1	0	1	1	0	1	2	2	0	0	0	0	0
A0A0G2JPR0;A0A140TA49;CON__ENSEMBL:ENSBTAP00000007350	A0A0G2JPR0;A0A140TA49	88;85;10	1;1;0	0;0;0			tr|A0A0G2JPR0|A0A0G2JPR0_HUMAN Complement C4-A OS=Homo sapiens OX=9606 GN=C4A PE=1 SV=1;tr|A0A140TA49|A0A140TA49_HUMAN Complement C4-A OS=Homo sapiens OX=9606 GN=C4A PE=1 SV=1	3	88	1	0	80	81	79	57	58	59	53	49	47	43	36	39	51	50	47	61	65	61	63	63	62	41	41	38	51	50	51	52	51	60	61	63	58	1	1	1	0	0
6565;216566;216567;216568;216569;216570;216571;216572;216573;216574;216575;216576;216577;216578;216579;216580;216581;216582;216583;216584;216585;216586;216587;216588;216589;216590;216591;216592;216593;216594;216595;216596;216597;216598;216599;216600;216601;216602;216603;216604;216605;216606;216607;216608;216609;216610;216611;216612;216613;216614;216615;216616;216617;216618;216619;216620;216621;21…	76;2221;3860;4217;10033;13428;15707;19095;21716;23847;24388;26525;37200;48581;49635;50544;55695;64563;65001;67469;67540;68978;69017;73010;73897;77449;83875;85480;85503;85617;87075;88725;89443;89724;90337;97023;113220;113365;116097;119158;123248;126893;127329;127531;131130;133666;135763;140185;142729;145200;150140;153407;157316;166743;166865;167128;167257;167660;171311;175457;177754;178437;180679;…	107;108;109;110;111;112;113;114;115;116;117;118;119;120;121;122;123	167;177;193;262;328;393;508;518;968;1015;1128;1254;1281;1389;1483;1686;1712
A0A0G2JQD6;Q8IXL6	A0A0G2JQD6;Q8IXL6	2;2	2;2	2;2	Extracellular serine/threonine protein kinase FAM20C	FAM20C	tr|A0A0G2JQD6|A0A0G2JQD6_HUMAN Extracellular serine/threonine protein kinase FAM20C (Fragment) OS=Homo sapiens OX=9606 GN=FAM20C PE=1 SV=1;sp|Q8IXL6|FA20C_HUMAN Extracellular serine/threonine protein kinase FAM20C OS=Homo sapiens OX=9606 GN=FAM20C PE=1 SV=	2	2	2	2	0	0	0	0	0	0	0	0	0	0	0	0	1	0	2	0	0	0	0	0	0	0	0	0	0	0	0	0	0	0	0	0	0	0	0	0	0	0
A0A0J9YX35	A0A0J9YX35	1	1	1			sp|A0A0J9YX35|HV64D_HUMAN Immunoglobulin heavy variable 3-64D OS=Homo sapiens OX=9606 GN=IGHV3-64D PE=3 SV=1	1	1	1	1	0	0	0	0	0	0	0	0	0	0	1	1	0	0	0	0	0	0	0	0	0	0	0	0	1	0	1	0	0	0	0	0	0	0	0	0	0	0
A0A0J9YY99	A0A0J9YY99	4	2	1			tr|A0A0J9YY99|A0A0J9YY99_HUMAN Ig-like domain-containing protein (Fragment) OS=Homo sapiens OX=9606 PE=1 SV=1	1	4	2	1	2	1	1	1	1	2	2	2	3	2	2	2	2	1	1	2	1	2	2	2	2	1	2	2	2	2	4	1	1	2	2	1	2	1	0	0	0	1
A6XMV8;A0A0J9YYC8;A6XMV9;P07478;Q8NHM4	A6XMV8;A0A0J9YYC8;A6XMV9;P07478;Q8NHM4	2;2;2;2;1	2;2;2;2;1	1;1;1;1;0	Trypsin-2;Putative trypsin-6	PRSS2;PRSS3P2	tr|A6XMV8|A6XMV8_HUMAN Protease serine 2 preproprotein OS=Homo sapiens OX=9606 GN=PRSS2 PE=1 SV=1;tr|A0A0J9YYC8|A0A0J9YYC8_HUMAN Trypsin-2 OS=Homo sapiens OX=9606 GN=PRSS2 PE=1 SV=1;tr|A6XMV9|A6XMV9_HUMAN Protease serine 2 preproprotein OS=Homo sapiens OX=	5	2	2	1	0	1	1	1	1	1	0	0	0	1	1	1	1	1	1	0	1	1	1	1	1	1	1	1	1	1	1	1	0	1	1	1	1	0	1	1	1	1
A0A3B3ISJ1;A0A0S2Z4L3;P07225;G5E9F8;A0A3B3IRK9;A0A3B3IUA6;H7BXT0;CON__P07224;C9K0R0	A0A3B3ISJ1;A0A0S2Z4L3;P07225;G5E9F8;A0A3B3IRK9	25;25;25;24;19;5;4;2;1	25;25;25;24;19;5;4;2;1	25;25;25;24;19;5;4;2;1	Vitamin K-dependent protein S	PROS1	tr|A0A3B3ISJ1|A0A3B3ISJ1_HUMAN Vitamin K-dependent protein S OS=Homo sapiens OX=9606 GN=PROS1 PE=1 SV=1;tr|A0A0S2Z4L3|A0A0S2Z4L3_HUMAN Protein S isoform 2 (Fragment) OS=Homo sapiens OX=9606 GN=PROS1 PE=1 SV=1;sp|P07225|PROS_HUMAN Vitamin K-dependent protei	9	25	25	25	22	21	23	0	2	1	6	7	7	9	7	7	16	14	16	5	3	3	4	3	2	4	4	3	6	3	7	6	5	3	22	20	24	22	21	23	0	2
P49327;A0A0U1RQF0;A0A0U1RRG3	P49327;A0A0U1RQF0	6;6;1	6;6;1	6;6;1	Fatty acid synthase;[Acyl-carrier-protein] S-acetyltransferase;[Acyl-carrier-protein] S-malonyltransferase;3-oxoacyl-[acyl-carrier-protein] synthase;3-oxoacyl-[acyl-carrier-protein] reductase;3-hydroxyacyl-[acyl-carrier-protein] dehydratase;Enoyl-[acyl-carrier-protein] reductase;Oleoyl-[acyl-carrier-protein] hydrolase	FASN	sp|P49327|FAS_HUMAN Fatty acid synthase OS=Homo sapiens OX=9606 GN=FASN PE=1 SV=3;tr|A0A0U1RQF0|A0A0U1RQF0_HUMAN Fatty acid synthase OS=Homo sapiens OX=9606 GN=FASN PE=1 SV=1	3	6	6	6	0	0	0	1	1	1	0	0	0	0	2	4	0	0	0	0	0	0	2	2	1	1	2	2	2	0	0	0	0	0	0	2	0	0	0	0	1	1
A0A0U1RQV3;Q12805-5;Q12805-2;Q12805-4;Q12805-3;Q12805	A0A0U1RQV3;Q12805-5;Q12805-2;Q12805-4;Q12805-3;Q12805	3;3;3;3;3;3	3;3;3;3;3;3	3;3;3;3;3;3	EGF-containing fibulin-like extracellular matrix protein 1	EFEMP1	tr|A0A0U1RQV3|A0A0U1RQV3_HUMAN EGF-containing fibulin-like extracellular matrix protein 1 (Fragment) OS=Homo sapiens OX=9606 GN=EFEMP1 PE=1 SV=1;sp|Q12805-5|FBLN3_HUMAN Isoform 5 of EGF-containing fibulin-like extracellular matrix protein 1 OS=Homo sapiens	6	3	3	3	0	1	0	0	0	0	0	0	0	0	0	0	0	0	0	0	0	0	0	0	0	0	0	0	0	0	0	2	2	2	0	0	0	0	1	0	0	0
A0A0U1RR20;Q92954-6;Q92954-4;Q92954-3;Q92954-2;Q92954;Q92954-5;J3KP74	A0A0U1RR20;Q92954-6;Q92954-4;Q92954-3;Q92954-2;Q92954;Q92954-5	26;26;25;25;25;25;24;4	26;26;25;25;25;25;24;4	26;26;25;25;25;25;24;4	Proteoglycan 4;Proteoglycan 4 C-terminal part	PRG4	tr|A0A0U1RR20|A0A0U1RR20_HUMAN Proteoglycan 4 OS=Homo sapiens OX=9606 GN=PRG4 PE=1 SV=1;sp|Q92954-6|PRG4_HUMAN Isoform F of Proteoglycan 4 OS=Homo sapiens OX=9606 GN=PRG4;sp|Q92954-4|PRG4_HUMAN Isoform D of Proteoglycan 4 OS=Homo sapiens OX=9606 GN=PRG4;sp	8	26	26	26	1	0	0	17	18	17	0	1	2	18	13	14	0	0	0	18	17	19	21	21	22	13	16	14	17	16	17	14	11	11	3	4	6	1	0	0	17	18
A0A0U1RR22;Q9UNF0-2;Q9UNF0;B0QYG7;B0QYG8;H0Y923	A0A0U1RR22;Q9UNF0-2;Q9UNF0	10;10;10;3;3;1	10;10;10;3;3;1	10;10;10;3;3;1	Protein kinase C and casein kinase substrate in neurons protein 2	PACSIN2	tr|A0A0U1RR22|A0A0U1RR22_HUMAN Protein kinase C and casein kinase substrate in neurons protein 2 (Fragment) OS=Homo sapiens OX=9606 GN=PACSIN2 PE=1 SV=1;sp|Q9UNF0-2|PACN2_HUMAN Isoform 2 of Protein kinase C and casein kinase substrate in neurons protein 2	6	10	10	10	1	1	0	0	0	0	0	0	0	1	2	2	0	0	0	0	0	0	4	4	3	2	4	2	5	6	6	0	0	0	7	7	7	1	1	0	0	0
A0A0U1RRH7;Q16777;Q6FI13;Q7L7L0;A0A0U1RR32;P20671;P0C0S8;P04908;Q93077;Q9BTM1;Q99878;Q96KK5;H0YFX9;C9J0D1;A0A494C189;A0A3B3IS11;Q9BTM1-2;Q71UI9;Q96QV6;Q71UI9-2;P0C0S5;P16104;Q71UI9-3;Q8IUE6;C9J386;Q71UI9-4;Q71UI9-5	A0A0U1RRH7;Q16777;Q6FI13;Q7L7L0;A0A0U1RR32;P20671;P0C0S8;P04908;Q93077;Q9BTM1;Q99878;Q96KK5;H0YFX9;C9J0D1;A0A494C189;A0A3B3IS11;Q9BTM1-2;Q71UI9;Q96QV6;Q71UI9-2;P0C0S5;P16104	3;3;3;3;3;3;3;3;3;3;3;3;2;2;2;2;2;2;2;2;2;2;1;1;1;1;1	3;3;3;3;3;3;3;3;3;3;3;3;2;2;2;2;2;2;2;2;2;2;1;1;1;1;1	3;3;3;3;3;3;3;3;3;3;3;3;2;2;2;2;2;2;2;2;2;2;1;1;1;1;1	Histone H2A type 2-C;Histone H2A type 2-A;Histone H2A type 3;Histone H2A type 1-D;Histone H2A type 1;Histone H2A type 1-B/E;Histone H2A type 1-C;Histone H2A.J;Histone H2A type 1-J;Histone H2A type 1-H;Histone H2A;Histone H2A.V;Histone H2A type 1-A;Histone H2A.Z;Histone H2AX	HIST2H2AC;HIST2H2AA3;HIST3H2A;HIST1H2AD;HIST1H2AG;HIST1H2AB;HIST1H2AC;H2AFJ;HIST1H2AJ;HIST1H2AH;H2AFV;HIST1H2AA;H2AFZ;H2AFX	tr|A0A0U1RRH7|A0A0U1RRH7_HUMAN Histone H2A OS=Homo sapiens OX=9606 PE=3 SV=1;sp|Q16777|H2A2C_HUMAN Histone H2A type 2-C OS=Homo sapiens OX=9606 GN=HIST2H2AC PE=1 SV=4;sp|Q6FI13|H2A2A_HUMAN Histone H2A type 2-A OS=Homo sapiens OX=9606 GN=HIST2H2AA3 PE=1 SV=	27	3	3	3	0	0	0	0	0	1	0	0	0	0	3	2	0	0	0	0	0	0	1	2	2	0	1	0	0	0	0	0	0	0	3	2	2	0	0	0	0	0
P26599-3;P26599-2;A6NLN1;P26599;A0A0U1RRM4;K7EKJ7;K7ES59;K7ELW5;K7EK45;A0A087WU68;X6R242;O95758-1;O95758-6;O95758-2;O95758;O95758-5;O95758-4	P26599-3;P26599-2;A6NLN1;P26599;A0A0U1RRM4;K7EKJ7;K7ES59	7;7;7;7;7;6;4;3;3;2;1;1;1;1;1;1;1	7;7;7;7;7;6;4;3;3;2;1;1;1;1;1;1;1	7;7;7;7;7;6;4;3;3;2;1;1;1;1;1;1;1	Polypyrimidine tract-binding protein 1	PTBP1	sp|P26599-3|PTBP1_HUMAN Isoform 3 of Polypyrimidine tract-binding protein 1 OS=Homo sapiens OX=9606 GN=PTBP1;sp|P26599-2|PTBP1_HUMAN Isoform 2 of Polypyrimidine tract-binding protein 1 OS=Homo sapiens OX=9606 GN=PTBP1;tr|A6NLN1|A6NLN1_HUMAN Polypyrimidine	17	7	7	7	0	0	0	0	1	1	0	0	0	0	0	0	0	0	0	0	0	0	4	3	2	0	0	0	1	0	0	1	1	1	0	0	0	0	0	0	0	1
P10321;A0A140T9U8;A0A140T9H5;A2AEA2;A0A140T921;O19617;A0A1W2PRU9;A0A140TA05;A0A140T942;A0A140T9T1;A0A140TA12;F8W9Z8;A0A140T9Z7;A0A140T9S7;A0A140TA03;A0A140TA19;A0A0G2JKJ1;A0A140T9Q4	P10321;A0A140T9U8;A0A140T9H5;A2AEA2;A0A140T921;O19617;A0A1W2PRU9;A0A140TA05;A0A140T942	6;6;6;6;6;6;4;3;3;2;2;2;2;1;1;1;1;1	2;2;2;2;2;2;1;1;1;1;1;1;1;1;1;1;1;1	1;1;1;1;1;1;1;0;0;0;0;0;0;0;0;0;0;0	HLA class I histocompatibility antigen, Cw-7 alpha chain	HLA-C	sp|P10321|1C07_HUMAN HLA class I histocompatibility antigen, Cw-7 alpha chain OS=Homo sapiens OX=9606 GN=HLA-C PE=1 SV=3;tr|A0A140T9U8|A0A140T9U8_HUMAN HLA class I histocompatibility antigen, Cw-6 alpha chain OS=Homo sapiens OX=9606 GN=HLA-C PE=1 SV=1;tr|A	18	6	2	1	1	2	1	0	0	1	0	0	0	4	6	4	0	1	1	1	0	0	3	3	4	4	4	4	2	3	2	1	1	2	2	3	3	1	1	1	0	0
Q5JNW7;A0A140T998;X5D2R7;P28062-2;P28062	Q5JNW7;A0A140T998;X5D2R7;P28062-2;P28062	1;1;1;1;1	1;1;1;1;1	1;1;1;1;1	Proteasome subunit beta type;Proteasome subunit beta type-8	PSMB8;PSM8	tr|Q5JNW7|Q5JNW7_HUMAN Proteasome subunit beta type-8 OS=Homo sapiens OX=9606 GN=PSMB8 PE=1 SV=1;tr|A0A140T998|A0A140T998_HUMAN Proteasome subunit beta type-8 OS=Homo sapiens OX=9606 GN=PSMB8 PE=1 SV=1;tr|X5D2R7|X5D2R7_HUMAN Proteasome subunit beta OS=Homo	5	1	1	1	0	0	0	0	0	0	0	0	0	0	0	1	0	0	0	0	0	0	0	0	0	0	0	0	0	0	0	0	0	0	0	0	0	0	0	0	0	0
A0A140T9L8;O95866-7;O95866-2;A0A140T9V1;B7ZLJ5;A0A0G2JJG8;O95866-4;O95866-5;O95866-3;O95866-6;O95866	A0A140T9L8;O95866-7;O95866-2;A0A140T9V1;B7ZLJ5;A0A0G2JJG8;O95866-4;O95866-5;O95866-3;O95866-6;O95866	2;2;2;1;1;1;1;1;1;1;1	2;2;2;1;1;1;1;1;1;1;1	2;2;2;1;1;1;1;1;1;1;1	Protein G6b	G6B;C6orf25	tr|A0A140T9L8|A0A140T9L8_HUMAN C6orf25 OS=Homo sapiens OX=9606 GN=MPIG6B PE=1 SV=1;sp|O95866-7|G6B_HUMAN Isoform G of Megakaryocyte and platelet inhibitory receptor G6b OS=Homo sapiens OX=9606 GN=MPIG6B;sp|O95866-2|G6B_HUMAN Isoform A of Megakaryocyte and	11	2	2	2	1	1	1	0	1	0	0	0	0	1	1	0	0	0	0	0	0	0	1	1	1	1	1	2	1	0	0	0	0	0	1	1	1	1	1	1	0	1
O75955;A0A140T9R1;O75955-2;A0A140T9X0;A2AB09;A2AB10;A0A140T9B1;A0A140T957;A0A140T910;A0A140T9C3;A0A140T959;A2AB13;A2AB11;A0A0G2JJQ6;A2AB12;A0A140T9W4;A0A140T974;A0A140T907	O75955;A0A140T9R1;O75955-2;A0A140T9X0;A2AB09;A2AB10;A0A140T9B1;A0A140T957;A0A140T910;A0A140T9C3;A0A140T959;A2AB13;A2AB11;A0A0G2JJQ6;A2AB12	5;5;4;4;4;3;3;3;3;3;3;3;3;3;3;2;1;1	5;5;4;4;4;3;3;3;3;3;3;3;3;3;3;2;1;1	5;5;4;4;4;3;3;3;3;3;3;3;3;3;3;2;1;1	Flotillin-1	FLOT1	sp|O75955|FLOT1_HUMAN Flotillin-1 OS=Homo sapiens OX=9606 GN=FLOT1 PE=1 SV=3;tr|A0A140T9R1|A0A140T9R1_HUMAN Flotillin-1 (Fragment) OS=Homo sapiens OX=9606 GN=FLOT1 PE=1 SV=1;sp|O75955-2|FLOT1_HUMAN Isoform 2 of Flotillin-1 OS=Homo sapiens OX=9606 GN=FLOT1;	18	5	5	5	0	0	0	0	0	0	0	0	0	2	1	2	0	0	0	0	0	0	0	0	0	2	3	1	0	0	0	0	0	0	0	0	0	0	0	0	0	0
A0A3B3ISX9;P22105-4;P22105;A0A140TA33;P22105-1;A0A140TA41;A0A140TA52;A0A140T902;A0A140T8Y3;A0A140T9C0;A0A140T8Z8;A0A087X0I0;A0A140T9L7;A0A140T956;P22105-2;Q16473;A0A140T923;A0A087WWA5;C9J7W4	A0A3B3ISX9;P22105-4;P22105;A0A140TA33;P22105-1;A0A140TA41;A0A140TA52;A0A140T902;A0A140T8Y3;A0A140T9C0;A0A140T8Z8;A0A087X0I0;A0A140T9L7	51;51;51;51;51;51;51;50;50;50;48;36;36;22;13;9;5;5;1	51;51;51;51;51;51;51;50;50;50;48;36;36;22;13;9;5;5;1	51;51;51;51;51;51;51;50;50;50;48;36;36;22;13;9;5;5;1	Tenascin-X	TNXB	tr|A0A3B3ISX9|A0A3B3ISX9_HUMAN Tenascin-X OS=Homo sapiens OX=9606 GN=TNXB PE=1 SV=1;sp|P22105-4|TENX_HUMAN Isoform 5 of Tenascin-X OS=Homo sapiens OX=9606 GN=TNXB;sp|P22105|TENX_HUMAN Tenascin-X OS=Homo sapiens OX=9606 GN=TNXB PE=1 SV=5;tr|A0A140TA33|A0A14	19	51	51	51	15	12	12	0	0	0	0	0	0	0	0	0	0	0	0	0	0	0	0	0	0	2	1	1	23	24	19	0	0	0	33	29	32	15	12	12	0	0
A0A182DWH7;P49908;A0A182DWH8;R4GMT5	A0A182DWH7;P49908;A0A182DWH8	9;9;7;1	9;9;7;1	9;9;7;1	Selenoprotein P	SEPP1	tr|A0A182DWH7|A0A182DWH7_HUMAN Selenoprotein P (Fragment) OS=Homo sapiens OX=9606 GN=SELENOP PE=1 SV=1;sp|P49908|SEPP1_HUMAN Selenoprotein P OS=Homo sapiens OX=9606 GN=SELENOP PE=1 SV=3;tr|A0A182DWH8|A0A182DWH8_HUMAN Selenoprotein P (Fragment) OS=Homo sapi	4	9	9	9	3	3	3	5	6	7	1	1	2	6	6	5	4	5	5	8	8	7	8	6	6	4	5	5	4	4	4	4	3	4	4	3	4	3	3	3	5	6
O75787;A0A1B0GTB0;O75787-2;A0A1C7CYW4;A0A1B0GW13;A0A1B0GV60;A0A1B0GVW0;A0A1B0GWJ8;H7C3E1;A0A1B0GUT7;A0A1B0GVB9;A0A1B0GTU8;A0A1B0GVZ1;B7Z413;H7C240;B7Z1I9;A0A1B0GVC7;A0A1B0GV24;A0A1B0GU12	O75787;A0A1B0GTB0;O75787-2;A0A1C7CYW4;A0A1B0GW13;A0A1B0GV60;A0A1B0GVW0;A0A1B0GWJ8;H7C3E1;A0A1B0GUT7;A0A1B0GVB9;A0A1B0GTU8;A0A1B0GVZ1;B7Z413;H7C240;B7Z1I9;A0A1B0GVC7;A0A1B0GV24;A0A1B0GU12	2;2;2;2;2;2;2;2;2;2;2;1;1;1;1;1;1;1;1	2;2;2;2;2;2;2;2;2;2;2;1;1;1;1;1;1;1;1	2;2;2;2;2;2;2;2;2;2;2;1;1;1;1;1;1;1;1	Renin receptor	ATP6AP2	sp|O75787|RENR_HUMAN Renin receptor OS=Homo sapiens OX=9606 GN=ATP6AP2 PE=1 SV=2;tr|A0A1B0GTB0|A0A1B0GTB0_HUMAN Renin receptor (Fragment) OS=Homo sapiens OX=9606 GN=ATP6AP2 PE=1 SV=1;sp|O75787-2|RENR_HUMAN Isoform 2 of Renin receptor OS=Homo sapiens OX=960	19	2	2	2	0	0	0	0	0	0	0	0	0	0	0	0	0	0	0	0	0	0	0	0	0	0	0	0	0	0	0	2	2	1	0	0	0	0	0	0	0	0
A0A1B0GTC6;A0A1B0GVS5;A0A1B0GVL1	A0A1B0GTC6;A0A1B0GVS5;A0A1B0GVL1	2;1;1	2;1;1	2;1;1			sp|A0A1B0GTC6|CC085_HUMAN Uncharacterized protein C3orf85 OS=Homo sapiens OX=9606 GN=C3orf85 PE=3 SV=1;tr|A0A1B0GVS5|A0A1B0GVS5_HUMAN Uncharacterized protein C3orf85 (Fragment) OS=Homo sapiens OX=9606 GN=C3orf85 PE=1 SV=1;tr|A0A1B0GVL1|A0A1B0GVL1_HUMAN Unc	3	2	2	2	1	1	2	0	0	0	0	0	0	0	0	0	0	0	0	1	1	1	0	0	0	0	0	0	0	0	0	2	0	1	1	1	2	1	1	2	0	0
Q9UDY2-7;A0A3B3ITE1;Q9UDY2;Q9UDY2-3;A0A2R8YDH4;A0A1B0GTW1;A0A3B3IRI3;Q9UDY2-6;A0A3B3ISZ5;Q9UDY2-5;Q9UDY2-4;Q9UDY2-2;A0A3B3IU51;A0A3B3ISF1;A0A3B3IRV6;A0A3B3IS03;A0A3B3IT83	Q9UDY2-7;A0A3B3ITE1;Q9UDY2;Q9UDY2-3;A0A2R8YDH4;A0A1B0GTW1;A0A3B3IRI3;Q9UDY2-6;A0A3B3ISZ5;Q9UDY2-5;Q9UDY2-4;Q9UDY2-2;A0A3B3IU51;A0A3B3ISF1;A0A3B3IRV6;A0A3B3IS03;A0A3B3IT83	9;9;9;9;9;9;9;8;8;7;7;7;7;7;6;5;5	9;9;9;9;9;9;9;8;8;7;7;7;7;7;6;5;5	9;9;9;9;9;9;9;8;8;7;7;7;7;7;6;5;5	Tight junction protein ZO-2	TJP2	sp|Q9UDY2-7|ZO2_HUMAN Isoform 7 of Tight junction protein ZO-2 OS=Homo sapiens OX=9606 GN=TJP2;tr|A0A3B3ITE1|A0A3B3ITE1_HUMAN Tight junction protein ZO-2 (Fragment) OS=Homo sapiens OX=9606 GN=TJP2 PE=1 SV=1;sp|Q9UDY2|ZO2_HUMAN Tight junction protein ZO-2 O	17	9	9	9	0	0	0	0	2	0	0	0	0	5	3	3	0	0	0	0	0	0	1	3	0	0	0	0	3	0	0	0	0	0	6	2	4	0	0	0	0	2
A0A1B0GUU9;P01871;P01871-2	A0A1B0GUU9;P01871;P01871-2	18;18;18	18;18;18	18;18;18	Ig mu chain C region	IGHM	tr|A0A1B0GUU9|A0A1B0GUU9_HUMAN Immunoglobulin heavy constant mu (Fragment) OS=Homo sapiens OX=9606 GN=IGHM PE=1 SV=1;sp|P01871|IGHM_HUMAN Immunoglobulin heavy constant mu OS=Homo sapiens OX=9606 GN=IGHM PE=1 SV=4;sp|P01871-2|IGHM_HUMAN Isoform 2 of Immunog	3	18	18	18	11	12	13	10	11	11	11	11	11	15	16	15	12	12	13	9	8	8	11	13	12	16	15	14	13	15	14	11	13	11	15	14	15	11	12	13	10	11
A0A1B0GV05;Q684P5-3;Q684P5-2;Q684P5	A0A1B0GV05;Q684P5-3;Q684P5-2;Q684P5	2;2;2;2	2;2;2;2	2;2;2;2	Rap1 GTPase-activating protein 2	RAP1GAP2	tr|A0A1B0GV05|A0A1B0GV05_HUMAN Rap1 GTPase-activating protein 2 OS=Homo sapiens OX=9606 GN=RAP1GAP2 PE=1 SV=1;sp|Q684P5-3|RPGP2_HUMAN Isoform 3 of Rap1 GTPase-activating protein 2 OS=Homo sapiens OX=9606 GN=RAP1GAP2;sp|Q684P5-2|RPGP2_HUMAN Isoform 2 of Rap	4	2	2	2	0	0	0	0	0	0	0	0	0	0	2	0	0	0	0	0	0	0	1	0	0	0	0	1	1	0	0	0	0	0	0	0	0	0	0	0	0	0
A0A1B0GVS3;R4GMT0;P61163	A0A1B0GVS3;R4GMT0;P61163	1;1;1	1;1;1	1;1;1	Alpha-centractin	ACTR1A	tr|A0A1B0GVS3|A0A1B0GVS3_HUMAN Alpha-centractin OS=Homo sapiens OX=9606 GN=ACTR1A PE=1 SV=1;tr|R4GMT0|R4GMT0_HUMAN Alpha-centractin OS=Homo sapiens OX=9606 GN=ACTR1A PE=1 SV=1;sp|P61163|ACTZ_HUMAN Alpha-centractin OS=Homo sapiens OX=9606 GN=ACTR1A PE=1 SV=	3	1	1	1	0	0	0	1	1	0	0	0	0	1	0	0	0	0	0	0	0	0	1	0	1	1	1	1	0	0	0	0	0	0	0	1	1	0	0	0	1	1
A0A1B0GW23;Q03154-2;Q03154-4;Q03154;A0A1B0GU86;C9JMV9;A0A1B0GV31;Q03154-3;F8WC59;C9JYZ0;A0A1B0GVA5;A0A1B0GVZ3;A0A1B0GVG0;A0A1B0GU36;A0A1B0GUT4;A0A1B0GTG3	A0A1B0GW23;Q03154-2;Q03154-4;Q03154;A0A1B0GU86;C9JMV9;A0A1B0GV31;Q03154-3	5;5;5;5;4;4;3;3;2;2;2;1;1;1;1;1	5;5;5;5;4;4;3;3;2;2;2;1;1;1;1;1	5;5;5;5;4;4;3;3;2;2;2;1;1;1;1;1	Aminoacylase-1	ACY1;ABHD14A-ACY1	tr|A0A1B0GW23|A0A1B0GW23_HUMAN ABHD14A-ACY1 readthrough (Fragment) OS=Homo sapiens OX=9606 GN=ABHD14A-ACY1 PE=4 SV=1;sp|Q03154-2|ACY1_HUMAN Isoform 2 of Aminoacylase-1 OS=Homo sapiens OX=9606 GN=ACY1;sp|Q03154-4|ACY1_HUMAN Isoform 4 of Aminoacylase-1 OS=Ho	16	5	5	5	0	0	0	0	0	0	0	0	0	0	0	0	0	0	0	0	0	0	0	0	0	0	1	1	0	0	0	2	1	3	0	0	0	0	0	0	0	0
A0A1C7CYX9;Q16555-2;Q16555;E5RFU4;E9PD68;Q14194;Q14194-2	A0A1C7CYX9;Q16555-2;Q16555	4;4;4;1;1;1;1	4;4;4;1;1;1;1	4;4;4;1;1;1;1	Dihydropyrimidinase-related protein 2	DPYSL2	tr|A0A1C7CYX9|A0A1C7CYX9_HUMAN Dihydropyrimidinase-related protein 2 OS=Homo sapiens OX=9606 GN=DPYSL2 PE=1 SV=1;sp|Q16555-2|DPYL2_HUMAN Isoform 2 of Dihydropyrimidinase-related protein 2 OS=Homo sapiens OX=9606 GN=DPYSL2;sp|Q16555|DPYL2_HUMAN Dihydropyrim	7	4	4	4	0	0	0	0	0	0	0	0	0	0	1	1	0	0	0	0	0	0	0	1	0	0	1	0	1	0	0	0	0	0	0	0	0	0	0	0	0	0
A0A1W2PQT3;A0A1W2PPH1;A0A1W2PQH3;A0A1W2PQY8;P23368;A0A1W2PR68;A0A1W2PQ37;A0A1W2PQF8;P23368-2;A0A1W2PRH1;A0A1W2PRS2;A0A1W2PRY9;A0A1W2PQH4	A0A1W2PQT3;A0A1W2PPH1;A0A1W2PQH3;A0A1W2PQY8;P23368;A0A1W2PR68;A0A1W2PQ37;A0A1W2PQF8;P23368-2	7;7;7;7;7;6;5;5;5;1;1;1;1	7;7;7;7;7;6;5;5;5;1;1;1;1	7;7;7;7;7;6;5;5;5;1;1;1;1	NAD-dependent malic enzyme, mitochondrial	ME2	tr|A0A1W2PQT3|A0A1W2PQT3_HUMAN Malic enzyme OS=Homo sapiens OX=9606 GN=ME2 PE=1 SV=1;tr|A0A1W2PPH1|A0A1W2PPH1_HUMAN Malic enzyme OS=Homo sapiens OX=9606 GN=ME2 PE=1 SV=1;tr|A0A1W2PQH3|A0A1W2PQH3_HUMAN Malic enzyme OS=Homo sapiens OX=9606 GN=ME2 PE=1 SV=1;t	13	7	7	7	0	0	0	0	0	0	0	0	0	2	1	3	0	0	0	0	0	0	1	0	1	3	2	1	2	0	0	0	0	0	0	2	0	0	0	0	0	0
A0A1W2PPR8;P30480;P01889;P30460;Q31610;P30486;A0A140T951;F6U0H7;P30461;A0A140TA21;A0A140T9D4	A0A1W2PPR8;P30480;P01889;P30460;Q31610;P30486;A0A140T951;F6U0H7;P30461	7;7;7;6;5;5;4;4;4;3;3	2;2;2;2;1;1;1;2;0;2;2	0;0;0;0;0;0;0;0;0;0;0	HLA class I histocompatibility antigen, B-42 alpha chain;HLA class I histocompatibility antigen, B-7 alpha chain;HLA class I histocompatibility antigen, B-8 alpha chain;HLA class I histocompatibility antigen, B-81 alpha chain;HLA class I histocompatibility antigen, B-48 alpha chain;HLA class I histocompatibility antigen, B-13 alpha chain	HLA-B	tr|A0A1W2PPR8|A0A1W2PPR8_HUMAN HLA class I histocompatibility antigen, B-46 alpha chain OS=Homo sapiens OX=9606 GN=HLA-B PE=1 SV=1;sp|P30480|1B42_HUMAN HLA class I histocompatibility antigen, B-42 alpha chain OS=Homo sapiens OX=9606 GN=HLA-B PE=1 SV=1;sp|P	11	7	2	0	1	0	1	0	0	0	0	0	0	4	5	4	0	1	0	0	1	0	2	3	3	4	6	4	3	4	1	0	0	1	2	3	3	0	0	0	0	0
A0A1W2PQT7;O43561-4;O43561-2;O43561-5;O43561;O43561-3;C7C5T5;H3BQD8	A0A1W2PQT7;O43561-4;O43561-2;O43561-5;O43561;O43561-3;C7C5T5;H3BQD8	2;2;2;2;2;2;1;1	2;2;2;2;2;2;1;1	2;2;2;2;2;2;1;1	Linker for activation of T-cells family member 1	LAT	tr|A0A1W2PQT7|A0A1W2PQT7_HUMAN Linker for activation of T-cells family member 1 OS=Homo sapiens OX=9606 GN=LAT PE=1 SV=1;sp|O43561-4|LAT_HUMAN Isoform 4 of Linker for activation of T-cells family member 1 OS=Homo sapiens OX=9606 GN=LAT;sp|O43561-2|LAT_HUMA	8	2	2	2	0	0	0	0	0	0	0	0	0	1	1	1	0	0	0	0	0	0	1	1	0	0	1	0	0	0	0	0	0	0	1	2	1	0	0	0	0	0
A0A1W2PRU0;A6NMQ3;Q5T5H1;O43768-6;O43768-5;O43768-2;O43768;O43768-9;O43768-7;O43768-3;O43768-4	A0A1W2PRU0;A6NMQ3;Q5T5H1;O43768-6;O43768-5;O43768-2;O43768;O43768-9;O43768-7;O43768-3;O43768-4	1;1;1;1;1;1;1;1;1;1;1	1;1;1;1;1;1;1;1;1;1;1	1;1;1;1;1;1;1;1;1;1;1	Alpha-endosulfine	ENSA	tr|A0A1W2PRU0|A0A1W2PRU0_HUMAN Alpha-endosulfine OS=Homo sapiens OX=9606 GN=ENSA PE=1 SV=1;tr|A6NMQ3|A6NMQ3_HUMAN Alpha-endosulfine OS=Homo sapiens OX=9606 GN=ENSA PE=1 SV=2;tr|Q5T5H1|Q5T5H1_HUMAN Alpha-endosulfine OS=Homo sapiens OX=9606 GN=ENSA PE=1 SV=1	11	1	1	1	0	0	0	0	0	1	0	0	0	0	0	0	0	0	0	0	0	0	0	0	0	0	0	0	0	0	0	0	0	0	0	0	0	0	0	0	0	0
A0A286YES1;P01860	A0A286YES1;P01860	18;18	18;18	7;7	Ig gamma-3 chain C region	IGHG3	tr|A0A286YES1|A0A286YES1_HUMAN Immunoglobulin heavy constant gamma 3 (Fragment) OS=Homo sapiens OX=9606 GN=IGHG3 PE=1 SV=1;sp|P01860|IGHG3_HUMAN Immunoglobulin heavy constant gamma 3 OS=Homo sapiens OX=9606 GN=IGHG3 PE=1 SV=2	2	18	18	7	7	7	7	9	9	8	10	10	9	9	9	10	4	3	5	10	9	9	8	9	8	8	8	8	14	12	14	7	8	7	6	6	8	7	7	7	9	9
A0A286YEY1;P01876	A0A286YEY1;P01876	12;12	12;12	4;4	Ig alpha-1 chain C region	IGHA1	tr|A0A286YEY1|A0A286YEY1_HUMAN Immunoglobulin heavy constant alpha 1 (Fragment) OS=Homo sapiens OX=9606 GN=IGHA1 PE=1 SV=1;sp|P01876|IGHA1_HUMAN Immunoglobulin heavy constant alpha 1 OS=Homo sapiens OX=9606 GN=IGHA1 PE=1 SV=2	2	12	12	4	6	6	7	4	6	5	9	9	8	9	11	10	6	7	6	5	5	4	6	6	6	7	7	6	7	8	8	5	4	7	8	8	8	6	6	7	4	6
A0A286YEY4;P01859	A0A286YEY4;P01859	12;12	6;6	5;5	Ig gamma-2 chain C region	IGHG2	tr|A0A286YEY4|A0A286YEY4_HUMAN Immunoglobulin heavy constant gamma 2 (Fragment) OS=Homo sapiens OX=9606 GN=IGHG2 PE=1 SV=1;sp|P01859|IGHG2_HUMAN Immunoglobulin heavy constant gamma 2 OS=Homo sapiens OX=9606 GN=IGHG2 PE=1 SV=2	2	12	6	5	6	6	6	7	7	7	11	11	11	9	10	10	4	3	4	8	8	8	7	7	6	8	9	9	9	9	9	7	7	7	6	6	8	2	2	2	3	3
A0A286YFJ8;P01861	A0A286YFJ8;P01861	11;11	4;4	4;4	Ig gamma-4 chain C region	IGHG4	tr|A0A286YFJ8|A0A286YFJ8_HUMAN Immunoglobulin heavy constant gamma 4 (Fragment) OS=Homo sapiens OX=9606 GN=IGHG4 PE=1 SV=1;sp|P01861|IGHG4_HUMAN Immunoglobulin heavy constant gamma 4 OS=Homo sapiens OX=9606 GN=IGHG4 PE=1 SV=1	2	11	4	4	5	4	5	5	4	4	9	9	8	7	8	7	2	3	4	6	6	5	5	5	5	5	6	6	6	6	6	5	5	5	4	4	7	1	0	1	1	0
A0A2Q2TTZ9;P01594;P01593	A0A2Q2TTZ9;P01594;P01593	2;1;1	2;1;1	2;1;1	Ig kappa chain V-I region AU;Ig kappa chain V-I region AG		tr|A0A2Q2TTZ9|A0A2Q2TTZ9_HUMAN Immunoglobulin kappa variable 1-33 OS=Homo sapiens OX=9606 GN=IGKV1D-33 PE=1 SV=1;sp|P01594|KV133_HUMAN Immunoglobulin kappa variable 1-33 OS=Homo sapiens OX=9606 GN=IGKV1-33 PE=1 SV=2;sp|P01593|KVD33_HUMAN Immunoglobulin kap	3	2	2	2	2	2	2	2	2	2	2	2	2	2	2	2	2	2	2	2	2	2	2	2	2	2	2	2	2	2	2	2	2	2	2	2	2	2	2	2	2	2
P42336;A0A2R8Y2F6;C9JAM9	P42336;A0A2R8Y2F6;C9JAM9	2;2;1	2;2;1	2;2;1	Phosphatidylinositol 4,5-bisphosphate 3-kinase catalytic subunit alpha isoform	PIK3CA	sp|P42336|PK3CA_HUMAN Phosphatidylinositol 4,5-bisphosphate 3-kinase catalytic subunit alpha isoform OS=Homo sapiens OX=9606 GN=PIK3CA PE=1 SV=2;tr|A0A2R8Y2F6|A0A2R8Y2F6_HUMAN Phosphatidylinositol 4,5-bisphosphate 3-kinase catalytic subunit OS=Homo sapiens	3	2	2	2	0	0	0	0	0	0	0	1	0	0	0	0	0	0	0	0	0	0	0	0	0	0	0	0	1	0	1	0	0	0	0	0	0	0	0	0	0	0
G3XAM2;E7ETH0;A0A2R8Y3M9;P05156;D6R9Z8;A0A087X0I2	G3XAM2;E7ETH0;A0A2R8Y3M9;P05156	7;7;7;7;2;2	7;7;7;7;2;2	7;7;7;7;2;2	Complement factor I;Complement factor I heavy chain;Complement factor I light chain	CFI	tr|G3XAM2|G3XAM2_HUMAN Complement factor I OS=Homo sapiens OX=9606 GN=CFI PE=1 SV=1;tr|E7ETH0|E7ETH0_HUMAN Complement factor I OS=Homo sapiens OX=9606 GN=CFI PE=1 SV=1;tr|A0A2R8Y3M9|A0A2R8Y3M9_HUMAN Uncharacterized protein OS=Homo sapiens OX=9606 PE=4 SV=1	6	7	7	7	0	0	0	4	4	5	7	7	7	2	2	0	0	0	0	7	7	7	1	2	2	1	0	0	0	0	0	2	0	5	0	0	3	0	0	0	4	4
A6NNI4;A0A2R8Y478;G8JLH6;P21926;A0A087WU13	A6NNI4;A0A2R8Y478;G8JLH6;P21926	3;3;3;3;1	3;3;3;3;1	3;3;3;3;1	Tetraspanin;CD9 antigen	CD9	tr|A6NNI4|A6NNI4_HUMAN Tetraspanin OS=Homo sapiens OX=9606 GN=CD9 PE=1 SV=1;tr|A0A2R8Y478|A0A2R8Y478_HUMAN Tetraspanin OS=Homo sapiens OX=9606 GN=CD9 PE=1 SV=1;tr|G8JLH6|G8JLH6_HUMAN Tetraspanin OS=Homo sapiens OX=9606 GN=CD9 PE=1 SV=2;sp|P21926|CD9_HUMAN	5	3	3	3	2	2	1	2	2	2	0	0	0	2	1	2	0	1	1	1	1	0	1	1	1	2	1	1	3	2	1	1	1	1	3	2	3	2	2	1	2	2
A0A2R8Y484;Q08722-2;Q08722-3;Q08722-4;Q08722	A0A2R8Y484;Q08722-2;Q08722-3;Q08722-4;Q08722	2;2;2;2;2	2;2;2;2;2	2;2;2;2;2	Leukocyte surface antigen CD47	CD47	tr|A0A2R8Y484|A0A2R8Y484_HUMAN Leukocyte surface antigen CD47 (Fragment) OS=Homo sapiens OX=9606 GN=CD47 PE=1 SV=1;sp|Q08722-2|CD47_HUMAN Isoform OA3-293 of Leukocyte surface antigen CD47 OS=Homo sapiens OX=9606 GN=CD47;sp|Q08722-3|CD47_HUMAN Isoform OA3-3	5	2	2	2	0	0	0	0	1	1	0	0	0	2	1	2	0	0	0	0	0	0	1	1	1	1	2	1	1	0	1	0	0	0	2	1	1	0	0	0	0	1
A0A2R8Y5S7;P35241;P35241-5;A0A2R8Y7M3;P35241-4;P35241-2;E9PQ82;E9PNV3;P35241-3;A0A2R8Y5P0;A0A2R8Y4H6	A0A2R8Y5S7;P35241;P35241-5;A0A2R8Y7M3;P35241-4	16;16;16;14;11;5;4;4;4;2;2	7;7;7;5;5;5;2;2;2;1;2	7;7;7;5;5;5;2;2;2;1;2	Radixin	RDX	tr|A0A2R8Y5S7|A0A2R8Y5S7_HUMAN Radixin OS=Homo sapiens OX=9606 GN=RDX PE=1 SV=1;sp|P35241|RADI_HUMAN Radixin OS=Homo sapiens OX=9606 GN=RDX PE=1 SV=1;sp|P35241-5|RADI_HUMAN Isoform 5 of Radixin OS=Homo sapiens OX=9606 GN=RDX;tr|A0A2R8Y7M3|A0A2R8Y7M3_HUMAN	11	16	7	7	0	0	0	0	0	1	0	0	0	4	3	4	0	0	0	0	0	0	9	9	9	2	4	2	12	11	11	0	0	0	1	1	1	0	0	0	0	0
A0A2R8Y611;O14617-3;O14617-4;O14617-2;O14617;O14617-5	A0A2R8Y611;O14617-3;O14617-4;O14617-2;O14617;O14617-5	2;2;2;2;2;2	2;2;2;2;2;2	2;2;2;2;2;2	AP-3 complex subunit delta-1	AP3D1	tr|A0A2R8Y611|A0A2R8Y611_HUMAN AP-3 complex subunit delta-1 (Fragment) OS=Homo sapiens OX=9606 GN=AP3D1 PE=1 SV=1;sp|O14617-3|AP3D1_HUMAN Isoform 3 of AP-3 complex subunit delta-1 OS=Homo sapiens OX=9606 GN=AP3D1;sp|O14617-4|AP3D1_HUMAN Isoform 4 of AP-3 c	6	2	2	2	0	0	0	0	0	0	0	0	0	0	1	1	0	0	0	0	0	0	0	0	0	0	0	0	0	0	0	0	0	0	0	1	0	0	0	0	0	0
H3BS66;A0A2R8Y7R4;B2RUZ4	H3BS66;A0A2R8Y7R4;B2RUZ4	1;1;1	1;1;1	1;1;1	Small integral membrane protein 1	SMIM1	tr|H3BS66|H3BS66_HUMAN Small integral membrane protein 1 OS=Homo sapiens OX=9606 GN=SMIM1 PE=1 SV=1;tr|A0A2R8Y7R4|A0A2R8Y7R4_HUMAN Small integral membrane protein 1 (Fragment) OS=Homo sapiens OX=9606 GN=SMIM1 PE=1 SV=1;sp|B2RUZ4|SMIM1_HUMAN Small integral	3	1	1	1	0	0	0	1	1	0	0	0	0	1	1	1	0	0	0	0	0	0	1	1	0	0	1	0	1	0	0	0	0	0	1	1	0	0	0	0	1	1
A0A2R8Y7U1;A0A2R8YGD1;A0A2R8YD45;O14773-2;O14773	A0A2R8Y7U1;A0A2R8YGD1;A0A2R8YD45;O14773-2;O14773	2;2;2;2;2	2;2;2;2;2	2;2;2;2;2	Tripeptidyl-peptidase 1	TPP1	tr|A0A2R8Y7U1|A0A2R8Y7U1_HUMAN Tripeptidyl-peptidase 1 (Fragment) OS=Homo sapiens OX=9606 GN=TPP1 PE=1 SV=1;tr|A0A2R8YGD1|A0A2R8YGD1_HUMAN Tripeptidyl-peptidase 1 OS=Homo sapiens OX=9606 GN=TPP1 PE=1 SV=1;tr|A0A2R8YD45|A0A2R8YD45_HUMAN Tripeptidyl-peptidas	5	2	2	2	0	0	0	0	0	0	0	0	0	0	0	0	0	0	0	0	0	0	0	0	0	0	0	0	0	0	0	2	1	1	0	0	0	0	0	0	0	0
Q4VB86;P11171-4;P11171;P11171-2;A0A2R8YD30;P11171-3;A0A2U3TZH6;A0A2R8Y7Y3;P11171-5;P11171-6;A0A3B3ITP0;A0A2R8Y420;A0A2R8Y5G2;A0A2R8Y5Z6;A0A2R8YCW8;P11171-7;A0A2R8YFR9;A0A3B3IUD6;A0A2R8Y7N0;A0A3B3IU06;A0A2R8Y570;A0A2R8Y6G5;A0A2R8Y6D0;A0A2R8Y4N6;A0A1B0GWG0;A0A2R8Y6T6;A0A3B3ITC5;A0A2R8Y5C8;Q4VXN1;Q4VXN0;A0A0C4DH22;Q9H4G0-4;Q9H4G0-2;Q9H4G0-3;A0A2R8Y783;Q9H4G0	Q4VB86;P11171-4;P11171;P11171-2;A0A2R8YD30;P11171-3;A0A2U3TZH6;A0A2R8Y7Y3;P11171-5;P11171-6;A0A3B3ITP0;A0A2R8Y420;A0A2R8Y5G2;A0A2R8Y5Z6;A0A2R8YCW8;P11171-7;A0A2R8YFR9;A0A3B3IUD6;A0A2R8Y7N0;A0A3B3IU06;A0A2R8Y570;A0A2R8Y6G5;A0A2R8Y6D0;A0A2R8Y4N6;A0A1B0GWG0	14;14;14;14;14;14;13;13;13;13;12;11;11;11;11;11;10;10;10;10;10;10;9;8;8;4;4;3;1;1;1;1;1;1;1;1	14;14;14;14;14;14;13;13;13;13;12;11;11;11;11;11;10;10;10;10;10;10;9;8;8;4;4;3;1;1;1;1;1;1;1;1	14;14;14;14;14;14;13;13;13;13;12;11;11;11;11;11;10;10;10;10;10;10;9;8;8;4;4;3;1;1;1;1;1;1;1;1	Protein 4.1	EPB41	tr|Q4VB86|Q4VB86_HUMAN EPB41 protein OS=Homo sapiens OX=9606 GN=EPB41 PE=1 SV=2;sp|P11171-4|41_HUMAN Isoform 4 of Protein 4.1 OS=Homo sapiens OX=9606 GN=EPB41;sp|P11171|41_HUMAN Protein 4.1 OS=Homo sapiens OX=9606 GN=EPB41 PE=1 SV=4;sp|P11171-2|41_HUMAN Is	36	14	14	14	0	0	0	0	1	1	0	0	0	6	5	6	0	0	0	0	0	0	0	3	2	3	6	3	4	4	2	0	0	0	0	0	0	0	0	0	0	1
A0A2R8YD50;P51659;E7ER27;E7EWE5;P51659-3;P51659-2;A0A2R8YDT8;A0A2R8YF45;E7EPL9;A0A2R8Y7L2;G5E9S2;E7ET17;A0A2R8YEG2	A0A2R8YD50;P51659;E7ER27;E7EWE5;P51659-3;P51659-2;A0A2R8YDT8;A0A2R8YF45	5;5;4;4;4;4;3;3;2;2;2;2;1	5;5;4;4;4;4;3;3;2;2;2;2;1	5;5;4;4;4;4;3;3;2;2;2;2;1	Peroxisomal multifunctional enzyme type 2;(3R)-hydroxyacyl-CoA dehydrogenase;Enoyl-CoA hydratase 2	HSD17B4	tr|A0A2R8YD50|A0A2R8YD50_HUMAN Peroxisomal multifunctional enzyme type 2 OS=Homo sapiens OX=9606 GN=HSD17B4 PE=1 SV=1;sp|P51659|DHB4_HUMAN Peroxisomal multifunctional enzyme type 2 OS=Homo sapiens OX=9606 GN=HSD17B4 PE=1 SV=3;tr|E7ER27|E7ER27_HUMAN Peroxis	13	5	5	5	0	0	0	0	0	1	0	0	0	2	2	1	0	0	0	0	0	0	4	3	2	2	3	1	2	1	1	0	0	0	0	0	0	0	0	0	0	0
V9GZ78;V9GYY3;A0A384N5Y3;F5H2F4;P11586;A0A494C1T2	V9GZ78;V9GYY3;A0A384N5Y3;F5H2F4;P11586;A0A494C1T2	4;4;4;4;4;2	4;4;4;4;4;2	4;4;4;4;4;2	C-1-tetrahydrofolate synthase, cytoplasmic;Methylenetetrahydrofolate dehydrogenase;Methenyltetrahydrofolate cyclohydrolase;Formyltetrahydrofolate synthetase;C-1-tetrahydrofolate synthase, cytoplasmic, N-terminally processed	MTHFD1	tr|V9GZ78|V9GZ78_HUMAN C-1-tetrahydrofolate synthase, cytoplasmic OS=Homo sapiens OX=9606 GN=MTHFD1 PE=1 SV=2;tr|V9GYY3|V9GYY3_HUMAN C-1-tetrahydrofolate synthase, cytoplasmic OS=Homo sapiens OX=9606 GN=MTHFD1 PE=1 SV=2;tr|A0A384N5Y3|A0A384N5Y3_HUMAN C-1-t	6	4	4	4	0	0	0	0	0	0	0	0	0	0	0	0	0	0	0	0	0	0	1	0	1	0	1	0	1	0	0	1	1	0	0	0	0	0	0	0	0	0
V9GYE7;A0A3B3IQ51;P36980-2;P36980;A0A3B3ISW6;A0A3B3IRW0;A0A3B3IS00;A0A3B3IS28	V9GYE7;A0A3B3IQ51;P36980-2;P36980;A0A3B3ISW6;A0A3B3IRW0;A0A3B3IS00	5;5;5;5;4;3;3;2	1;1;1;1;1;1;1;1	1;1;1;1;1;1;1;1	Complement factor H-related protein 2	CFHR2	tr|V9GYE7|V9GYE7_HUMAN Complement factor H-related protein 2 OS=Homo sapiens OX=9606 GN=CFHR2 PE=1 SV=1;tr|A0A3B3IQ51|A0A3B3IQ51_HUMAN Complement factor H-related protein 2 OS=Homo sapiens OX=9606 GN=CFHR2 PE=1 SV=1;sp|P36980-2|FHR2_HUMAN Isoform Short of	8	5	1	1	1	1	1	3	3	3	2	2	2	2	1	1	0	0	0	3	4	4	4	4	3	3	3	2	2	2	2	2	2	2	0	1	1	0	0	0	0	0
A0A3B3IRN5;Q06828	A0A3B3IRN5;Q06828	1;1	1;1	1;1	Fibromodulin	FMOD	tr|A0A3B3IRN5|A0A3B3IRN5_HUMAN Fibromodulin OS=Homo sapiens OX=9606 GN=FMOD PE=1 SV=1;sp|Q06828|FMOD_HUMAN Fibromodulin OS=Homo sapiens OX=9606 GN=FMOD PE=1 SV=2	2	1	1	1	1	0	1	0	0	0	0	0	0	0	0	0	0	0	0	0	0	0	0	0	0	0	0	0	0	0	0	0	0	0	1	1	0	1	0	1	0	0
K7EIP0;A0A3B3IS75;K7ESF2;K7EJD9;P13686	K7EIP0;A0A3B3IS75;K7ESF2;K7EJD9;P13686	1;1;1;1;1	1;1;1;1;1	1;1;1;1;1	Tartrate-resistant acid phosphatase type 5	ACP5	tr|K7EIP0|K7EIP0_HUMAN Tartrate-resistant acid phosphatase type 5 (Fragment) OS=Homo sapiens OX=9606 GN=ACP5 PE=1 SV=1;tr|A0A3B3IS75|A0A3B3IS75_HUMAN Tartrate-resistant acid phosphatase type 5 (Fragment) OS=Homo sapiens OX=9606 GN=ACP5 PE=1 SV=1;tr|K7ESF2|	5	1	1	1	0	0	0	0	0	0	0	0	0	0	0	0	0	0	0	0	0	0	0	1	0	0	0	0	0	1	1	0	0	0	0	0	0	0	0	0	0	0
A0A3B3IS84;P53621;P53621-2;A0A3B3ISC6;A0A3B3IT15;A0A3B3ISK1;A0A3B3ITV3;A0A3B3IU89;A0A3B3IU78;A0A3B3ITI7;A0A3B3IS23;A0A3B3ITX2	A0A3B3IS84;P53621;P53621-2;A0A3B3ISC6;A0A3B3IT15	8;8;8;7;7;3;3;3;2;2;1;1	8;8;8;7;7;3;3;3;2;2;1;1	8;8;8;7;7;3;3;3;2;2;1;1	Coatomer subunit alpha;Xenin;Proxenin	COPA	tr|A0A3B3IS84|A0A3B3IS84_HUMAN Coatomer subunit alpha OS=Homo sapiens OX=9606 GN=COPA PE=1 SV=1;sp|P53621|COPA_HUMAN Coatomer subunit alpha OS=Homo sapiens OX=9606 GN=COPA PE=1 SV=2;sp|P53621-2|COPA_HUMAN Isoform 2 of Coatomer subunit alpha OS=Homo sapiens	12	8	8	8	0	0	0	0	0	0	0	0	0	2	4	4	0	0	0	0	0	0	0	0	0	1	1	2	0	0	0	0	0	0	0	1	0	0	0	0	0	0
E9PN14;P11362-3;B5A958;E9PNM3;C1KBH7;A0A3B3ISD1;E7EU09;P11362-4;P11362;P11362-19;P11362-7;P11362-2;P11362-20;P11362-14;P11362-6;P11362-5;P11362-8;P11362-9;P11362-10;P11362-11;P11362-12;P11362-13;P11362-16;P11362-18;P11362-21;E9PKF2;E9PKV7	E9PN14;P11362-3;B5A958;E9PNM3;C1KBH7;A0A3B3ISD1;E7EU09;P11362-4;P11362;P11362-19;P11362-7;P11362-2;P11362-20;P11362-14;P11362-6;P11362-5;P11362-8;P11362-9;P11362-10;P11362-11;P11362-12;P11362-13;P11362-16;P11362-18;P11362-21;E9PKF2;E9PKV7	2;2;2;2;2;2;2;2;2;2;2;2;2;2;2;2;2;2;2;2;2;2;2;2;2;1;1	2;2;2;2;2;2;2;2;2;2;2;2;2;2;2;2;2;2;2;2;2;2;2;2;2;1;1	2;2;2;2;2;2;2;2;2;2;2;2;2;2;2;2;2;2;2;2;2;2;2;2;2;1;1	Fibroblast growth factor receptor 1;Fibroblast growth factor receptor	FGFR1	tr|E9PN14|E9PN14_HUMAN Fibroblast growth factor receptor 1 (Fragment) OS=Homo sapiens OX=9606 GN=FGFR1 PE=1 SV=1;sp|P11362-3|FGFR1_HUMAN Isoform 6 of Fibroblast growth factor receptor 1 OS=Homo sapiens OX=9606 GN=FGFR1;tr|B5A958|B5A958_HUMAN Fibroblast gro	27	2	2	2	0	2	0	0	0	0	0	0	0	0	0	0	0	0	0	0	0	0	0	0	0	0	0	0	0	0	0	0	0	0	0	1	0	0	2	0	0	0
A0A3B3ISR2;B4DPQ0;P00736;F5H2D0;A0A3B3ITU4;F5H1V0;F5H6Y3;F5H3N3	A0A3B3ISR2;B4DPQ0;P00736;F5H2D0;A0A3B3ITU4	18;18;18;17;10;3;3;3	18;18;18;17;10;3;3;3	17;17;17;16;9;3;3;3	Complement C1r subcomponent;Complement C1r subcomponent heavy chain;Complement C1r subcomponent light chain	C1R	tr|A0A3B3ISR2|A0A3B3ISR2_HUMAN Complement C1r subcomponent OS=Homo sapiens OX=9606 GN=C1R PE=1 SV=1;tr|B4DPQ0|B4DPQ0_HUMAN Complement C1r subcomponent OS=Homo sapiens OX=9606 GN=C1R PE=1 SV=1;sp|P00736|C1R_HUMAN Complement C1r subcomponent OS=Homo sapiens	8	18	18	17	10	12	10	3	6	3	7	7	7	7	4	6	6	8	7	6	4	6	7	6	5	4	4	6	7	9	7	15	11	14	11	8	10	10	12	10	3	6
A0A3B3IST1;B5MD23;O75954	A0A3B3IST1;B5MD23;O75954	1;1;1	1;1;1	1;1;1	Tetraspanin;Tetraspanin-9	TSPAN9	tr|A0A3B3IST1|A0A3B3IST1_HUMAN Tetraspanin-9 (Fragment) OS=Homo sapiens OX=9606 GN=TSPAN9 PE=1 SV=1;tr|B5MD23|B5MD23_HUMAN Tetraspanin OS=Homo sapiens OX=9606 GN=TSPAN9 PE=1 SV=1;sp|O75954|TSN9_HUMAN Tetraspanin-9 OS=Homo sapiens OX=9606 GN=TSPAN9 PE=1 SV=	3	1	1	1	0	0	0	0	0	0	0	0	0	0	0	0	0	0	0	0	0	0	0	0	0	1	1	1	1	0	0	0	0	0	0	0	0	0	0	0	0	0
A0A3B3ITC2;Q13884-2;Q13884	A0A3B3ITC2;Q13884-2;Q13884	2;2;2	2;2;2	2;2;2	Beta-1-syntrophin	SNTB1	tr|A0A3B3ITC2|A0A3B3ITC2_HUMAN Beta-1-syntrophin OS=Homo sapiens OX=9606 GN=SNTB1 PE=1 SV=1;sp|Q13884-2|SNTB1_HUMAN Isoform 2 of Beta-1-syntrophin OS=Homo sapiens OX=9606 GN=SNTB1;sp|Q13884|SNTB1_HUMAN Beta-1-syntrophin OS=Homo sapiens OX=9606 GN=SNTB1 PE=	3	2	2	2	0	0	0	1	0	1	0	0	0	0	0	0	0	0	0	0	0	0	0	0	1	0	0	0	0	0	0	0	0	0	0	0	0	0	0	0	1	0
E9PN17;A0A3B3ITX4;O75964	E9PN17;A0A3B3ITX4;O75964	1;1;1	1;1;1	1;1;1	ATP synthase subunit g, mitochondrial	ATP5L	tr|E9PN17|E9PN17_HUMAN ATP synthase subunit g, mitochondrial OS=Homo sapiens OX=9606 GN=ATP5MG PE=1 SV=1;tr|A0A3B3ITX4|A0A3B3ITX4_HUMAN Uncharacterized protein OS=Homo sapiens OX=9606 PE=4 SV=1;sp|O75964|ATP5L_HUMAN ATP synthase subunit g, mitochondrial OS	3	1	1	1	0	0	0	0	0	0	0	0	0	1	0	0	0	0	0	0	0	0	0	0	0	0	0	0	0	0	0	0	0	0	0	0	1	0	0	0	0	0
Q92743;A0A3B3IU24;H0Y7G9	Q92743;A0A3B3IU24;H0Y7G9	8;8;5	8;8;5	8;8;5	Serine protease HTRA1	HTRA1	sp|Q92743|HTRA1_HUMAN Serine protease HTRA1 OS=Homo sapiens OX=9606 GN=HTRA1 PE=1 SV=1;tr|A0A3B3IU24|A0A3B3IU24_HUMAN Serine protease HTRA1 OS=Homo sapiens OX=9606 GN=HTRA1 PE=1 SV=1;tr|H0Y7G9|H0Y7G9_HUMAN Serine protease HTRA1 (Fragment) OS=Homo sapiens O	3	8	8	8	0	0	0	4	4	3	0	0	0	0	0	0	0	0	0	2	1	2	5	3	2	0	0	0	1	0	2	4	6	6	0	0	0	0	0	0	4	4
A0A3B3IUA7;Q14258	A0A3B3IUA7;Q14258	1;1	1;1	1;1	E3 ubiquitin/ISG15 ligase TRIM25	TRIM25	tr|A0A3B3IUA7|A0A3B3IUA7_HUMAN E3 ubiquitin/ISG15 ligase TRIM25 OS=Homo sapiens OX=9606 GN=TRIM25 PE=1 SV=1;sp|Q14258|TRI25_HUMAN E3 ubiquitin/ISG15 ligase TRIM25 OS=Homo sapiens OX=9606 GN=TRIM25 PE=1 SV=2	2	1	1	1	0	0	0	0	0	0	0	0	0	0	0	0	0	0	0	0	0	0	0	0	0	1	1	0	0	0	0	0	0	0	0	0	0	0	0	0	0	0
A0A3B3IUC0;Q9Y287	A0A3B3IUC0;Q9Y287	1;1	1;1	1;1	Integral membrane protein 2B;BRI2, membrane form;BRI2 intracellular domain;BRI2C, soluble form;Bri23 peptide	ITM2B	tr|A0A3B3IUC0|A0A3B3IUC0_HUMAN Integral membrane protein 2B OS=Homo sapiens OX=9606 GN=ITM2B PE=1 SV=1;sp|Q9Y287|ITM2B_HUMAN Integral membrane protein 2B OS=Homo sapiens OX=9606 GN=ITM2B PE=1 SV=1	2	1	1	1	0	1	1	0	0	0	0	0	0	0	0	0	0	0	0	0	0	0	0	0	0	0	0	0	0	0	0	0	0	0	0	0	0	0	1	1	0	0
H0Y4T6;J3KMW3;H0Y8P6;H0Y610;A0A494C021;Q9Y237;Q9Y237-3;Q9Y237-2	H0Y4T6;J3KMW3;H0Y8P6;H0Y610;A0A494C021;Q9Y237;Q9Y237-3;Q9Y237-2	1;1;1;1;1;1;1;1	1;1;1;1;1;1;1;1	1;1;1;1;1;1;1;1	Peptidyl-prolyl cis-trans isomerase NIMA-interacting 4	PIN4	tr|H0Y4T6|H0Y4T6_HUMAN Peptidyl-prolyl cis-trans isomerase NIMA-interacting 4 (Fragment) OS=Homo sapiens OX=9606 GN=PIN4 PE=1 SV=1;tr|J3KMW3|J3KMW3_HUMAN Peptidyl-prolyl cis-trans isomerase NIMA-interacting 4 OS=Homo sapiens OX=9606 GN=PIN4 PE=1 SV=1;tr|H0	8	1	1	1	0	0	0	0	0	0	0	0	0	0	0	0	0	0	0	0	0	0	0	0	1	1	1	0	0	0	0	0	0	0	0	0	0	0	0	0	0	0
A0A494C1B4;A0A494C0U4;A0A494C055;A0A494C087;P23471-2;P23471;A0A494C1R4;A0A494C1H9;A0A494C036;P23471-3	A0A494C1B4;A0A494C0U4;A0A494C055;A0A494C087;P23471-2;P23471;A0A494C1R4;A0A494C1H9;A0A494C036;P23471-3	5;5;5;5;5;5;4;4;4;4	5;5;5;5;5;5;4;4;4;4	5;5;5;5;5;5;4;4;4;4	Receptor-type tyrosine-protein phosphatase zeta	PTPRZ1	tr|A0A494C1B4|A0A494C1B4_HUMAN Receptor-type tyrosine-protein phosphatase zeta OS=Homo sapiens OX=9606 GN=PTPRZ1 PE=1 SV=1;tr|A0A494C0U4|A0A494C0U4_HUMAN Receptor-type tyrosine-protein phosphatase zeta OS=Homo sapiens OX=9606 GN=PTPRZ1 PE=1 SV=1;tr|A0A494C	10	5	5	5	0	1	0	0	0	0	0	0	0	0	0	0	0	0	0	0	0	0	0	0	0	0	0	0	0	0	0	0	0	0	4	4	2	0	1	0	0	0
A0A494C0G5;O00468-6;O00468-7;A0A087X208;A0A494C1I6;O00468-2;O00468-3;O00468-5;O00468-4;O00468	A0A494C0G5;O00468-6;O00468-7;A0A087X208;A0A494C1I6;O00468-2;O00468-3;O00468-5;O00468-4;O00468	4;4;4;3;3;3;3;3;3;3	4;4;4;3;3;3;3;3;3;3	4;4;4;3;3;3;3;3;3;3	Agrin;Agrin N-terminal 110 kDa subunit;Agrin C-terminal 110 kDa subunit;Agrin C-terminal 90 kDa fragment;Agrin C-terminal 22 kDa fragment	AGRN	tr|A0A494C0G5|A0A494C0G5_HUMAN Agrin OS=Homo sapiens OX=9606 GN=AGRN PE=1 SV=1;sp|O00468-6|AGRIN_HUMAN Isoform 6 of Agrin OS=Homo sapiens OX=9606 GN=AGRN;sp|O00468-7|AGRIN_HUMAN Isoform 7 of Agrin OS=Homo sapiens OX=9606 GN=AGRN;tr|A0A087X208|A0A087X208_HU	10	4	4	4	0	0	0	0	0	0	0	0	0	0	0	0	0	0	0	0	0	0	0	0	0	0	0	0	0	0	0	0	0	0	3	2	3	0	0	0	0	0
A0A494C1B8;A0A494C0U1;Q5VZU9;P29144	A0A494C1B8;A0A494C0U1;Q5VZU9;P29144	1;1;1;1	1;1;1;1	1;1;1;1	Tripeptidyl-peptidase 2	TPP2	tr|A0A494C1B8|A0A494C1B8_HUMAN Tripeptidyl-peptidase 2 OS=Homo sapiens OX=9606 GN=TPP2 PE=1 SV=1;tr|A0A494C0U1|A0A494C0U1_HUMAN Tripeptidyl-peptidase 2 (Fragment) OS=Homo sapiens OX=9606 GN=TPP2 PE=1 SV=1;tr|Q5VZU9|Q5VZU9_HUMAN Tripeptidyl-peptidase 2 OS=H	4	1	1	1	0	0	0	0	0	0	0	0	0	0	0	1	0	0	0	0	0	0	0	0	0	0	0	0	1	0	1	0	0	0	0	0	0	0	0	0	0	0
A0A494C115;K7N7A8;P29972-4;P29972-2;P29972-3;P29972	A0A494C115;K7N7A8;P29972-4;P29972-2;P29972-3;P29972	1;1;1;1;1;1	1;1;1;1;1;1	1;1;1;1;1;1	Aquaporin-1	AQP1	tr|A0A494C115|A0A494C115_HUMAN Aquaporin-1 (Fragment) OS=Homo sapiens OX=9606 GN=AQP1 PE=3 SV=1;tr|K7N7A8|K7N7A8_HUMAN DUF4205 domain-containing protein (Fragment) OS=Homo sapiens OX=9606 PE=3 SV=2;sp|P29972-4|AQP1_HUMAN Isoform 4 of Aquaporin-1 OS=Homo sa	6	1	1	1	0	0	0	0	0	0	0	0	0	0	0	1	0	0	0	0	0	0	0	0	0	0	0	0	0	0	0	0	0	0	0	0	0	0	0	0	0	0
E9PEM5;A0A494C1L5;P50851-2;P50851;A0A494BZW2;H0YAC6;A0A494C0R9;A0A3B3ISK3;A0A3B3IS13;H0Y9N9;A0A3B3IU76;Q5T321;A0A0D9SF28;F5GXV7;Q8NFP9	E9PEM5;A0A494C1L5;P50851-2;P50851;A0A494BZW2;H0YAC6;A0A494C0R9	13;13;13;12;11;8;7;2;2;1;1;1;1;1;1	13;13;13;12;11;8;7;2;2;1;1;1;1;1;1	13;13;13;12;11;8;7;2;2;1;1;1;1;1;1	Lipopolysaccharide-responsive and beige-like anchor protein	LRBA	tr|E9PEM5|E9PEM5_HUMAN Lipopolysaccharide-responsive and beige-like anchor protein OS=Homo sapiens OX=9606 GN=LRBA PE=1 SV=1;tr|A0A494C1L5|A0A494C1L5_HUMAN Lipopolysaccharide-responsive and beige-like anchor protein OS=Homo sapiens OX=9606 GN=LRBA PE=1 SV=	15	13	13	13	0	0	0	0	0	0	0	0	0	3	6	5	0	0	0	0	0	0	0	1	1	5	5	5	4	0	0	0	0	0	0	1	1	0	0	0	0	0
H0Y764;A0A494C1V1;Q6ZNJ1-2;Q6ZNJ1;Q6ZNJ1-3	H0Y764;A0A494C1V1;Q6ZNJ1-2;Q6ZNJ1;Q6ZNJ1-3	2;2;2;2;1	2;2;2;2;1	2;2;2;2;1	Neurobeachin-like protein 2	NBEAL2	tr|H0Y764|H0Y764_HUMAN Neurobeachin-like protein 2 (Fragment) OS=Homo sapiens OX=9606 GN=NBEAL2 PE=1 SV=1;tr|A0A494C1V1|A0A494C1V1_HUMAN Neurobeachin-like protein 2 OS=Homo sapiens OX=9606 GN=NBEAL2 PE=1 SV=1;sp|Q6ZNJ1-2|NBEL2_HUMAN Isoform 2 of Neurobeach	5	2	2	2	0	0	0	0	0	0	0	0	0	0	1	1	1	1	0	0	0	0	0	0	0	0	1	1	0	0	0	0	0	0	0	0	0	0	0	0	0	0
D6RFH4;H3BUX2;A0A499FJ32;O43169;J3QR91	D6RFH4;H3BUX2;A0A499FJ32;O43169;J3QR91	2;2;2;2;1	2;2;2;2;1	2;2;2;2;1	Cytochrome b5 type B	CYB5B	tr|D6RFH4|D6RFH4_HUMAN Cytochrome b5 type B OS=Homo sapiens OX=9606 GN=CYB5B PE=1 SV=1;tr|H3BUX2|H3BUX2_HUMAN Cytochrome b5 type B OS=Homo sapiens OX=9606 GN=CYB5B PE=1 SV=1;tr|A0A499FJ32|A0A499FJ32_HUMAN Cytochrome b5 type B OS=Homo sapiens OX=9606 GN=CYB	5	2	2	2	0	0	0	0	0	0	0	0	0	1	2	1	0	0	0	0	0	0	0	0	0	0	0	0	0	0	0	0	0	0	0	0	0	0	0	0	0	0
A0A499FJK2;P01137	A0A499FJK2;P01137	8;8	8;8	8;8	Transforming growth factor beta-1;Latency-associated peptide	TGFB1	tr|A0A499FJK2|A0A499FJK2_HUMAN Transforming growth factor beta OS=Homo sapiens OX=9606 GN=TGFB1 PE=3 SV=1;sp|P01137|TGFB1_HUMAN Transforming growth factor beta-1 proprotein OS=Homo sapiens OX=9606 GN=TGFB1 PE=1 SV=2	2	8	8	8	4	1	4	5	2	5	0	0	0	5	3	2	0	0	0	4	5	3	5	5	5	5	4	4	5	3	4	3	3	3	8	6	8	4	1	4	5	2
A0A4V7I447;Q0VD83-3;Q0VD83	A0A4V7I447;Q0VD83-3;Q0VD83	2;2;2	2;2;2	2;2;2	Apolipoprotein B receptor	APOBR	tr|A0A4V7I447|A0A4V7I447_HUMAN Apolipoprotein B receptor OS=Homo sapiens OX=9606 GN=APOBR PE=4 SV=1;sp|Q0VD83-3|APOBR_HUMAN Isoform 3 of Apolipoprotein B receptor OS=Homo sapiens OX=9606 GN=APOBR;sp|Q0VD83|APOBR_HUMAN Apolipoprotein B receptor OS=Homo sapi	3	2	2	2	0	0	0	0	0	0	0	0	0	0	0	0	0	0	0	0	0	0	0	0	0	0	0	0	0	0	0	0	0	0	2	0	1	0	0	0	0	0
D6RE10;D6RBR5;D6RBM2;A1L3X0	D6RE10;D6RBR5;D6RBM2;A1L3X0	1;1;1;1	1;1;1;1	1;1;1;1	Elongation of very long chain fatty acids protein;Elongation of very long chain fatty acids protein 7	ELOVL7	tr|D6RE10|D6RE10_HUMAN Elongation of very long chain fatty acids protein 7 OS=Homo sapiens OX=9606 GN=ELOVL7 PE=1 SV=1;tr|D6RBR5|D6RBR5_HUMAN Elongation of very long chain fatty acids protein OS=Homo sapiens OX=9606 GN=ELOVL7 PE=1 SV=1;tr|D6RBM2|D6RBM2_HUM	4	1	1	1	0	0	0	0	0	0	0	0	0	0	1	1	0	0	0	0	0	0	0	0	0	1	1	0	0	0	0	0	0	0	0	0	0	0	0	0	0	0
A1L4H1;A1L4H1-2;M0QZ17	A1L4H1;A1L4H1-2	6;3;1	6;3;1	6;3;1	Soluble scavenger receptor cysteine-rich domain-containing protein SSC5D	SSC5D	sp|A1L4H1|SRCRL_HUMAN Soluble scavenger receptor cysteine-rich domain-containing protein SSC5D OS=Homo sapiens OX=9606 GN=SSC5D PE=1 SV=3;sp|A1L4H1-2|SRCRL_HUMAN Isoform 2 of Soluble scavenger receptor cysteine-rich domain-containing protein SSC5D OS=Homo	3	6	6	6	4	4	2	0	0	0	0	0	0	0	0	0	0	0	0	0	0	0	0	0	0	0	0	0	0	0	0	0	0	0	3	4	5	4	4	2	0	0
A2A274;Q99798	A2A274;Q99798	6;6	6;6	6;6	Aconitate hydratase, mitochondrial	ACO2	tr|A2A274|A2A274_HUMAN Aconitate hydratase, mitochondrial OS=Homo sapiens OX=9606 GN=ACO2 PE=1 SV=1;sp|Q99798|ACON_HUMAN Aconitate hydratase, mitochondrial OS=Homo sapiens OX=9606 GN=ACO2 PE=1 SV=2	2	6	6	6	0	0	0	0	0	0	0	0	0	1	2	1	0	0	0	0	0	0	0	1	0	1	1	1	1	0	0	0	0	0	0	0	0	0	0	0	0	0
X6RKS3;A2A2V1;P04156	X6RKS3;A2A2V1;P04156	1;1;1	1;1;1	1;1;1	Major prion protein	PRNP	tr|X6RKS3|X6RKS3_HUMAN Major prion protein (Fragment) OS=Homo sapiens OX=9606 GN=PRNP PE=1 SV=1;tr|A2A2V1|A2A2V1_HUMAN Major prion protein (Fragment) OS=Homo sapiens OX=9606 GN=PRNP PE=1 SV=1;sp|P04156|PRIO_HUMAN Major prion protein OS=Homo sapiens OX=9606	3	1	1	1	0	0	0	0	0	0	0	0	0	0	1	0	0	0	0	0	0	0	1	0	1	0	0	0	0	0	0	0	1	1	0	0	0	0	0	0	0	0
A8MVU1;P14598;A6NI72	A8MVU1;P14598;A6NI72	1;1;1	1;1;1	1;1;1	Putative neutrophil cytosol factor 1C;Neutrophil cytosol factor 1;Putative neutrophil cytosol factor 1B	NCF1C;NCF1;NCF1B	sp|A8MVU1|NCF1C_HUMAN Putative neutrophil cytosol factor 1C OS=Homo sapiens OX=9606 GN=NCF1C PE=5 SV=1;sp|P14598|NCF1_HUMAN Neutrophil cytosol factor 1 OS=Homo sapiens OX=9606 GN=NCF1 PE=1 SV=4;sp|A6NI72|NCF1B_HUMAN Putative neutrophil cytosol factor 1B OS	3	1	1	1	0	0	0	0	0	0	0	0	0	0	0	0	0	0	0	0	0	0	0	1	1	0	0	0	0	0	0	0	0	0	0	0	0	0	0	0	0	0
A6NJA2;P54578-2;P54578-3;P54578	A6NJA2;P54578-2;P54578-3;P54578	2;2;2;2	2;2;2;2	2;2;2;2	Ubiquitin carboxyl-terminal hydrolase;Ubiquitin carboxyl-terminal hydrolase 14	USP14	tr|A6NJA2|A6NJA2_HUMAN Ubiquitin carboxyl-terminal hydrolase OS=Homo sapiens OX=9606 GN=USP14 PE=1 SV=2;sp|P54578-2|UBP14_HUMAN Isoform 2 of Ubiquitin carboxyl-terminal hydrolase 14 OS=Homo sapiens OX=9606 GN=USP14;sp|P54578-3|UBP14_HUMAN Isoform 3 of Ubiq	4	2	2	2	0	0	0	0	0	0	0	0	0	0	0	0	0	0	0	0	0	0	0	0	0	0	0	0	2	0	1	0	0	0	0	0	0	0	0	0	0	0
A6NLM8;P51571	A6NLM8;P51571	1;1	1;1	1;1	Translocon-associated protein subunit delta	SSR4	tr|A6NLM8|A6NLM8_HUMAN Translocon-associated protein subunit delta OS=Homo sapiens OX=9606 GN=SSR4 PE=1 SV=1;sp|P51571|SSRD_HUMAN Translocon-associated protein subunit delta OS=Homo sapiens OX=9606 GN=SSR4 PE=1 SV=1	2	1	1	1	0	0	0	0	0	0	0	0	0	0	0	1	0	0	0	0	0	0	0	1	0	1	1	1	1	0	0	0	0	0	0	0	0	0	0	0	0	0
A6NMB1	A6NMB1	1	1	1	Sialic acid-binding Ig-like lectin 16	SIGLEC16	sp|A6NMB1|SIG16_HUMAN Sialic acid-binding Ig-like lectin 16 OS=Homo sapiens OX=9606 GN=SIGLEC16 PE=2 SV=3	1	1	1	1	1	1	0	1	1	1	0	0	0	0	0	0	1	0	0	0	1	0	0	0	0	0	0	1	0	0	0	1	1	1	0	1	1	1	1	0	1	1
B3KWK7;A6XND1;A6XND0;P17936;P17936-2;H0Y5K2;C9JMX4;H0Y485	B3KWK7;A6XND1;A6XND0;P17936;P17936-2;H0Y5K2;C9JMX4;H0Y485	7;7;7;7;7;6;5;5	7;7;7;7;7;6;5;5	7;7;7;7;7;6;5;5	Insulin-like growth factor-binding protein 3	IGFBP3	tr|B3KWK7|B3KWK7_HUMAN Insulin-like growth factor binding protein 3, isoform CRA_b OS=Homo sapiens OX=9606 GN=IGFBP3 PE=1 SV=1;tr|A6XND1|A6XND1_HUMAN Insulin-like growth factor binding protein 3 isoform b OS=Homo sapiens OX=9606 GN=IGFBP3 PE=1 SV=1;tr|A6XN	8	7	7	7	0	0	0	4	4	4	0	0	1	2	2	2	0	0	0	4	3	3	7	7	7	3	3	2	2	3	2	3	4	1	1	1	1	0	0	0	4	4
P55145;A8K878;H7C2D6	P55145;A8K878	5;5;2	5;5;2	5;5;2	Mesencephalic astrocyte-derived neurotrophic factor	MANF	sp|P55145|MANF_HUMAN Mesencephalic astrocyte-derived neurotrophic factor OS=Homo sapiens OX=9606 GN=MANF PE=1 SV=3;tr|A8K878|A8K878_HUMAN Mesencephalic astrocyte-derived neurotrophic factor OS=Homo sapiens OX=9606 GN=MANF PE=1 SV=1	3	5	5	5	0	0	0	0	0	1	0	0	0	1	2	1	0	0	0	1	1	2	3	5	4	0	0	0	2	3	2	0	0	0	1	1	0	0	0	0	0	0
E9PQ63;A8MTM1;P16152-2;P16152;O75828	E9PQ63;A8MTM1;P16152-2;P16152;O75828	2;2;2;2;1	2;2;2;2;1	2;2;2;2;1	Carbonyl reductase [NADPH] 1;Carbonyl reductase [NADPH] 3	CBR1;CBR3	tr|E9PQ63|E9PQ63_HUMAN Carbonyl reductase [NADPH] 1 OS=Homo sapiens OX=9606 GN=CBR1 PE=1 SV=1;tr|A8MTM1|A8MTM1_HUMAN Carbonyl reductase [NADPH] 1 OS=Homo sapiens OX=9606 GN=CBR1 PE=1 SV=1;sp|P16152-2|CBR1_HUMAN Isoform 2 of Carbonyl reductase [NADPH] 1 OS=	5	2	2	2	0	0	0	1	1	1	0	0	0	0	0	0	0	0	1	0	0	0	1	0	0	0	0	0	0	0	0	0	0	0	0	0	0	0	0	0	1	1
A8MUU9	A8MUU9	1	1	1	Putative uncharacterized protein ENSP00000383309		sp|A8MUU9|YV023_HUMAN Putative uncharacterized protein ENSP00000383309 OS=Homo sapiens OX=9606 PE=5 SV=3	1	1	1	1	0	0	0	0	0	0	0	0	0	0	0	0	0	0	0	0	0	0	0	0	0	0	0	0	0	1	0	0	0	0	0	0	0	0	0	0	0	0
K7EKH5;C9J8F3;J3KSV6;J3QKP5;A8MVZ9;P09972	K7EKH5;C9J8F3;J3KSV6;J3QKP5;A8MVZ9;P09972	1;1;1;1;1;1	1;1;1;1;1;1	1;1;1;1;1;1	Fructose-bisphosphate aldolase;Fructose-bisphosphate aldolase C	ALDOC	tr|K7EKH5|K7EKH5_HUMAN Fructose-bisphosphate aldolase C (Fragment) OS=Homo sapiens OX=9606 GN=ALDOC PE=1 SV=1;tr|C9J8F3|C9J8F3_HUMAN Fructose-bisphosphate aldolase C (Fragment) OS=Homo sapiens OX=9606 GN=ALDOC PE=1 SV=1;tr|J3KSV6|J3KSV6_HUMAN Fructose-bisp	6	1	1	1	0	0	0	0	0	0	0	0	0	0	0	0	0	0	0	0	0	0	0	0	0	1	0	0	0	0	0	0	0	0	0	0	0	0	0	0	0	0
B0QYF8;P02144;F2Z337;Q8WVH6;F2Z2F1	B0QYF8;P02144;F2Z337;Q8WVH6;F2Z2F1	2;2;1;1;1	2;2;1;1;1	2;2;1;1;1	Myoglobin	MB	tr|B0QYF8|B0QYF8_HUMAN Myoglobin (Fragment) OS=Homo sapiens OX=9606 GN=MB PE=1 SV=1;sp|P02144|MYG_HUMAN Myoglobin OS=Homo sapiens OX=9606 GN=MB PE=1 SV=2;tr|F2Z337|F2Z337_HUMAN Myoglobin (Fragment) OS=Homo sapiens OX=9606 GN=MB PE=1 SV=1;tr|Q8WVH6|Q8WVH6_H	5	2	2	2	0	0	0	0	0	0	0	0	0	0	0	0	1	2	1	0	0	0	0	0	0	0	0	0	0	0	0	0	0	0	0	0	0	0	0	0	0	0
B0YIW2;P02656	B0YIW2;P02656	5;5	5;5	5;5	Apolipoprotein C-III	APOC3	tr|B0YIW2|B0YIW2_HUMAN Apolipoprotein C-III OS=Homo sapiens OX=9606 GN=APOC3 PE=1 SV=1;sp|P02656|APOC3_HUMAN Apolipoprotein C-III OS=Homo sapiens OX=9606 GN=APOC3 PE=1 SV=1	2	5	5	5	4	4	4	3	3	3	4	3	4	4	4	4	2	4	3	5	4	5	2	1	2	2	2	2	3	3	3	3	3	3	4	3	4	4	4	4	3	3
B0YIW6;P48444;Q6P1Q5;P48444-2	B0YIW6;P48444;Q6P1Q5;P48444-2	4;4;2;2	4;4;2;2	4;4;2;2	Coatomer subunit delta	ARCN1	tr|B0YIW6|B0YIW6_HUMAN Archain 1, isoform CRA_a OS=Homo sapiens OX=9606 GN=ARCN1 PE=1 SV=1;sp|P48444|COPD_HUMAN Coatomer subunit delta OS=Homo sapiens OX=9606 GN=ARCN1 PE=1 SV=1;tr|Q6P1Q5|Q6P1Q5_HUMAN Coatomer subunit delta OS=Homo sapiens OX=9606 GN=ARCN1	4	4	4	4	0	0	0	0	1	1	0	0	0	0	0	0	0	0	0	0	0	0	1	1	2	0	0	1	0	0	1	1	1	0	0	0	0	0	0	0	0	1
B1AH77;B1AH80;P15153;J3KSC4;J3QLK0;B1AH78;P60763	B1AH77;B1AH80;P15153;J3KSC4;J3QLK0;B1AH78;P60763	4;4;4;3;3;3;3	1;1;1;0;0;1;0	1;1;1;0;0;1;0	Ras-related C3 botulinum toxin substrate 2;Ras-related C3 botulinum toxin substrate 3	RAC2;RAC3	tr|B1AH77|B1AH77_HUMAN Ras-related C3 botulinum toxin substrate 2 OS=Homo sapiens OX=9606 GN=RAC2 PE=1 SV=1;tr|B1AH80|B1AH80_HUMAN Ras-related C3 botulinum toxin substrate 2 (Rho family, small GTP binding protein Rac2), isoform CRA_c OS=Homo sapiens OX=960	7	4	1	1	0	0	0	3	2	3	0	0	0	3	3	3	0	0	1	0	0	0	4	4	4	3	3	3	2	2	1	1	2	2	2	2	0	0	0	0	1	0
B1AHL2;P23142-4;P23142-2;P23142-3;B1AHM7;H7C1M6;B1AHM9	B1AHL2;P23142-4	7;7;3;3;1;1;1	4;4;0;0;0;0;0	4;4;0;0;0;0;0	Fibulin-1	FBLN1	tr|B1AHL2|B1AHL2_HUMAN Fibulin-1 OS=Homo sapiens OX=9606 GN=FBLN1 PE=1 SV=1;sp|P23142-4|FBLN1_HUMAN Isoform C of Fibulin-1 OS=Homo sapiens OX=9606 GN=FBLN1	7	7	4	4	6	6	7	0	0	0	2	5	4	1	0	1	2	2	3	1	0	0	0	0	0	0	0	0	0	0	0	1	2	2	6	3	5	3	3	4	0	0
B1AK87;B1AK88;P47756-2;P47756;B1AK85	B1AK87;B1AK88;P47756-2;P47756;B1AK85	9;9;9;8;6	9;9;9;8;6	9;9;9;8;6	F-actin-capping protein subunit beta	CAPZB	tr|B1AK87|B1AK87_HUMAN F-actin-capping protein subunit beta OS=Homo sapiens OX=9606 GN=CAPZB PE=1 SV=1;tr|B1AK88|B1AK88_HUMAN F-actin-capping protein subunit beta OS=Homo sapiens OX=9606 GN=CAPZB PE=1 SV=1;sp|P47756-2|CAPZB_HUMAN Isoform 2 of F-actin-cappi	5	9	9	9	1	0	0	1	1	1	0	0	0	6	5	6	0	0	0	0	0	0	3	3	4	1	5	5	2	0	1	1	0	1	2	4	2	1	0	0	1	1
B1AKG0;Q03591	B1AKG0;Q03591	8;8	5;5	1;1	Complement factor H-related protein 1	CFHR1	tr|B1AKG0|B1AKG0_HUMAN Complement factor H-related protein 1 OS=Homo sapiens OX=9606 GN=CFHR1 PE=1 SV=1;sp|Q03591|FHR1_HUMAN Complement factor H-related protein 1 OS=Homo sapiens OX=9606 GN=CFHR1 PE=1 SV=2	2	8	5	1	2	2	2	5	7	7	3	3	3	3	2	2	1	1	1	5	6	5	6	7	5	4	4	4	3	3	3	3	3	3	1	2	2	0	0	1	3	4
B1ALD9;Q15063-7;Q15063-6;Q15063-4;Q15063-2;Q15063-3;Q15063-5;Q15063;CON__Q2KJC7	B1ALD9;Q15063-7;Q15063-6;Q15063-4;Q15063-2;Q15063-3;Q15063-5;Q15063	3;3;3;3;3;3;3;3;1	3;3;3;3;3;3;3;3;1	3;3;3;3;3;3;3;3;1	Periostin	POSTN	tr|B1ALD9|B1ALD9_HUMAN Periostin OS=Homo sapiens OX=9606 GN=POSTN PE=1 SV=1;sp|Q15063-7|POSTN_HUMAN Isoform 7 of Periostin OS=Homo sapiens OX=9606 GN=POSTN;sp|Q15063-6|POSTN_HUMAN Isoform 6 of Periostin OS=Homo sapiens OX=9606 GN=POSTN;sp|Q15063-4|POSTN_HU	9	3	3	3	0	0	0	0	1	0	0	0	0	0	0	0	0	0	0	2	3	1	0	0	0	0	0	0	0	0	0	0	0	0	0	0	0	0	0	0	0	1
B1AMS2;Q14141-2;Q14141-4;Q14141;Q14141-3;A0A087X142;A6NMH6;A6NFQ9;F8W8I8;Q92599-3;Q92599-2;Q92599-4;Q92599;C9JV02	B1AMS2;Q14141-2;Q14141-4;Q14141;Q14141-3	10;10;10;10;5;2;2;2;2;2;2;2;2;1	5;5;5;5;3;0;0;0;0;0;0;0;0;0	5;5;5;5;3;0;0;0;0;0;0;0;0;0	Septin-6	2020-09-06	tr|B1AMS2|B1AMS2_HUMAN Septin 6, isoform CRA_b OS=Homo sapiens OX=9606 GN=SEPTIN6 PE=1 SV=1;sp|Q14141-2|SEPT6_HUMAN Isoform I of Septin-6 OS=Homo sapiens OX=9606 GN=SEPTIN6;sp|Q14141-4|SEPT6_HUMAN Isoform V of Septin-6 OS=Homo sapiens OX=9606 GN=SEPTIN6;sp	14	10	5	5	0	0	0	1	1	0	0	0	0	4	2	6	0	0	0	0	0	0	6	5	5	5	6	4	8	4	6	1	1	0	1	0	0	0	0	0	1	1
B1AUU8;P42566;S4R3U1;P42566-2	B1AUU8;P42566;S4R3U1;P42566-2	2;2;1;1	2;2;1;1	2;2;1;1	Epidermal growth factor receptor substrate 15	EPS15	tr|B1AUU8|B1AUU8_HUMAN Epidermal growth factor receptor substrate 15 OS=Homo sapiens OX=9606 GN=EPS15 PE=1 SV=1;sp|P42566|EPS15_HUMAN Epidermal growth factor receptor substrate 15 OS=Homo sapiens OX=9606 GN=EPS15 PE=1 SV=2;tr|S4R3U1|S4R3U1_HUMAN Epidermal	4	2	2	2	0	0	0	0	0	0	0	0	0	1	0	1	0	0	0	0	0	0	0	0	0	0	1	1	0	0	0	0	0	0	0	0	0	0	0	0	0	0
B3KWE1;P12081-4;P12081;E7ETE2;B4DDD8;P12081-3;P12081-2;B4E1C5;A0A2R8Y4X6;A0A2R8Y5E8;D6RJE6;A0A2R8Y6I1;A0A2R8Y3N3;A0A2R8Y5P7;P49590-2;P49590	B3KWE1;P12081-4;P12081;E7ETE2;B4DDD8;P12081-3;P12081-2;B4E1C5	5;5;5;4;4;4;4;3;1;1;1;1;1;1;1;1	5;5;5;4;4;4;4;3;1;1;1;1;1;1;1;1	5;5;5;4;4;4;4;3;1;1;1;1;1;1;1;1	Histidine--tRNA ligase, cytoplasmic	HARS	tr|B3KWE1|B3KWE1_HUMAN Histidine--tRNA ligase, cytoplasmic OS=Homo sapiens OX=9606 GN=HARS PE=1 SV=1;sp|P12081-4|SYHC_HUMAN Isoform 4 of Histidine--tRNA ligase, cytoplasmic OS=Homo sapiens OX=9606 GN=HARS;sp|P12081|SYHC_HUMAN Histidine--tRNA ligase, cytopl	16	5	5	5	0	0	0	0	0	0	0	0	0	0	0	0	0	0	0	0	0	0	0	0	0	0	0	0	3	1	3	0	0	0	0	0	0	0	0	0	0	0
B4DDD6;Q9UJU6;Q9UJU6-2;Q9UJU6-3;Q9UJU6-6;H0Y5J4;Q9UJU6-5;Q9UJU6-4;F8WBG8;F8WC20;F8WBB2;F8WFE1;F2Z2V3;F8WB73;F8WCK3;F2Z3E3	B4DDD6;Q9UJU6;Q9UJU6-2;Q9UJU6-3;Q9UJU6-6;H0Y5J4;Q9UJU6-5;Q9UJU6-4	7;7;7;7;6;4;4;4;3;2;2;2;1;1;1;1	7;7;7;7;6;4;4;4;3;2;2;2;1;1;1;1	7;7;7;7;6;4;4;4;3;2;2;2;1;1;1;1	Drebrin-like protein	DBNL	tr|B4DDD6|B4DDD6_HUMAN Drebrin-like protein OS=Homo sapiens OX=9606 GN=DBNL PE=1 SV=1;sp|Q9UJU6|DBNL_HUMAN Drebrin-like protein OS=Homo sapiens OX=9606 GN=DBNL PE=1 SV=1;sp|Q9UJU6-2|DBNL_HUMAN Isoform 2 of Drebrin-like protein OS=Homo sapiens OX=9606 GN=DB	16	7	7	7	1	4	2	0	1	0	0	0	0	3	3	3	0	0	0	1	0	1	0	1	0	1	3	1	2	1	0	0	0	0	4	4	4	1	4	2	0	1
B4DEZ3;K7EJE1;E7ENQ6;Q9P0J0;Q9P0J0-2	B4DEZ3;K7EJE1;E7ENQ6;Q9P0J0;Q9P0J0-2	1;1;1;1;1	1;1;1;1;1	1;1;1;1;1	NADH dehydrogenase [ubiquinone] 1 alpha subcomplex subunit 13	NDUFA13	tr|B4DEZ3|B4DEZ3_HUMAN NADH dehydrogenase [ubiquinone] 1 alpha subcomplex subunit 13 OS=Homo sapiens OX=9606 GN=NDUFA13 PE=2 SV=1;tr|K7EJE1|K7EJE1_HUMAN NADH dehydrogenase [ubiquinone] 1 alpha subcomplex subunit 13 OS=Homo sapiens OX=9606 GN=NDUFA13 PE=4 S	5	1	1	1	0	0	0	0	0	0	0	0	0	0	0	0	0	0	0	0	0	0	0	0	0	0	0	0	0	0	0	0	0	0	1	0	0	0	0	0	0	0
B4DIH5;P61201;P61201-2;H0YMC2;H0YM03;H0YKU5	B4DIH5;P61201;P61201-2	3;3;3;1;1;1	3;3;3;1;1;1	3;3;3;1;1;1	COP9 signalosome complex subunit 2	COPS2	tr|B4DIH5|B4DIH5_HUMAN COP9 signalosome complex subunit 2 OS=Homo sapiens OX=9606 GN=COPS2 PE=1 SV=1;sp|P61201|CSN2_HUMAN COP9 signalosome complex subunit 2 OS=Homo sapiens OX=9606 GN=COPS2 PE=1 SV=1;sp|P61201-2|CSN2_HUMAN Isoform 2 of COP9 signalosome com	6	3	3	3	0	0	0	0	0	0	0	0	0	0	0	1	0	0	0	0	0	0	0	0	0	0	0	0	0	0	0	0	0	0	1	0	1	0	0	0	0	0
B4DJV2;O75390;H0YIC4;A0A0C4DGI3;F8W0J2;F8VP03;F8VWQ5;F8VU34;F8VR34;F8VTT8;F8W4S1;F8W031	B4DJV2;O75390;H0YIC4;A0A0C4DGI3	4;4;3;3;1;1;1;1;1;1;1;1	4;4;3;3;1;1;1;1;1;1;1;1	4;4;3;3;1;1;1;1;1;1;1;1	Citrate synthase;Citrate synthase, mitochondrial	CS	tr|B4DJV2|B4DJV2_HUMAN Citrate synthase OS=Homo sapiens OX=9606 GN=CS PE=1 SV=1;sp|O75390|CISY_HUMAN Citrate synthase, mitochondrial OS=Homo sapiens OX=9606 GN=CS PE=1 SV=2;tr|H0YIC4|H0YIC4_HUMAN Citrate synthase (Fragment) OS=Homo sapiens OX=9606 GN=CS PE	12	4	4	4	0	0	0	0	1	1	0	0	0	2	2	4	0	0	0	0	0	0	2	1	1	1	2	1	3	0	0	0	0	0	1	1	1	0	0	0	0	1
B4DNJ1;B4DN26;E7ESF4;P00750-4;P00750-3;P00750;P00750-2	B4DNJ1;B4DN26;E7ESF4;P00750-4;P00750-3;P00750	4;4;4;4;4;4;1	4;4;4;4;4;4;1	4;4;4;4;4;4;1	Tissue-type plasminogen activator;Tissue-type plasminogen activator chain A;Tissue-type plasminogen activator chain B	PLAT	tr|B4DNJ1|B4DNJ1_HUMAN Tissue-type plasminogen activator OS=Homo sapiens OX=9606 GN=PLAT PE=1 SV=1;tr|B4DN26|B4DN26_HUMAN Tissue-type plasminogen activator OS=Homo sapiens OX=9606 GN=PLAT PE=1 SV=1;tr|E7ESF4|E7ESF4_HUMAN Plasminogen activator OS=Homo sapie	7	4	4	4	0	0	0	0	0	0	0	0	0	0	0	0	0	0	0	0	0	0	0	3	1	1	1	0	0	0	0	1	1	0	0	0	0	0	0	0	0	0
B4DR80;Q9Y6E0-2;Q9Y6E0;H0Y630;Q5JV98;C9JJV0;Q5JV99	B4DR80;Q9Y6E0-2;Q9Y6E0;H0Y630;Q5JV98	8;8;8;7;4;1;1	8;8;8;7;4;1;1	4;4;4;3;2;0;0	Serine/threonine-protein kinase 24;Serine/threonine-protein kinase 24 36 kDa subunit;Serine/threonine-protein kinase 24 12 kDa subunit	STK24	tr|B4DR80|B4DR80_HUMAN Serine/threonine-protein kinase 24 OS=Homo sapiens OX=9606 GN=STK24 PE=1 SV=1;sp|Q9Y6E0-2|STK24_HUMAN Isoform A of Serine/threonine-protein kinase 24 OS=Homo sapiens OX=9606 GN=STK24;sp|Q9Y6E0|STK24_HUMAN Serine/threonine-protein kin	7	8	8	4	0	1	0	0	0	0	0	0	0	0	1	1	0	0	0	0	0	0	0	0	1	1	2	1	4	2	3	0	0	0	5	5	8	0	1	0	0	0
B4DSN5;P18031	B4DSN5;P18031	2;2	2;2	2;2	Tyrosine-protein phosphatase non-receptor type;Tyrosine-protein phosphatase non-receptor type 1	PTPN1	tr|B4DSN5|B4DSN5_HUMAN Tyrosine-protein phosphatase non-receptor type OS=Homo sapiens OX=9606 GN=PTPN1 PE=1 SV=1;sp|P18031|PTN1_HUMAN Tyrosine-protein phosphatase non-receptor type 1 OS=Homo sapiens OX=9606 GN=PTPN1 PE=1 SV=1	2	2	2	2	0	0	0	0	0	0	0	0	0	0	2	0	0	0	0	0	0	0	0	0	0	0	1	0	0	0	0	0	0	0	0	0	0	0	0	0	0	0
C9JEN3;C9IYT2;F8WDY4;C9IZ27;C9JW19;C9JWV9;B4DUD2;Q969X1	C9JEN3;C9IYT2;F8WDY4;C9IZ27;C9JW19;C9JWV9;B4DUD2;Q969X1	1;1;1;1;1;1;1;1	1;1;1;1;1;1;1;1	1;1;1;1;1;1;1;1	Protein lifeguard 3	TMBIM1	tr|C9JEN3|C9JEN3_HUMAN Protein lifeguard 3 (Fragment) OS=Homo sapiens OX=9606 GN=TMBIM1 PE=1 SV=1;tr|C9IYT2|C9IYT2_HUMAN Protein lifeguard 3 (Fragment) OS=Homo sapiens OX=9606 GN=TMBIM1 PE=1 SV=1;tr|F8WDY4|F8WDY4_HUMAN Protein lifeguard 3 OS=Homo sapiens O	8	1	1	1	0	0	0	0	0	0	0	0	0	1	1	1	0	0	0	0	0	0	0	0	0	0	0	0	0	0	0	0	0	0	0	0	0	0	0	0	0	0
B4DUR8;P49368-2;P49368;Q5SZX6	B4DUR8;P49368-2;P49368	7;7;7;1	7;7;7;1	7;7;7;1	T-complex protein 1 subunit gamma	CCT3	tr|B4DUR8|B4DUR8_HUMAN T-complex protein 1 subunit gamma OS=Homo sapiens OX=9606 GN=CCT3 PE=1 SV=1;sp|P49368-2|TCPG_HUMAN Isoform 2 of T-complex protein 1 subunit gamma OS=Homo sapiens OX=9606 GN=CCT3;sp|P49368|TCPG_HUMAN T-complex protein 1 subunit gamma	4	7	7	7	0	0	0	3	2	2	0	0	0	2	1	2	0	0	0	0	0	0	4	4	4	2	4	3	2	0	0	0	0	0	1	0	0	0	0	0	3	2
P0CG48;F5GYU3;Q96C32;Q5PY61;J3QKN0;F5GXK7;F5H747;F5H388;B4DV12;F5H265;F5H2Z3;F5H6Q2;J3QTR3;J3QS39;P62987;P62979;P0CG47;M0R2S1;M0R1M6;Q49A90;A0A2R8Y422;M0R1V7;F5GZ39;J3QSA3	P0CG48;F5GYU3;Q96C32;Q5PY61;J3QKN0;F5GXK7;F5H747;F5H388;B4DV12;F5H265;F5H2Z3;F5H6Q2;J3QTR3;J3QS39;P62987;P62979;P0CG47;M0R2S1;M0R1M6;Q49A90;A0A2R8Y422;M0R1V7	3;3;3;3;3;3;3;3;3;3;3;3;3;3;3;3;3;2;2;2;2;2;1;1	3;3;3;3;3;3;3;3;3;3;3;3;3;3;3;3;3;2;2;2;2;2;1;1	3;3;3;3;3;3;3;3;3;3;3;3;3;3;3;3;3;2;2;2;2;2;1;1	Polyubiquitin-C;Ubiquitin;Ubiquitin-60S ribosomal protein L40;Ubiquitin;60S ribosomal protein L40;Ubiquitin-40S ribosomal protein S27a;Ubiquitin;40S ribosomal protein S27a;Polyubiquitin-B;Ubiquitin	UBC;UBB;RPS27A;UBA52	sp|P0CG48|UBC_HUMAN Polyubiquitin-C OS=Homo sapiens OX=9606 GN=UBC PE=1 SV=3;tr|F5GYU3|F5GYU3_HUMAN Polyubiquitin-C (Fragment) OS=Homo sapiens OX=9606 GN=UBC PE=1 SV=1;tr|Q96C32|Q96C32_HUMAN Polyubiquitin-C OS=Homo sapiens OX=9606 GN=UBC PE=1 SV=1;tr|Q5PY6	24	3	3	3	0	0	0	0	1	0	0	0	0	3	3	3	0	0	0	0	0	0	1	1	1	1	2	1	2	2	2	0	1	0	1	1	2	0	0	0	0	1
Q8NBY1;B4E0Y9;Q9P289-2;Q9P289;Q9P289-3;C9JDH9;C9J6L2;C9JCC0;C9J232;H7C279;O00506-3;O00506-2;O00506	Q8NBY1;B4E0Y9;Q9P289-2;Q9P289;Q9P289-3;C9JDH9;C9J6L2;C9JCC0;C9J232;H7C279;O00506-3;O00506-2;O00506	6;6;6;6;4;3;3;3;3;3;3;3;3	2;2;2;2;1;1;1;1;1;1;1;1;1	2;2;2;2;1;1;1;1;1;1;1;1;1	Serine/threonine-protein kinase 26;Serine/threonine-protein kinase 25	STK26;STK25	tr|Q8NBY1|Q8NBY1_HUMAN Serine/threonine-protein kinase 26 OS=Homo sapiens OX=9606 GN=STK26 PE=1 SV=1;tr|B4E0Y9|B4E0Y9_HUMAN Serine/threonine-protein kinase 26 OS=Homo sapiens OX=9606 GN=STK26 PE=1 SV=1;sp|Q9P289-2|STK26_HUMAN Isoform 2 of Serine/threonine-	13	6	2	2	0	0	0	0	0	0	0	0	0	0	0	0	0	0	0	0	0	0	0	0	0	0	2	1	4	1	3	0	0	0	2	2	4	0	0	0	0	0
B4E1Z4;E7ETN3;P00751;A0A0G2JH38;H7C5H1;P00751-2;C9JRT3;A0A0G2JHM4;A0A0G2JJ82;H7C526;F8WCJ9;A0A0G2JJM0;Q5ST52;F2Z3N2	B4E1Z4;E7ETN3;P00751	39;33;26;17;15;14;3;2;2;1;1;1;1;1	39;33;26;17;15;14;3;2;2;1;1;1;1;1	26;24;26;17;15;14;3;0;0;1;0;0;0;0	Complement factor B;Complement factor B Ba fragment;Complement factor B Bb fragment	CFB	tr|B4E1Z4|B4E1Z4_HUMAN cDNA FLJ55673, highly similar to Complement factor B OS=Homo sapiens OX=9606 PE=1 SV=1;tr|E7ETN3|E7ETN3_HUMAN Uncharacterized protein OS=Homo sapiens OX=9606 PE=1 SV=1;sp|P00751|CFAB_HUMAN Complement factor B OS=Homo sapiens OX=9606	14	39	39	26	3	1	0	8	5	4	20	21	23	12	9	9	35	34	32	27	29	29	6	7	6	3	2	3	9	10	8	6	3	8	7	6	8	3	1	0	8	5
D6RGE9;D6REJ1;D6RHV9;B4E2Q0;P98194-2;P98194-4;P98194;P98194-3;P98194-5;P98194-9;P98194-6;P98194-7	D6RGE9;D6REJ1;D6RHV9;B4E2Q0;P98194-2;P98194-4;P98194;P98194-3;P98194-5;P98194-9;P98194-6;P98194-7	1;1;1;1;1;1;1;1;1;1;1;1	1;1;1;1;1;1;1;1;1;1;1;1	1;1;1;1;1;1;1;1;1;1;1;1	Calcium-transporting ATPase;Calcium-transporting ATPase type 2C member 1	ATP2C1	tr|D6RGE9|D6RGE9_HUMAN Calcium-transporting ATPase type 2C member 1 (Fragment) OS=Homo sapiens OX=9606 GN=ATP2C1 PE=1 SV=1;tr|D6REJ1|D6REJ1_HUMAN Calcium-transporting ATPase type 2C member 1 (Fragment) OS=Homo sapiens OX=9606 GN=ATP2C1 PE=1 SV=1;tr|D6RHV9|	12	1	1	1	0	0	0	0	0	0	0	0	0	0	1	1	0	0	0	0	0	0	0	1	0	1	0	1	0	0	0	0	0	0	0	0	0	0	0	0	0	0
B4E3Q4;Q9NZK5;A0A087X0I3;Q9NZK5-2;A0A3B3IT96;C9IZA8;F5H7J3;A0A3B3IRR5	B4E3Q4;Q9NZK5;A0A087X0I3;Q9NZK5-2	14;14;12;10;3;2;2;1	14;14;12;10;3;2;2;1	14;14;12;10;3;2;2;1	Adenosine deaminase CECR1	CECR1	tr|B4E3Q4|B4E3Q4_HUMAN Adenosine deaminase 2 OS=Homo sapiens OX=9606 GN=ADA2 PE=1 SV=1;sp|Q9NZK5|ADA2_HUMAN Adenosine deaminase 2 OS=Homo sapiens OX=9606 GN=ADA2 PE=1 SV=2;tr|A0A087X0I3|A0A087X0I3_HUMAN Adenosine deaminase 2 OS=Homo sapiens OX=9606 GN=ADA2	8	14	14	14	0	0	0	11	9	9	0	0	0	0	0	0	0	0	0	2	1	2	1	1	0	0	0	0	0	0	0	0	0	0	0	0	0	0	0	0	11	9
F8WE86;B5MBX2;P20062;P20062-2	F8WE86;B5MBX2;P20062;P20062-2	4;4;4;3	4;4;4;3	4;4;4;3	Transcobalamin-2	TCN2	tr|F8WE86|F8WE86_HUMAN Transcobalamin-2 OS=Homo sapiens OX=9606 GN=TCN2 PE=1 SV=2;tr|B5MBX2|B5MBX2_HUMAN Transcobalamin-2 OS=Homo sapiens OX=9606 GN=TCN2 PE=1 SV=1;sp|P20062|TCO2_HUMAN Transcobalamin-2 OS=Homo sapiens OX=9606 GN=TCN2 PE=1 SV=3;sp|P20062-2|	4	4	4	4	0	0	0	0	0	0	0	0	0	0	0	0	0	0	0	0	0	0	0	0	0	2	3	1	0	0	0	0	0	0	0	0	0	0	0	0	0	0
B5MBZ8;C9JD73;C9J177;H7C003;Q15435-5;Q15435-4;Q15435-3;Q15435-2;Q15435	B5MBZ8;C9JD73;C9J177;H7C003;Q15435-5;Q15435-4;Q15435-3;Q15435-2;Q15435	1;1;1;1;1;1;1;1;1	1;1;1;1;1;1;1;1;1	1;1;1;1;1;1;1;1;1	Protein phosphatase 1 regulatory subunit 7	PPP1R7	tr|B5MBZ8|B5MBZ8_HUMAN Protein phosphatase 1 regulatory subunit 7 OS=Homo sapiens OX=9606 GN=PPP1R7 PE=1 SV=1;tr|C9JD73|C9JD73_HUMAN Protein phosphatase 1 regulatory subunit 7 (Fragment) OS=Homo sapiens OX=9606 GN=PPP1R7 PE=1 SV=1;tr|C9J177|C9J177_HUMAN Pr	9	1	1	1	1	0	1	0	0	0	0	0	0	0	0	0	0	0	0	0	0	0	0	0	0	0	0	0	0	0	0	0	0	0	0	0	0	1	0	1	0	0
B5MCP9;P62081	B5MCP9;P62081	1;1	1;1	1;1	40S ribosomal protein S7	RPS7	tr|B5MCP9|B5MCP9_HUMAN 40S ribosomal protein S7 OS=Homo sapiens OX=9606 GN=RPS7 PE=1 SV=1;sp|P62081|RS7_HUMAN 40S ribosomal protein S7 OS=Homo sapiens OX=9606 GN=RPS7 PE=1 SV=1	2	1	1	1	0	0	0	0	0	0	0	0	0	0	0	0	0	0	0	0	0	0	0	1	0	0	0	0	0	0	0	0	0	0	0	0	0	0	0	0	0	0
B5MCT7;P49593-2;P49593	B5MCT7;P49593-2;P49593	1;1;1	1;1;1	1;1;1	Protein phosphatase 1F	PPM1F	tr|B5MCT7|B5MCT7_HUMAN Protein phosphatase 1F OS=Homo sapiens OX=9606 GN=PPM1F PE=1 SV=1;sp|P49593-2|PPM1F_HUMAN Isoform 2 of Protein phosphatase 1F OS=Homo sapiens OX=9606 GN=PPM1F;sp|P49593|PPM1F_HUMAN Protein phosphatase 1F OS=Homo sapiens OX=9606 GN=PP	3	1	1	1	0	0	1	0	0	0	0	0	0	0	0	0	0	0	0	0	0	0	0	0	0	0	0	0	0	0	0	0	0	0	1	1	1	0	0	1	0	0
Q15019-2;Q15019-3;Q15019;B5MCX3;C9J2Q4;C9JB25;H7C310;C9J938;H7C2Y0;C9IY94;C9IZU3;C9JQJ4;B5MD47;C9JZI2;A0A1B0GXJ2;F8WB65;C9JFT1;H7C1T1	Q15019-2;Q15019-3;Q15019;B5MCX3;C9J2Q4;C9JB25;H7C310	13;13;13;13;9;7;7;6;6;6;4;4;3;2;1;1;1;1	13;13;13;13;9;7;7;6;6;6;4;4;3;2;1;1;1;1	13;13;13;13;9;7;7;6;6;6;4;4;3;2;1;1;1;1	Septin-2	2020-09-02	sp|Q15019-2|SEPT2_HUMAN Isoform 2 of Septin-2 OS=Homo sapiens OX=9606 GN=SEPTIN2;sp|Q15019-3|SEPT2_HUMAN Isoform 3 of Septin-2 OS=Homo sapiens OX=9606 GN=SEPTIN2;sp|Q15019|SEPT2_HUMAN Septin-2 OS=Homo sapiens OX=9606 GN=SEPTIN2 PE=1 SV=1;tr|B5MCX3|B5MCX3_H	18	13	13	13	0	0	0	0	0	0	0	0	0	7	6	6	0	0	0	0	0	0	9	9	9	5	5	4	9	8	6	0	0	0	2	0	0	0	0	0	0	0
B5MDF5;J3KQE5;P62826;H0YFC6;F5H018;B4DV51	B5MDF5;J3KQE5;P62826;H0YFC6;F5H018	5;5;5;4;4;1	5;5;5;4;4;1	5;5;5;4;4;1	GTP-binding nuclear protein Ran	RAN	tr|B5MDF5|B5MDF5_HUMAN GTP-binding nuclear protein Ran OS=Homo sapiens OX=9606 GN=RAN PE=1 SV=1;tr|J3KQE5|J3KQE5_HUMAN GTP-binding nuclear protein Ran (Fragment) OS=Homo sapiens OX=9606 GN=RAN PE=1 SV=1;sp|P62826|RAN_HUMAN GTP-binding nuclear protein Ran O	6	5	5	5	2	2	1	1	2	1	0	0	0	4	1	3	1	0	1	0	1	1	4	4	3	1	1	0	4	4	2	3	3	1	2	2	2	2	2	1	1	2
F5GZ08;B7Z4G8;P51693;P51693-2;S4R3U6;K7EQJ4;K7EMN4	F5GZ08;B7Z4G8;P51693;P51693-2;S4R3U6;K7EQJ4	4;4;4;4;3;2;1	4;4;4;4;3;2;1	4;4;4;4;3;2;1	Amyloid-like protein 1;C30	APLP1	tr|F5GZ08|F5GZ08_HUMAN Amyloid-like protein 1 OS=Homo sapiens OX=9606 GN=APLP1 PE=1 SV=1;tr|B7Z4G8|B7Z4G8_HUMAN Amyloid-like protein 1 OS=Homo sapiens OX=9606 GN=APLP1 PE=1 SV=1;sp|P51693|APLP1_HUMAN Amyloid-like protein 1 OS=Homo sapiens OX=9606 GN=APLP1	7	4	4	4	1	0	1	0	0	0	0	0	0	0	0	0	0	0	0	0	0	0	0	0	0	0	0	0	0	0	0	0	0	0	2	3	3	1	0	1	0	0
B7Z7P8;P62495-2;P62495;I3L492;D6RJE8	B7Z7P8;P62495-2;P62495;I3L492	5;5;5;3;1	5;5;5;3;1	5;5;5;3;1	Eukaryotic peptide chain release factor subunit 1	ETF1	tr|B7Z7P8|B7Z7P8_HUMAN Eukaryotic peptide chain release factor subunit 1 OS=Homo sapiens OX=9606 GN=ETF1 PE=1 SV=1;sp|P62495-2|ERF1_HUMAN Isoform 2 of Eukaryotic peptide chain release factor subunit 1 OS=Homo sapiens OX=9606 GN=ETF1;sp|P62495|ERF1_HUMAN Eu	5	5	5	5	0	0	0	2	2	1	0	0	0	0	0	0	0	0	0	0	0	0	3	2	3	0	0	0	0	0	0	0	0	0	0	0	0	0	0	0	2	2
E7ENZ3;B7ZAR1;E9PCA1;P48643-2;P48643	E7ENZ3;B7ZAR1;E9PCA1;P48643-2;P48643	7;7;7;7;7	7;7;7;7;7	7;7;7;7;7	T-complex protein 1 subunit epsilon	CCT5	tr|E7ENZ3|E7ENZ3_HUMAN T-complex protein 1 subunit epsilon OS=Homo sapiens OX=9606 GN=CCT5 PE=1 SV=1;tr|B7ZAR1|B7ZAR1_HUMAN T-complex protein 1 subunit epsilon OS=Homo sapiens OX=9606 GN=CCT5 PE=1 SV=1;tr|E9PCA1|E9PCA1_HUMAN T-complex protein 1 subunit eps	5	7	7	7	0	0	0	0	0	0	0	0	0	3	1	4	0	0	0	0	0	0	1	2	1	2	1	2	1	0	0	0	0	1	1	1	2	0	0	0	0	0
B7ZKJ8;Q14624-3;Q14624-2;Q14624-4;H7C0L5;CON__Q3T052	B7ZKJ8;Q14624-3;Q14624-2;Q14624-4;H7C0L5	45;41;41;35;33;1	1;0;0;0;0;0	1;0;0;0;0;0	Inter-alpha-trypsin inhibitor heavy chain H4;70 kDa inter-alpha-trypsin inhibitor heavy chain H4;35 kDa inter-alpha-trypsin inhibitor heavy chain H4	ITIH4	tr|B7ZKJ8|B7ZKJ8_HUMAN ITIH4 protein OS=Homo sapiens OX=9606 GN=ITIH4 PE=1 SV=1;sp|Q14624-3|ITIH4_HUMAN Isoform 3 of Inter-alpha-trypsin inhibitor heavy chain H4 OS=Homo sapiens OX=9606 GN=ITIH4;sp|Q14624-2|ITIH4_HUMAN Isoform 2 of Inter-alpha-trypsin inhi	6	45	1	1	7	5	3	38	40	39	23	23	24	22	18	19	18	17	18	43	40	38	35	34	34	29	29	31	17	19	17	20	19	24	19	13	22	0	0	0	1	1
B8ZZL8;P61604;B8ZZ54;S4R3N1	B8ZZL8;P61604;B8ZZ54	3;3;2;1	3;3;2;1	3;3;2;1	10 kDa heat shock protein, mitochondrial	HSPE1	tr|B8ZZL8|B8ZZL8_HUMAN 10 kDa heat shock protein, mitochondrial OS=Homo sapiens OX=9606 GN=HSPE1 PE=1 SV=1;sp|P61604|CH10_HUMAN 10 kDa heat shock protein, mitochondrial OS=Homo sapiens OX=9606 GN=HSPE1 PE=1 SV=2;tr|B8ZZ54|B8ZZ54_HUMAN 10 kDa heat shock pro	4	3	3	3	0	0	0	0	0	0	0	0	0	2	0	1	0	0	0	0	0	0	0	0	0	0	0	0	0	0	0	0	0	0	0	0	0	0	0	0	0	0
C9IZP8	C9IZP8	1	1	1		C1S	tr|C9IZP8|C9IZP8_HUMAN Complement C1s subcomponent (Fragment) OS=Homo sapiens OX=9606 GN=C1S PE=1 SV=1	1	1	1	1	1	1	1	0	0	0	0	0	0	0	0	0	1	1	1	0	0	0	0	0	0	0	0	0	0	0	0	0	0	0	1	1	1	1	1	1	0	0
C9J0J0;Q96EE4	C9J0J0;Q96EE4	1;1	1;1	1;1	Coiled-coil domain-containing protein 126	CCDC126	tr|C9J0J0|C9J0J0_HUMAN Coiled-coil domain-containing protein 126 (Fragment) OS=Homo sapiens OX=9606 GN=CCDC126 PE=1 SV=8;sp|Q96EE4|CC126_HUMAN Coiled-coil domain-containing protein 126 OS=Homo sapiens OX=9606 GN=CCDC126 PE=2 SV=2	2	1	1	1	0	0	0	0	0	0	0	0	0	0	0	0	1	1	1	1	1	1	0	0	0	0	0	0	0	0	0	0	0	0	1	0	0	0	0	0	0	0
C9JMD7;C9JSP1;C9JQ75;C9J0M4;P51572;P51572-2;C9JM14;A0A2R8Y5M6	C9JMD7;C9JSP1;C9JQ75;C9J0M4;P51572;P51572-2;C9JM14;A0A2R8Y5M6	3;3;3;3;3;3;2;2	3;3;3;3;3;3;2;2	3;3;3;3;3;3;2;2	B-cell receptor-associated protein 31	BCAP31	tr|C9JMD7|C9JMD7_HUMAN B-cell receptor-associated protein 31 (Fragment) OS=Homo sapiens OX=9606 GN=BCAP31 PE=1 SV=1;tr|C9JSP1|C9JSP1_HUMAN B-cell receptor-associated protein 31 (Fragment) OS=Homo sapiens OX=9606 GN=BCAP31 PE=1 SV=1;tr|C9JQ75|C9JQ75_HUMAN B	8	3	3	3	0	0	0	0	0	0	0	0	0	2	2	2	0	0	0	0	0	0	2	1	1	1	1	1	0	0	0	0	0	0	0	0	0	0	0	0	0	0
C9J1Z8;P84085	C9J1Z8;P84085	5;5	1;1	1;1	ADP-ribosylation factor 5	ARF5	tr|C9J1Z8|C9J1Z8_HUMAN ADP-ribosylation factor 5 (Fragment) OS=Homo sapiens OX=9606 GN=ARF5 PE=1 SV=1;sp|P84085|ARF5_HUMAN ADP-ribosylation factor 5 OS=Homo sapiens OX=9606 GN=ARF5 PE=1 SV=2	2	5	1	1	0	0	0	2	1	1	0	0	0	2	4	3	2	3	3	2	2	3	3	3	2	2	2	2	3	1	1	3	2	4	3	1	1	0	0	0	0	0
C9J2C0;Q9NY65;Q9NY65-2;V9GZ17;C9K0S6;A6NHL2-2;A6NHL2;Q9H853	C9J2C0;Q9NY65;Q9NY65-2	15;15;13;6;2;2;2;1	5;5;3;2;0;0;0;0	5;5;3;2;0;0;0;0	Tubulin alpha-8 chain	TUBA8	tr|C9J2C0|C9J2C0_HUMAN Tubulin alpha chain (Fragment) OS=Homo sapiens OX=9606 GN=TUBA8 PE=1 SV=1;sp|Q9NY65|TBA8_HUMAN Tubulin alpha-8 chain OS=Homo sapiens OX=9606 GN=TUBA8 PE=1 SV=1;sp|Q9NY65-2|TBA8_HUMAN Isoform 2 of Tubulin alpha-8 chain OS=Homo sapiens	8	15	5	5	6	7	5	6	8	8	0	0	0	13	11	10	2	3	2	2	1	1	12	12	12	11	11	12	11	9	8	1	2	2	13	12	11	1	1	1	1	1
C9J6P4;Q7Z2W4-4;Q7Z2W4	C9J6P4;Q7Z2W4-4;Q7Z2W4	1;1;1	1;1;1	1;1;1	Zinc finger CCCH-type antiviral protein 1	ZC3HAV1	tr|C9J6P4|C9J6P4_HUMAN Zinc finger CCCH-type antiviral protein 1 OS=Homo sapiens OX=9606 GN=ZC3HAV1 PE=1 SV=1;sp|Q7Z2W4-4|ZCCHV_HUMAN Isoform 4 of Zinc finger CCCH-type antiviral protein 1 OS=Homo sapiens OX=9606 GN=ZC3HAV1;sp|Q7Z2W4|ZCCHV_HUMAN Zinc finge	3	1	1	1	0	0	0	0	0	0	0	0	0	0	0	0	0	0	0	0	0	0	0	0	0	0	0	1	0	0	0	0	0	0	0	0	0	0	0	0	0	0
H0YC52;H7C396;C9J7Q4;H7BZ58;Q8NFV4-3;Q8NFV4-2;Q8NFV4-5;Q8NFV4-6;Q8NFV4-4;Q8NFV4	H0YC52;H7C396;C9J7Q4;H7BZ58;Q8NFV4-3;Q8NFV4-2;Q8NFV4-5;Q8NFV4-6;Q8NFV4-4;Q8NFV4	1;1;1;1;1;1;1;1;1;1	1;1;1;1;1;1;1;1;1;1	1;1;1;1;1;1;1;1;1;1	Alpha/beta hydrolase domain-containing protein 11	ABHD11	tr|H0YC52|H0YC52_HUMAN Protein ABHD11 (Fragment) OS=Homo sapiens OX=9606 GN=ABHD11 PE=1 SV=1;tr|H7C396|H7C396_HUMAN Protein ABHD11 (Fragment) OS=Homo sapiens OX=9606 GN=ABHD11 PE=1 SV=1;tr|C9J7Q4|C9J7Q4_HUMAN Protein ABHD11 OS=Homo sapiens OX=9606 GN=ABHD1	10	1	1	1	0	0	0	0	0	0	0	0	0	1	0	0	0	0	0	0	0	0	1	1	0	0	0	1	0	0	0	0	0	0	0	0	0	0	0	0	0	0
C9JA05;D6RHJ6;D6RD17;P01591	C9JA05;D6RHJ6;D6RD17;P01591	3;3;3;3	3;3;3;3	3;3;3;3	Immunoglobulin J chain	JCHAIN;IGJ	tr|C9JA05|C9JA05_HUMAN Immunoglobulin J chain (Fragment) OS=Homo sapiens OX=9606 GN=JCHAIN PE=1 SV=1;tr|D6RHJ6|D6RHJ6_HUMAN Immunoglobulin J chain (Fragment) OS=Homo sapiens OX=9606 GN=JCHAIN PE=1 SV=1;tr|D6RD17|D6RD17_HUMAN Immunoglobulin J chain (Fragmen	4	3	3	3	3	3	3	2	2	2	2	3	3	3	3	3	3	3	3	0	1	1	2	2	2	1	2	0	3	3	3	3	3	2	3	3	3	3	3	3	2	2
C9JAI6;Q96DZ9-5;Q96DZ9-3;Q96DZ9-2;Q96DZ9;Q96DZ9-4;Q96DZ9-6	C9JAI6;Q96DZ9-5;Q96DZ9-3;Q96DZ9-2;Q96DZ9;Q96DZ9-4;Q96DZ9-6	2;2;2;2;2;1;1	2;2;2;2;2;1;1	2;2;2;2;2;1;1	CKLF-like MARVEL transmembrane domain-containing protein 5	CMTM5	tr|C9JAI6|C9JAI6_HUMAN CKLF-like MARVEL transmembrane domain-containing protein 5 OS=Homo sapiens OX=9606 GN=CMTM5 PE=1 SV=1;sp|Q96DZ9-5|CKLF5_HUMAN Isoform 5 of CKLF-like MARVEL transmembrane domain-containing protein 5 OS=Homo sapiens OX=9606 GN=CMTM5;sp	7	2	2	2	0	0	0	0	0	0	0	0	0	1	1	1	0	0	0	0	0	0	1	1	1	0	1	0	1	0	0	0	0	0	0	0	0	0	0	0	0	0
J3QR40;C9JCL2;C9JWQ3;Q8IUK5-3;Q8IUK5-2;Q8IUK5-4;Q8IUK5;B4E173	J3QR40;C9JCL2;C9JWQ3;Q8IUK5-3;Q8IUK5-2;Q8IUK5-4;Q8IUK5;B4E173	4;4;4;4;4;4;4;3	4;4;4;4;4;4;4;3	4;4;4;4;4;4;4;3	Plexin domain-containing protein 1	PLXDC1	tr|J3QR40|J3QR40_HUMAN Plexin domain-containing protein 1 (Fragment) OS=Homo sapiens OX=9606 GN=PLXDC1 PE=1 SV=1;tr|C9JCL2|C9JCL2_HUMAN Plexin domain-containing protein 1 (Fragment) OS=Homo sapiens OX=9606 GN=PLXDC1 PE=1 SV=1;tr|C9JWQ3|C9JWQ3_HUMAN Plexin	8	4	4	4	2	2	3	0	0	0	0	0	0	0	0	0	0	0	0	0	0	0	0	0	0	0	0	0	0	0	0	0	0	0	3	2	3	2	2	3	0	0
C9JDE9;P09110;F2Z2Q6;F2Z3P7;B4DVF4;H7C131;P09110-2	C9JDE9;P09110;F2Z2Q6;F2Z3P7;B4DVF4;H7C131;P09110-2	2;2;1;1;1;1;1	2;2;1;1;1;1;1	2;2;1;1;1;1;1	3-ketoacyl-CoA thiolase, peroxisomal	ACAA1	tr|C9JDE9|C9JDE9_HUMAN 3-ketoacyl-CoA thiolase, peroxisomal OS=Homo sapiens OX=9606 GN=ACAA1 PE=1 SV=1;sp|P09110|THIK_HUMAN 3-ketoacyl-CoA thiolase, peroxisomal OS=Homo sapiens OX=9606 GN=ACAA1 PE=1 SV=2;tr|F2Z2Q6|F2Z2Q6_HUMAN 3-ketoacyl-CoA thiolase, pero	7	2	2	2	0	0	0	1	1	0	0	0	0	0	1	0	0	0	0	0	0	0	1	2	1	0	0	0	0	0	0	0	0	0	0	0	0	0	0	0	1	1
C9JJ34;C9JDM3;F6WQW2;P43487-2;P43487;C9JIC6;C9JXG8;C9JGV6	C9JJ34;C9JDM3;F6WQW2;P43487-2;P43487;C9JIC6;C9JXG8;C9JGV6	2;2;2;2;2;1;1;1	2;2;2;2;2;1;1;1	2;2;2;2;2;1;1;1	Ran-specific GTPase-activating protein	RANBP1	tr|C9JJ34|C9JJ34_HUMAN Ran-specific GTPase-activating protein (Fragment) OS=Homo sapiens OX=9606 GN=RANBP1 PE=1 SV=1;tr|C9JDM3|C9JDM3_HUMAN Ran-specific GTPase-activating protein (Fragment) OS=Homo sapiens OX=9606 GN=RANBP1 PE=1 SV=8;tr|F6WQW2|F6WQW2_HUMAN	8	2	2	2	0	0	0	0	1	0	0	0	0	1	0	0	0	0	0	1	1	0	0	0	0	0	0	0	0	0	0	0	0	0	0	0	0	0	0	0	0	1
P05090;C9JF17;C9JX71	P05090;C9JF17	5;5;2	5;5;2	5;5;2	Apolipoprotein D	APOD	sp|P05090|APOD_HUMAN Apolipoprotein D OS=Homo sapiens OX=9606 GN=APOD PE=1 SV=1;tr|C9JF17|C9JF17_HUMAN Apolipoprotein D (Fragment) OS=Homo sapiens OX=9606 GN=APOD PE=1 SV=1	3	5	5	5	2	4	1	4	4	4	2	3	2	3	2	3	3	3	3	2	1	1	3	3	1	2	1	1	4	5	2	3	3	3	3	2	4	2	4	1	4	4
C9JZN1;C9JIS1;C9JXA5;P62879;E7EP32;Q9HAV0;C9JD14;F5H8J8;F5H100;F5H0S8;E9PCP0;P16520-2;P16520	C9JZN1;C9JIS1;C9JXA5;P62879;E7EP32;Q9HAV0	5;5;5;5;4;3;2;2;2;2;2;2;2	1;1;1;1;0;1;1;0;0;0;0;0;0	1;1;1;1;0;1;1;0;0;0;0;0;0	Guanine nucleotide-binding protein G(I)/G(S)/G(T) subunit beta-2;Guanine nucleotide-binding protein subunit beta-4	GNB2;GNB4	tr|C9JZN1|C9JZN1_HUMAN Guanine nucleotide-binding protein G(I)/G(S)/G(T) subunit beta-2 (Fragment) OS=Homo sapiens OX=9606 GN=GNB2 PE=1 SV=1;tr|C9JIS1|C9JIS1_HUMAN Guanine nucleotide-binding protein G(I)/G(S)/G(T) subunit beta-2 (Fragment) OS=Homo sapiens	13	5	1	1	0	0	1	0	1	2	0	0	0	4	2	3	0	2	2	0	0	0	1	1	1	3	3	2	2	1	1	1	2	1	1	0	2	0	0	0	0	0
C9JKT8;Q9UEW3-2;Q9UEW3	C9JKT8;Q9UEW3-2;Q9UEW3	1;1;1	1;1;1	1;1;1	Macrophage receptor MARCO	MARCO	tr|C9JKT8|C9JKT8_HUMAN Macrophage receptor MARCO (Fragment) OS=Homo sapiens OX=9606 GN=MARCO PE=1 SV=8;sp|Q9UEW3-2|MARCO_HUMAN Isoform 2 of Macrophage receptor MARCO OS=Homo sapiens OX=9606 GN=MARCO;sp|Q9UEW3|MARCO_HUMAN Macrophage receptor MARCO OS=Homo s	3	1	1	1	1	1	1	0	0	0	0	0	0	0	0	0	0	0	0	0	0	0	0	0	0	0	0	0	0	0	0	1	1	1	1	0	1	1	1	1	0	0
C9JL85;P58546	C9JL85;P58546	2;2	2;2	2;2	Myotrophin	MTPN	tr|C9JL85|C9JL85_HUMAN Myotrophin OS=Homo sapiens OX=9606 GN=MTPN PE=1 SV=1;sp|P58546|MTPN_HUMAN Myotrophin OS=Homo sapiens OX=9606 GN=MTPN PE=1 SV=2	2	2	2	2	0	0	0	0	0	0	0	0	0	2	2	2	0	0	0	0	0	0	0	0	0	0	0	1	1	1	0	0	0	0	1	1	0	0	0	0	0	0
J3QL22;J3QS85;J3KTQ1;J3QKR0;C9JLV5;Q9UNS2	J3QL22;J3QS85;J3KTQ1;J3QKR0;C9JLV5;Q9UNS2	1;1;1;1;1;1	1;1;1;1;1;1	1;1;1;1;1;1	COP9 signalosome complex subunit 3	COPS3	tr|J3QL22|J3QL22_HUMAN COP9 signalosome complex subunit 3 OS=Homo sapiens OX=9606 GN=COPS3 PE=1 SV=1;tr|J3QS85|J3QS85_HUMAN COP9 signalosome complex subunit 3 OS=Homo sapiens OX=9606 GN=COPS3 PE=1 SV=1;tr|J3KTQ1|J3KTQ1_HUMAN COP9 signalosome complex subuni	6	1	1	1	0	0	0	0	0	0	0	0	0	0	0	0	0	0	0	0	0	0	0	0	0	0	1	0	0	0	0	0	0	0	1	1	0	0	0	0	0	0
C9JPM4;P18085;C9JAK5;U3KQF2	C9JPM4;P18085;C9JAK5	5;5;3;1	2;2;2;1	2;2;2;1	ADP-ribosylation factor 4	ARF4	tr|C9JPM4|C9JPM4_HUMAN ADP-ribosylation factor 4 (Fragment) OS=Homo sapiens OX=9606 GN=ARF4 PE=1 SV=1;sp|P18085|ARF4_HUMAN ADP-ribosylation factor 4 OS=Homo sapiens OX=9606 GN=ARF4 PE=1 SV=3;tr|C9JAK5|C9JAK5_HUMAN ADP-ribosylation factor 4 OS=Homo sapiens	4	5	2	2	0	0	0	2	1	1	0	0	0	1	3	2	1	2	2	1	1	2	2	3	2	1	2	1	2	1	0	1	0	3	2	0	1	0	0	0	0	0
C9JPQ9;C9JU00	C9JPQ9;C9JU00	10;10	1;1	1;1		FGG	tr|C9JPQ9|C9JPQ9_HUMAN Fibrinogen gamma chain (Fragment) OS=Homo sapiens OX=9606 GN=FGG PE=1 SV=1;tr|C9JU00|C9JU00_HUMAN Fibrinogen gamma chain (Fragment) OS=Homo sapiens OX=9606 GN=FGG PE=1 SV=1	2	10	1	1	6	6	6	7	8	8	5	6	6	6	5	4	6	6	6	8	8	10	5	5	4	5	5	5	5	4	5	7	7	8	6	6	6	1	1	1	1	1
C9JPV4;A0A0J9YWQ3	C9JPV4;A0A0J9YWQ3	8;7	1;1	1;1		SERPINF2	tr|C9JPV4|C9JPV4_HUMAN Alpha-2-antiplasmin (Fragment) OS=Homo sapiens OX=9606 GN=SERPINF2 PE=1 SV=1;tr|A0A0J9YWQ3|A0A0J9YWQ3_HUMAN Alpha-2-antiplasmin (Fragment) OS=Homo sapiens OX=9606 GN=SERPINF2 PE=1 SV=1	2	8	1	1	2	2	2	1	1	0	4	4	5	3	3	2	8	8	8	4	3	2	1	2	2	2	1	2	4	3	4	4	2	5	6	3	4	0	0	0	0	0
C9JUT4;Q93052;C9JE51;C9J2R5;C9JIY7;C9JT42;C9J3U9;C9J1K7;C9J5C8;C9J4E3;C9JXK9;A0A087WZF1	C9JUT4;Q93052;C9JE51;C9J2R5;C9JIY7;C9JT42;C9J3U9;C9J1K7;C9J5C8;C9J4E3;C9JXK9;A0A087WZF1	2;2;1;1;1;1;1;1;1;1;1;1	2;2;1;1;1;1;1;1;1;1;1;1	2;2;1;1;1;1;1;1;1;1;1;1	Lipoma-preferred partner	LPP	tr|C9JUT4|C9JUT4_HUMAN LIM domain containing preferred translocation partner in lipoma, isoform CRA_e OS=Homo sapiens OX=9606 GN=LPP PE=1 SV=1;sp|Q93052|LPP_HUMAN Lipoma-preferred partner OS=Homo sapiens OX=9606 GN=LPP PE=1 SV=1;tr|C9JE51|C9JE51_HUMAN Lipo	12	2	2	2	0	0	0	0	0	0	0	0	0	0	0	0	0	0	0	0	0	0	0	0	0	0	1	0	1	0	0	0	0	0	1	0	0	0	0	0	0	0
C9JV77;P02765	C9JV77;P02765	3;3	3;3	3;3	Alpha-2-HS-glycoprotein;Alpha-2-HS-glycoprotein chain A;Alpha-2-HS-glycoprotein chain B	AHSG	tr|C9JV77|C9JV77_HUMAN Alpha-2-HS-glycoprotein OS=Homo sapiens OX=9606 GN=AHSG PE=1 SV=1;sp|P02765|FETUA_HUMAN Alpha-2-HS-glycoprotein OS=Homo sapiens OX=9606 GN=AHSG PE=1 SV=2	2	3	3	3	3	3	3	2	1	1	3	3	3	3	3	3	3	2	1	3	2	3	1	1	1	1	1	0	3	2	2	3	3	3	3	3	2	3	3	3	2	1
C9JZ20;E7ESE2;E9PCW0;C9JW96;P35232;P35232-2;D6RBK0	C9JZ20;E7ESE2;E9PCW0;C9JW96;P35232;P35232-2;D6RBK0	6;6;6;6;6;4;3	6;6;6;6;6;4;3	6;6;6;6;6;4;3	Prohibitin	PHB	tr|C9JZ20|C9JZ20_HUMAN Prohibitin (Fragment) OS=Homo sapiens OX=9606 GN=PHB PE=1 SV=1;tr|E7ESE2|E7ESE2_HUMAN Prohibitin (Fragment) OS=Homo sapiens OX=9606 GN=PHB PE=1 SV=2;tr|E9PCW0|E9PCW0_HUMAN Prohibitin (Fragment) OS=Homo sapiens OX=9606 GN=PHB PE=1 SV=	7	6	6	6	0	0	0	0	0	0	0	0	0	4	1	1	0	0	0	0	0	0	4	3	0	2	2	4	2	0	0	0	0	0	0	0	0	0	0	0	0	0
CON__A3EZ79	CON__A3EZ79	1	1	1				1	1	1	1	0	0	0	0	0	0	0	0	0	0	0	0	0	0	0	0	1	1	0	0	0	0	0	0	0	0	0	1	0	0	0	0	0	0	0	0	0	0
CON__A3EZ82;Q6E0U4-7;Q6E0U4-3;Q6E0U4-5;Q6E0U4-6;Q6E0U4-4;Q6E0U4-16;Q6E0U4-2;Q6E0U4	CON__A3EZ82;Q6E0U4-7;Q6E0U4-3;Q6E0U4-5;Q6E0U4-6;Q6E0U4-4;Q6E0U4-16;Q6E0U4-2;Q6E0U4	1;1;1;1;1;1;1;1;1	1;1;1;1;1;1;1;1;1	1;1;1;1;1;1;1;1;1	Dermokine	DMKN	;sp|Q6E0U4-7|DMKN_HUMAN Isoform 7 of Dermokine OS=Homo sapiens OX=9606 GN=DMKN;sp|Q6E0U4-3|DMKN_HUMAN Isoform 3 of Dermokine OS=Homo sapiens OX=9606 GN=DMKN;sp|Q6E0U4-5|DMKN_HUMAN Isoform 5 of Dermokine OS=Homo sapiens OX=9606 GN=DMKN;sp|Q6E0U4-6|DMKN_HUMA	9	1	1	1	0	0	0	0	0	0	0	0	0	0	0	0	0	0	0	1	1	1	0	0	0	0	0	0	0	0	0	0	0	1	1	1	0	0	0	0	0	0
CON__ENSEMBL:ENSBTAP00000006074	CON__ENSEMBL:ENSBTAP00000006074	9	1	1				1	9	1	1	5	5	7	0	0	0	0	0	0	0	0	0	1	1	2	0	0	0	0	0	0	0	0	0	1	1	2	0	0	0	7	7	7	0	1	0	0	0
CON__ENSEMBL:ENSBTAP00000031900	CON__ENSEMBL:ENSBTAP00000031900	8	1	1				1	8	1	1	7	6	5	2	2	2	4	4	5	4	2	4	6	7	7	3	3	3	2	2	2	1	2	2	4	4	4	4	4	4	5	4	5	1	0	0	0	0
CON__P00761	CON__P00761	5	5	5				1	5	5	5	4	4	4	5	5	5	4	4	4	5	5	5	4	4	4	4	4	4	5	5	5	5	5	5	4	4	4	4	4	4	5	5	5	4	4	4	5	5
CON__P01030	CON__P01030	11	1	1				1	11	1	1	10	8	10	7	7	6	8	6	6	6	4	4	6	6	6	9	8	7	7	7	8	3	3	2	5	4	4	7	7	7	7	9	7	1	0	1	0	0
CON__P01966;P02008	CON__P01966	5;1	1;0	1;0				2	5	1	1	3	2	2	1	2	2	5	3	3	4	4	3	3	3	3	0	1	1	2	4	3	4	5	3	4	4	3	4	3	2	3	2	4	1	0	0	0	0
Q04695;CON__Q04695;CON__P02533;P02533;CON__Q9QWL7;CON__A2A4G1;CON__P19012;C9JM50;CON__P08779;CON__P19001;CON__P08727;F5GWP8;K7EPJ9;P19012;P08727;P08779;K7ESE1	Q04695;CON__Q04695;CON__P02533;P02533;CON__Q9QWL7;CON__A2A4G1;CON__P19012;C9JM50;CON__P08779;CON__P19001;CON__P08727;F5GWP8;K7EPJ9;P19012;P08727;P08779	4;4;4;4;4;3;3;3;3;3;3;3;3;3;3;3;1	2;2;2;2;2;1;1;1;1;1;1;2;1;1;1;1;1	1;1;1;1;1;0;0;0;0;0;0;1;0;0;0;0;1	Keratin, type I cytoskeletal 17;Keratin, type I cytoskeletal 14;Keratin, type I cytoskeletal 15;Keratin, type I cytoskeletal 19;Keratin, type I cytoskeletal 16	KRT17;KRT14;KRT19;KRT15;KRT16	sp|Q04695|K1C17_HUMAN Keratin, type I cytoskeletal 17 OS=Homo sapiens OX=9606 GN=KRT17 PE=1 SV=2;;;sp|P02533|K1C14_HUMAN Keratin, type I cytoskeletal 14 OS=Homo sapiens OX=9606 GN=KRT14 PE=1 SV=4;;;;tr|C9JM50|C9JM50_HUMAN Keratin, type I cytoskeletal 19 (F	17	4	2	1	0	0	0	0	0	0	0	0	0	4	0	0	0	0	0	0	0	0	0	0	0	0	0	0	0	0	0	1	1	0	0	0	0	0	0	0	0	0
CON__P02676	CON__P02676	8	1	1				1	8	1	1	5	5	5	5	7	6	3	3	3	3	3	3	3	3	3	4	4	5	3	3	3	1	3	2	3	2	2	5	5	3	4	4	3	0	0	0	0	0
CON__P02768-1;P02768;A0A0C4DGB6;B7WNR0;H0YA55;D6RHD5;C9JKR2;P02768-2;A0A087WWT3;P02768-3;H7C013	CON__P02768-1;P02768;A0A0C4DGB6;B7WNR0;H0YA55;D6RHD5;C9JKR2;P02768-2;A0A087WWT3;P02768-3	43;43;41;32;31;30;25;25;24;24;16	43;43;41;32;31;30;25;25;24;24;16	39;39;37;29;27;27;22;22;22;22;15	Serum albumin	ALB	;sp|P02768|ALBU_HUMAN Serum albumin OS=Homo sapiens OX=9606 GN=ALB PE=1 SV=2;tr|A0A0C4DGB6|A0A0C4DGB6_HUMAN Serum albumin OS=Homo sapiens OX=9606 GN=ALB PE=1 SV=1;tr|B7WNR0|B7WNR0_HUMAN Serum albumin OS=Homo sapiens OX=9606 GN=ALB PE=1 SV=1;tr|H0YA55|H0YA5	11	43	43	39	25	28	26	22	23	22	40	41	41	33	30	28	24	26	26	30	29	28	26	26	24	23	25	23	24	25	25	25	24	35	25	21	34	25	28	26	22	23
;208740;208741;208742;208743;208744;208745;208746;208747;208748;208749;208750;208751;208752;208753;208754;208755;208756;208757;208758;208759;208760;208761;208762;208763;208764;208765;208766;208767;208768;208769;208770;208771;208772;208773;208774;208775;208776;208777;208778;208779;208780;208781;208782;208783;208784;208785;208786;208787;208788;208789;208790;208791;208792;208793;208794;208795;208796…	109;383;3791;3802;12406;19997;23740;29984;40972;49765;69776;73201;97793;98643;98656;117415;118220;118633;119124;119671;120791;121512;121564;141121;142614;143286;143591;152883;163038;165437;169527;174343;176076;178556;178607;179198;184442;186375;208716;214577;222756;239376;240973	206;207;208;209	147;322;353;572
CON__P02769	CON__P02769	9	5	5				1	9	5	5	4	4	4	4	4	4	8	8	9	4	4	4	4	4	4	4	4	4	4	4	4	4	4	4	4	4	4	4	4	4	4	4	4	0	0	0	0	0
CON__P13645;P13645;CON__P02535-1;CON__P08730-1;K7EMD9;P13646;CON__Q2M2I5;CON__Q7Z3Y7;CON__Q148H6;P13646-2;P13646-3;CON__P05784;Q7Z3Y7;CON__ENSEMBL:ENSP00000377550;Q2M2I5;K7ERE3;CON__Q9Z2K1;Q14525;CON__O76014;CON__Q3ZAW8;CON__REFSEQ:XP_986630;CON__A2A5Y0;Q14532;CON__Q9UE12;CON__Q14532;CON__A2AB72;CON__Q15323;F8VZY9;CON__Q7Z3Y8;CON__O76013;CON__O76015;CON__Q497I4;CON__Q7Z3Z0;C4AM86;CON__Q92764;P057…	CON__P13645;P13645	18;18;6;3;2;2;2;2;2;2;2;2;2;2;2;2;1;1;1;1;1;1;1;1;1;1;1;1;1;1;1;1;1;1;1;1;1;1;1;1;1;1;1;1;1;1	18;18;6;3;2;2;2;2;2;2;2;2;2;2;2;2;1;1;1;1;1;1;1;1;1;1;1;1;1;1;1;1;1;1;1;1;1;1;1;1;1;1;1;1;1;1	16;16;5;1;1;1;1;1;1;1;1;0;1;1;1;1;0;0;0;0;0;0;0;0;0;0;0;0;1;0;0;0;1;0;0;0;0;0;1;0;0;0;0;0;1;1	Keratin, type I cytoskeletal 10	KRT10	;sp|P13645|K1C10_HUMAN Keratin, type I cytoskeletal 10 OS=Homo sapiens OX=9606 GN=KRT10 PE=1 SV=6	46	18	18	16	0	1	0	0	0	0	0	0	0	10	6	0	0	0	0	2	0	0	5	1	2	0	7	0	9	14	12	8	9	0	1	8	6	0	1	0	0	0
CON__P13647;P13647;H0YIN9;H0YI76	CON__P13647;P13647;H0YIN9;H0YI76	6;6;3;3	2;2;1;2	1;1;0;1	Keratin, type II cytoskeletal 5	KRT5	;sp|P13647|K2C5_HUMAN Keratin, type II cytoskeletal 5 OS=Homo sapiens OX=9606 GN=KRT5 PE=1 SV=3;tr|H0YIN9|H0YIN9_HUMAN Keratin, type II cytoskeletal 5 (Fragment) OS=Homo sapiens OX=9606 GN=KRT5 PE=1 SV=1;tr|H0YI76|H0YI76_HUMAN Keratin, type II cytoskeletal	4	6	2	1	0	0	0	0	0	0	0	0	0	4	0	0	0	0	0	0	0	0	0	0	1	0	1	0	2	2	3	1	2	1	0	1	1	0	0	0	0	0
CON__P15636	CON__P15636	11	11	11				1	11	11	11	8	7	7	5	6	6	6	6	4	10	10	9	5	5	5	7	6	7	11	11	10	11	11	11	6	6	7	8	7	9	9	9	9	8	7	7	5	6
CON__P35527;P35527;K7EQQ3;A0A3B3ITG2;CON__Q99456;Q99456	CON__P35527;P35527;K7EQQ3	17;17;10;1;1;1	16;16;10;0;0;0	16;16;10;0;0;0	Keratin, type I cytoskeletal 9	KRT9	;sp|P35527|K1C9_HUMAN Keratin, type I cytoskeletal 9 OS=Homo sapiens OX=9606 GN=KRT9 PE=1 SV=3;tr|K7EQQ3|K7EQQ3_HUMAN Keratin, type I cytoskeletal 9 OS=Homo sapiens OX=9606 GN=KRT9 PE=1 SV=1	6	17	16	16	0	1	0	0	0	0	0	0	0	14	2	5	0	0	0	3	2	0	0	3	3	0	0	0	8	3	11	5	5	6	0	8	0	0	1	0	0	0
CON__P35908v2;CON__P35908;P35908;Q01546;CON__Q5XKE5;CON__Q6IFZ6;CON__Q7Z794;CON__P12035;CON__Q01546;Q5XKE5;Q7Z794;P12035;CON__Q9R0H5;CON__Q6NXH9;H0YID6	CON__P35908v2;CON__P35908;P35908	18;18;18;4;3;3;3;3;3;3;3;3;2;2;1	15;15;15;3;3;1;1;2;2;3;1;2;1;1;1	11;11;11;1;1;0;0;1;1;1;0;1;0;0;1	Keratin, type II cytoskeletal 2 epidermal	KRT2	;;sp|P35908|K22E_HUMAN Keratin, type II cytoskeletal 2 epidermal OS=Homo sapiens OX=9606 GN=KRT2 PE=1 SV=2	15	18	15	11	0	1	1	0	0	0	0	0	0	13	2	1	0	0	0	2	0	1	3	3	2	0	5	1	6	9	9	8	9	5	2	5	6	0	0	0	0	0
CON__Q28107	CON__Q28107	14	2	2				1	14	2	2	9	11	10	12	13	13	0	1	1	11	9	11	6	6	5	8	5	6	11	12	12	10	10	12	11	13	12	9	8	9	10	7	9	1	1	1	2	2
CON__Q2UVX4	CON__Q2UVX4	11	2	2				1	11	2	2	6	7	8	9	9	9	7	8	7	8	6	6	9	7	7	7	7	7	7	7	8	6	7	6	7	8	8	7	6	7	8	7	7	0	0	0	0	0
CON__Q5D862;Q5D862	CON__Q5D862;Q5D862	1;1	1;1	1;1	Filaggrin-2	FLG2	;sp|Q5D862|FILA2_HUMAN Filaggrin-2 OS=Homo sapiens OX=9606 GN=FLG2 PE=1 SV=1	2	1	1	1	0	0	0	0	0	0	0	0	0	0	0	0	0	0	0	0	0	0	0	0	0	0	0	0	0	1	0	0	0	0	0	0	0	0	0	0	0	0
CON__Q86YZ3;Q86YZ3	CON__Q86YZ3;Q86YZ3	1;1	1;1	1;1	Hornerin	HRNR	;sp|Q86YZ3|HORN_HUMAN Hornerin OS=Homo sapiens OX=9606 GN=HRNR PE=1 SV=2	2	1	1	1	0	0	0	0	0	0	0	0	0	1	0	0	0	0	0	0	0	0	0	0	0	0	0	0	0	0	0	1	0	0	0	0	0	0	0	0	0	0
D3DRR9;Q86WR7-2;Q86WR7	D3DRR9;Q86WR7-2;Q86WR7	1;1;1	1;1;1	1;1;1	Proline and serine-rich protein 2	C10orf47;PROSER2	tr|D3DRR9|D3DRR9_HUMAN Chromosome 10 open reading frame 47, isoform CRA_b OS=Homo sapiens OX=9606 GN=PROSER2 PE=1 SV=1;sp|Q86WR7-2|PRSR2_HUMAN Isoform 2 of Proline and serine-rich protein 2 OS=Homo sapiens OX=9606 GN=PROSER2;sp|Q86WR7|PRSR2_HUMAN Proline a	3	1	1	1	0	0	0	0	0	0	0	0	0	0	0	0	0	0	0	0	0	0	0	0	1	0	0	0	0	0	0	0	0	0	0	0	0	0	0	0	0	0
D3DX19;O00501	D3DX19;O00501	1;1	1;1	1;1	Claudin;Claudin-5	CLDN5	tr|D3DX19|D3DX19_HUMAN Claudin OS=Homo sapiens OX=9606 GN=CLDN5 PE=1 SV=1;sp|O00501|CLD5_HUMAN Claudin-5 OS=Homo sapiens OX=9606 GN=CLDN5 PE=2 SV=1	2	1	1	1	0	0	0	0	0	0	0	0	0	1	1	1	0	0	0	0	0	0	1	1	1	1	1	0	0	0	0	0	0	0	0	0	0	0	0	0	0	0
D3VVP3	D3VVP3	1	1	1		ATXN3	tr|D3VVP3|D3VVP3_HUMAN Ataxin 3 variant h OS=Homo sapiens OX=9606 GN=ATXN3 PE=1 SV=1	1	1	1	1	0	0	0	0	0	0	1	1	1	0	0	0	0	0	0	0	0	0	0	0	0	0	0	0	0	0	0	0	0	0	0	0	0	0	0	0	0	0
H7C556;D3YTG3;Q7Z7G0;H0Y897;Q7Z7G0-2;Q7Z7G0-3;Q7Z7G0-4;H7C4X4;Q5JPC9	H7C556;D3YTG3;Q7Z7G0;H0Y897;Q7Z7G0-2;Q7Z7G0-3;Q7Z7G0-4	3;3;3;2;2;2;2;1;1	3;3;3;2;2;2;2;1;1	3;3;3;2;2;2;2;1;1	Target of Nesh-SH3	ABI3BP	tr|H7C556|H7C556_HUMAN Target of Nesh-SH3 OS=Homo sapiens OX=9606 GN=ABI3BP PE=1 SV=2;tr|D3YTG3|D3YTG3_HUMAN Target of Nesh-SH3 OS=Homo sapiens OX=9606 GN=ABI3BP PE=1 SV=1;sp|Q7Z7G0|TARSH_HUMAN Target of Nesh-SH3 OS=Homo sapiens OX=9606 GN=ABI3BP PE=1 SV=1	9	3	3	3	0	0	0	0	0	0	0	0	0	0	0	0	0	0	0	0	0	0	0	0	0	0	0	0	0	0	0	0	0	0	3	3	3	0	0	0	0	0
D6R934;P02746;A0A0A0MSV6;D6RGJ1	D6R934;P02746;A0A0A0MSV6	10;10;9;3	10;10;9;3	10;10;9;3	Complement C1q subcomponent subunit B	C1QB	tr|D6R934|D6R934_HUMAN Complement C1q subcomponent subunit B OS=Homo sapiens OX=9606 GN=C1QB PE=1 SV=1;sp|P02746|C1QB_HUMAN Complement C1q subcomponent subunit B OS=Homo sapiens OX=9606 GN=C1QB PE=1 SV=3;tr|A0A0A0MSV6|A0A0A0MSV6_HUMAN Complement C1q subcom	4	10	10	10	3	3	3	9	8	8	3	4	3	6	6	6	1	0	1	10	9	7	10	9	9	9	8	9	10	9	10	5	5	6	5	5	4	3	3	3	9	8
D6RHU2;D6RAI5;Q13423;D6RCR6;E9PCX7	D6RHU2;D6RAI5;Q13423;D6RCR6;E9PCX7	3;3;3;2;2	3;3;3;2;2	3;3;3;2;2	NAD(P) transhydrogenase, mitochondrial	NNT	tr|D6RHU2|D6RHU2_HUMAN NAD(P) transhydrogenase, mitochondrial (Fragment) OS=Homo sapiens OX=9606 GN=NNT PE=1 SV=1;tr|D6RAI5|D6RAI5_HUMAN NAD(P) transhydrogenase, mitochondrial (Fragment) OS=Homo sapiens OX=9606 GN=NNT PE=1 SV=1;sp|Q13423|NNTM_HUMAN NAD(P)	5	3	3	3	0	0	0	0	0	0	0	0	0	2	1	0	0	0	0	0	0	0	0	0	0	1	0	0	0	0	0	0	0	0	0	0	0	0	0	0	0	0
D6RAM3;Q7L591;D6RC22;Q7L591-2;Q7L591-4;Q7L591-3	D6RAM3;Q7L591;D6RC22;Q7L591-2;Q7L591-4;Q7L591-3	2;2;1;1;1;1	2;2;1;1;1;1	2;2;1;1;1;1	Docking protein 3	DOK3	tr|D6RAM3|D6RAM3_HUMAN Docking protein 3 OS=Homo sapiens OX=9606 GN=DOK3 PE=1 SV=1;sp|Q7L591|DOK3_HUMAN Docking protein 3 OS=Homo sapiens OX=9606 GN=DOK3 PE=1 SV=2;tr|D6RC22|D6RC22_HUMAN Docking protein 3 (Fragment) OS=Homo sapiens OX=9606 GN=DOK3 PE=1 SV=	6	2	2	2	0	0	0	0	0	0	0	0	0	1	1	1	0	0	0	0	0	0	0	0	1	0	0	0	1	0	0	0	0	0	0	0	0	0	0	0	0	0
Q04756;D6RAR4;CON__ENSEMBL:ENSBTAP00000023055	Q04756;D6RAR4	7;7;3	7;7;3	7;7;3	Hepatocyte growth factor activator;Hepatocyte growth factor activator short chain;Hepatocyte growth factor activator long chain	HGFAC	sp|Q04756|HGFA_HUMAN Hepatocyte growth factor activator OS=Homo sapiens OX=9606 GN=HGFAC PE=1 SV=1;tr|D6RAR4|D6RAR4_HUMAN Hepatocyte growth factor activator OS=Homo sapiens OX=9606 GN=HGFAC PE=1 SV=1	3	7	7	7	0	0	0	5	5	5	1	0	1	0	2	1	2	2	2	5	5	5	6	6	6	5	5	5	4	5	5	4	4	4	1	0	1	0	0	0	5	5
D6RBW1;P06730;P06730-3;P06730-2	D6RBW1;P06730;P06730-3;P06730-2	1;1;1;1	1;1;1;1	1;1;1;1	Eukaryotic translation initiation factor 4E	EIF4E	tr|D6RBW1|D6RBW1_HUMAN Eukaryotic translation initiation factor 4E OS=Homo sapiens OX=9606 GN=EIF4E PE=1 SV=1;sp|P06730|IF4E_HUMAN Eukaryotic translation initiation factor 4E OS=Homo sapiens OX=9606 GN=EIF4E PE=1 SV=2;sp|P06730-3|IF4E_HUMAN Isoform 3 of Eu	4	1	1	1	0	0	0	0	0	0	0	0	0	0	0	0	0	0	0	0	0	0	0	1	1	0	0	0	0	0	0	0	0	0	0	0	0	0	0	0	0	0
E5RIJ3;D6RCM8;O95379-3;O95379-2;O95379;O95379-4	E5RIJ3;D6RCM8;O95379-3;O95379-2;O95379;O95379-4	1;1;1;1;1;1	1;1;1;1;1;1	1;1;1;1;1;1	Tumor necrosis factor alpha-induced protein 8	TNFAIP8	tr|E5RIJ3|E5RIJ3_HUMAN Tumor necrosis factor alpha-induced protein 8 (Fragment) OS=Homo sapiens OX=9606 GN=TNFAIP8 PE=1 SV=1;tr|D6RCM8|D6RCM8_HUMAN Tumor necrosis factor alpha-induced protein 8 OS=Homo sapiens OX=9606 GN=TNFAIP8 PE=1 SV=1;sp|O95379-3|TFIP8	6	1	1	1	0	0	0	1	1	1	0	0	0	1	1	1	0	0	0	0	1	0	1	1	1	1	1	1	1	1	1	0	0	1	0	1	0	0	0	0	1	1
D6RD58;O14960	D6RD58;O14960	1;1	1;1	1;1	Leukocyte cell-derived chemotaxin-2	LECT2	tr|D6RD58|D6RD58_HUMAN Leukocyte cell-derived chemotaxin-2 OS=Homo sapiens OX=9606 GN=LECT2 PE=1 SV=2;sp|O14960|LECT2_HUMAN Leukocyte cell-derived chemotaxin-2 OS=Homo sapiens OX=9606 GN=LECT2 PE=1 SV=2	2	1	1	1	0	0	0	1	1	1	0	0	0	1	1	1	0	0	0	0	0	0	1	1	1	1	1	1	1	1	1	1	1	1	0	1	0	0	0	0	1	1
D6RE86	D6RE86	5	1	1		CP	tr|D6RE86|D6RE86_HUMAN Ceruloplasmin (Fragment) OS=Homo sapiens OX=9606 GN=CP PE=1 SV=8	1	5	1	1	4	4	4	1	1	1	3	3	4	4	4	2	3	5	4	2	1	1	3	2	2	1	3	2	3	4	3	3	3	4	4	4	4	0	0	0	0	0
D6RGI3;D6RER5;Q9NVA2;Q9NVA2-2;D6RDU5;H0Y961;D6RDP1;D6R9Y6;H0Y9G8	D6RGI3;D6RER5;Q9NVA2;Q9NVA2-2;D6RDU5	11;11;11;10;8;5;4;4;2	11;11;11;10;8;5;4;4;2	6;6;6;5;3;2;3;3;2	Septin-11	2020-09-11	tr|D6RGI3|D6RGI3_HUMAN Septin 11, isoform CRA_b OS=Homo sapiens OX=9606 GN=SEPTIN11 PE=1 SV=1;tr|D6RER5|D6RER5_HUMAN Septin-11 OS=Homo sapiens OX=9606 GN=SEPTIN11 PE=1 SV=1;sp|Q9NVA2|SEP11_HUMAN Septin-11 OS=Homo sapiens OX=9606 GN=SEPTIN11 PE=1 SV=3;sp|Q9	9	11	11	6	0	0	0	0	0	0	0	0	0	5	6	5	0	0	0	0	0	0	5	6	4	3	5	4	8	4	7	1	1	0	2	2	0	0	0	0	0	0
D6RF35;P02774;P02774-3;P02774-2;D6RBJ7;D6RF20;H0YLM8;Q8TDJ6-2;Q8TDJ6;Q8TDJ6-3	D6RF35;P02774;P02774-3;P02774-2;D6RBJ7	17;17;17;12;10;5;1;1;1;1	17;17;17;12;10;5;1;1;1;1	17;17;17;12;10;5;1;1;1;1	Vitamin D-binding protein	GC	tr|D6RF35|D6RF35_HUMAN Vitamin D-binding protein OS=Homo sapiens OX=9606 GN=GC PE=1 SV=1;sp|P02774|VTDB_HUMAN Vitamin D-binding protein OS=Homo sapiens OX=9606 GN=GC PE=1 SV=2;sp|P02774-3|VTDB_HUMAN Isoform 3 of Vitamin D-binding protein OS=Homo sapiens OX	10	17	17	17	6	7	7	8	7	8	10	13	12	12	9	10	7	8	8	7	5	7	10	10	7	11	9	11	11	6	7	6	8	9	9	7	10	6	7	7	8	7
D6RF86;P55285-2;P55285	D6RF86;P55285-2;P55285	1;1;1	1;1;1	1;1;1	Cadherin-6	CDH6	tr|D6RF86|D6RF86_HUMAN Cadherin-6 OS=Homo sapiens OX=9606 GN=CDH6 PE=1 SV=1;sp|P55285-2|CADH6_HUMAN Isoform 2 of Cadherin-6 OS=Homo sapiens OX=9606 GN=CDH6;sp|P55285|CADH6_HUMAN Cadherin-6 OS=Homo sapiens OX=9606 GN=CDH6 PE=1 SV=1	3	1	1	1	0	0	0	0	0	0	0	0	0	0	0	0	0	0	0	0	0	0	0	0	0	0	0	0	0	0	0	0	0	0	0	1	0	0	0	0	0	0
D6RFL4;P08571	D6RFL4;P08571	4;4	4;4	4;4	Monocyte differentiation antigen CD14;Monocyte differentiation antigen CD14, urinary form;Monocyte differentiation antigen CD14, membrane-bound form	CD14	tr|D6RFL4|D6RFL4_HUMAN Monocyte differentiation antigen CD14 (Fragment) OS=Homo sapiens OX=9606 GN=CD14 PE=1 SV=1;sp|P08571|CD14_HUMAN Monocyte differentiation antigen CD14 OS=Homo sapiens OX=9606 GN=CD14 PE=1 SV=2	2	4	4	4	0	0	0	0	0	0	0	1	2	0	0	0	0	0	0	0	0	0	0	0	0	0	0	0	0	1	2	0	0	0	0	0	0	0	0	0	0	0
D6RGG3;Q99715-4;Q99715	D6RGG3;Q99715-4;Q99715	7;7;7	7;7;7	7;7;7	Collagen alpha-1(XII) chain	COL12A1	tr|D6RGG3|D6RGG3_HUMAN Collagen alpha-1(XII) chain OS=Homo sapiens OX=9606 GN=COL12A1 PE=1 SV=1;sp|Q99715-4|COCA1_HUMAN Isoform 4 of Collagen alpha-1(XII) chain OS=Homo sapiens OX=9606 GN=COL12A1;sp|Q99715|COCA1_HUMAN Collagen alpha-1(XII) chain OS=Homo sa	3	7	7	7	0	0	0	0	0	0	0	0	0	0	0	0	0	0	0	0	0	0	0	0	0	0	0	0	4	1	4	0	0	0	2	1	0	0	0	0	0	0
D6RGV2;P16871-4;P16871-3;P16871-2;P16871;H0YA41;D6RDM4;B8YG18	D6RGV2;P16871-4;P16871-3;P16871-2;P16871;H0YA41;D6RDM4;B8YG18	2;2;2;2;2;1;1;1	2;2;2;2;2;1;1;1	2;2;2;2;2;1;1;1	Interleukin-7 receptor subunit alpha	IL7R	tr|D6RGV2|D6RGV2_HUMAN Interleukin-7 receptor subunit alpha OS=Homo sapiens OX=9606 GN=IL7R PE=1 SV=1;sp|P16871-4|IL7RA_HUMAN Isoform 2 of Interleukin-7 receptor subunit alpha OS=Homo sapiens OX=9606 GN=IL7R;sp|P16871-3|IL7RA_HUMAN Isoform 4 of Interleukin	8	2	2	2	0	0	0	0	0	0	0	0	0	0	0	0	0	0	0	0	0	0	0	0	0	0	0	0	0	0	0	0	0	0	1	1	0	0	0	0	0	0
D6RIE3;D6RGV5;H0UI06;P14406;D6R9C3	D6RIE3;D6RGV5;H0UI06;P14406;D6R9C3	2;2;2;2;1	2;2;2;2;1	2;2;2;2;1	Cytochrome c oxidase subunit 7A2, mitochondrial	COX7A2	tr|D6RIE3|D6RIE3_HUMAN Cytochrome c oxidase subunit 7A2, mitochondrial OS=Homo sapiens OX=9606 GN=COX7A2 PE=1 SV=1;tr|D6RGV5|D6RGV5_HUMAN Cytochrome c oxidase subunit 7A2, mitochondrial (Fragment) OS=Homo sapiens OX=9606 GN=COX7A2 PE=1 SV=1;tr|H0UI06|H0UI0	5	2	2	2	0	0	0	0	0	0	0	0	0	1	1	1	0	0	0	0	0	0	0	1	1	1	1	1	1	0	0	0	0	0	0	0	0	0	0	0	0	0
D6RH31;Q6UXI9-5;Q6UXI9;Q6UXI9-4;Q6UXI9-6;Q6UXI9-3;Q6UXI9-2	D6RH31;Q6UXI9-5;Q6UXI9;Q6UXI9-4;Q6UXI9-6;Q6UXI9-3;Q6UXI9-2	3;3;3;3;3;3;2	3;3;3;3;3;3;2	3;3;3;3;3;3;2	Nephronectin	NPNT	tr|D6RH31|D6RH31_HUMAN Nephronectin (Fragment) OS=Homo sapiens OX=9606 GN=NPNT PE=1 SV=1;sp|Q6UXI9-5|NPNT_HUMAN Isoform 5 of Nephronectin OS=Homo sapiens OX=9606 GN=NPNT;sp|Q6UXI9|NPNT_HUMAN Nephronectin OS=Homo sapiens OX=9606 GN=NPNT PE=2 SV=3;sp|Q6UXI9-	7	3	3	3	0	0	0	0	0	0	0	0	0	0	0	0	0	0	0	0	0	0	1	1	1	1	2	1	0	0	0	0	0	0	0	0	0	0	0	0	0	0
D6W5L6;P07988;H0Y7V6;U3KQT2	D6W5L6;P07988;H0Y7V6	6;6;5;1	6;6;5;1	6;6;5;1	Pulmonary surfactant-associated protein B	SFTPB	tr|D6W5L6|D6W5L6_HUMAN Pulmonary surfactant-associated protein B OS=Homo sapiens OX=9606 GN=SFTPB PE=1 SV=1;sp|P07988|PSPB_HUMAN Pulmonary surfactant-associated protein B OS=Homo sapiens OX=9606 GN=SFTPB PE=1 SV=3;tr|H0Y7V6|H0Y7V6_HUMAN Pulmonary surfactan	4	6	6	6	0	0	0	0	0	0	0	0	0	0	0	0	1	4	5	0	0	0	0	0	0	0	0	0	0	0	0	0	0	0	0	0	0	0	0	0	0	0
K7ENX8;K7ELV6;K7EJV5;K7ELT6;K7EJV1;K7EMY9;K7EPM4;K7ER40;K7EQR7;D6W5Y5;Q14011;Q14011-2	K7ENX8;K7ELV6;K7EJV5;K7ELT6;K7EJV1;K7EMY9;K7EPM4;K7ER40;K7EQR7;D6W5Y5;Q14011;Q14011-2	2;2;2;2;2;2;2;2;2;2;2;2	2;2;2;2;2;2;2;2;2;2;2;2	2;2;2;2;2;2;2;2;2;2;2;2	Cold-inducible RNA-binding protein	CIRBP	tr|K7ENX8|K7ENX8_HUMAN Cold-inducible RNA-binding protein (Fragment) OS=Homo sapiens OX=9606 GN=CIRBP PE=1 SV=2;tr|K7ELV6|K7ELV6_HUMAN Cold-inducible RNA-binding protein (Fragment) OS=Homo sapiens OX=9606 GN=CIRBP PE=1 SV=2;tr|K7EJV5|K7EJV5_HUMAN Cold-indu	12	2	2	2	0	0	0	0	0	0	0	0	0	0	0	0	0	0	0	0	0	0	1	0	1	1	1	2	0	1	0	1	1	0	0	0	0	0	0	0	0	0
E5RIK2;E5RHK8;Q9UQ16-5;Q9UQ16-2;Q9UQ16-3;Q9UQ16;Q9UQ16-4	E5RIK2;E5RHK8;Q9UQ16-5;Q9UQ16-2;Q9UQ16-3;Q9UQ16;Q9UQ16-4	2;2;2;2;2;2;2	1;1;1;1;1;1;1	1;1;1;1;1;1;1	Dynamin-3	DNM3	tr|E5RIK2|E5RIK2_HUMAN Dynamin-3 (Fragment) OS=Homo sapiens OX=9606 GN=DNM3 PE=1 SV=1;tr|E5RHK8|E5RHK8_HUMAN Dynamin-3 OS=Homo sapiens OX=9606 GN=DNM3 PE=1 SV=1;sp|Q9UQ16-5|DYN3_HUMAN Isoform 5 of Dynamin-3 OS=Homo sapiens OX=9606 GN=DNM3;sp|Q9UQ16-2|DYN3_	7	2	1	1	0	0	0	1	2	2	0	0	0	0	0	0	0	0	0	0	0	0	0	0	0	1	0	0	0	0	0	0	0	0	0	0	0	0	0	0	0	1
E5RHP7;P00915;E5RH81;E5RIF9;E5RG43;E5RFE7;E5RJI8;H0YBE2;E5RII2;E5RJF6;E5RGU8;E5RFL2;E5RG81	E5RHP7;P00915;E5RH81;E5RIF9;E5RG43;E5RFE7;E5RJI8;H0YBE2	8;8;7;5;5;5;4;4;3;3;3;3;3	8;8;7;5;5;5;4;4;3;3;3;3;3	8;8;7;5;5;5;4;4;3;3;3;3;3	Carbonic anhydrase 1	CA1	tr|E5RHP7|E5RHP7_HUMAN Carbonic anhydrase 1 (Fragment) OS=Homo sapiens OX=9606 GN=CA1 PE=1 SV=1;sp|P00915|CAH1_HUMAN Carbonic anhydrase 1 OS=Homo sapiens OX=9606 GN=CA1 PE=1 SV=2;tr|E5RH81|E5RH81_HUMAN Carbonic anhydrase 1 (Fragment) OS=Homo sapiens OX=960	13	8	8	8	0	0	0	0	0	0	1	0	1	0	0	0	8	8	8	0	0	0	0	0	0	0	0	1	1	1	0	0	0	0	0	0	0	0	0	0	0	0
J3QLD9;E7EMK3;Q14254;K7EKW9	J3QLD9;E7EMK3;Q14254	7;7;7;3	7;7;7;3	7;7;7;3	Flotillin-2	FLOT2	tr|J3QLD9|J3QLD9_HUMAN Flotillin-2 OS=Homo sapiens OX=9606 GN=FLOT2 PE=1 SV=1;tr|E7EMK3|E7EMK3_HUMAN Flotillin-2 OS=Homo sapiens OX=9606 GN=FLOT2 PE=1 SV=1;sp|Q14254|FLOT2_HUMAN Flotillin-2 OS=Homo sapiens OX=9606 GN=FLOT2 PE=1 SV=2	4	7	7	7	0	0	0	0	0	0	0	0	0	2	1	2	0	0	0	0	0	0	0	0	0	1	1	3	2	1	0	0	0	0	0	0	1	0	0	0	0	0
E7END6;P04070;P04070-2;H7BYX9;E7ENR9	E7END6;P04070;P04070-2	11;11;11;5;1	11;11;11;5;1	11;11;11;5;1	Vitamin K-dependent protein C;Vitamin K-dependent protein C light chain;Vitamin K-dependent protein C heavy chain;Activation peptide	PROC	tr|E7END6|E7END6_HUMAN Vitamin K-dependent protein C OS=Homo sapiens OX=9606 GN=PROC PE=1 SV=1;sp|P04070|PROC_HUMAN Vitamin K-dependent protein C OS=Homo sapiens OX=9606 GN=PROC PE=1 SV=1;sp|P04070-2|PROC_HUMAN Isoform 2 of Vitamin K-dependent protein C OS	5	11	11	11	11	11	10	0	0	0	0	0	0	1	1	1	3	2	2	1	0	1	0	0	0	0	0	0	0	0	0	1	0	0	10	11	10	11	11	10	0	0
E7END7;P62820;P62820-2;A0A2R8YDI9;G3V196;A0A2R8YFB8;P62820-3;P59190-2;P59190	E7END7;P62820;P62820-2	5;5;3;1;1;1;1;1;1	1;1;0;0;0;0;0;0;0	1;1;0;0;0;0;0;0;0	Ras-related protein Rab-1A	RAB1A	tr|E7END7|E7END7_HUMAN Ras-related protein Rab-1A OS=Homo sapiens OX=9606 GN=RAB1A PE=1 SV=1;sp|P62820|RAB1A_HUMAN Ras-related protein Rab-1A OS=Homo sapiens OX=9606 GN=RAB1A PE=1 SV=3;sp|P62820-2|RAB1A_HUMAN Isoform 2 of Ras-related protein Rab-1A OS=Homo	9	5	1	1	1	1	0	1	2	3	0	0	0	4	3	3	1	1	1	0	1	1	2	3	2	2	3	3	2	2	2	0	1	1	3	3	2	0	0	0	0	0
E7ENL6;P12111-4;P12111-2;P12111;P12111-3;P12111-5;C9JNG9	E7ENL6;P12111-4;P12111-2;P12111;P12111-3;P12111-5	24;24;24;24;13;13;4	24;24;24;24;13;13;4	24;24;24;24;13;13;4	Collagen alpha-3(VI) chain	COL6A3	tr|E7ENL6|E7ENL6_HUMAN Collagen alpha-3(VI) chain OS=Homo sapiens OX=9606 GN=COL6A3 PE=1 SV=2;sp|P12111-4|CO6A3_HUMAN Isoform 4 of Collagen alpha-3(VI) chain OS=Homo sapiens OX=9606 GN=COL6A3;sp|P12111-2|CO6A3_HUMAN Isoform 2 of Collagen alpha-3(VI) chain	7	24	24	24	0	0	0	0	0	0	0	0	0	0	0	0	0	0	0	5	7	6	0	0	0	13	15	14	0	1	0	0	0	0	0	0	0	0	0	0	0	0
E7EV99;E7ENY0;P35611-2;P35611-6;P35611;P35611-3;P35611-4;A0A0A0MSR2;P35611-5;D6RF25;H0Y9H2;D6RJE2;H0YG19;D6RAH3	E7EV99;E7ENY0;P35611-2;P35611-6;P35611;P35611-3;P35611-4;A0A0A0MSR2;P35611-5	7;7;7;7;7;7;6;5;5;3;3;1;1;1	7;7;7;7;7;7;6;5;5;3;3;1;1;1	7;7;7;7;7;7;6;5;5;3;3;1;1;1	Alpha-adducin	ADD1	tr|E7EV99|E7EV99_HUMAN Alpha-adducin OS=Homo sapiens OX=9606 GN=ADD1 PE=1 SV=1;tr|E7ENY0|E7ENY0_HUMAN Alpha-adducin OS=Homo sapiens OX=9606 GN=ADD1 PE=1 SV=1;sp|P35611-2|ADDA_HUMAN Isoform 2 of Alpha-adducin OS=Homo sapiens OX=9606 GN=ADD1;sp|P35611-6|ADDA	14	7	7	7	0	0	0	1	0	1	0	0	0	2	4	1	0	0	0	0	0	0	1	0	0	1	1	0	0	0	0	0	0	0	0	0	0	0	0	0	1	0
E7ES33;E7EPK1;Q16181-2;Q16181;G3V1Q4;A0A0U1RRE1;A0A0U1RRH9;A0A0U1RRM2;A0A0U1RRD1;Q5JXL7;Q6ZU15	E7ES33;E7EPK1;Q16181-2;Q16181;G3V1Q4	10;10;10;10;9;4;3;2;1;1;1	10;10;10;10;9;4;3;2;1;1;1	10;10;10;10;9;4;3;2;1;1;1	Septin-7	2020-09-07	tr|E7ES33|E7ES33_HUMAN Septin-7 OS=Homo sapiens OX=9606 GN=SEPTIN7 PE=1 SV=3;tr|E7EPK1|E7EPK1_HUMAN Septin-7 OS=Homo sapiens OX=9606 GN=SEPTIN7 PE=1 SV=2;sp|Q16181-2|SEPT7_HUMAN Isoform 2 of Septin-7 OS=Homo sapiens OX=9606 GN=SEPTIN7;sp|Q16181|SEPT7_HUMAN	11	10	10	10	0	0	0	1	0	1	0	0	0	4	6	6	0	0	0	1	0	0	5	6	6	3	3	3	7	5	7	1	1	1	1	1	1	0	0	0	1	0
E7EPV7;P37840-2;P37840;D6RA31;H6UYS7;P37840-3;Q16143	E7EPV7;P37840-2;P37840;D6RA31;H6UYS7;P37840-3	4;4;4;2;2;2;1	4;4;4;2;2;2;1	4;4;4;2;2;2;1	Alpha-synuclein	SNCA	tr|E7EPV7|E7EPV7_HUMAN Alpha-synuclein OS=Homo sapiens OX=9606 GN=SNCA PE=1 SV=1;sp|P37840-2|SYUA_HUMAN Isoform 2-4 of Alpha-synuclein OS=Homo sapiens OX=9606 GN=SNCA;sp|P37840|SYUA_HUMAN Alpha-synuclein OS=Homo sapiens OX=9606 GN=SNCA PE=1 SV=1;tr|D6RA31|	7	4	4	4	1	1	1	0	0	0	0	0	0	3	2	2	0	0	0	3	3	3	0	0	0	0	1	0	2	1	0	0	0	0	2	3	1	1	1	1	0	0
F5GX39;E7EQ72;Q15363	F5GX39;E7EQ72;Q15363	2;2;2	2;2;2	2;2;2	Transmembrane emp24 domain-containing protein 2	TMED2	tr|F5GX39|F5GX39_HUMAN Transmembrane emp24 domain-containing protein 2 OS=Homo sapiens OX=9606 GN=TMED2 PE=1 SV=1;tr|E7EQ72|E7EQ72_HUMAN Transmembrane emp24 domain-containing protein 2 (Fragment) OS=Homo sapiens OX=9606 GN=TMED2 PE=1 SV=2;sp|Q15363|TMED2_H	3	2	2	2	0	0	0	0	0	0	0	0	0	0	1	0	0	0	0	0	0	0	0	1	0	0	1	0	0	0	0	0	0	0	0	0	0	0	0	0	0	0
E7EQB2;E7ER44;P02788-2;P02788;C9JCF5	E7EQB2;E7ER44;P02788-2;P02788	13;13;13;13;3	13;13;13;13;3	12;12;12;12;3	Lactotransferrin;Lactoferricin-H;Kaliocin-1;Lactoferroxin-A;Lactoferroxin-B;Lactoferroxin-C	LTF	tr|E7EQB2|E7EQB2_HUMAN Lactotransferrin (Fragment) OS=Homo sapiens OX=9606 GN=LTF PE=1 SV=1;tr|E7ER44|E7ER44_HUMAN Lactotransferrin OS=Homo sapiens OX=9606 GN=LTF PE=1 SV=1;sp|P02788-2|TRFL_HUMAN Isoform DeltaLf of Lactotransferrin OS=Homo sapiens OX=9606	5	13	13	12	0	0	0	10	13	11	0	0	0	13	12	12	0	0	0	5	6	5	11	11	11	0	0	1	7	9	9	0	0	0	0	0	0	0	0	0	10	13
E7EQR4;P15311	E7EQR4;P15311	14;14	6;6	6;6	Ezrin	EZR	tr|E7EQR4|E7EQR4_HUMAN Ezrin OS=Homo sapiens OX=9606 GN=EZR PE=1 SV=3;sp|P15311|EZRI_HUMAN Ezrin OS=Homo sapiens OX=9606 GN=EZR PE=1 SV=4	2	14	6	6	0	0	0	0	0	1	0	0	0	5	4	5	0	0	0	0	0	0	9	8	8	3	5	3	11	11	12	0	0	0	1	1	1	0	0	0	0	0
E7ESP4;E7EMF1;E9PB77	E7ESP4;E7EMF1;E9PB77	11;9;8	1;1;1	1;1;1		ITGA2	tr|E7ESP4|E7ESP4_HUMAN Integrin alpha-2 OS=Homo sapiens OX=9606 GN=ITGA2 PE=1 SV=1;tr|E7EMF1|E7EMF1_HUMAN Integrin alpha-2 OS=Homo sapiens OX=9606 GN=ITGA2 PE=1 SV=1;tr|E9PB77|E9PB77_HUMAN Integrin alpha-2 OS=Homo sapiens OX=9606 GN=ITGA2 PE=1 SV=1	3	11	1	1	0	0	0	0	0	0	0	0	0	6	7	5	0	0	0	0	0	0	2	3	2	2	5	2	4	0	1	0	0	0	1	0	3	0	0	0	0	0
E7EU05;P16671-3;P16671;P16671-4;E9PLT1;P16671-2;E7EX47;E9PJX8;E9PC45;E7EVU1;E7ERZ9;E7EWI4	E7EU05;P16671-3;P16671;P16671-4;E9PLT1;P16671-2	8;8;8;7;6;4;3;2;2;2;2;2	8;8;8;7;6;4;3;2;2;2;2;2	8;8;8;7;6;4;3;2;2;2;2;2	Platelet glycoprotein 4	CD36	tr|E7EU05|E7EU05_HUMAN Platelet glycoprotein 4 (Fragment) OS=Homo sapiens OX=9606 GN=CD36 PE=1 SV=2;sp|P16671-3|CD36_HUMAN Isoform 3 of Platelet glycoprotein 4 OS=Homo sapiens OX=9606 GN=CD36;sp|P16671|CD36_HUMAN Platelet glycoprotein 4 OS=Homo sapiens OX=	12	8	8	8	1	1	0	2	1	2	0	0	0	6	6	7	0	0	0	0	0	0	5	5	5	6	7	7	6	4	5	0	0	0	3	4	4	1	1	0	2	1
E7EUF1;Q13822;Q13822-3;Q13822-2;E5RIA2;E5RJ49	E7EUF1;Q13822;Q13822-3;Q13822-2;E5RIA2	16;16;16;15;11;1	16;16;16;15;11;1	16;16;16;15;11;1	Ectonucleotide pyrophosphatase/phosphodiesterase family member 2	ENPP2	tr|E7EUF1|E7EUF1_HUMAN Ectonucleotide pyrophosphatase/phosphodiesterase family member 2 OS=Homo sapiens OX=9606 GN=ENPP2 PE=1 SV=1;sp|Q13822|ENPP2_HUMAN Ectonucleotide pyrophosphatase/phosphodiesterase family member 2 OS=Homo sapiens OX=9606 GN=ENPP2 PE=1	6	16	16	16	0	0	0	12	12	15	0	0	0	1	2	2	3	4	4	5	3	5	12	11	12	9	9	8	7	7	6	6	8	12	0	0	0	0	0	0	12	12
Q07866-7;F8W6L3;G3V5R9;G3V3H3;G5E9S8;E7EVH7;G3V2E7;Q07866;Q07866-3;Q07866-2;Q07866-5;Q07866-10;Q07866-6;Q07866-8;Q07866-4;Q07866-9;G3V2P7	Q07866-7;F8W6L3;G3V5R9;G3V3H3;G5E9S8;E7EVH7;G3V2E7;Q07866;Q07866-3;Q07866-2;Q07866-5;Q07866-10;Q07866-6;Q07866-8;Q07866-4;Q07866-9;G3V2P7	3;3;3;3;3;3;3;3;3;3;3;3;3;3;3;3;2	3;3;3;3;3;3;3;3;3;3;3;3;3;3;3;3;2	3;3;3;3;3;3;3;3;3;3;3;3;3;3;3;3;2	Kinesin light chain 1	KLC1	sp|Q07866-7|KLC1_HUMAN Isoform P of Kinesin light chain 1 OS=Homo sapiens OX=9606 GN=KLC1;tr|F8W6L3|F8W6L3_HUMAN Kinesin light chain 1 OS=Homo sapiens OX=9606 GN=KLC1 PE=1 SV=1;tr|G3V5R9|G3V5R9_HUMAN Kinesin light chain 1 OS=Homo sapiens OX=9606 GN=KLC1 PE	17	3	3	3	0	0	0	0	0	0	0	0	0	0	0	0	0	0	0	0	0	0	0	0	0	0	2	0	1	0	0	0	0	0	0	0	0	0	0	0	0	0
E7EVJ5;Q96F07-2;Q96F07;H7C229;E7EW33;A0A087WVE1;A0A087WTQ3;A0A087WWZ1;A0A0G2JRX2;A0A087WU52;A0A0G2JRV9;A0A087WWL1	E7EVJ5;Q96F07-2;Q96F07;H7C229;E7EW33	9;9;9;7;6;3;3;3;1;1;1;1	1;1;1;0;0;1;1;1;0;0;0;0	1;1;1;0;0;1;1;1;0;0;0;0	Cytoplasmic FMR1-interacting protein 2	CYFIP2	tr|E7EVJ5|E7EVJ5_HUMAN Cytoplasmic FMR1-interacting protein OS=Homo sapiens OX=9606 GN=CYFIP2 PE=1 SV=1;sp|Q96F07-2|CYFP2_HUMAN Isoform 2 of Cytoplasmic FMR1-interacting protein 2 OS=Homo sapiens OX=9606 GN=CYFIP2;sp|Q96F07|CYFP2_HUMAN Cytoplasmic FMR1-int	12	9	1	1	0	0	0	1	1	1	0	0	0	5	6	1	0	0	0	0	0	0	2	2	3	2	3	2	5	2	1	0	0	0	2	3	4	0	0	0	0	0
E7EVW7;P14317;P14317-2	E7EVW7;P14317;P14317-2	3;3;2	3;3;2	3;3;2	Hematopoietic lineage cell-specific protein	HCLS1	tr|E7EVW7|E7EVW7_HUMAN Hematopoietic lineage cell-specific protein OS=Homo sapiens OX=9606 GN=HCLS1 PE=1 SV=1;sp|P14317|HCLS1_HUMAN Hematopoietic lineage cell-specific protein OS=Homo sapiens OX=9606 GN=HCLS1 PE=1 SV=3;sp|P14317-2|HCLS1_HUMAN Isoform 2 of	3	3	3	3	0	0	0	0	1	0	0	0	0	0	0	0	0	0	0	0	0	0	0	0	0	0	0	0	0	0	0	0	0	0	0	2	0	0	0	0	0	1
E7EX44;Q05682-5;Q05682-4;Q05682-3;Q05682-6;Q05682-2;Q05682;E9PGZ1;C9J813;C9JEK3	E7EX44;Q05682-5;Q05682-4;Q05682-3;Q05682-6;Q05682-2;Q05682;E9PGZ1;C9J813	12;12;12;12;12;12;12;11;9;2	12;12;12;12;12;12;12;11;9;2	12;12;12;12;12;12;12;11;9;2	Caldesmon	CALD1	tr|E7EX44|E7EX44_HUMAN Caldesmon OS=Homo sapiens OX=9606 GN=CALD1 PE=1 SV=1;sp|Q05682-5|CALD1_HUMAN Isoform 5 of Caldesmon OS=Homo sapiens OX=9606 GN=CALD1;sp|Q05682-4|CALD1_HUMAN Isoform 4 of Caldesmon OS=Homo sapiens OX=9606 GN=CALD1;sp|Q05682-3|CALD1_HU	10	12	12	12	2	1	0	7	9	7	0	0	0	5	6	7	0	0	0	3	6	4	8	7	7	6	7	6	5	6	5	6	5	5	4	5	2	2	1	0	7	9
E7EX90;Q14203-5;Q14203-2;Q14203-3;Q14203-4;Q14203-6;Q14203;Q6AWB1	E7EX90;Q14203-5;Q14203-2;Q14203-3;Q14203-4;Q14203-6;Q14203;Q6AWB1	4;4;4;4;4;4;4;3	4;4;4;4;4;4;4;3	4;4;4;4;4;4;4;3	Dynactin subunit 1	DCTN1;DKFZp686E0752	tr|E7EX90|E7EX90_HUMAN Dynactin subunit 1 OS=Homo sapiens OX=9606 GN=DCTN1 PE=1 SV=1;sp|Q14203-5|DCTN1_HUMAN Isoform 5 of Dynactin subunit 1 OS=Homo sapiens OX=9606 GN=DCTN1;sp|Q14203-2|DCTN1_HUMAN Isoform p135 of Dynactin subunit 1 OS=Homo sapiens OX=9606	8	4	4	4	0	0	0	0	0	0	0	0	0	1	1	1	0	0	0	0	0	0	0	0	0	0	0	0	2	0	0	0	0	0	2	1	3	0	0	0	0	0
F8VZJ2;H0YHX9;Q13765;E9PAV3-2;E9PAV3;F8W0W4;F8W1N5;F8VNW4	F8VZJ2;H0YHX9;Q13765;E9PAV3-2;E9PAV3;F8W0W4;F8W1N5;F8VNW4	4;4;4;4;4;3;2;2	4;4;4;4;4;3;2;2	4;4;4;4;4;3;2;2	Nascent polypeptide-associated complex subunit alpha;Nascent polypeptide-associated complex subunit alpha, muscle-specific form	NACA	tr|F8VZJ2|F8VZJ2_HUMAN Nascent polypeptide-associated complex subunit alpha OS=Homo sapiens OX=9606 GN=NACA PE=1 SV=1;tr|H0YHX9|H0YHX9_HUMAN Nascent polypeptide-associated complex subunit alpha (Fragment) OS=Homo sapiens OX=9606 GN=NACA PE=1 SV=1;sp|Q13765	8	4	4	4	0	0	0	0	0	0	0	0	0	2	3	3	0	0	0	0	0	0	1	1	1	0	0	0	1	2	1	0	0	0	1	1	0	0	0	0	0	0
E9PC41;Q01638-3;Q01638-2;Q01638	E9PC41;Q01638-3;Q01638-2;Q01638	1;1;1;1	1;1;1;1	1;1;1;1	Interleukin-1 receptor-like 1	IL1RL1	tr|E9PC41|E9PC41_HUMAN Interleukin-1 receptor-like 1 OS=Homo sapiens OX=9606 GN=IL1RL1 PE=1 SV=1;sp|Q01638-3|ILRL1_HUMAN Isoform C of Interleukin-1 receptor-like 1 OS=Homo sapiens OX=9606 GN=IL1RL1;sp|Q01638-2|ILRL1_HUMAN Isoform B of Interleukin-1 recepto	4	1	1	1	1	0	0	0	0	0	0	0	0	0	0	0	0	0	0	0	0	0	0	0	0	0	1	0	0	1	0	0	0	0	0	0	0	1	0	0	0	0
E9PD53;Q9NTJ3-2;Q9NTJ3	E9PD53;Q9NTJ3-2;Q9NTJ3	1;1;1	1;1;1	1;1;1	Structural maintenance of chromosomes protein;Structural maintenance of chromosomes protein 4	SMC4	tr|E9PD53|E9PD53_HUMAN Structural maintenance of chromosomes protein OS=Homo sapiens OX=9606 GN=SMC4 PE=1 SV=1;sp|Q9NTJ3-2|SMC4_HUMAN Isoform 2 of Structural maintenance of chromosomes protein 4 OS=Homo sapiens OX=9606 GN=SMC4;sp|Q9NTJ3|SMC4_HUMAN Structur	3	1	1	1	0	1	0	0	0	0	0	0	0	0	0	0	0	0	0	0	0	0	0	0	0	0	0	0	0	0	0	0	0	0	0	0	0	0	1	0	0	0
E9PDW2;P55809-2;P55809	E9PDW2;P55809-2;P55809	1;1;1	1;1;1	1;1;1	Succinyl-CoA:3-ketoacid coenzyme A transferase 1, mitochondrial	OXCT1	tr|E9PDW2|E9PDW2_HUMAN Succinyl-CoA:3-ketoacid coenzyme A transferase 1, mitochondrial OS=Homo sapiens OX=9606 GN=OXCT1 PE=1 SV=1;sp|P55809-2|SCOT1_HUMAN Isoform 2 of Succinyl-CoA:3-ketoacid coenzyme A transferase 1, mitochondrial OS=Homo sapiens OX=9606 G	3	1	1	1	0	0	0	0	0	0	0	0	0	0	1	1	0	0	0	0	0	0	0	0	0	0	0	0	0	0	0	0	0	0	0	0	0	0	0	0	0	0
E9PEP6;O14786;E7EX60;Q5T7F0;O14786-3;O14786-2;Q5JWQ4;H0Y4A0	E9PEP6;O14786;E7EX60;Q5T7F0;O14786-3;O14786-2;Q5JWQ4	16;16;15;15;15;15;14;3	16;16;15;15;15;15;14;3	5;5;5;5;5;5;5;0	Neuropilin-1	NRP1	tr|E9PEP6|E9PEP6_HUMAN Neuropilin OS=Homo sapiens OX=9606 GN=NRP1 PE=1 SV=2;sp|O14786|NRP1_HUMAN Neuropilin-1 OS=Homo sapiens OX=9606 GN=NRP1 PE=1 SV=3;tr|E7EX60|E7EX60_HUMAN Neuropilin-1 OS=Homo sapiens OX=9606 GN=NRP1 PE=1 SV=1;tr|Q5T7F0|Q5T7F0_HUMAN Neu	8	16	16	5	8	8	5	0	0	0	0	0	0	0	0	0	0	0	0	0	0	0	0	0	0	0	0	0	0	0	0	0	0	0	13	9	13	8	8	5	0	0
E9PFF2;P29401;P29401-2;A0A0B4J1R6;F8W888	E9PFF2;P29401;P29401-2;A0A0B4J1R6	3;3;3;2;1	3;3;3;2;1	3;3;3;2;1	Transketolase	TKT	tr|E9PFF2|E9PFF2_HUMAN Transketolase OS=Homo sapiens OX=9606 GN=TKT PE=1 SV=1;sp|P29401|TKT_HUMAN Transketolase OS=Homo sapiens OX=9606 GN=TKT PE=1 SV=3;sp|P29401-2|TKT_HUMAN Isoform 2 of Transketolase OS=Homo sapiens OX=9606 GN=TKT;tr|A0A0B4J1R6|A0A0B4J1R	5	3	3	3	0	0	0	0	0	0	0	0	0	0	0	0	3	1	1	0	0	0	0	0	0	0	0	0	0	0	0	0	0	0	0	0	0	0	0	0	0	0
E9PFZ2	E9PFZ2	43	1	0		CP	tr|E9PFZ2|E9PFZ2_HUMAN Ceruloplasmin OS=Homo sapiens OX=9606 GN=CP PE=1 SV=1	1	43	1	0	29	32	30	6	8	6	28	27	29	22	13	12	27	33	32	12	10	9	10	8	8	10	10	9	14	15	16	18	17	26	27	25	25	1	1	0	0	0
E9PG08;Q9UGM5-2;Q9UGM5	E9PG08;Q9UGM5-2;Q9UGM5	2;2;2	2;2;2	2;2;2	Fetuin-B	FETUB	tr|E9PG08|E9PG08_HUMAN Fetuin-B OS=Homo sapiens OX=9606 GN=FETUB PE=1 SV=1;sp|Q9UGM5-2|FETUB_HUMAN Isoform 2 of Fetuin-B OS=Homo sapiens OX=9606 GN=FETUB;sp|Q9UGM5|FETUB_HUMAN Fetuin-B OS=Homo sapiens OX=9606 GN=FETUB PE=1 SV=2	3	2	2	2	0	0	0	0	0	0	2	1	1	0	0	0	1	0	0	0	1	0	0	0	0	0	0	0	0	0	0	1	0	0	0	0	0	0	0	0	0	0
E9PGA6;Q9BXJ4-2;Q9BXJ4;Q9BXJ4-3	E9PGA6;Q9BXJ4-2;Q9BXJ4;Q9BXJ4-3	2;2;2;2	2;2;2;2	2;2;2;2	Complement C1q tumor necrosis factor-related protein 3	C1QTNF3-AMACR;C1QTNF3	tr|E9PGA6|E9PGA6_HUMAN C1QTNF3-AMACR readthrough (NMD candidate) OS=Homo sapiens OX=9606 GN=C1QTNF3-AMACR PE=4 SV=1;sp|Q9BXJ4-2|C1QT3_HUMAN Isoform 2 of Complement C1q tumor necrosis factor-related protein 3 OS=Homo sapiens OX=9606 GN=C1QTNF3;sp|Q9BXJ4|C1Q	4	2	2	2	0	0	0	2	1	2	0	0	0	0	0	1	1	0	0	1	0	0	2	2	1	1	1	1	0	0	0	0	0	0	0	0	0	0	0	0	2	1
E9PHH3;H7C1K4;P18827	E9PHH3;H7C1K4;P18827	1;1;1	1;1;1	1;1;1	Syndecan-1	SDC1	tr|E9PHH3|E9PHH3_HUMAN Syndecan-1 OS=Homo sapiens OX=9606 GN=SDC1 PE=1 SV=1;tr|H7C1K4|H7C1K4_HUMAN Syndecan-1 (Fragment) OS=Homo sapiens OX=9606 GN=SDC1 PE=1 SV=1;sp|P18827|SDC1_HUMAN Syndecan-1 OS=Homo sapiens OX=9606 GN=SDC1 PE=1 SV=3	3	1	1	1	1	0	0	0	0	0	0	0	0	0	0	0	0	0	0	0	0	0	0	0	0	0	0	0	0	0	0	0	0	0	1	1	1	1	0	0	0	0
E9PHK0;P05452;CON__Q2KIS7	E9PHK0;P05452;CON__Q2KIS7	8;8;4	8;8;4	8;8;4	Tetranectin	CLEC3B	tr|E9PHK0|E9PHK0_HUMAN Tetranectin OS=Homo sapiens OX=9606 GN=CLEC3B PE=1 SV=1;sp|P05452|TETN_HUMAN Tetranectin OS=Homo sapiens OX=9606 GN=CLEC3B PE=1 SV=3;	3	8	8	8	0	0	0	0	0	0	1	3	3	7	7	6	0	0	1	4	5	5	4	5	5	4	4	5	8	7	8	1	2	1	0	0	2	0	0	0	0	0
E9PIP3;Q9Y4H4	E9PIP3;Q9Y4H4	1;1	1;1	1;1	G-protein-signaling modulator 3	GPSM3	tr|E9PIP3|E9PIP3_HUMAN G-protein-signaling modulator 3 OS=Homo sapiens OX=9606 GN=GPSM3 PE=1 SV=1;sp|Q9Y4H4|GPSM3_HUMAN G-protein-signaling modulator 3 OS=Homo sapiens OX=9606 GN=GPSM3 PE=1 SV=1	2	1	1	1	0	0	0	0	0	0	0	0	0	0	1	1	0	0	0	0	0	0	0	0	0	1	1	1	0	0	0	0	0	0	0	0	0	0	0	0	0	0
E9PLG2;E9PMD8;E9PKD5;E9PM69;R4GNH3;P17980	E9PLG2;E9PMD8;E9PKD5;E9PM69;R4GNH3;P17980	1;1;1;1;1;1	1;1;1;1;1;1	1;1;1;1;1;1	26S protease regulatory subunit 6A	PSMC3	tr|E9PLG2|E9PLG2_HUMAN 26S proteasome regulatory subunit 6A (Fragment) OS=Homo sapiens OX=9606 GN=PSMC3 PE=1 SV=3;tr|E9PMD8|E9PMD8_HUMAN 26S proteasome regulatory subunit 6A (Fragment) OS=Homo sapiens OX=9606 GN=PSMC3 PE=1 SV=9;tr|E9PKD5|E9PKD5_HUMAN 26S p	6	1	1	1	0	0	0	0	0	0	0	0	0	0	1	0	0	0	0	0	0	0	0	0	0	0	0	0	0	0	0	0	0	0	0	1	0	0	0	0	0	0
E9PKL7	E9PKL7	1	1	1		RAB2A	tr|E9PKL7|E9PKL7_HUMAN Ras-related protein Rab-2A OS=Homo sapiens OX=9606 GN=RAB2A PE=1 SV=1	1	1	1	1	0	0	1	1	1	1	0	0	0	0	0	0	1	1	0	1	1	1	0	0	0	0	0	0	0	0	0	1	1	1	0	0	0	0	0	1	1	1
H0YDR3;E9PKV8;Q8N5M4	H0YDR3;E9PKV8;Q8N5M4	1;1;1	1;1;1	1;1;1	Tetratricopeptide repeat protein 9C	TTC9C	tr|H0YDR3|H0YDR3_HUMAN Tetratricopeptide repeat protein 9C (Fragment) OS=Homo sapiens OX=9606 GN=TTC9C PE=1 SV=1;tr|E9PKV8|E9PKV8_HUMAN Tetratricopeptide repeat protein 9C (Fragment) OS=Homo sapiens OX=9606 GN=TTC9C PE=1 SV=1;sp|Q8N5M4|TTC9C_HUMAN Tetratri	3	1	1	1	0	0	0	0	0	0	0	0	0	0	0	0	0	0	0	0	0	0	1	1	1	0	0	0	0	0	0	0	0	0	0	0	0	0	0	0	0	0
E9PL10;Q96K17-2;Q96K17	E9PL10;Q96K17-2;Q96K17	3;3;3	3;3;3	3;3;3	Transcription factor BTF3;Transcription factor BTF3 homolog 4	BTF3L4	tr|E9PL10|E9PL10_HUMAN Transcription factor BTF3 OS=Homo sapiens OX=9606 GN=BTF3L4 PE=1 SV=1;sp|Q96K17-2|BT3L4_HUMAN Isoform 2 of Transcription factor BTF3 homolog 4 OS=Homo sapiens OX=9606 GN=BTF3L4;sp|Q96K17|BT3L4_HUMAN Transcription factor BTF3 homolog	3	3	3	3	0	0	0	0	0	0	0	0	0	1	1	2	0	0	0	0	0	0	1	0	0	0	0	0	0	0	0	0	0	0	0	0	0	0	0	0	0	0
E9PM30;E9PLG0;Q17RS7	E9PM30;E9PLG0;Q17RS7	1;1;1	1;1;1	1;1;1	Flap endonuclease GEN homolog 1	GEN1	tr|E9PM30|E9PM30_HUMAN Flap endonuclease GEN homolog 1 (Fragment) OS=Homo sapiens OX=9606 GN=GEN1 PE=1 SV=1;tr|E9PLG0|E9PLG0_HUMAN Flap endonuclease GEN homolog 1 (Fragment) OS=Homo sapiens OX=9606 GN=GEN1 PE=1 SV=1;sp|Q17RS7|GEN_HUMAN Flap endonuclease GE	3	1	1	1	0	0	0	0	0	0	0	0	0	0	0	0	0	0	0	1	0	0	1	0	0	0	0	0	0	0	0	0	0	0	0	0	0	0	0	0	0	0
E9PR48;E9PM52;E9PNA0;Q9NTG7-2	E9PR48;E9PM52;E9PNA0;Q9NTG7-2	1;1;1;1	1;1;1;1	1;1;1;1		SIRT3	tr|E9PR48|E9PR48_HUMAN NAD-dependent protein deacetylase sirtuin-3, mitochondrial (Fragment) OS=Homo sapiens OX=9606 GN=SIRT3 PE=1 SV=1;tr|E9PM52|E9PM52_HUMAN NAD-dependent protein deacetylase sirtuin-3, mitochondrial (Fragment) OS=Homo sapiens OX=9606 GN=	4	1	1	1	1	1	1	1	1	1	0	0	0	0	0	0	1	0	1	0	0	0	1	1	1	0	0	0	1	0	0	1	1	1	1	1	1	1	1	1	1	1
P62136-2;P62136;E9PMD7;P36873-2;P62140;P36873;F8W0W8;F8VYE8;F8VR82;C9J9S3;F5H1L6;E7ETD8;F5H037;A0A087WYY5;C9JP48;P62136-3;F8WE71	P62136-2;P62136;E9PMD7;P36873-2;P62140;P36873;F8W0W8;F8VYE8;F8VR82;C9J9S3;F5H1L6;E7ETD8;F5H037;A0A087WYY5;C9JP48;P62136-3	4;4;4;3;3;3;3;3;2;2;2;2;2;2;2;2;1	4;4;4;3;3;3;3;3;2;2;2;2;2;2;2;2;1	4;4;4;3;3;3;3;3;2;2;2;2;2;2;2;2;1	Serine/threonine-protein phosphatase PP1-alpha catalytic subunit;Serine/threonine-protein phosphatase;Serine/threonine-protein phosphatase PP1-gamma catalytic subunit;Serine/threonine-protein phosphatase PP1-beta catalytic subunit	PPP1CA;PPP1CC;PPP1CB	sp|P62136-2|PP1A_HUMAN Isoform 2 of Serine/threonine-protein phosphatase PP1-alpha catalytic subunit OS=Homo sapiens OX=9606 GN=PPP1CA;sp|P62136|PP1A_HUMAN Serine/threonine-protein phosphatase PP1-alpha catalytic subunit OS=Homo sapiens OX=9606 GN=PPP1CA P	17	4	4	4	0	0	1	1	1	1	0	0	0	2	2	1	0	0	0	1	1	1	2	2	2	2	2	0	2	1	1	2	2	3	2	2	1	0	0	1	1	1
K4DIA7;E9PMR4;P48509	K4DIA7;E9PMR4;P48509	1;1;1	1;1;1	1;1;1	Tetraspanin;CD151 antigen	CD151	tr|K4DIA7|K4DIA7_HUMAN Tetraspanin (Fragment) OS=Homo sapiens OX=9606 GN=CD151 PE=1 SV=1;tr|E9PMR4|E9PMR4_HUMAN Tetraspanin OS=Homo sapiens OX=9606 GN=CD151 PE=1 SV=1;sp|P48509|CD151_HUMAN CD151 antigen OS=Homo sapiens OX=9606 GN=CD151 PE=1 SV=3	3	1	1	1	0	0	0	0	0	0	0	0	0	1	1	1	0	0	0	0	0	0	1	1	0	1	1	1	0	0	0	0	0	0	0	0	0	0	0	0	0	0
E9PNV6;Q9BYZ8	E9PNV6;Q9BYZ8	2;2	2;2	2;2	Regenerating islet-derived protein 4	REG4	tr|E9PNV6|E9PNV6_HUMAN Regenerating islet-derived protein 4 OS=Homo sapiens OX=9606 GN=REG4 PE=1 SV=1;sp|Q9BYZ8|REG4_HUMAN Regenerating islet-derived protein 4 OS=Homo sapiens OX=9606 GN=REG4 PE=1 SV=1	2	2	2	2	0	0	0	0	1	1	0	0	0	0	0	0	0	0	0	0	0	0	0	0	0	0	0	0	0	0	0	0	1	0	0	0	0	0	0	0	0	1
H7BYV1;E9PS44;E9PQN9;P13164;Q01629;Q01628	H7BYV1;E9PS44;E9PQN9;P13164;Q01629;Q01628	1;1;1;1;1;1	1;1;1;1;1;1	1;1;1;1;1;1	Interferon-induced transmembrane protein 1;Interferon-induced transmembrane protein 2;Interferon-induced transmembrane protein 3	IFITM2;IFITM3;IFITM1	tr|H7BYV1|H7BYV1_HUMAN Interferon-induced transmembrane protein 2 (Fragment) OS=Homo sapiens OX=9606 GN=IFITM2 PE=4 SV=1;tr|E9PS44|E9PS44_HUMAN Interferon-induced transmembrane protein 3 OS=Homo sapiens OX=9606 GN=IFITM3 PE=1 SV=1;tr|E9PQN9|E9PQN9_HUMAN In	6	1	1	1	0	0	0	0	0	0	0	0	0	0	0	0	0	0	0	0	0	0	0	0	0	1	0	0	0	0	0	0	0	0	0	0	0	0	0	0	0	0
H0YET5;E9PRU1;O95967;H0YEU0	H0YET5;E9PRU1;O95967;H0YEU0	2;2;2;1	2;2;2;1	2;2;2;1	EGF-containing fibulin-like extracellular matrix protein 2	EFEMP2	tr|H0YET5|H0YET5_HUMAN EGF-containing fibulin-like extracellular matrix protein 2 (Fragment) OS=Homo sapiens OX=9606 GN=EFEMP2 PE=1 SV=1;tr|E9PRU1|E9PRU1_HUMAN EGF-containing fibulin-like extracellular matrix protein 2 OS=Homo sapiens OX=9606 GN=EFEMP2 PE=	4	2	2	2	1	2	0	0	0	0	0	0	0	0	0	0	0	0	0	0	0	0	0	0	0	0	0	0	0	0	0	1	1	0	0	1	1	1	2	0	0	0
E9PRZ0;P46734-2;P46734;P46734-3	E9PRZ0;P46734-2;P46734;P46734-3	1;1;1;1	1;1;1;1	1;1;1;1	Dual specificity mitogen-activated protein kinase kinase 3	MAP2K3	tr|E9PRZ0|E9PRZ0_HUMAN Dual-specificity mitogen-activated protein kinase kinase 3 (Fragment) OS=Homo sapiens OX=9606 GN=MAP2K3 PE=1 SV=2;sp|P46734-2|MP2K3_HUMAN Isoform 1 of Dual specificity mitogen-activated protein kinase kinase 3 OS=Homo sapiens OX=9606	4	1	1	1	0	0	0	0	0	0	0	0	0	0	1	0	0	0	0	0	0	0	0	0	0	1	0	1	0	0	0	0	0	0	0	0	0	0	0	0	0	0
F2Z393;P37837	F2Z393;P37837	3;3	3;3	3;3	Transaldolase	TALDO1	tr|F2Z393|F2Z393_HUMAN Transaldolase OS=Homo sapiens OX=9606 GN=TALDO1 PE=1 SV=1;sp|P37837|TALDO_HUMAN Transaldolase OS=Homo sapiens OX=9606 GN=TALDO1 PE=1 SV=2	2	3	3	3	0	0	0	0	0	0	0	0	0	0	0	0	0	0	0	0	0	0	0	0	0	1	0	0	0	0	0	1	2	1	0	0	0	0	0	0	0	0
P09486;F5GY03;E5RK62	P09486;F5GY03;E5RK62	5;5;3	5;5;3	5;5;3	SPARC	SPARC	sp|P09486|SPRC_HUMAN SPARC OS=Homo sapiens OX=9606 GN=SPARC PE=1 SV=1;tr|F5GY03|F5GY03_HUMAN SPARC (Fragment) OS=Homo sapiens OX=9606 GN=SPARC PE=1 SV=1;tr|E5RK62|E5RK62_HUMAN SPARC (Fragment) OS=Homo sapiens OX=9606 GN=SPARC PE=1 SV=1	3	5	5	5	3	3	3	0	0	0	0	0	0	0	0	0	0	0	0	0	0	0	0	0	0	0	0	1	0	0	0	0	0	0	5	4	5	3	3	3	0	0
F5GY37;J3KPX7;Q99623;F5H0C5;Q99623-2	F5GY37;J3KPX7;Q99623;F5H0C5;Q99623-2	2;2;2;1;1	2;2;2;1;1	2;2;2;1;1	Prohibitin-2	PHB2	tr|F5GY37|F5GY37_HUMAN Prohibitin-2 OS=Homo sapiens OX=9606 GN=PHB2 PE=1 SV=1;tr|J3KPX7|J3KPX7_HUMAN Prohibitin-2 OS=Homo sapiens OX=9606 GN=PHB2 PE=1 SV=2;sp|Q99623|PHB2_HUMAN Prohibitin-2 OS=Homo sapiens OX=9606 GN=PHB2 PE=1 SV=2;tr|F5H0C5|F5H0C5_HUMAN P	5	2	2	2	0	0	0	1	1	1	0	0	0	1	1	0	0	0	0	0	0	0	0	0	0	1	0	0	1	0	0	0	0	0	0	0	0	0	0	0	1	1
F5GZQ3;P55084-2;P55084;C9JEY0;C9JE81;B5MD38	F5GZQ3;P55084-2;P55084	3;3;3;1;1;1	3;3;3;1;1;1	3;3;3;1;1;1	Trifunctional enzyme subunit beta, mitochondrial;3-ketoacyl-CoA thiolase	HADHB	tr|F5GZQ3|F5GZQ3_HUMAN Trifunctional enzyme subunit beta, mitochondrial OS=Homo sapiens OX=9606 GN=HADHB PE=1 SV=1;sp|P55084-2|ECHB_HUMAN Isoform 2 of Trifunctional enzyme subunit beta, mitochondrial OS=Homo sapiens OX=9606 GN=HADHB;sp|P55084|ECHB_HUMAN Tr	6	3	3	3	0	0	0	0	0	0	0	0	0	1	1	1	0	0	0	0	0	0	0	1	0	1	0	1	1	0	0	0	0	0	0	0	0	0	0	0	0	0
F5H1C3;F5H0C8;P09104;P09104-2	F5H1C3;F5H0C8;P09104;P09104-2	3;3;3;2	2;2;2;1	2;2;2;1	Enolase;Gamma-enolase	ENO2	tr|F5H1C3|F5H1C3_HUMAN Gamma-enolase (Fragment) OS=Homo sapiens OX=9606 GN=ENO2 PE=1 SV=1;tr|F5H0C8|F5H0C8_HUMAN Gamma-enolase OS=Homo sapiens OX=9606 GN=ENO2 PE=1 SV=1;sp|P09104|ENOG_HUMAN Gamma-enolase OS=Homo sapiens OX=9606 GN=ENO2 PE=1 SV=3;sp|P09104-	4	3	2	2	0	0	0	1	1	1	0	0	0	1	1	1	2	1	1	1	1	1	1	1	1	1	1	1	1	1	1	2	1	1	1	1	1	0	0	0	0	0
F5H2R5;F5H6Q0;F5H3P3;P52566;H0YGX7	F5H2R5;F5H6Q0;F5H3P3;P52566;H0YGX7	2;2;2;2;1	2;2;2;2;1	2;2;2;2;1	Rho GDP-dissociation inhibitor 2	ARHGDIB	tr|F5H2R5|F5H2R5_HUMAN Rho GDP-dissociation inhibitor 2 (Fragment) OS=Homo sapiens OX=9606 GN=ARHGDIB PE=1 SV=1;tr|F5H6Q0|F5H6Q0_HUMAN Rho GDP-dissociation inhibitor 2 (Fragment) OS=Homo sapiens OX=9606 GN=ARHGDIB PE=1 SV=1;tr|F5H3P3|F5H3P3_HUMAN Rho GDP-d	5	2	2	2	0	0	0	0	0	0	0	0	0	1	0	0	0	0	0	0	0	1	0	0	0	0	1	2	0	0	0	0	0	0	0	0	0	0	0	0	0	0
P55209;P55209-2;F8W0J6;H0YIV4;F5H4R6;F8VY35;F8VUX1;F8VXI6;F8W020;H0YHC3;P55209-3;B7Z9C2;F8VV59;F8W118;H0YH88;F8VVB5;F8W543;F8VRJ2	P55209;P55209-2;F8W0J6;H0YIV4;F5H4R6;F8VY35;F8VUX1;F8VXI6;F8W020;H0YHC3;P55209-3;B7Z9C2;F8VV59;F8W118;H0YH88;F8VVB5;F8W543;F8VRJ2	8;8;8;8;8;8;8;8;8;6;6;6;6;6;5;5;5;4	6;6;6;6;6;6;6;6;6;4;4;4;4;4;3;3;3;2	6;6;6;6;6;6;6;6;6;4;4;4;4;4;3;3;3;2	Nucleosome assembly protein 1-like 1	NAP1L1	sp|P55209|NP1L1_HUMAN Nucleosome assembly protein 1-like 1 OS=Homo sapiens OX=9606 GN=NAP1L1 PE=1 SV=1;sp|P55209-2|NP1L1_HUMAN Isoform 2 of Nucleosome assembly protein 1-like 1 OS=Homo sapiens OX=9606 GN=NAP1L1;tr|F8W0J6|F8W0J6_HUMAN Nucleosome assembly pr	18	8	6	6	5	5	5	0	0	1	0	0	0	4	3	2	0	0	1	0	0	0	3	1	4	4	4	4	2	1	3	2	0	0	8	7	6	4	4	4	0	0
F5H4Z8;P49746;P49746-2;Q2HIZ1;B4DQH6	F5H4Z8;P49746;P49746-2;Q2HIZ1	7;7;6;5;1	4;4;3;2;1	4;4;3;2;1	Thrombospondin-3	THBS3	tr|F5H4Z8|F5H4Z8_HUMAN Thrombospondin-3 OS=Homo sapiens OX=9606 GN=THBS3 PE=1 SV=2;sp|P49746|TSP3_HUMAN Thrombospondin-3 OS=Homo sapiens OX=9606 GN=THBS3 PE=1 SV=1;sp|P49746-2|TSP3_HUMAN Isoform 2 of Thrombospondin-3 OS=Homo sapiens OX=9606 GN=THBS3;tr|Q2H	5	7	4	4	3	2	1	0	1	0	0	0	0	1	1	1	1	0	0	0	1	0	1	1	1	1	1	2	2	3	3	0	0	0	6	4	5	1	0	0	0	0
F5H608;O75947-2;O75947	F5H608;O75947-2;O75947	3;3;3	3;3;3	3;3;3	ATP synthase subunit d, mitochondrial	ATP5H	tr|F5H608|F5H608_HUMAN ATP synthase subunit d, mitochondrial OS=Homo sapiens OX=9606 GN=ATP5PD PE=1 SV=2;sp|O75947-2|ATP5H_HUMAN Isoform 2 of ATP synthase subunit d, mitochondrial OS=Homo sapiens OX=9606 GN=ATP5PD;sp|O75947|ATP5H_HUMAN ATP synthase subunit	3	3	3	3	0	0	0	0	0	0	0	0	0	2	3	1	0	0	0	0	0	0	0	0	0	2	1	1	0	0	0	0	0	0	0	0	0	0	0	0	0	0
H0YLF3;F5H6I0;P61769	H0YLF3;F5H6I0;P61769	2;2;2	2;2;2	2;2;2	Beta-2-microglobulin;Beta-2-microglobulin form pI 5.3	B2M	tr|H0YLF3|H0YLF3_HUMAN Beta-2-microglobulin (Fragment) OS=Homo sapiens OX=9606 GN=B2M PE=1 SV=1;tr|F5H6I0|F5H6I0_HUMAN Beta-2-microglobulin OS=Homo sapiens OX=9606 GN=B2M PE=1 SV=2;sp|P61769|B2MG_HUMAN Beta-2-microglobulin OS=Homo sapiens OX=9606 GN=B2M PE	3	2	2	2	2	2	1	2	1	2	2	2	2	2	2	1	1	2	2	2	2	1	1	1	1	0	0	0	1	1	1	1	2	2	2	1	2	2	2	1	2	1
Q6DD88;F5H6I7;F5GWF8	Q6DD88;F5H6I7;F5GWF8	4;4;3	4;4;3	4;4;3	Atlastin-3	ATL3	sp|Q6DD88|ATLA3_HUMAN Atlastin-3 OS=Homo sapiens OX=9606 GN=ATL3 PE=1 SV=1;tr|F5H6I7|F5H6I7_HUMAN Atlastin-3 OS=Homo sapiens OX=9606 GN=ATL3 PE=1 SV=1;tr|F5GWF8|F5GWF8_HUMAN Atlastin-3 (Fragment) OS=Homo sapiens OX=9606 GN=ATL3 PE=1 SV=1	3	4	4	4	0	0	0	0	0	0	0	0	0	0	1	0	0	0	0	0	0	0	0	0	1	2	1	1	0	0	0	0	0	0	0	0	0	0	0	0	0	0
F5H8B0;P08709-2;P08709	F5H8B0;P08709-2;P08709	7;7;7	7;7;7	7;7;7	Coagulation factor VII;Factor VII light chain;Factor VII heavy chain	F7	tr|F5H8B0|F5H8B0_HUMAN Coagulation factor VII OS=Homo sapiens OX=9606 GN=F7 PE=1 SV=2;sp|P08709-2|FA7_HUMAN Isoform B of Coagulation factor VII OS=Homo sapiens OX=9606 GN=F7;sp|P08709|FA7_HUMAN Coagulation factor VII OS=Homo sapiens OX=9606 GN=F7 PE=1 SV=1	3	7	7	7	6	6	7	0	0	0	0	0	0	0	0	0	0	0	0	2	3	2	0	0	0	0	0	0	0	0	0	0	0	0	7	6	6	6	6	7	0	0
F6RFD5;P60981-2;P60981	F6RFD5;P60981-2;P60981	4;4;4	4;4;4	4;4;4	Destrin	DSTN	tr|F6RFD5|F6RFD5_HUMAN Destrin OS=Homo sapiens OX=9606 GN=DSTN PE=1 SV=1;sp|P60981-2|DEST_HUMAN Isoform 2 of Destrin OS=Homo sapiens OX=9606 GN=DSTN;sp|P60981|DEST_HUMAN Destrin OS=Homo sapiens OX=9606 GN=DSTN PE=1 SV=3	3	4	4	4	0	0	0	2	2	2	0	0	0	2	4	4	0	0	0	2	1	1	2	3	2	2	3	2	2	4	2	1	1	3	0	0	0	0	0	0	2	2
F6SYF8;Q9UBP4;E9PKK9;E9PHY3;E9PKW6	F6SYF8;Q9UBP4;E9PKK9;E9PHY3;E9PKW6	4;4;3;3;3	4;4;3;3;3	4;4;3;3;3	Dickkopf-related protein 3	DKK3	tr|F6SYF8|F6SYF8_HUMAN Dickkopf-related protein 3 OS=Homo sapiens OX=9606 GN=DKK3 PE=1 SV=1;sp|Q9UBP4|DKK3_HUMAN Dickkopf-related protein 3 OS=Homo sapiens OX=9606 GN=DKK3 PE=1 SV=2;tr|E9PKK9|E9PKK9_HUMAN Dickkopf-related protein 3 (Fragment) OS=Homo sapie	5	4	4	4	2	2	4	0	0	0	0	0	0	0	0	0	0	0	0	0	0	0	0	0	0	0	0	0	0	0	0	0	0	0	1	0	1	2	2	4	0	0
F6VVT6;Q5R342;Q5R345;Q5R341;Q5R349;P16109	F6VVT6;Q5R342;Q5R345;Q5R341;Q5R349;P16109	4;4;4;4;4;4	4;4;4;4;4;4	4;4;4;4;4;4	P-selectin	SELP	tr|F6VVT6|F6VVT6_HUMAN P-selectin (Fragment) OS=Homo sapiens OX=9606 GN=SELP PE=1 SV=1;tr|Q5R342|Q5R342_HUMAN P-selectin OS=Homo sapiens OX=9606 GN=SELP PE=1 SV=1;tr|Q5R345|Q5R345_HUMAN P-selectin OS=Homo sapiens OX=9606 GN=SELP PE=1 SV=1;tr|Q5R341|Q5R341_	6	4	4	4	0	0	0	0	0	0	0	0	0	2	3	2	0	0	0	0	0	0	0	1	1	2	1	0	1	1	1	0	0	0	1	1	1	0	0	0	0	0
F8VNT9;F8VV56;F8W022;F8VWK8;P08962-3;P08962-2;P08962	F8VNT9;F8VV56;F8W022;F8VWK8;P08962-3;P08962-2;P08962	1;1;1;1;1;1;1	1;1;1;1;1;1;1	1;1;1;1;1;1;1	Tetraspanin;CD63 antigen	CD63	tr|F8VNT9|F8VNT9_HUMAN CD63 antigen (Fragment) OS=Homo sapiens OX=9606 GN=CD63 PE=1 SV=1;tr|F8VV56|F8VV56_HUMAN CD63 antigen OS=Homo sapiens OX=9606 GN=CD63 PE=1 SV=1;tr|F8W022|F8W022_HUMAN Tetraspanin (Fragment) OS=Homo sapiens OX=9606 GN=CD63 PE=1 SV=1;t	7	1	1	1	0	0	0	0	0	0	0	0	0	0	0	1	0	0	0	0	0	0	0	1	0	0	0	0	1	0	0	0	0	0	1	0	0	0	0	0	0	0
F8VQX6;H0YI09;Q9H8H3	F8VQX6;H0YI09;Q9H8H3	1;1;1	1;1;1	1;1;1	Methyltransferase-like protein 7A	METTL7A	tr|F8VQX6|F8VQX6_HUMAN Methyltransferase-like protein 7A (Fragment) OS=Homo sapiens OX=9606 GN=METTL7A PE=1 SV=1;tr|H0YI09|H0YI09_HUMAN Methyltransferase-like protein 7A (Fragment) OS=Homo sapiens OX=9606 GN=METTL7A PE=1 SV=1;sp|Q9H8H3|MET7A_HUMAN Methyltr	3	1	1	1	0	0	0	0	0	0	0	0	0	0	0	0	0	0	0	0	0	0	0	0	0	0	0	0	1	0	0	0	0	0	0	0	0	0	0	0	0	0
F8VVI9;J3KTP3;Q9H159-2;Q9H159	F8VVI9;J3KTP3;Q9H159-2;Q9H159	1;1;1;1	1;1;1;1	1;1;1;1	Cadherin-19	CDH19	tr|F8VVI9|F8VVI9_HUMAN Cadherin-19 (Fragment) OS=Homo sapiens OX=9606 GN=CDH19 PE=1 SV=1;tr|J3KTP3|J3KTP3_HUMAN Cadherin-19 OS=Homo sapiens OX=9606 GN=CDH19 PE=1 SV=1;sp|Q9H159-2|CAD19_HUMAN Isoform 2 of Cadherin-19 OS=Homo sapiens OX=9606 GN=CDH19;sp|Q9H1	4	1	1	1	1	0	1	0	0	0	0	0	0	0	0	0	0	0	0	0	0	0	0	0	0	0	0	0	0	0	0	0	0	0	0	0	1	1	0	1	0	0
F8VVL1;O43583	F8VVL1;O43583	1;1	1;1	1;1	Density-regulated protein	DENR	tr|F8VVL1|F8VVL1_HUMAN Density-regulated protein OS=Homo sapiens OX=9606 GN=DENR PE=1 SV=1;sp|O43583|DENR_HUMAN Density-regulated protein OS=Homo sapiens OX=9606 GN=DENR PE=1 SV=2	2	1	1	1	0	0	0	1	0	0	0	0	0	0	0	0	0	0	0	0	0	0	1	0	0	0	0	0	1	1	1	0	0	0	0	0	0	0	0	0	1	0
F8VVM2;Q00325-2;Q00325;F8VZL5;F8VWR4;F8VWQ0	F8VVM2;Q00325-2;Q00325;F8VZL5;F8VWR4;F8VWQ0	3;3;3;2;2;2	3;3;3;2;2;2	3;3;3;2;2;2	Phosphate carrier protein, mitochondrial	SLC25A3	tr|F8VVM2|F8VVM2_HUMAN Phosphate carrier protein, mitochondrial OS=Homo sapiens OX=9606 GN=SLC25A3 PE=1 SV=1;sp|Q00325-2|MPCP_HUMAN Isoform B of Phosphate carrier protein, mitochondrial OS=Homo sapiens OX=9606 GN=SLC25A3;sp|Q00325|MPCP_HUMAN Phosphate carr	6	3	3	3	0	0	0	0	0	0	0	0	0	2	0	0	0	0	0	0	0	0	2	2	1	3	3	0	0	0	0	0	0	0	0	0	0	0	0	0	0	0
F8VWS0;P05388-2;P05388;F8W1K8;F8VWV4;F8VS58;F8VQY6;F8VPE8;F8VRK7;G3V210;F8VW21;F8VZS0;F8VU65;Q8NHW5	F8VWS0;P05388-2;P05388;F8W1K8;F8VWV4;F8VS58;F8VQY6;F8VPE8;F8VRK7;G3V210;F8VW21;F8VZS0;F8VU65;Q8NHW5	2;2;2;1;1;1;1;1;1;1;1;1;1;1	2;2;2;1;1;1;1;1;1;1;1;1;1;1	2;2;2;1;1;1;1;1;1;1;1;1;1;1	60S acidic ribosomal protein P0;60S acidic ribosomal protein P0-like	RPLP0;RPLP0P6	tr|F8VWS0|F8VWS0_HUMAN 60S acidic ribosomal protein P0 OS=Homo sapiens OX=9606 GN=RPLP0 PE=1 SV=1;sp|P05388-2|RLA0_HUMAN Isoform 2 of 60S acidic ribosomal protein P0 OS=Homo sapiens OX=9606 GN=RPLP0;sp|P05388|RLA0_HUMAN 60S acidic ribosomal protein P0 OS=H	14	2	2	2	0	0	0	0	0	0	0	0	0	0	0	0	0	0	0	0	0	0	0	0	0	0	0	0	0	0	0	0	0	0	2	1	1	0	0	0	0	0
F8VY04;F8W1A4;P54819-6;P54819-2;P54819;F8VZG5;P54819-4;P54819-3;P54819-5	F8VY04;F8W1A4;P54819-6;P54819-2;P54819;F8VZG5;P54819-4;P54819-3;P54819-5	2;2;2;2;2;1;1;1;1	2;2;2;2;2;1;1;1;1	2;2;2;2;2;1;1;1;1	Adenylate kinase 2, mitochondrial;Adenylate kinase 2, mitochondrial;Adenylate kinase 2, mitochondrial, N-terminally processed	AK2	tr|F8VY04|F8VY04_HUMAN Adenylate kinase 2, mitochondrial OS=Homo sapiens OX=9606 GN=AK2 PE=1 SV=1;tr|F8W1A4|F8W1A4_HUMAN Adenylate kinase 2, mitochondrial OS=Homo sapiens OX=9606 GN=AK2 PE=1 SV=1;sp|P54819-6|KAD2_HUMAN Isoform 6 of Adenylate kinase 2, mito	9	2	2	2	0	0	0	0	0	0	0	0	0	2	2	2	0	0	0	0	0	0	1	1	2	2	1	1	1	0	0	0	0	0	0	0	0	0	0	0	0	0
F8VZN8;O14974-5;O14974-4;O14974-3;O14974-2;O14974;F8VW28;H0YHL8;H0YIS4;H0YHI8;A0A3B3ISH4	F8VZN8;O14974-5;O14974-4;O14974-3;O14974-2;O14974	3;3;3;3;3;3;1;1;1;1;1	3;3;3;3;3;3;1;1;1;1;1	3;3;3;3;3;3;1;1;1;1;1	Protein phosphatase 1 regulatory subunit 12A	PPP1R12A	tr|F8VZN8|F8VZN8_HUMAN Protein phosphatase 1 regulatory subunit 12A (Fragment) OS=Homo sapiens OX=9606 GN=PPP1R12A PE=1 SV=1;sp|O14974-5|MYPT1_HUMAN Isoform 5 of Protein phosphatase 1 regulatory subunit 12A OS=Homo sapiens OX=9606 GN=PPP1R12A;sp|O14974-4|M	11	3	3	3	0	0	0	0	0	0	0	0	0	0	1	0	0	0	0	0	0	0	0	0	0	1	0	0	0	0	0	0	0	0	1	2	0	0	0	0	0	0
F8W1C3;Q99542;A6ND33;B4DNP3;Q99542-5	F8W1C3;Q99542;A6ND33;B4DNP3;Q99542-5	2;2;1;1;1	2;2;1;1;1	2;2;1;1;1	Matrix metalloproteinase-19	MMP19	tr|F8W1C3|F8W1C3_HUMAN Matrix metalloproteinase-19 OS=Homo sapiens OX=9606 GN=MMP19 PE=1 SV=1;sp|Q99542|MMP19_HUMAN Matrix metalloproteinase-19 OS=Homo sapiens OX=9606 GN=MMP19 PE=1 SV=1;tr|A6ND33|A6ND33_HUMAN Matrix metalloproteinase-19 OS=Homo sapiens OX	5	2	2	2	0	1	1	0	1	0	0	0	0	0	0	0	0	0	0	0	0	0	1	0	0	0	0	0	0	0	0	2	2	2	1	0	1	0	1	1	0	1
F8W785;O00461	F8W785;O00461	3;3	3;3	3;3	Golgi integral membrane protein 4	GOLIM4	tr|F8W785|F8W785_HUMAN Golgi integral membrane protein 4 OS=Homo sapiens OX=9606 GN=GOLIM4 PE=1 SV=1;sp|O00461|GOLI4_HUMAN Golgi integral membrane protein 4 OS=Homo sapiens OX=9606 GN=GOLIM4 PE=1 SV=1	2	3	3	3	0	0	1	0	0	0	0	0	0	0	0	0	0	0	0	0	0	0	0	0	0	0	0	0	0	0	0	0	0	0	3	2	2	0	0	1	0	0
F8W7F7;Q7Z7H5-3;Q7Z7H5	F8W7F7;Q7Z7H5-3;Q7Z7H5	1;1;1	1;1;1	1;1;1	Transmembrane emp24 domain-containing protein 4	TMED4	tr|F8W7F7|F8W7F7_HUMAN Transmembrane emp24 domain-containing protein 4 OS=Homo sapiens OX=9606 GN=TMED4 PE=1 SV=1;sp|Q7Z7H5-3|TMED4_HUMAN Isoform 3 of Transmembrane emp24 domain-containing protein 4 OS=Homo sapiens OX=9606 GN=TMED4;sp|Q7Z7H5|TMED4_HUMAN Tr	3	1	1	1	0	0	0	0	0	0	0	0	0	0	0	1	0	0	0	0	0	0	0	0	0	0	0	0	0	0	0	0	0	0	0	0	0	0	0	0	0	0
F8W7Q4;Q96A26	F8W7Q4;Q96A26	1;1	1;1	1;1	Protein FAM162A	FAM162A	tr|F8W7Q4|F8W7Q4_HUMAN Protein FAM162A OS=Homo sapiens OX=9606 GN=FAM162A PE=1 SV=1;sp|Q96A26|F162A_HUMAN Protein FAM162A OS=Homo sapiens OX=9606 GN=FAM162A PE=1 SV=2	2	1	1	1	0	0	0	0	0	0	0	0	0	1	0	1	0	0	0	0	0	0	1	1	1	0	1	0	0	0	0	0	0	0	0	0	0	0	0	0	0	0
F8W876;P48740-3	F8W876;P48740-3	6;6	1;1	1;1	Mannan-binding lectin serine protease 1;Mannan-binding lectin serine protease 1 heavy chain;Mannan-binding lectin serine protease 1 light chain	MASP1	tr|F8W876|F8W876_HUMAN Mannan-binding lectin serine protease 1 OS=Homo sapiens OX=9606 GN=MASP1 PE=1 SV=1;sp|P48740-3|MASP1_HUMAN Isoform 3 of Mannan-binding lectin serine protease 1 OS=Homo sapiens OX=9606 GN=MASP1	2	6	1	1	5	5	5	0	0	0	0	0	0	0	0	0	2	1	2	0	0	0	1	1	1	0	0	1	1	0	0	2	2	2	6	6	6	1	1	1	0	0
F8W943;P04424-3;P04424-2;P04424	F8W943;P04424-3;P04424-2;P04424	1;1;1;1	1;1;1;1	1;1;1;1	Argininosuccinate lyase	ASL	tr|F8W943|F8W943_HUMAN Argininosuccinate lyase (Fragment) OS=Homo sapiens OX=9606 GN=ASL PE=1 SV=1;sp|P04424-3|ARLY_HUMAN Isoform 3 of Argininosuccinate lyase OS=Homo sapiens OX=9606 GN=ASL;sp|P04424-2|ARLY_HUMAN Isoform 2 of Argininosuccinate lyase OS=Hom	4	1	1	1	0	0	0	0	0	0	0	0	0	1	0	0	0	0	0	0	0	0	0	0	0	0	0	0	0	0	0	1	1	1	0	0	0	0	0	0	0	0
K7ENK9;K7EKX0;J3QRU4;F8WCA0;L7N2F9;Q15836;P63027	K7ENK9;K7EKX0;J3QRU4;F8WCA0;L7N2F9;Q15836;P63027	1;1;1;1;1;1;1	1;1;1;1;1;1;1	1;1;1;1;1;1;1	Vesicle-associated membrane protein 3;Vesicle-associated membrane protein 2	VAMP2;VAMP3	tr|K7ENK9|K7ENK9_HUMAN Vesicle-associated membrane protein 2 OS=Homo sapiens OX=9606 GN=VAMP2 PE=4 SV=1;tr|K7EKX0|K7EKX0_HUMAN Vesicle-associated membrane protein 3 OS=Homo sapiens OX=9606 GN=VAMP3 PE=4 SV=1;tr|J3QRU4|J3QRU4_HUMAN Vesicle-associated membra	7	1	1	1	0	0	0	0	0	0	0	0	0	1	0	0	0	0	0	0	0	0	0	0	0	0	0	0	0	0	0	0	0	0	0	0	0	0	0	0	0	0
F8WCF6;P59998;P59998-3;H7C0A3;R4GN08;F8WDD7;A0A0A6YYG9;P59998-4;P59998-2	F8WCF6;P59998;P59998-3;H7C0A3;R4GN08;F8WDD7;A0A0A6YYG9;P59998-4;P59998-2	5;5;5;4;3;3;3;3;3	5;5;5;4;3;3;3;3;3	5;5;5;4;3;3;3;3;3	Actin-related protein 2/3 complex subunit 4	ARPC4-TTLL3;ARPC4	tr|F8WCF6|F8WCF6_HUMAN Actin-related protein 2/3 complex subunit 4 OS=Homo sapiens OX=9606 GN=ARPC4-TTLL3 PE=3 SV=1;sp|P59998|ARPC4_HUMAN Actin-related protein 2/3 complex subunit 4 OS=Homo sapiens OX=9606 GN=ARPC4 PE=1 SV=3;sp|P59998-3|ARPC4_HUMAN Isoform	9	5	5	5	0	0	0	2	2	1	0	0	0	5	4	4	2	3	3	0	0	0	5	3	4	4	4	5	4	1	3	0	0	0	1	0	2	0	0	0	2	2
F8WDI0;Q9NT62-2;Q9NT62	F8WDI0;Q9NT62-2;Q9NT62	1;1;1	1;1;1	1;1;1	Ubiquitin-like-conjugating enzyme ATG3	ATG3	tr|F8WDI0|F8WDI0_HUMAN Ubiquitin-like-conjugating enzyme ATG3 OS=Homo sapiens OX=9606 GN=ATG3 PE=1 SV=1;sp|Q9NT62-2|ATG3_HUMAN Isoform 2 of Ubiquitin-like-conjugating enzyme ATG3 OS=Homo sapiens OX=9606 GN=ATG3;sp|Q9NT62|ATG3_HUMAN Ubiquitin-like-conjugati	3	1	1	1	0	0	0	0	0	0	0	0	0	0	0	0	0	0	0	0	0	0	0	0	0	0	0	0	0	0	0	0	0	0	1	1	1	0	0	0	0	0
F8WF69;P09496-2;P09496-4;P09496-3;P09496;C9J8P9;P09496-5	F8WF69;P09496-2;P09496-4;P09496-3;P09496;C9J8P9;P09496-5	2;2;2;2;2;1;1	2;2;2;2;2;1;1	2;2;2;2;2;1;1	Clathrin light chain A	CLTA	tr|F8WF69|F8WF69_HUMAN Clathrin light chain OS=Homo sapiens OX=9606 GN=CLTA PE=1 SV=1;sp|P09496-2|CLCA_HUMAN Isoform Non-brain of Clathrin light chain A OS=Homo sapiens OX=9606 GN=CLTA;sp|P09496-4|CLCA_HUMAN Isoform 4 of Clathrin light chain A OS=Homo sapi	7	2	2	2	0	0	0	0	0	0	0	0	0	1	0	1	0	0	0	0	0	0	0	0	0	0	0	1	0	0	0	0	0	0	0	1	0	0	0	0	0	0
P02786;G3V0E5;H7C3V5	P02786;G3V0E5	21;21;3	21;21;3	21;21;3	Transferrin receptor protein 1;Transferrin receptor protein 1, serum form	TFRC	sp|P02786|TFR1_HUMAN Transferrin receptor protein 1 OS=Homo sapiens OX=9606 GN=TFRC PE=1 SV=2;tr|G3V0E5|G3V0E5_HUMAN Transferrin receptor (P90, CD71), isoform CRA_c OS=Homo sapiens OX=9606 GN=TFRC PE=1 SV=1	3	21	21	21	0	0	0	0	0	0	0	0	0	0	0	0	7	6	7	1	0	0	0	0	0	1	0	0	0	0	0	15	11	12	0	0	0	0	0	0	0	0
H0YN58;G3V292;H0YK26;Q13362-4	H0YN58;G3V292;H0YK26;Q13362-4	1;1;1;1	1;1;1;1	1;1;1;1		PPP2R5C	tr|H0YN58|H0YN58_HUMAN Serine/threonine-protein phosphatase 2A 56 kDa regulatory subunit gamma isoform (Fragment) OS=Homo sapiens OX=9606 GN=PPP2R5C PE=4 SV=1;tr|G3V292|G3V292_HUMAN Serine/threonine-protein phosphatase 2A 56 kDa regulatory subunit gamma is	4	1	1	1	0	0	0	0	0	0	0	0	0	0	0	0	0	0	0	0	0	0	0	0	0	0	0	0	0	0	0	1	0	0	0	0	0	0	0	0	0	0
G3V2W1;Q9UK55;CON__ENSEMBL:ENSBTAP00000013050	G3V2W1;Q9UK55	20;20;2	20;20;2	20;20;2	Protein Z-dependent protease inhibitor	SERPINA10	tr|G3V2W1|G3V2W1_HUMAN Protein Z-dependent protease inhibitor OS=Homo sapiens OX=9606 GN=SERPINA10 PE=1 SV=1;sp|Q9UK55|ZPI_HUMAN Protein Z-dependent protease inhibitor OS=Homo sapiens OX=9606 GN=SERPINA10 PE=1 SV=1	3	20	20	20	18	19	16	9	9	9	1	2	3	1	1	1	5	4	5	10	7	9	8	7	5	0	0	0	8	8	9	2	5	7	19	17	17	18	19	16	9	9
G3V357;P07998	G3V357;P07998	2;2	2;2	2;2	Ribonuclease pancreatic	RNASE1	tr|G3V357|G3V357_HUMAN Ribonuclease pancreatic OS=Homo sapiens OX=9606 GN=RNASE1 PE=1 SV=1;sp|P07998|RNAS1_HUMAN Ribonuclease pancreatic OS=Homo sapiens OX=9606 GN=RNASE1 PE=1 SV=4	2	2	2	2	0	0	0	1	0	2	0	0	0	0	0	0	0	0	0	0	0	0	0	1	1	0	0	0	0	0	0	0	0	0	0	0	0	0	0	0	1	0
G3V3A0;A0A087WY93	G3V3A0	9;2	1;0	1;0		SERPINA3	tr|G3V3A0|G3V3A0_HUMAN Alpha-1-antichymotrypsin OS=Homo sapiens OX=9606 GN=SERPINA3 PE=1 SV=1	2	9	1	1	5	6	6	3	1	1	6	7	8	6	6	5	3	2	4	5	5	5	4	4	2	2	4	2	6	4	6	3	2	6	5	5	6	0	0	0	0	0
H0YJF9;G3V5M3;G3V3F0;Q86SW4;P36957	H0YJF9;G3V5M3;G3V3F0;Q86SW4;P36957	1;1;1;1;1	1;1;1;1;1	1;1;1;1;1	Dihydrolipoyllysine-residue succinyltransferase component of 2-oxoglutarate dehydrogenase complex, mitochondrial	DLST	tr|H0YJF9|H0YJF9_HUMAN Dihydrolipoyllysine-residue succinyltransferase component of 2-oxoglutarate dehydrogenase complex, mitochondrial (Fragment) OS=Homo sapiens OX=9606 GN=DLST PE=1 SV=1;tr|G3V5M3|G3V5M3_HUMAN Dihydrolipoyllysine-residue succinyltransfer	5	1	1	1	0	0	0	0	0	0	0	0	0	0	0	0	0	0	0	0	0	0	1	0	0	1	0	1	0	0	0	0	0	0	0	0	0	0	0	0	0	0
G3V511;G3V3X5;Q14767	G3V511;G3V3X5;Q14767	3;3;3	3;3;3	3;3;3	Latent-transforming growth factor beta-binding protein 2	LTBP2	tr|G3V511|G3V511_HUMAN Latent-transforming growth factor beta-binding protein 2 OS=Homo sapiens OX=9606 GN=LTBP2 PE=1 SV=1;tr|G3V3X5|G3V3X5_HUMAN Latent-transforming growth factor beta-binding protein 2 OS=Homo sapiens OX=9606 GN=LTBP2 PE=1 SV=1;sp|Q14767|	3	3	3	3	0	0	0	1	1	0	0	0	0	0	0	0	0	0	0	0	0	0	0	0	0	0	0	0	0	0	0	0	0	0	1	1	1	0	0	0	1	1
G3V459;Q8TD19	G3V459;Q8TD19	1;1	1;1	1;1	Serine/threonine-protein kinase Nek9	NEK9	tr|G3V459|G3V459_HUMAN Serine/threonine-protein kinase Nek9 OS=Homo sapiens OX=9606 GN=NEK9 PE=1 SV=1;sp|Q8TD19|NEK9_HUMAN Serine/threonine-protein kinase Nek9 OS=Homo sapiens OX=9606 GN=NEK9 PE=1 SV=2	2	1	1	1	0	0	0	0	0	0	0	0	0	0	0	0	0	0	0	0	0	0	0	0	0	0	0	1	0	0	0	0	0	0	0	0	0	0	0	0	0	0
H0YJS4;G3V4T5;P05198	H0YJS4;G3V4T5;P05198	2;2;2	2;2;2	2;2;2	Eukaryotic translation initiation factor 2 subunit 1	EIF2S1	tr|H0YJS4|H0YJS4_HUMAN Eukaryotic translation initiation factor 2 subunit 1 (Fragment) OS=Homo sapiens OX=9606 GN=EIF2S1 PE=1 SV=1;tr|G3V4T5|G3V4T5_HUMAN Eukaryotic translation initiation factor 2 subunit 1 (Fragment) OS=Homo sapiens OX=9606 GN=EIF2S1 PE=1	3	2	2	2	0	0	0	0	0	0	0	0	0	0	0	0	0	0	0	0	0	0	1	0	1	0	0	0	0	0	0	0	0	0	2	1	1	0	0	0	0	0
G3XA98;G3V4U0;Q9UBX5	G3XA98;G3V4U0;Q9UBX5	5;5;5	5;5;5	5;5;5	Fibulin-5	FBLN5	tr|G3XA98|G3XA98_HUMAN Fibulin 5, isoform CRA_a OS=Homo sapiens OX=9606 GN=FBLN5 PE=1 SV=1;tr|G3V4U0|G3V4U0_HUMAN Fibulin-5 OS=Homo sapiens OX=9606 GN=FBLN5 PE=1 SV=1;sp|Q9UBX5|FBLN5_HUMAN Fibulin-5 OS=Homo sapiens OX=9606 GN=FBLN5 PE=1 SV=1	3	5	5	5	3	4	3	0	0	0	0	0	0	0	0	0	0	0	0	0	0	0	0	0	0	0	0	0	0	0	0	4	3	4	3	3	3	3	4	3	0	0
G3V583;Q8N128;Q8N128-2	G3V583;Q8N128;Q8N128-2	2;2;2	2;2;2	2;2;2	Protein FAM177A1	FAM177A1	tr|G3V583|G3V583_HUMAN Protein FAM177A1 (Fragment) OS=Homo sapiens OX=9606 GN=FAM177A1 PE=1 SV=1;sp|Q8N128|F177A_HUMAN Protein FAM177A1 OS=Homo sapiens OX=9606 GN=FAM177A1 PE=1 SV=1;sp|Q8N128-2|F177A_HUMAN Isoform 2 of Protein FAM177A1 OS=Homo sapiens OX=9	3	2	2	2	0	0	1	0	0	0	0	0	0	0	0	0	0	0	0	0	0	0	0	0	0	0	0	0	0	0	0	0	0	0	0	1	1	0	0	1	0	0
G3V5P6;O95428-4;O95428-6;O95428-5;O95428;H0YJA1;H0YMM2;B5MDP7	G3V5P6;O95428-4;O95428-6;O95428-5;O95428;H0YJA1;H0YMM2;B5MDP7	2;2;2;2;2;1;1;1	2;2;2;2;2;1;1;1	2;2;2;2;2;1;1;1	Papilin	PAPLN	tr|G3V5P6|G3V5P6_HUMAN Papilin OS=Homo sapiens OX=9606 GN=PAPLN PE=1 SV=1;sp|O95428-4|PPN_HUMAN Isoform 4 of Papilin OS=Homo sapiens OX=9606 GN=PAPLN;sp|O95428-6|PPN_HUMAN Isoform 6 of Papilin OS=Homo sapiens OX=9606 GN=PAPLN;sp|O95428-5|PPN_HUMAN Isoform	8	2	2	2	0	0	0	0	0	0	0	0	0	0	0	0	0	0	0	0	0	0	0	0	0	0	0	0	0	0	0	1	2	0	0	0	0	0	0	0	0	0
G3V5Z7;P60900-2;P60900;H0YJC4;G3V3U4;G3V3I1;G3V295;P60900-3	G3V5Z7;P60900-2;P60900;H0YJC4;G3V3U4;G3V3I1;G3V295;P60900-3	2;2;2;1;1;1;1;1	2;2;2;1;1;1;1;1	2;2;2;1;1;1;1;1	Proteasome subunit alpha type;Proteasome subunit alpha type-6	PSMA6	tr|G3V5Z7|G3V5Z7_HUMAN Proteasome subunit alpha type OS=Homo sapiens OX=9606 GN=PSMA6 PE=1 SV=1;sp|P60900-2|PSA6_HUMAN Isoform 2 of Proteasome subunit alpha type-6 OS=Homo sapiens OX=9606 GN=PSMA6;sp|P60900|PSA6_HUMAN Proteasome subunit alpha type-6 OS=Hom	8	2	2	2	1	2	2	0	0	0	0	0	0	0	0	0	0	0	0	0	0	0	0	0	0	0	0	0	0	0	0	0	0	0	0	0	0	1	2	2	0	0
G3XAH0;Q99719-2;C9JM82;E7EPG2;B4DJ62;E7EX32;Q99719;F8W9E5;E7EQM7	G3XAH0;Q99719-2;C9JM82;E7EPG2;B4DJ62;E7EX32;Q99719;F8W9E5;E7EQM7	4;4;3;3;3;3;3;2;2	4;4;3;3;3;3;3;2;2	4;4;3;3;3;3;3;2;2	Septin-5	2020-09-05	tr|G3XAH0|G3XAH0_HUMAN HCG2002594, isoform CRA_c OS=Homo sapiens OX=9606 GN=SEPTIN5 PE=1 SV=1;sp|Q99719-2|SEPT5_HUMAN Isoform 2 of Septin-5 OS=Homo sapiens OX=9606 GN=SEPTIN5;tr|C9JM82|C9JM82_HUMAN Septin-5 (Fragment) OS=Homo sapiens OX=9606 GN=SEPTIN5 PE=	9	4	4	4	0	0	0	0	0	1	0	0	0	0	1	0	0	0	0	0	0	0	0	1	0	0	0	2	0	0	0	0	0	0	0	0	0	0	0	0	0	0
P07942;G3XAI2;E7EPA6	P07942;G3XAI2	6;6;1	6;6;1	6;6;1	Laminin subunit beta-1	LAMB1	sp|P07942|LAMB1_HUMAN Laminin subunit beta-1 OS=Homo sapiens OX=9606 GN=LAMB1 PE=1 SV=2;tr|G3XAI2|G3XAI2_HUMAN Laminin subunit beta-1 OS=Homo sapiens OX=9606 GN=LAMB1 PE=1 SV=1	3	6	6	6	0	0	0	0	0	0	0	0	0	0	0	0	0	0	0	0	0	0	0	0	0	0	0	0	0	0	0	0	0	0	4	4	3	0	0	0	0	0
G3XAK1;P26927;Q2TV78;Q2TV78-2;H7C0F8	G3XAK1;P26927;Q2TV78	12;12;6;5;2	12;12;6;5;2	12;12;6;5;2	Hepatocyte growth factor-like protein;Hepatocyte growth factor-like protein alpha chain;Hepatocyte growth factor-like protein beta chain;Putative macrophage stimulating 1-like protein	MST1;MST1L	tr|G3XAK1|G3XAK1_HUMAN Hepatocyte growth factor-like protein OS=Homo sapiens OX=9606 GN=MST1 PE=1 SV=1;sp|P26927|HGFL_HUMAN Hepatocyte growth factor-like protein OS=Homo sapiens OX=9606 GN=MST1 PE=1 SV=2;sp|Q2TV78|MST1L_HUMAN Putative macrophage stimulatin	5	12	12	12	0	0	0	8	6	8	0	0	0	0	0	0	0	0	0	4	5	6	6	5	5	1	2	2	0	0	1	5	4	4	0	0	0	0	0	0	8	6
G3XAP6;P49747-2;P49747	G3XAP6;P49747-2;P49747	14;14;14	11;11;11	6;6;6	Cartilage oligomeric matrix protein	COMP	tr|G3XAP6|G3XAP6_HUMAN Cartilage oligomeric matrix protein OS=Homo sapiens OX=9606 GN=COMP PE=1 SV=1;sp|P49747-2|COMP_HUMAN Isoform 2 of Cartilage oligomeric matrix protein OS=Homo sapiens OX=9606 GN=COMP;sp|P49747|COMP_HUMAN Cartilage oligomeric matrix pr	3	14	11	6	8	8	11	0	0	0	0	0	0	0	0	0	1	2	3	0	0	0	0	0	0	0	0	0	1	2	2	0	0	0	13	13	13	6	6	9	0	0
G5E9C5;O76074-2;O76074;H0YA14;C9JGT3	G5E9C5;O76074-2;O76074	10;10;10;3;3	10;10;10;3;3	10;10;10;3;3	cGMP-specific 3,5-cyclic phosphodiesterase	PDE5A	tr|G5E9C5|G5E9C5_HUMAN Phosphodiesterase OS=Homo sapiens OX=9606 GN=PDE5A PE=1 SV=1;sp|O76074-2|PDE5A_HUMAN Isoform PDE5A2 of cGMP-specific 3,5-cyclic phosphodiesterase OS=Homo sapiens OX=9606 GN=PDE5A;sp|O76074|PDE5A_HUMAN cGMP-specific 3,5-cyclic pho	5	10	10	10	0	0	0	0	0	0	0	0	0	4	4	5	0	0	0	0	0	0	1	3	2	3	1	5	5	2	0	0	0	0	2	1	2	0	0	0	0	0
G5E9C8;Q07889	G5E9C8;Q07889	1;1	1;1	1;1	Son of sevenless homolog 1	SOS1	tr|G5E9C8|G5E9C8_HUMAN Son of sevenless homolog 1 OS=Homo sapiens OX=9606 GN=SOS1 PE=1 SV=1;sp|Q07889|SOS1_HUMAN Son of sevenless homolog 1 OS=Homo sapiens OX=9606 GN=SOS1 PE=1 SV=1	2	1	1	1	0	0	0	0	0	0	0	0	0	0	0	0	0	0	0	0	0	0	0	0	1	1	1	0	0	0	0	0	0	0	0	0	0	0	0	0	0	0
G5E9W0;Q53H76-2;Q53H76-3;Q53H76;H7C4H1;Q53H76-4	G5E9W0;Q53H76-2;Q53H76-3;Q53H76;H7C4H1;Q53H76-4	3;3;3;3;2;2	3;3;3;3;2;2	3;3;3;3;2;2	Phospholipase A1 member A	PLA1A	tr|G5E9W0|G5E9W0_HUMAN Phospholipase A1 member A OS=Homo sapiens OX=9606 GN=PLA1A PE=1 SV=1;sp|Q53H76-2|PLA1A_HUMAN Isoform 2 of Phospholipase A1 member A OS=Homo sapiens OX=9606 GN=PLA1A;sp|Q53H76-3|PLA1A_HUMAN Isoform 3 of Phospholipase A1 member A OS=Ho	6	3	3	3	0	0	0	1	1	2	0	0	0	0	0	0	0	0	0	0	0	0	2	3	3	0	0	0	1	1	0	0	1	1	0	0	0	0	0	0	1	1
G8JLA2;P60660-2;F8W1R7;J3KND3;G3V1V0;B7Z6Z4;P60660;F8VPF3;F8VZU9;G3V1Y7;F8W180;F8VXL3;H0YI43;F8W1I5;P14649	G8JLA2;P60660-2;F8W1R7;J3KND3;G3V1V0;B7Z6Z4;P60660;F8VPF3;F8VZU9;G3V1Y7;F8W180	8;8;7;7;7;7;7;6;4;4;4;2;2;2;2	8;8;7;7;7;7;7;6;4;4;4;2;2;2;2	8;8;7;7;7;7;7;6;4;4;4;2;2;2;2	Myosin light polypeptide 6	MYL6	tr|G8JLA2|G8JLA2_HUMAN Myosin light polypeptide 6 OS=Homo sapiens OX=9606 GN=MYL6 PE=1 SV=1;sp|P60660-2|MYL6_HUMAN Isoform Smooth muscle of Myosin light polypeptide 6 OS=Homo sapiens OX=9606 GN=MYL6;tr|F8W1R7|F8W1R7_HUMAN Myosin light polypeptide 6 OS=Homo	15	8	8	8	4	4	4	4	4	5	0	0	0	6	6	6	3	2	3	2	2	3	6	6	6	7	5	6	7	5	5	2	3	2	5	5	5	4	4	4	4	4
O00429-6;O00429-4;O00429-5;O00429-3;O00429-2;O00429;O00429-8;G8JLD5;F8VZ52;F8VUJ9;B4DPZ9;O00429-7;B4DDQ3;F8W1W3;F8VYL3;F8VR28;H0YHY4	O00429-6;O00429-4;O00429-5;O00429-3;O00429-2;O00429;O00429-8;G8JLD5;F8VZ52;F8VUJ9;B4DPZ9	8;8;8;8;8;8;8;8;4;4;4;3;3;3;2;2;1	8;8;8;8;8;8;8;8;4;4;4;3;3;3;2;2;1	8;8;8;8;8;8;8;8;4;4;4;3;3;3;2;2;1	Dynamin-1-like protein	DNM1L	sp|O00429-6|DNM1L_HUMAN Isoform 6 of Dynamin-1-like protein OS=Homo sapiens OX=9606 GN=DNM1L;sp|O00429-4|DNM1L_HUMAN Isoform 3 of Dynamin-1-like protein OS=Homo sapiens OX=9606 GN=DNM1L;sp|O00429-5|DNM1L_HUMAN Isoform 5 of Dynamin-1-like protein OS=Homo sa	17	8	8	8	0	0	0	1	2	2	0	0	0	1	4	3	0	0	0	0	0	0	3	3	1	3	3	2	3	0	0	0	0	0	3	2	1	0	0	0	1	2
G8JLH9;P40763-3;P40763-2;P40763	G8JLH9;P40763-3;P40763-2;P40763	1;1;1;1	1;1;1;1	1;1;1;1	Signal transducer and activator of transcription;Signal transducer and activator of transcription 3	STAT3	tr|G8JLH9|G8JLH9_HUMAN Signal transducer and activator of transcription OS=Homo sapiens OX=9606 GN=STAT3 PE=1 SV=1;sp|P40763-3|STAT3_HUMAN Isoform 3 of Signal transducer and activator of transcription 3 OS=Homo sapiens OX=9606 GN=STAT3;sp|P40763-2|STAT3_HU	4	1	1	1	0	0	0	0	0	0	0	0	0	0	1	0	0	0	0	0	0	0	0	0	0	0	0	0	1	0	0	0	0	0	0	0	0	0	0	0	0	0
H0Y360;Q01433;Q01433-3;Q01433-5;Q01433-2;Q01433-4;H0YF16	H0Y360;Q01433;Q01433-3;Q01433-5;Q01433-2;Q01433-4	4;4;3;3;3;3;1	4;4;3;3;3;3;1	4;4;3;3;3;3;1	AMP deaminase 2	AMPD2	tr|H0Y360|H0Y360_HUMAN AMP deaminase 2 (Fragment) OS=Homo sapiens OX=9606 GN=AMPD2 PE=1 SV=1;sp|Q01433|AMPD2_HUMAN AMP deaminase 2 OS=Homo sapiens OX=9606 GN=AMPD2 PE=1 SV=2;sp|Q01433-3|AMPD2_HUMAN Isoform Ex1A-3 of AMP deaminase 2 OS=Homo sapiens OX=9606	7	4	4	4	0	0	0	0	0	0	0	0	0	1	1	1	0	0	0	0	0	0	0	0	0	1	2	1	1	0	0	0	0	0	0	0	0	0	0	0	0	0
P0DP25;P0DP24;P0DP23;H0Y7A7;E7ETZ0;E7EMB3;M0QZ52;F8WBR5;G3V479;Q96HY3;G3V361;P27482;G3V226;C9J7T9;P02585	P0DP25;P0DP24;P0DP23;H0Y7A7;E7ETZ0;E7EMB3;M0QZ52;F8WBR5;G3V479	7;7;7;7;6;6;5;4;4;3;2;2;1;1;1	7;7;7;7;6;6;5;4;4;3;2;2;1;1;1	7;7;7;7;6;6;5;4;4;3;2;2;1;1;1		CALM2;CALM1;CALM3	sp|P0DP25|CALM3_HUMAN Calmodulin-3 OS=Homo sapiens OX=9606 GN=CALM3 PE=1 SV=1;sp|P0DP24|CALM2_HUMAN Calmodulin-2 OS=Homo sapiens OX=9606 GN=CALM2 PE=1 SV=1;sp|P0DP23|CALM1_HUMAN Calmodulin-1 OS=Homo sapiens OX=9606 GN=CALM1 PE=1 SV=1;tr|H0Y7A7|H0Y7A7_HUMAN	15	7	7	7	3	5	5	0	0	0	0	0	0	2	3	2	0	0	0	0	0	0	1	0	2	3	2	3	3	0	1	0	0	0	5	7	7	3	5	5	0	0
H0YAC1;P03952;E9PBC5;C9JCT1;C9J075	H0YAC1;P03952;E9PBC5	23;23;17;5;5	23;23;17;5;5	22;22;16;5;5	Plasma kallikrein;Plasma kallikrein heavy chain;Plasma kallikrein light chain	KLKB1	tr|H0YAC1|H0YAC1_HUMAN Plasma kallikrein (Fragment) OS=Homo sapiens OX=9606 GN=KLKB1 PE=1 SV=1;sp|P03952|KLKB1_HUMAN Plasma kallikrein OS=Homo sapiens OX=9606 GN=KLKB1 PE=1 SV=1;tr|E9PBC5|E9PBC5_HUMAN Plasma kallikrein OS=Homo sapiens OX=9606 GN=KLKB1 PE=1	5	23	23	22	0	0	1	10	9	8	7	6	9	22	21	20	6	8	9	10	10	10	16	15	16	7	7	7	10	9	10	8	8	6	2	1	4	0	0	1	10	9
H0YAD9;P78314;P78314-3;P78314-4	H0YAD9;P78314;P78314-3;P78314-4	1;1;1;1	1;1;1;1	1;1;1;1	SH3 domain-binding protein 2	SH3BP2	tr|H0YAD9|H0YAD9_HUMAN SH3 domain-binding protein 2 (Fragment) OS=Homo sapiens OX=9606 GN=SH3BP2 PE=1 SV=1;sp|P78314|3BP2_HUMAN SH3 domain-binding protein 2 OS=Homo sapiens OX=9606 GN=SH3BP2 PE=1 SV=2;sp|P78314-3|3BP2_HUMAN Isoform 3 of SH3 domain-binding	4	1	1	1	0	0	0	0	0	0	0	0	0	0	0	0	0	0	0	0	0	0	0	0	0	0	0	0	0	0	0	0	0	0	1	1	1	0	0	0	0	0
H0YAG8;P11766;D6RAY0;D6R9G2;D6RFE4	H0YAG8;P11766;D6RAY0;D6R9G2;D6RFE4	2;2;1;1;1	2;2;1;1;1	2;2;1;1;1	Alcohol dehydrogenase class-3	ADH5	tr|H0YAG8|H0YAG8_HUMAN Alcohol dehydrogenase class-3 (Fragment) OS=Homo sapiens OX=9606 GN=ADH5 PE=1 SV=1;sp|P11766|ADHX_HUMAN Alcohol dehydrogenase class-3 OS=Homo sapiens OX=9606 GN=ADH5 PE=1 SV=4;tr|D6RAY0|D6RAY0_HUMAN Alcohol dehydrogenase class-3 OS=H	5	2	2	2	0	0	0	1	1	2	0	0	0	0	0	0	0	0	0	0	0	0	0	0	0	0	0	0	0	0	0	0	0	0	0	0	0	0	0	0	1	1
H0YCR7;P13489	H0YCR7;P13489	2;2	2;2	2;2	Ribonuclease inhibitor	RNH1	tr|H0YCR7|H0YCR7_HUMAN Ribonuclease inhibitor (Fragment) OS=Homo sapiens OX=9606 GN=RNH1 PE=1 SV=1;sp|P13489|RINI_HUMAN Ribonuclease inhibitor OS=Homo sapiens OX=9606 GN=RNH1 PE=1 SV=2	2	2	2	2	0	0	0	0	0	0	0	0	0	0	0	0	0	0	1	0	0	0	0	0	0	1	0	1	0	0	0	1	0	0	1	0	0	0	0	0	0	0
I3L252;H0YCY6;Q3LXA3-2;Q3LXA3	I3L252;H0YCY6;Q3LXA3-2;Q3LXA3	1;1;1;1	1;1;1;1	1;1;1;1	Bifunctional ATP-dependent dihydroxyacetone kinase/FAD-AMP lyase (cyclizing);ATP-dependent dihydroxyacetone kinase;FAD-AMP lyase (cyclizing)	TKFC;DAK	tr|I3L252|I3L252_HUMAN Triokinase/FMN cyclase (Fragment) OS=Homo sapiens OX=9606 GN=TKFC PE=1 SV=1;tr|H0YCY6|H0YCY6_HUMAN Triokinase/FMN cyclase (Fragment) OS=Homo sapiens OX=9606 GN=TKFC PE=1 SV=1;sp|Q3LXA3-2|TKFC_HUMAN Isoform 2 of Triokinase/FMN cyclase	4	1	1	1	0	0	0	0	0	0	0	0	0	0	0	0	0	0	0	0	0	0	0	0	0	0	0	0	0	0	0	1	1	0	0	0	0	0	0	0	0	0
P16070;P16070-14;H0YD13;P16070-8;P16070-7;P16070-5;P16070-3;P16070-6;P16070-17;P16070-4;P16070-16;P16070-10;P16070-11;P16070-13;P16070-12;P16070-18;H0YDW7;P16070-15;P16070-9;H0Y5E4;H0YCV9;H0Y2P0;Q86UZ1;H0YE40;P16070-19;H0YDX6;H0YD17;E9PKC6	P16070;P16070-14;H0YD13;P16070-8;P16070-7;P16070-5;P16070-3;P16070-6;P16070-17;P16070-4;P16070-16;P16070-10;P16070-11;P16070-13;P16070-12;P16070-18;H0YDW7;P16070-15;P16070-9;H0Y5E4;H0YCV9;H0Y2P0	3;3;3;3;3;3;3;3;3;3;3;3;3;3;3;3;2;2;2;2;2;2;1;1;1;1;1;1	3;3;3;3;3;3;3;3;3;3;3;3;3;3;3;3;2;2;2;2;2;2;1;1;1;1;1;1	3;3;3;3;3;3;3;3;3;3;3;3;3;3;3;3;2;2;2;2;2;2;1;1;1;1;1;1	CD44 antigen	CD44	sp|P16070|CD44_HUMAN CD44 antigen OS=Homo sapiens OX=9606 GN=CD44 PE=1 SV=3;sp|P16070-14|CD44_HUMAN Isoform 14 of CD44 antigen OS=Homo sapiens OX=9606 GN=CD44;tr|H0YD13|H0YD13_HUMAN CD44 antigen OS=Homo sapiens OX=9606 GN=CD44 PE=1 SV=2;sp|P16070-8|CD44_HU	28	3	3	3	2	2	2	0	0	0	1	1	1	1	0	1	0	0	0	0	0	0	0	0	0	1	1	1	0	0	1	0	0	0	2	3	2	2	2	2	0	0
H0YD65;Q9UBX1	H0YD65;Q9UBX1	1;1	1;1	1;1	Cathepsin F	CTSF	tr|H0YD65|H0YD65_HUMAN Cathepsin F (Fragment) OS=Homo sapiens OX=9606 GN=CTSF PE=1 SV=8;sp|Q9UBX1|CATF_HUMAN Cathepsin F OS=Homo sapiens OX=9606 GN=CTSF PE=1 SV=1	2	1	1	1	0	0	0	0	0	1	0	0	0	0	0	0	0	0	0	0	0	0	0	0	0	0	0	0	0	0	0	0	0	0	0	0	0	0	0	0	0	0
H0YDV5;Q8N699	H0YDV5;Q8N699	2;2	2;2	2;2	Myc target protein 1	MYCT1	tr|H0YDV5|H0YDV5_HUMAN Myc target protein 1 (Fragment) OS=Homo sapiens OX=9606 GN=MYCT1 PE=1 SV=1;sp|Q8N699|MYCT1_HUMAN Myc target protein 1 OS=Homo sapiens OX=9606 GN=MYCT1 PE=1 SV=1	2	2	2	2	0	0	0	0	0	0	0	0	0	1	0	2	0	0	0	0	0	0	1	1	1	2	0	1	2	1	1	0	0	0	0	0	0	0	0	0	0	0
H0YFD6;P40939;A0A2R8Y4F5;A0A2R8YG21;A0A2R8Y688	H0YFD6;P40939;A0A2R8Y4F5	9;9;8;4;3	9;9;8;4;3	9;9;8;4;3	Trifunctional enzyme subunit alpha, mitochondrial;Long-chain enoyl-CoA hydratase;Long chain 3-hydroxyacyl-CoA dehydrogenase	HADHA	tr|H0YFD6|H0YFD6_HUMAN Trifunctional enzyme subunit alpha, mitochondrial OS=Homo sapiens OX=9606 GN=HADHA PE=1 SV=2;sp|P40939|ECHA_HUMAN Trifunctional enzyme subunit alpha, mitochondrial OS=Homo sapiens OX=9606 GN=HADHA PE=1 SV=2;tr|A0A2R8Y4F5|A0A2R8Y4F5_H	5	9	9	9	0	0	0	0	0	0	0	0	0	4	2	2	0	0	0	0	0	0	1	1	1	3	2	0	2	0	0	0	0	0	0	0	0	0	0	0	0	0
H0YGW7;Q8NE71-2;Q8NE71	H0YGW7;Q8NE71-2;Q8NE71	1;1;1	1;1;1	1;1;1	ATP-binding cassette sub-family F member 1	ABCF1	tr|H0YGW7|H0YGW7_HUMAN ATP-binding cassette sub-family F member 1 (Fragment) OS=Homo sapiens OX=9606 GN=ABCF1 PE=1 SV=1;sp|Q8NE71-2|ABCF1_HUMAN Isoform 2 of ATP-binding cassette sub-family F member 1 OS=Homo sapiens OX=9606 GN=ABCF1;sp|Q8NE71|ABCF1_HUMAN A	3	1	1	1	0	0	0	0	0	0	0	0	0	0	0	0	0	0	0	0	0	0	0	0	0	0	0	0	1	1	0	0	0	0	0	0	0	0	0	0	0	0
H0YJE4;H0YJ66;Q9Y394-2;Q9Y394	H0YJE4;H0YJ66;Q9Y394-2;Q9Y394	1;1;1;1	1;1;1;1	1;1;1;1	Dehydrogenase/reductase SDR family member 7	DHRS7	tr|H0YJE4|H0YJE4_HUMAN Dehydrogenase/reductase SDR family member 7 (Fragment) OS=Homo sapiens OX=9606 GN=DHRS7 PE=1 SV=1;tr|H0YJ66|H0YJ66_HUMAN Dehydrogenase/reductase SDR family member 7 (Fragment) OS=Homo sapiens OX=9606 GN=DHRS7 PE=1 SV=1;sp|Q9Y394-2|DH	4	1	1	1	0	0	0	0	0	0	0	0	0	1	1	0	0	0	0	0	0	0	1	0	0	1	1	1	1	0	0	0	0	0	0	0	0	0	0	0	0	0
H0YJW9	H0YJW9	5	1	1			tr|H0YJW9|H0YJW9_HUMAN Uncharacterized protein (Fragment) OS=Homo sapiens OX=9606 PE=1 SV=3	1	5	1	1	2	3	4	2	2	3	1	1	1	1	1	1	3	3	3	2	2	1	4	4	4	1	2	1	1	1	1	2	3	3	3	3	3	0	1	1	0	0
Q5SZE2;Q5SZE3;H0YKH6;Q5SZE4;Q5SZE1;H0YNU7;Q96G23	Q5SZE2;Q5SZE3;H0YKH6;Q5SZE4;Q5SZE1;H0YNU7;Q96G23	1;1;1;1;1;1;1	1;1;1;1;1;1;1	1;1;1;1;1;1;1	Ceramide synthase 2	CERS2	tr|Q5SZE2|Q5SZE2_HUMAN Ceramide synthase 2 (Fragment) OS=Homo sapiens OX=9606 GN=CERS2 PE=1 SV=8;tr|Q5SZE3|Q5SZE3_HUMAN Ceramide synthase 2 (Fragment) OS=Homo sapiens OX=9606 GN=CERS2 PE=1 SV=1;tr|H0YKH6|H0YKH6_HUMAN Ceramide synthase 2 (Fragment) OS=Homo	7	1	1	1	0	0	0	0	0	0	0	0	0	0	0	0	0	0	0	0	0	0	0	0	0	1	1	1	1	0	0	0	0	0	0	0	0	0	0	0	0	0
H0YMZ1;H0YL69;P25789;H0YMI6;H0YMA1;H0YN18;H0YLC2;H0YKT8;P25789-2;H0YKS0;H0YLS6;H0YMV3	H0YMZ1;H0YL69;P25789;H0YMI6;H0YMA1;H0YN18;H0YLC2;H0YKT8;P25789-2	5;5;5;4;4;4;3;3;3;2;2;1	5;5;5;4;4;4;3;3;3;2;2;1	5;5;5;4;4;4;3;3;3;2;2;1	Proteasome subunit alpha type;Proteasome subunit alpha type-4;Proteasome subunit beta type	PSMA4	tr|H0YMZ1|H0YMZ1_HUMAN Proteasome subunit alpha type (Fragment) OS=Homo sapiens OX=9606 GN=PSMA4 PE=1 SV=8;tr|H0YL69|H0YL69_HUMAN Proteasome subunit alpha type (Fragment) OS=Homo sapiens OX=9606 GN=PSMA4 PE=1 SV=1;sp|P25789|PSA4_HUMAN Proteasome subunit al	12	5	5	5	3	3	3	0	0	0	0	0	0	0	0	0	0	0	0	0	0	0	0	0	0	0	0	0	0	0	0	0	0	0	0	0	0	3	3	3	0	0
H0YLU7;P13804-2;P13804;H0YK49;H0YL12;H0YNX6;H0YKF0;H0YL83;H0YM12	H0YLU7;P13804-2;P13804;H0YK49;H0YL12;H0YNX6;H0YKF0	6;6;6;4;4;4;4;2;1	6;6;6;4;4;4;4;2;1	6;6;6;4;4;4;4;2;1	Electron transfer flavoprotein subunit alpha, mitochondrial	ETFA	tr|H0YLU7|H0YLU7_HUMAN Electron transfer flavoprotein subunit alpha, mitochondrial (Fragment) OS=Homo sapiens OX=9606 GN=ETFA PE=1 SV=1;sp|P13804-2|ETFA_HUMAN Isoform 2 of Electron transfer flavoprotein subunit alpha, mitochondrial OS=Homo sapiens OX=9606	9	6	6	6	0	0	0	0	0	0	0	0	0	1	3	2	0	0	0	0	0	0	0	0	0	0	1	1	3	0	0	0	0	0	0	0	0	0	0	0	0	0
J3KMZ9;H0YMD1;P01130-2;P01130-3;P01130-6;P01130-4;P01130-5;P01130;H0YM92	J3KMZ9;H0YMD1;P01130-2;P01130-3;P01130-6;P01130-4;P01130-5;P01130;H0YM92	2;2;2;2;2;2;2;2;1	2;2;2;2;2;2;2;2;1	2;2;2;2;2;2;2;2;1	Low-density lipoprotein receptor	LDLR	tr|J3KMZ9|J3KMZ9_HUMAN Low-density lipoprotein receptor (Fragment) OS=Homo sapiens OX=9606 GN=LDLR PE=1 SV=1;tr|H0YMD1|H0YMD1_HUMAN Low-density lipoprotein receptor OS=Homo sapiens OX=9606 GN=LDLR PE=1 SV=1;sp|P01130-2|LDLR_HUMAN Isoform 2 of Low-density l	9	2	2	2	1	2	0	0	0	0	0	0	0	0	0	0	0	0	0	0	0	0	0	0	0	0	0	0	0	0	0	0	0	0	0	0	0	1	2	0	0	0
H0YNE9;Q92930;H0YMN7;H0YLJ8;H0YL94;P51153;M0R257;P20337;O95716;P20336	H0YNE9;Q92930;H0YMN7	6;6;3;2;2;2;1;1;1;1	2;2;0;0;0;0;0;0;0;0	2;2;0;0;0;0;0;0;0;0	Ras-related protein Rab-8B	RAB8B	tr|H0YNE9|H0YNE9_HUMAN Ras-related protein Rab-8B (Fragment) OS=Homo sapiens OX=9606 GN=RAB8B PE=1 SV=1;sp|Q92930|RAB8B_HUMAN Ras-related protein Rab-8B OS=Homo sapiens OX=9606 GN=RAB8B PE=1 SV=2;tr|H0YMN7|H0YMN7_HUMAN Ras-related protein Rab-8B OS=Homo sa	10	6	2	2	1	0	0	3	3	3	0	0	0	1	1	3	2	1	1	0	1	0	3	4	5	2	1	1	2	3	3	0	1	2	1	2	2	0	0	0	1	1
H3BLU7;O43488;A0A499FJT0;Q8NHP1	H3BLU7;O43488	3;3;1;1	3;3;1;1	3;3;1;1	Aflatoxin B1 aldehyde reductase member 2	AKR7A2	tr|H3BLU7|H3BLU7_HUMAN Aflatoxin B1 aldehyde reductase member 2 (Fragment) OS=Homo sapiens OX=9606 GN=AKR7A2 PE=1 SV=1;sp|O43488|ARK72_HUMAN Aflatoxin B1 aldehyde reductase member 2 OS=Homo sapiens OX=9606 GN=AKR7A2 PE=1 SV=3	4	3	3	3	0	0	0	0	0	1	0	0	0	0	0	2	0	0	0	0	0	0	0	0	0	0	0	0	0	0	0	0	0	1	0	0	0	0	0	0	0	0
H3BMH2;H3BSC1;P62491-2;Q15907-2;P62491;Q15907;B4DQU5;P57735	H3BMH2;H3BSC1;P62491-2;Q15907-2;P62491;Q15907	8;8;8;8;8;8;3;1	8;8;8;8;8;8;3;1	8;8;8;8;8;8;3;1	Ras-related protein Rab-11A;Ras-related protein Rab-11B	RAB11A;RAB11B	tr|H3BMH2|H3BMH2_HUMAN Ras-related protein Rab-11A (Fragment) OS=Homo sapiens OX=9606 GN=RAB11A PE=4 SV=1;tr|H3BSC1|H3BSC1_HUMAN Ras-related protein Rab-11A OS=Homo sapiens OX=9606 GN=RAB11A PE=1 SV=1;sp|P62491-2|RB11A_HUMAN Isoform 2 of Ras-related protei	8	8	8	8	1	1	1	1	1	2	0	0	0	6	5	6	2	2	2	0	0	0	3	3	6	4	4	4	6	3	2	1	0	0	4	3	2	1	1	1	1	1
H3BV04;H3BN93;H3BUB6;H3BPL9;O15127	H3BV04;H3BN93;H3BUB6;H3BPL9;O15127	1;1;1;1;1	1;1;1;1;1	1;1;1;1;1	Secretory carrier-associated membrane protein 2	SCAMP2	tr|H3BV04|H3BV04_HUMAN Secretory carrier-associated membrane protein (Fragment) OS=Homo sapiens OX=9606 GN=SCAMP2 PE=1 SV=1;tr|H3BN93|H3BN93_HUMAN Secretory carrier-associated membrane protein OS=Homo sapiens OX=9606 GN=SCAMP2 PE=1 SV=1;tr|H3BUB6|H3BUB6_HU	5	1	1	1	0	0	0	0	0	0	0	0	0	1	1	1	0	0	0	0	0	0	1	1	1	1	1	1	0	0	0	0	0	0	1	1	1	0	0	0	0	0
H3BNX8;P20674;H3BRM5;H3BV69	H3BNX8;P20674;H3BRM5;H3BV69	2;2;1;1	2;2;1;1	2;2;1;1	Cytochrome c oxidase subunit 5A, mitochondrial	COX5A	tr|H3BNX8|H3BNX8_HUMAN Cytochrome c oxidase subunit 5A, mitochondrial OS=Homo sapiens OX=9606 GN=COX5A PE=1 SV=1;sp|P20674|COX5A_HUMAN Cytochrome c oxidase subunit 5A, mitochondrial OS=Homo sapiens OX=9606 GN=COX5A PE=1 SV=2;tr|H3BRM5|H3BRM5_HUMAN Cytochro	4	2	2	2	0	0	0	0	0	0	0	0	0	1	2	2	0	0	0	0	0	0	0	0	0	0	1	0	1	0	0	0	0	0	1	1	1	0	0	0	0	0
H3BP99;H3BQ90;H3BV82;Q8TBB5-3;Q8TBB5	H3BP99;H3BQ90;H3BV82;Q8TBB5-3;Q8TBB5	1;1;1;1;1	1;1;1;1;1	1;1;1;1;1	Kelch domain-containing protein 4	KLHDC4	tr|H3BP99|H3BP99_HUMAN Kelch domain-containing protein 4 OS=Homo sapiens OX=9606 GN=KLHDC4 PE=1 SV=1;tr|H3BQ90|H3BQ90_HUMAN Kelch domain-containing protein 4 OS=Homo sapiens OX=9606 GN=KLHDC4 PE=1 SV=1;tr|H3BV82|H3BV82_HUMAN Kelch domain-containing protein	5	1	1	1	0	0	1	0	0	0	1	1	1	0	0	0	1	1	1	0	0	1	0	0	0	0	0	0	0	0	0	1	0	0	0	0	0	0	0	1	0	0
H3BPK3;Q16775-2;Q16775;H3BPQ4;H3BV79	H3BPK3;Q16775-2;Q16775;H3BPQ4	3;3;3;2;1	3;3;3;2;1	3;3;3;2;1	Hydroxyacylglutathione hydrolase, mitochondrial	HAGH	tr|H3BPK3|H3BPK3_HUMAN Hydroxyacylglutathione hydrolase, mitochondrial (Fragment) OS=Homo sapiens OX=9606 GN=HAGH PE=1 SV=1;sp|Q16775-2|GLO2_HUMAN Isoform 2 of Hydroxyacylglutathione hydrolase, mitochondrial OS=Homo sapiens OX=9606 GN=HAGH;sp|Q16775|GLO2_H	5	3	3	3	0	0	0	2	2	2	0	0	0	0	0	0	0	0	0	0	0	0	0	0	0	0	0	0	0	0	0	2	2	2	0	0	0	0	0	0	2	2
J3KRL2;H3BPV7;Q15046;Q15046-2	J3KRL2;H3BPV7;Q15046;Q15046-2	1;1;1;1	1;1;1;1	1;1;1;1	Lysine--tRNA ligase	KARS	tr|J3KRL2|J3KRL2_HUMAN Lysine--tRNA ligase (Fragment) OS=Homo sapiens OX=9606 GN=KARS PE=1 SV=1;tr|H3BPV7|H3BPV7_HUMAN Lysine--tRNA ligase (Fragment) OS=Homo sapiens OX=9606 GN=KARS PE=1 SV=1;sp|Q15046|SYK_HUMAN Lysine--tRNA ligase OS=Homo sapiens OX=9606	4	1	1	1	0	0	0	0	0	0	0	0	0	0	0	0	0	0	0	0	0	0	1	1	1	0	0	0	1	1	1	0	0	0	0	0	0	0	0	0	0	0
H3BRG4;P22695;H3BSJ9;A0A087WVZ4;H3BUE4;H3BUI9;H3BP04	H3BRG4;P22695;H3BSJ9	4;4;3;1;1;1;1	4;4;3;1;1;1;1	4;4;3;1;1;1;1	Cytochrome b-c1 complex subunit 2, mitochondrial	UQCRC2	tr|H3BRG4|H3BRG4_HUMAN Cytochrome b-c1 complex subunit 2, mitochondrial OS=Homo sapiens OX=9606 GN=UQCRC2 PE=1 SV=1;sp|P22695|QCR2_HUMAN Cytochrome b-c1 complex subunit 2, mitochondrial OS=Homo sapiens OX=9606 GN=UQCRC2 PE=1 SV=3;tr|H3BSJ9|H3BSJ9_HUMAN Cyt	7	4	4	4	0	0	0	0	0	0	0	0	0	3	2	3	0	0	0	0	0	0	1	0	0	0	0	0	1	0	0	0	0	0	0	0	0	0	0	0	0	0
H3BTE6;P16452-3;P16452;P16452-2;F5H563;H3BUR1;H3BPV8	H3BTE6;P16452-3;P16452;P16452-2;F5H563	7;7;7;7;4;2;1	7;7;7;7;4;2;1	7;7;7;7;4;2;1	Erythrocyte membrane protein band 4.2	EPB42	tr|H3BTE6|H3BTE6_HUMAN Erythrocyte membrane protein band 4.2 (Fragment) OS=Homo sapiens OX=9606 GN=EPB42 PE=1 SV=1;sp|P16452-3|EPB42_HUMAN Isoform 3 of Erythrocyte membrane protein band 4.2 OS=Homo sapiens OX=9606 GN=EPB42;sp|P16452|EPB42_HUMAN Erythrocyte	7	7	7	7	0	0	0	1	0	1	0	0	0	5	5	3	0	0	0	0	0	0	0	0	0	1	1	1	2	3	2	0	0	1	1	1	1	0	0	0	1	0
H7BXZ5;O60229;O60229-5;O60229-6;O60229-4;C9IZQ6;Q86VW2-2;Q86VW2;Q86VW2-3;O60229-2	H7BXZ5;O60229;O60229-5;O60229-6;O60229-4	7;7;6;6;6;1;1;1;1;1	7;7;6;6;6;1;1;1;1;1	7;7;6;6;6;1;1;1;1;1	Kalirin	KALRN	tr|H7BXZ5|H7BXZ5_HUMAN Kalirin (Fragment) OS=Homo sapiens OX=9606 GN=KALRN PE=1 SV=1;sp|O60229|KALRN_HUMAN Kalirin OS=Homo sapiens OX=9606 GN=KALRN PE=1 SV=3;sp|O60229-5|KALRN_HUMAN Isoform 5 of Kalirin OS=Homo sapiens OX=9606 GN=KALRN;sp|O60229-6|KALRN_HU	10	7	7	7	0	0	0	0	0	0	0	0	0	2	3	3	0	0	0	0	0	0	2	2	2	3	1	1	2	1	1	0	0	0	0	1	0	0	0	0	0	0
H7BY35;Q92736;Q92736-2	H7BY35;Q92736;Q92736-2	1;1;1	1;1;1	1;1;1	Ryanodine receptor 2	RYR2	tr|H7BY35|H7BY35_HUMAN Ryanodine receptor 2 OS=Homo sapiens OX=9606 GN=RYR2 PE=1 SV=2;sp|Q92736|RYR2_HUMAN Ryanodine receptor 2 OS=Homo sapiens OX=9606 GN=RYR2 PE=1 SV=3;sp|Q92736-2|RYR2_HUMAN Isoform 2 of Ryanodine receptor 2 OS=Homo sapiens OX=9606 GN=RY	3	1	1	1	0	0	1	0	0	0	0	0	0	0	0	0	0	0	0	0	0	0	1	0	0	0	0	0	0	0	1	0	0	0	0	0	0	0	0	1	0	0
H7BY64;Q96NZ9-4;Q96NZ9;Q96NZ9-2	H7BY64;Q96NZ9-4;Q96NZ9;Q96NZ9-2	4;4;4;3	4;4;4;3	1;1;1;1	Proline-rich acidic protein 1	PRAP1	tr|H7BY64|H7BY64_HUMAN ZNF511-PRAP1 readthrough (Fragment) OS=Homo sapiens OX=9606 GN=ZNF511-PRAP1 PE=4 SV=2;sp|Q96NZ9-4|PRAP1_HUMAN Isoform 4 of Proline-rich acidic protein 1 OS=Homo sapiens OX=9606 GN=PRAP1;sp|Q96NZ9|PRAP1_HUMAN Proline-rich acidic prote	4	4	4	1	2	2	2	0	0	0	0	0	0	0	0	0	0	0	0	3	4	4	0	0	0	0	0	0	0	0	0	1	1	0	2	1	1	2	2	2	0	0
H7BYE6;O43182-5;O43182-3;O43182-2;O43182-4;O43182	H7BYE6;O43182-5;O43182-3;O43182-2;O43182-4;O43182	3;3;3;3;3;3	3;3;3;3;3;3	3;3;3;3;3;3	Rho GTPase-activating protein 6	ARHGAP6	tr|H7BYE6|H7BYE6_HUMAN Rho GTPase-activating protein 6 (Fragment) OS=Homo sapiens OX=9606 GN=ARHGAP6 PE=1 SV=1;sp|O43182-5|RHG06_HUMAN Isoform 5 of Rho GTPase-activating protein 6 OS=Homo sapiens OX=9606 GN=ARHGAP6;sp|O43182-3|RHG06_HUMAN Isoform 2 of Rho	6	3	3	3	0	0	0	0	0	2	0	0	0	2	2	0	0	0	0	0	0	0	2	2	2	1	2	2	1	1	0	0	0	1	0	1	1	0	0	0	0	0
H7BYF7;P33947-2;P33947	H7BYF7;P33947-2;P33947	1;1;1	1;1;1	1;1;1	ER lumen protein-retaining receptor 2	KDELR2	tr|H7BYF7|H7BYF7_HUMAN ER lumen protein-retaining receptor 2 OS=Homo sapiens OX=9606 GN=KDELR2 PE=1 SV=1;sp|P33947-2|ERD22_HUMAN Isoform 2 of ER lumen protein-retaining receptor 2 OS=Homo sapiens OX=9606 GN=KDELR2;sp|P33947|ERD22_HUMAN ER lumen protein-ret	3	1	1	1	0	0	0	0	0	0	0	0	0	0	1	1	0	0	0	0	0	0	0	0	0	0	0	1	0	0	0	0	0	0	0	0	0	0	0	0	0	0
H7BYY1;P09493-2;F5H7S3;B7Z596;H0YKJ4;H0YK48;A0A494BZZ2;P09493-5;H0YL42;A0A494C0V8;H0YN06	H7BYY1;P09493-2;F5H7S3;B7Z596;H0YKJ4;H0YK48;A0A494BZZ2;P09493-5	14;13;12;12;10;10;10;10;5;4;1	2;1;2;2;2;2;2;2;0;0;1	2;1;2;2;2;2;2;2;0;0;1	Tropomyosin alpha-1 chain	TPM1	tr|H7BYY1|H7BYY1_HUMAN Tropomyosin 1 (Alpha), isoform CRA_m OS=Homo sapiens OX=9606 GN=TPM1 PE=1 SV=1;sp|P09493-2|TPM1_HUMAN Isoform 2 of Tropomyosin alpha-1 chain OS=Homo sapiens OX=9606 GN=TPM1;tr|F5H7S3|F5H7S3_HUMAN Tropomyosin alpha-1 chain OS=Homo sap	11	14	2	2	10	10	9	2	5	3	0	0	0	9	6	6	2	1	2	0	1	1	4	6	4	7	5	6	5	4	2	0	1	1	11	8	10	2	2	2	0	1
H7BZ35;P14868-2;P14868	H7BZ35;P14868-2;P14868	2;2;2	2;2;2	2;2;2	Aspartate--tRNA ligase, cytoplasmic	DARS	tr|H7BZ35|H7BZ35_HUMAN Aspartate--tRNA ligase, cytoplasmic (Fragment) OS=Homo sapiens OX=9606 GN=DARS PE=1 SV=1;sp|P14868-2|SYDC_HUMAN Isoform 2 of Aspartate--tRNA ligase, cytoplasmic OS=Homo sapiens OX=9606 GN=DARS;sp|P14868|SYDC_HUMAN Aspartate--tRNA lig	3	2	2	2	0	0	0	0	0	0	0	0	0	0	1	1	0	0	0	0	0	0	0	0	0	0	0	0	1	0	1	0	0	0	0	0	0	0	0	0	0	0
H7BZJ3	H7BZJ3	5	1	1		PDIA3	tr|H7BZJ3|H7BZJ3_HUMAN Protein disulfide-isomerase A3 (Fragment) OS=Homo sapiens OX=9606 GN=PDIA3 PE=1 SV=1	1	5	1	1	0	0	0	3	4	3	0	0	0	2	1	2	1	3	3	2	2	2	2	2	2	1	2	2	3	2	2	3	3	1	3	0	1	0	0	0	1	1
H7BZT7;X6RA14;P10768;U3KQT1	H7BZT7;X6RA14;P10768;U3KQT1	3;3;3;2	3;3;3;2	3;3;3;2	S-formylglutathione hydrolase	ESD	tr|H7BZT7|H7BZT7_HUMAN S-formylglutathione hydrolase (Fragment) OS=Homo sapiens OX=9606 GN=ESD PE=1 SV=1;tr|X6RA14|X6RA14_HUMAN S-formylglutathione hydrolase OS=Homo sapiens OX=9606 GN=ESD PE=1 SV=1;sp|P10768|ESTD_HUMAN S-formylglutathione hydrolase OS=Hom	4	3	3	3	0	0	0	0	0	0	0	0	0	0	0	0	0	0	0	0	0	0	0	0	0	0	0	0	0	0	0	3	2	0	0	0	0	0	0	0	0	0
H7C125;P61019-2;P61019	H7C125;P61019-2;P61019	1;1;1	1;1;1	1;1;1	Ras-related protein Rab-2A	RAB2A	tr|H7C125|H7C125_HUMAN Ras-related protein Rab-2A (Fragment) OS=Homo sapiens OX=9606 GN=RAB2A PE=1 SV=1;sp|P61019-2|RAB2A_HUMAN Isoform 2 of Ras-related protein Rab-2A OS=Homo sapiens OX=9606 GN=RAB2A;sp|P61019|RAB2A_HUMAN Ras-related protein Rab-2A OS=Hom	3	1	1	1	0	0	0	0	0	0	0	0	0	1	1	0	0	0	0	0	0	0	0	0	0	1	0	0	0	0	0	0	0	0	0	0	0	0	0	0	0	0
H7C4C8;P50990-2;P50990;P50990-3	H7C4C8;P50990-2;P50990;P50990-3	2;2;2;1	2;2;2;1	2;2;2;1	T-complex protein 1 subunit theta	CCT8	tr|H7C4C8|H7C4C8_HUMAN T-complex protein 1 subunit theta (Fragment) OS=Homo sapiens OX=9606 GN=CCT8 PE=1 SV=1;sp|P50990-2|TCPQ_HUMAN Isoform 2 of T-complex protein 1 subunit theta OS=Homo sapiens OX=9606 GN=CCT8;sp|P50990|TCPQ_HUMAN T-complex protein 1 sub	4	2	2	2	0	0	0	0	0	0	0	0	0	0	1	2	0	0	0	0	0	0	0	1	0	0	1	1	1	0	0	0	0	0	0	0	0	0	0	0	0	0
P04278;I3L145;P04278-5;P04278-3;P04278-2;P04278-4;I3L2X4;A0A0C4DGN2;B4DYU0;I3L1J1;B0FWH5;B0FWH6;I3L2F1;I3L4B9;I3L1C1;I3L0M1;B0FWH7;I3L1G4;CON__Q6T181	P04278;I3L145;P04278-5;P04278-3;P04278-2;P04278-4;I3L2X4;A0A0C4DGN2;B4DYU0;I3L1J1	11;11;10;8;8;8;8;8;8;8;5;5;5;5;4;3;3;3;1	11;11;10;8;8;8;8;8;8;8;5;5;5;5;4;3;3;3;1	11;11;10;8;8;8;8;8;8;8;5;5;5;5;4;3;3;3;1	Sex hormone-binding globulin	SHBG	sp|P04278|SHBG_HUMAN Sex hormone-binding globulin OS=Homo sapiens OX=9606 GN=SHBG PE=1 SV=2;tr|I3L145|I3L145_HUMAN Sex hormone-binding globulin OS=Homo sapiens OX=9606 GN=SHBG PE=1 SV=1;sp|P04278-5|SHBG_HUMAN Isoform 5 of Sex hormone-binding globulin OS=Ho	19	11	11	11	1	1	1	1	1	1	1	1	1	1	2	0	2	3	3	4	5	3	1	0	1	1	1	1	3	3	3	8	7	8	2	3	1	1	1	1	1	1
I3L1J2;P33151-2;P33151	I3L1J2;P33151-2;P33151	5;5;5	5;5;5	5;5;5	Cadherin-5	CDH5	tr|I3L1J2|I3L1J2_HUMAN Cadherin-5 OS=Homo sapiens OX=9606 GN=CDH5 PE=1 SV=1;sp|P33151-2|CADH5_HUMAN Isoform 2 of Cadherin-5 OS=Homo sapiens OX=9606 GN=CDH5;sp|P33151|CADH5_HUMAN Cadherin-5 OS=Homo sapiens OX=9606 GN=CDH5 PE=1 SV=5	3	5	5	5	0	0	1	0	0	0	1	0	0	0	0	0	1	0	0	0	0	0	0	0	0	0	0	0	0	0	0	1	0	2	1	1	1	0	0	1	0	0
I3L2H8;I3L1L3;Q9BQG0;Q9BQG0-2	I3L2H8;I3L1L3;Q9BQG0;Q9BQG0-2	1;1;1;1	1;1;1;1	1;1;1;1	Myb-binding protein 1A	MYBBP1A	tr|I3L2H8|I3L2H8_HUMAN Myb-binding protein 1A (Fragment) OS=Homo sapiens OX=9606 GN=MYBBP1A PE=1 SV=1;tr|I3L1L3|I3L1L3_HUMAN Myb-binding protein 1A (Fragment) OS=Homo sapiens OX=9606 GN=MYBBP1A PE=1 SV=1;sp|Q9BQG0|MBB1A_HUMAN Myb-binding protein 1A OS=Homo	4	1	1	1	1	1	1	0	0	0	0	0	0	0	0	0	0	0	0	0	0	0	0	0	0	0	0	0	0	0	0	0	0	0	1	1	1	1	1	1	0	0
I3L397;I3L504;P63241;P63241-2;F8WCJ1;C9J7B5;C9J4W5;Q9GZV4;Q6IS14	I3L397;I3L504;P63241;P63241-2	4;4;4;4;1;1;1;1;1	4;4;4;4;1;1;1;1;1	4;4;4;4;1;1;1;1;1	Eukaryotic translation initiation factor 5A;Eukaryotic translation initiation factor 5A-1	EIF5A	tr|I3L397|I3L397_HUMAN Eukaryotic translation initiation factor 5A (Fragment) OS=Homo sapiens OX=9606 GN=EIF5A PE=1 SV=8;tr|I3L504|I3L504_HUMAN Eukaryotic translation initiation factor 5A-1 OS=Homo sapiens OX=9606 GN=EIF5A PE=1 SV=1;sp|P63241|IF5A1_HUMAN E	9	4	4	4	0	0	0	0	0	0	0	0	0	1	3	0	0	0	0	1	2	2	0	0	0	0	0	1	1	1	0	1	1	1	1	0	0	0	0	0	0	0
I3L3E4;I3L4G8;I3L4A1;Q96FZ7	I3L3E4;I3L4G8;I3L4A1;Q96FZ7	1;1;1;1	1;1;1;1	1;1;1;1	Charged multivesicular body protein 6	CHMP6	tr|I3L3E4|I3L3E4_HUMAN Charged multivesicular body protein 6 (Fragment) OS=Homo sapiens OX=9606 GN=CHMP6 PE=1 SV=1;tr|I3L4G8|I3L4G8_HUMAN Charged multivesicular body protein 6 (Fragment) OS=Homo sapiens OX=9606 GN=CHMP6 PE=1 SV=1;tr|I3L4A1|I3L4A1_HUMAN Cha	4	1	1	1	0	0	0	0	0	0	0	0	0	0	0	0	0	0	0	0	0	0	0	0	0	1	0	0	0	0	0	0	0	0	0	0	0	0	0	0	0	0
J3KN67;A0A2R2Y2Q3;A0A494C0P6;K7EP68;H0YL80;A0A494C034;A0A2R8Y6A3;A0A494C0I0	J3KN67;A0A2R2Y2Q3;A0A494C0P6	15;14;12;6;4;2;2;1	1;1;1;0;0;0;0;0	0;0;0;0;0;0;0;0		TPM3	tr|J3KN67|J3KN67_HUMAN Tropomyosin alpha-3 chain OS=Homo sapiens OX=9606 GN=TPM3 PE=1 SV=1;tr|A0A2R2Y2Q3|A0A2R2Y2Q3_HUMAN Tropomyosin 3 nu OS=Homo sapiens OX=9606 GN=TPM3 PE=1 SV=1;tr|A0A494C0P6|A0A494C0P6_HUMAN Tropomyosin alpha-3 chain OS=Homo sapiens OX	8	15	1	0	11	9	9	5	5	5	0	0	0	6	6	6	3	3	4	0	1	1	6	7	5	7	6	8	4	3	2	0	1	1	10	9	9	1	0	0	0	0
J3KNB4;P49913	J3KNB4;P49913	6;6	6;6	6;6	Cathelicidin antimicrobial peptide;Antibacterial protein FALL-39;Antibacterial protein LL-37	CAMP	tr|J3KNB4|J3KNB4_HUMAN Cathelicidin antimicrobial peptide OS=Homo sapiens OX=9606 GN=CAMP PE=1 SV=1;sp|P49913|CAMP_HUMAN Cathelicidin antimicrobial peptide OS=Homo sapiens OX=9606 GN=CAMP PE=1 SV=1	2	6	6	6	0	0	0	4	4	5	0	0	0	1	1	1	1	1	1	1	0	0	3	3	4	1	1	1	3	3	3	1	1	1	1	1	1	0	0	0	4	4
J3KNF5;O15078;F8VS29;A0A0A0MS86;S4R322;O15078-2	J3KNF5;O15078;F8VS29;A0A0A0MS86;S4R322;O15078-2	2;2;1;1;1;1	2;2;1;1;1;1	2;2;1;1;1;1	Centrosomal protein of 290 kDa	CEP290	tr|J3KNF5|J3KNF5_HUMAN Centrosomal protein of 290 kDa OS=Homo sapiens OX=9606 GN=CEP290 PE=1 SV=1;sp|O15078|CE290_HUMAN Centrosomal protein of 290 kDa OS=Homo sapiens OX=9606 GN=CEP290 PE=1 SV=2;tr|F8VS29|F8VS29_HUMAN Centrosomal protein of 290 kDa (Fragme	6	2	2	2	1	1	0	1	1	1	2	0	1	0	0	0	0	0	0	1	1	1	0	0	0	0	1	0	0	0	0	1	0	0	1	1	0	1	1	0	1	1
J3KPS3;P04075;P04075-2;H3BQN4;H3BUH7;H3BR04;H3BPS8;H3BMQ8;H3BU78;H3BR68	J3KPS3;P04075;P04075-2;H3BQN4;H3BUH7;H3BR04;H3BPS8;H3BMQ8	12;12;11;10;7;7;7;6;5;3	12;12;11;10;7;7;7;6;5;3	12;12;11;10;7;7;7;6;5;3	Fructose-bisphosphate aldolase;Fructose-bisphosphate aldolase A	ALDOA	tr|J3KPS3|J3KPS3_HUMAN Fructose-bisphosphate aldolase OS=Homo sapiens OX=9606 GN=ALDOA PE=1 SV=1;sp|P04075|ALDOA_HUMAN Fructose-bisphosphate aldolase A OS=Homo sapiens OX=9606 GN=ALDOA PE=1 SV=2;sp|P04075-2|ALDOA_HUMAN Isoform 2 of Fructose-bisphosphate al	10	12	12	12	2	1	1	5	4	2	0	0	0	10	9	8	0	0	0	1	0	1	3	5	1	5	7	4	7	3	7	0	0	0	8	6	7	2	1	1	5	4
J3KPY9;P58335-2;P58335-4;P58335;A0A0C4DG84;P58335-3	J3KPY9;P58335-2;P58335-4;P58335;A0A0C4DG84;P58335-3	2;2;2;2;1;1	2;2;2;2;1;1	2;2;2;2;1;1	Anthrax toxin receptor 2	ANTXR2	tr|J3KPY9|J3KPY9_HUMAN Anthrax toxin receptor OS=Homo sapiens OX=9606 GN=ANTXR2 PE=1 SV=1;sp|P58335-2|ANTR2_HUMAN Isoform 2 of Anthrax toxin receptor 2 OS=Homo sapiens OX=9606 GN=ANTXR2;sp|P58335-4|ANTR2_HUMAN Isoform 4 of Anthrax toxin receptor 2 OS=Homo	6	2	2	2	0	0	0	0	0	0	0	0	0	0	0	0	1	0	1	0	0	0	0	0	0	0	0	0	0	0	0	0	0	0	0	0	0	0	0	0	0	0
J3KQ32;Q9NTK5;Q9NTK5-2;C9JTK6;Q9NTK5-3	J3KQ32;Q9NTK5;Q9NTK5-2	4;4;3;1;1	4;4;3;1;1	4;4;3;1;1	Obg-like ATPase 1	OLA1	tr|J3KQ32|J3KQ32_HUMAN Obg-like ATPase 1 OS=Homo sapiens OX=9606 GN=OLA1 PE=1 SV=1;sp|Q9NTK5|OLA1_HUMAN Obg-like ATPase 1 OS=Homo sapiens OX=9606 GN=OLA1 PE=1 SV=2;sp|Q9NTK5-2|OLA1_HUMAN Isoform 2 of Obg-like ATPase 1 OS=Homo sapiens OX=9606 GN=OLA1	5	4	4	4	0	0	0	1	1	2	0	0	0	1	1	0	1	1	0	0	1	1	0	0	0	3	3	2	1	1	0	0	0	0	0	0	0	0	0	0	1	1
J3KQ66;P78509-3;P78509-2;P78509	J3KQ66;P78509-3;P78509-2;P78509	9;9;9;9	9;9;9;9	9;9;9;9	Reelin	RELN	tr|J3KQ66|J3KQ66_HUMAN Reelin OS=Homo sapiens OX=9606 GN=RELN PE=1 SV=1;sp|P78509-3|RELN_HUMAN Isoform 3 of Reelin OS=Homo sapiens OX=9606 GN=RELN;sp|P78509-2|RELN_HUMAN Isoform 2 of Reelin OS=Homo sapiens OX=9606 GN=RELN;sp|P78509|RELN_HUMAN Reelin OS=Hom	4	9	9	9	4	1	1	0	0	0	0	0	0	0	0	0	0	0	0	0	0	0	0	0	0	0	0	0	0	0	0	0	0	0	4	6	3	4	1	1	0	0
J3KRP0	J3KRP0	18	1	1		CNDP1	tr|J3KRP0|J3KRP0_HUMAN Beta-Ala-His dipeptidase OS=Homo sapiens OX=9606 GN=CNDP1 PE=1 SV=2	1	18	1	1	14	15	15	0	0	0	1	1	2	1	2	3	14	14	12	0	0	0	0	0	0	0	1	0	2	4	4	9	9	10	14	15	12	0	1	1	0	0
J3QQR8;J3QQX6;J3QRQ1;J3QRT5;P13598;J3QKR4	J3QQR8;J3QQX6;J3QRQ1;J3QRT5;P13598;J3QKR4	3;3;3;3;3;2	3;3;3;3;3;2	3;3;3;3;3;2	Intercellular adhesion molecule 2	ICAM2	tr|J3QQR8|J3QQR8_HUMAN Intercellular adhesion molecule 2 (Fragment) OS=Homo sapiens OX=9606 GN=ICAM2 PE=1 SV=8;tr|J3QQX6|J3QQX6_HUMAN Intercellular adhesion molecule 2 (Fragment) OS=Homo sapiens OX=9606 GN=ICAM2 PE=1 SV=1;tr|J3QRQ1|J3QRQ1_HUMAN Intercellul	6	3	3	3	0	0	0	1	1	1	0	0	0	3	3	3	0	0	0	0	0	0	2	2	1	2	1	3	3	2	0	0	0	0	1	1	1	0	0	0	1	1
J3QRP6;O14745	J3QRP6;O14745	1;1	1;1	1;1	Na(+)/H(+) exchange regulatory cofactor NHE-RF1	SLC9A3R1	tr|J3QRP6|J3QRP6_HUMAN Na(+)/H(+) exchange regulatory cofactor NHE-RF1 (Fragment) OS=Homo sapiens OX=9606 GN=SLC9A3R1 PE=1 SV=1;sp|O14745|NHRF1_HUMAN Na(+)/H(+) exchange regulatory cofactor NHE-RF1 OS=Homo sapiens OX=9606 GN=SLC9A3R1 PE=1 SV=4	2	1	1	1	0	0	0	0	0	0	0	0	0	0	0	0	0	0	0	0	0	0	0	0	0	1	1	0	0	0	0	0	0	0	0	0	0	0	0	0	0	0
J3QRS3;P19105;O14950;J3KTJ1	J3QRS3;P19105;O14950	9;9;9;4	9;9;9;4	4;4;4;0	Myosin regulatory light chain 12A;Myosin regulatory light chain 12B	MYL12A;MYL12B	tr|J3QRS3|J3QRS3_HUMAN Myosin regulatory light chain 12A OS=Homo sapiens OX=9606 GN=MYL12A PE=1 SV=1;sp|P19105|ML12A_HUMAN Myosin regulatory light chain 12A OS=Homo sapiens OX=9606 GN=MYL12A PE=1 SV=2;sp|O14950|ML12B_HUMAN Myosin regulatory light chain 12B	4	9	9	4	6	5	6	4	4	5	0	0	0	7	7	7	2	3	4	4	5	5	8	8	7	7	8	7	7	7	6	7	7	4	8	8	7	6	5	6	4	4
K7EM02;K7EIJ8;Q8IYT4-2;Q8IYT4	K7EM02;K7EIJ8;Q8IYT4-2;Q8IYT4	1;1;1;1	1;1;1;1	1;1;1;1	Katanin p60 ATPase-containing subunit A-like 2	KATNAL2	tr|K7EM02|K7EM02_HUMAN Katanin p60 ATPase-containing subunit A-like 2 (Fragment) OS=Homo sapiens OX=9606 GN=KATNAL2 PE=1 SV=1;tr|K7EIJ8|K7EIJ8_HUMAN Katanin p60 ATPase-containing subunit A-like 2 (Fragment) OS=Homo sapiens OX=9606 GN=KATNAL2 PE=1 SV=1;sp|Q	4	1	1	1	0	0	0	0	0	0	0	0	0	0	0	0	0	0	0	0	0	0	0	0	0	1	0	1	0	0	0	0	0	0	1	1	1	0	0	0	0	0
K7EKL5;Q8IV53-2;Q8IV53	K7EKL5;Q8IV53-2;Q8IV53	1;1;1	1;1;1	1;1;1	DENN domain-containing protein 1C	DENND1C	tr|K7EKL5|K7EKL5_HUMAN DENN domain-containing protein 1C OS=Homo sapiens OX=9606 GN=DENND1C PE=1 SV=1;sp|Q8IV53-2|DEN1C_HUMAN Isoform 2 of DENN domain-containing protein 1C OS=Homo sapiens OX=9606 GN=DENND1C;sp|Q8IV53|DEN1C_HUMAN DENN domain-containing pro	3	1	1	1	0	0	0	0	0	0	0	0	0	0	0	0	0	0	0	0	0	0	0	0	0	0	0	0	0	1	1	0	0	0	0	0	0	0	0	0	0	0
K7ELG5;K7ES89;P51452-2;P51452	K7ELG5;K7ES89;P51452-2;P51452	1;1;1;1	1;1;1;1	1;1;1;1	Dual specificity protein phosphatase 3	DUSP3	tr|K7ELG5|K7ELG5_HUMAN Dual-specificity protein phosphatase 3 (Fragment) OS=Homo sapiens OX=9606 GN=DUSP3 PE=1 SV=1;tr|K7ES89|K7ES89_HUMAN Dual specificity protein phosphatase (Fragment) OS=Homo sapiens OX=9606 GN=DUSP3 PE=1 SV=1;sp|P51452-2|DUS3_HUMAN Iso	4	1	1	1	0	0	0	0	1	1	0	0	0	0	0	0	0	0	0	0	0	0	0	0	0	0	0	0	0	0	0	0	1	0	0	0	0	0	0	0	0	1
K7ELL7;P14314-2;P14314;K7EPW7;K7EKX1;K7EJ70;A0A0C4DGP4;K7EIP3	K7ELL7;P14314-2;P14314;K7EPW7	13;13;13;7;4;4;3;1	13;13;13;7;4;4;3;1	13;13;13;7;4;4;3;1	Glucosidase 2 subunit beta	PRKCSH	tr|K7ELL7|K7ELL7_HUMAN Glucosidase 2 subunit beta OS=Homo sapiens OX=9606 GN=PRKCSH PE=1 SV=1;sp|P14314-2|GLU2B_HUMAN Isoform 2 of Glucosidase 2 subunit beta OS=Homo sapiens OX=9606 GN=PRKCSH;sp|P14314|GLU2B_HUMAN Glucosidase 2 subunit beta OS=Homo sapiens	8	13	13	13	7	8	7	0	0	0	0	0	0	0	1	1	0	0	0	0	0	0	0	0	1	2	2	1	0	0	0	0	0	0	12	12	13	7	8	7	0	0
K7ELN9;K7EPF6;P52209-2;P52209	K7ELN9;K7EPF6;P52209-2;P52209	1;1;1;1	1;1;1;1	1;1;1;1	6-phosphogluconate dehydrogenase, decarboxylating	PGD	tr|K7ELN9|K7ELN9_HUMAN 6-phosphogluconate dehydrogenase, decarboxylating (Fragment) OS=Homo sapiens OX=9606 GN=PGD PE=1 SV=1;tr|K7EPF6|K7EPF6_HUMAN 6-phosphogluconate dehydrogenase, decarboxylating (Fragment) OS=Homo sapiens OX=9606 GN=PGD PE=1 SV=1;sp|P52	4	1	1	1	0	0	0	0	0	0	0	0	0	0	1	0	0	0	0	0	0	0	0	0	0	0	0	0	0	0	0	0	0	0	0	0	0	0	0	0	0	0
K7EM18;P41567;O60739	K7EM18;P41567;O60739	2;2;2	2;2;2	2;2;2	Eukaryotic translation initiation factor 1;Eukaryotic translation initiation factor 1b	EIF1;EIF1B	tr|K7EM18|K7EM18_HUMAN Eukaryotic translation initiation factor 1 OS=Homo sapiens OX=9606 GN=EIF1 PE=1 SV=1;sp|P41567|EIF1_HUMAN Eukaryotic translation initiation factor 1 OS=Homo sapiens OX=9606 GN=EIF1 PE=1 SV=1;sp|O60739|EIF1B_HUMAN Eukaryotic translati	3	2	2	2	0	0	0	0	0	0	0	0	0	0	0	0	0	0	0	0	0	0	0	0	0	0	0	0	0	0	2	0	0	0	0	0	0	0	0	0	0	0
K7EN45;Q13526;K7EMU7	K7EN45;Q13526;K7EMU7	2;2;1	2;2;1	2;2;1	Peptidyl-prolyl cis-trans isomerase NIMA-interacting 1	PIN1	tr|K7EN45|K7EN45_HUMAN Peptidyl-prolyl cis-trans isomerase (Fragment) OS=Homo sapiens OX=9606 GN=PIN1 PE=1 SV=1;sp|Q13526|PIN1_HUMAN Peptidyl-prolyl cis-trans isomerase NIMA-interacting 1 OS=Homo sapiens OX=9606 GN=PIN1 PE=1 SV=1;tr|K7EMU7|K7EMU7_HUMAN Pep	3	2	2	2	0	0	0	0	0	1	0	0	0	0	0	0	0	0	0	0	0	0	2	1	0	0	0	0	0	0	0	0	0	0	0	0	0	0	0	0	0	0
K7ER74;A0A024R0T9;P02655;Q6P163;V9GYJ8;K7EMC3	K7ER74;A0A024R0T9;P02655;Q6P163;V9GYJ8	6;5;5;3;3;1	6;5;5;3;3;1	5;5;5;3;3;0	Apolipoprotein C-II;Proapolipoprotein C-II	APOC4-APOC2;APOC2	tr|K7ER74|K7ER74_HUMAN APOC4-APOC2 readthrough (NMD candidate) OS=Homo sapiens OX=9606 GN=APOC4-APOC2 PE=1 SV=1;tr|A0A024R0T9|A0A024R0T9_HUMAN Apolipoprotein C-II isoform 1 OS=Homo sapiens OX=9606 GN=APOC4-APOC2 PE=1 SV=1;sp|P02655|APOC2_HUMAN Apolipoprote	6	6	6	5	5	5	5	5	5	5	4	4	4	5	5	5	5	5	5	5	5	6	4	4	3	4	4	3	5	5	5	5	5	5	5	5	4	5	5	5	5	5
K7ERG9;P00746	K7ERG9;P00746	5;5	5;5	5;5	Complement factor D	CFD	tr|K7ERG9|K7ERG9_HUMAN Complement factor D OS=Homo sapiens OX=9606 GN=CFD PE=1 SV=1;sp|P00746|CFAD_HUMAN Complement factor D OS=Homo sapiens OX=9606 GN=CFD PE=1 SV=5	2	5	5	5	0	0	0	3	3	3	0	0	0	3	3	3	3	2	2	3	3	3	4	5	4	3	4	3	3	1	2	2	2	3	0	0	0	0	0	0	3	3
K7ERI9;P02654;K7EJI9;K7ELM9;K7EPF9;K7EKP1	K7ERI9;P02654;K7EJI9;K7ELM9;K7EPF9	5;5;3;3;3;2	5;5;3;3;3;2	5;5;3;3;3;2	Apolipoprotein C-I;Truncated apolipoprotein C-I	APOC1	tr|K7ERI9|K7ERI9_HUMAN Apolipoprotein C-I (Fragment) OS=Homo sapiens OX=9606 GN=APOC1 PE=1 SV=1;sp|P02654|APOC1_HUMAN Apolipoprotein C-I OS=Homo sapiens OX=9606 GN=APOC1 PE=1 SV=1;tr|K7EJI9|K7EJI9_HUMAN Apolipoprotein C-I OS=Homo sapiens OX=9606 GN=APOC1 P	6	5	5	5	3	3	2	2	3	2	3	3	2	4	5	3	4	4	4	4	4	5	3	4	4	2	4	4	4	4	4	3	3	3	3	3	3	3	3	2	2	3
K7ES11;Q9C0C9	K7ES11;Q9C0C9	2;2	2;2	2;2	E2/E3 hybrid ubiquitin-protein ligase UBE2O	UBE2O	tr|K7ES11|K7ES11_HUMAN (E3-independent) E2 ubiquitin-conjugating enzyme (Fragment) OS=Homo sapiens OX=9606 GN=UBE2O PE=1 SV=1;sp|Q9C0C9|UBE2O_HUMAN (E3-independent) E2 ubiquitin-conjugating enzyme OS=Homo sapiens OX=9606 GN=UBE2O PE=1 SV=3	2	2	2	2	0	0	0	0	0	0	0	0	0	1	0	0	0	0	0	0	0	0	0	1	0	1	1	0	0	0	0	0	0	0	2	1	0	0	0	0	0	0
K7ESP7;Q8IWA5-3;Q8IWA5;Q8IWA5-2	K7ESP7;Q8IWA5-3;Q8IWA5;Q8IWA5-2	1;1;1;1	1;1;1;1	1;1;1;1	Choline transporter-like protein 2	SLC44A2	tr|K7ESP7|K7ESP7_HUMAN Choline transporter-like protein 2 (Fragment) OS=Homo sapiens OX=9606 GN=SLC44A2 PE=1 SV=1;sp|Q8IWA5-3|CTL2_HUMAN Isoform 3 of Choline transporter-like protein 2 OS=Homo sapiens OX=9606 GN=SLC44A2;sp|Q8IWA5|CTL2_HUMAN Choline transpo	4	1	1	1	0	0	0	0	0	0	0	0	0	1	1	1	0	0	0	0	0	0	1	0	1	1	1	1	0	0	0	0	0	0	0	0	0	0	0	0	0	0
M0R165;Q9UBC2-4;Q9UBC2-3;Q9UBC2;Q9UBC2-2;K7EJR2;M0R330;M0QX30;M0R1V5	M0R165;Q9UBC2-4;Q9UBC2-3;Q9UBC2;Q9UBC2-2;K7EJR2;M0R330;M0QX30;M0R1V5	2;2;2;2;2;1;1;1;1	2;2;2;2;2;1;1;1;1	2;2;2;2;2;1;1;1;1	Epidermal growth factor receptor substrate 15-like 1	EPS15L1	tr|M0R165|M0R165_HUMAN Epidermal growth factor receptor substrate 15-like 1 OS=Homo sapiens OX=9606 GN=EPS15L1 PE=1 SV=1;sp|Q9UBC2-4|EP15R_HUMAN Isoform 4 of Epidermal growth factor receptor substrate 15-like 1 OS=Homo sapiens OX=9606 GN=EPS15L1;sp|Q9UBC2-	9	2	2	2	0	0	0	0	0	0	0	0	0	0	1	1	0	0	0	0	0	0	0	0	0	0	1	0	0	0	0	0	0	0	0	0	0	0	0	0	0	0
M0R1Q1	M0R1Q1	4	1	1		C3	tr|M0R1Q1|M0R1Q1_HUMAN Complement C3 (Fragment) OS=Homo sapiens OX=9606 GN=C3 PE=1 SV=1	1	4	1	1	2	2	2	3	4	3	3	3	2	2	1	1	3	3	4	2	3	2	2	2	3	2	3	2	3	4	4	1	1	2	2	1	2	0	0	0	1	1
Q13011;M0R248;M0QZW4	Q13011;M0R248;M0QZW4	2;2;1	2;2;1	2;2;1	Delta(3,5)-Delta(2,4)-dienoyl-CoA isomerase, mitochondrial	ECH1	sp|Q13011|ECH1_HUMAN Delta(3,5)-Delta(2,4)-dienoyl-CoA isomerase, mitochondrial OS=Homo sapiens OX=9606 GN=ECH1 PE=1 SV=2;tr|M0R248|M0R248_HUMAN Delta(3,5)-Delta(2,4)-dienoyl-CoA isomerase, mitochondrial (Fragment) OS=Homo sapiens OX=9606 GN=ECH1 PE=1 SV=1	3	2	2	2	0	0	0	0	0	0	0	0	0	2	2	1	0	0	0	0	0	0	2	1	2	1	2	0	1	0	0	0	0	0	0	1	0	0	0	0	0	0
O00139-2;O00139-1;O00139-5;O00139;O00139-4;D6R9M0	O00139-2;O00139-1;O00139-5;O00139;O00139-4	6;6;6;6;6;2	6;6;6;6;6;2	6;6;6;6;6;2	Kinesin-like protein KIF2A	KIF2A	sp|O00139-2|KIF2A_HUMAN Isoform 2 of Kinesin-like protein KIF2A OS=Homo sapiens OX=9606 GN=KIF2A;sp|O00139-1|KIF2A_HUMAN Isoform 1 of Kinesin-like protein KIF2A OS=Homo sapiens OX=9606 GN=KIF2A;sp|O00139-5|KIF2A_HUMAN Isoform 5 of Kinesin-like protein KIF2	6	6	6	6	0	0	0	2	2	0	0	0	0	6	4	4	0	0	0	0	0	0	3	4	2	3	4	1	5	2	2	0	0	0	0	0	2	0	0	0	2	2
O00151	O00151	12	12	12	PDZ and LIM domain protein 1	PDLIM1	sp|O00151|PDLI1_HUMAN PDZ and LIM domain protein 1 OS=Homo sapiens OX=9606 GN=PDLIM1 PE=1 SV=4	1	12	12	12	1	0	0	7	7	8	0	0	0	6	7	6	1	1	1	6	8	5	4	4	5	5	8	7	3	1	1	7	5	7	3	3	5	1	0	0	7	7
O00161;H3BM38;O00161-2;H3BNE1;H3BR18;H3BPJ0;H3BV99;H3BP15;H3BQY9;H3BNG6;H3BU94;H3BR99	O00161;H3BM38;O00161-2;H3BNE1;H3BR18;H3BPJ0	7;5;5;4;4;4;3;3;3;2;2;1	7;5;5;4;4;4;3;3;3;2;2;1	7;5;5;4;4;4;3;3;3;2;2;1	Synaptosomal-associated protein 23;Synaptosomal-associated protein	SNAP23	sp|O00161|SNP23_HUMAN Synaptosomal-associated protein 23 OS=Homo sapiens OX=9606 GN=SNAP23 PE=1 SV=1;tr|H3BM38|H3BM38_HUMAN Synaptosomal-associated protein (Fragment) OS=Homo sapiens OX=9606 GN=SNAP23 PE=1 SV=1;sp|O00161-2|SNP23_HUMAN Isoform SNAP-23b of S	12	7	7	7	0	0	1	2	0	1	0	0	0	6	5	5	0	0	0	0	0	0	3	3	3	4	2	1	4	2	3	0	0	0	2	3	3	0	0	1	2	0
O00186	O00186	2	2	2	Syntaxin-binding protein 3	STXBP3	sp|O00186|STXB3_HUMAN Syntaxin-binding protein 3 OS=Homo sapiens OX=9606 GN=STXBP3 PE=1 SV=2	1	2	2	2	0	0	0	0	0	0	0	0	0	0	0	0	0	0	0	0	0	0	0	0	0	1	0	1	1	0	0	0	0	0	0	0	0	0	0	0	0	0
O00187;O00187-2	O00187;O00187-2	13;7	13;7	13;7	Mannan-binding lectin serine protease 2;Mannan-binding lectin serine protease 2 A chain;Mannan-binding lectin serine protease 2 B chain	MASP2	sp|O00187|MASP2_HUMAN Mannan-binding lectin serine protease 2 OS=Homo sapiens OX=9606 GN=MASP2 PE=1 SV=4;sp|O00187-2|MASP2_HUMAN Isoform 2 of Mannan-binding lectin serine protease 2 OS=Homo sapiens OX=9606 GN=MASP2	2	13	13	13	8	9	11	2	2	3	0	0	0	2	1	2	6	5	7	4	4	4	0	0	0	2	3	3	1	3	1	12	9	9	7	6	5	8	9	11	2	2
O00194;K7ES41;H3BUD9;H3BS49;H3BVH7;H3BN55;P51159-2;P51159	O00194	6;2;1;1;1;1;1;1	6;2;1;1;1;1;1;1	6;2;1;1;1;1;1;1	Ras-related protein Rab-27B	RAB27B	sp|O00194|RB27B_HUMAN Ras-related protein Rab-27B OS=Homo sapiens OX=9606 GN=RAB27B PE=1 SV=4	8	6	6	6	1	2	1	3	3	1	0	0	0	4	5	4	1	0	1	0	1	2	4	4	4	4	4	5	3	3	1	1	1	0	4	3	5	1	2	1	3	3
O00264;U3KQM0;O00264-2	O00264	3;1;1	3;1;1	2;0;1	Membrane-associated progesterone receptor component 1	PGRMC1	sp|O00264|PGRC1_HUMAN Membrane-associated progesterone receptor component 1 OS=Homo sapiens OX=9606 GN=PGRMC1 PE=1 SV=3	3	3	3	2	0	0	0	0	0	0	0	0	0	1	1	1	0	0	0	0	0	0	2	2	1	2	3	2	2	0	0	0	0	0	2	2	0	0	0	0	0	0
O00299	O00299	7	7	7	Chloride intracellular channel protein 1	CLIC1	sp|O00299|CLIC1_HUMAN Chloride intracellular channel protein 1 OS=Homo sapiens OX=9606 GN=CLIC1 PE=1 SV=4	1	7	7	7	5	4	3	2	2	3	0	0	0	5	3	2	3	3	3	4	4	4	2	2	1	2	2	3	3	3	1	5	6	6	4	3	5	5	4	3	2	2
O00391;O00391-2;A8MXT8	O00391;O00391-2	19;18;2	19;18;2	19;18;2	Sulfhydryl oxidase 1	QSOX1	sp|O00391|QSOX1_HUMAN Sulfhydryl oxidase 1 OS=Homo sapiens OX=9606 GN=QSOX1 PE=1 SV=3;sp|O00391-2|QSOX1_HUMAN Isoform 2 of Sulfhydryl oxidase 1 OS=Homo sapiens OX=9606 GN=QSOX1	3	19	19	19	0	0	0	3	3	5	0	0	0	1	1	2	0	1	0	9	9	9	13	13	13	11	11	11	5	5	6	0	0	2	0	0	0	0	0	0	3	3
O00410;O00410-3;H0Y8C6;O00410-2;C9JXE0;C9J875;C9JQT6;C9JZD8;E7ETV8;E7ESZ1;E7EWK4;E7EX05;E7EV12;E7EQT5;E7ETV3	O00410;O00410-3;H0Y8C6;O00410-2	4;4;3;3;1;1;1;1;1;1;1;1;1;1;1	4;4;3;3;1;1;1;1;1;1;1;1;1;1;1	4;4;3;3;1;1;1;1;1;1;1;1;1;1;1	Importin-5	IPO5	sp|O00410|IPO5_HUMAN Importin-5 OS=Homo sapiens OX=9606 GN=IPO5 PE=1 SV=4;sp|O00410-3|IPO5_HUMAN Isoform 3 of Importin-5 OS=Homo sapiens OX=9606 GN=IPO5;tr|H0Y8C6|H0Y8C6_HUMAN Importin-5 (Fragment) OS=Homo sapiens OX=9606 GN=IPO5 PE=1 SV=1;sp|O00410-2|IPO5	15	4	4	4	0	0	0	0	0	0	0	0	0	1	0	1	0	0	0	0	0	0	1	1	1	1	1	1	1	0	0	0	0	0	1	3	2	0	0	0	0	0
O00470-2	O00470-2	1	1	1			sp|O00470-2|MEIS1_HUMAN Isoform 2 of Homeobox protein Meis1 OS=Homo sapiens OX=9606 GN=MEIS1	1	1	1	1	0	0	1	0	0	0	0	0	0	0	0	0	0	0	0	0	0	0	0	0	0	0	0	0	0	0	0	0	0	0	0	0	0	0	0	1	0	0
O00602	O00602	2	1	1	Ficolin-1	FCN1	sp|O00602|FCN1_HUMAN Ficolin-1 OS=Homo sapiens OX=9606 GN=FCN1 PE=1 SV=2	1	2	1	1	0	0	0	0	0	0	0	0	0	0	0	0	1	1	1	0	0	0	1	1	1	0	0	0	0	0	0	1	1	1	0	1	0	0	0	0	0	0
P47813;O14602;X6RAC9;A6NJH9	P47813;O14602;X6RAC9;A6NJH9	3;3;2;2	3;3;2;2	3;3;2;2	Eukaryotic translation initiation factor 1A, X-chromosomal;Eukaryotic translation initiation factor 1A, Y-chromosomal	EIF1AX;EIF1AY	sp|P47813|IF1AX_HUMAN Eukaryotic translation initiation factor 1A, X-chromosomal OS=Homo sapiens OX=9606 GN=EIF1AX PE=1 SV=2;sp|O14602|IF1AY_HUMAN Eukaryotic translation initiation factor 1A, Y-chromosomal OS=Homo sapiens OX=9606 GN=EIF1AY PE=1 SV=4;tr|X6R	4	3	3	3	0	0	0	0	0	0	0	0	0	1	1	1	0	0	0	0	0	0	0	1	0	0	0	0	1	1	1	0	0	0	0	0	0	0	0	0	0	0
O14672;H0YNC5;O14672-2	O14672	4;1;1	4;1;1	4;1;1	Disintegrin and metalloproteinase domain-containing protein 10	ADAM10	sp|O14672|ADA10_HUMAN Disintegrin and metalloproteinase domain-containing protein 10 OS=Homo sapiens OX=9606 GN=ADAM10 PE=1 SV=1	3	4	4	4	0	0	0	0	0	0	0	0	0	0	2	1	0	0	0	0	0	0	0	0	0	1	1	0	1	0	0	0	0	0	1	0	1	0	0	0	0	0
O14791;O14791-2;O14791-3;B1AH96;B1AH94;B1AH95;F8WCH3;O95236-3;O95236-2;O95236	O14791;O14791-2;O14791-3	20;20;19;7;2;1;1;1;1;1	20;20;19;7;2;1;1;1;1;1	20;20;19;7;2;1;1;1;1;1	Apolipoprotein L1	APOL1	sp|O14791|APOL1_HUMAN Apolipoprotein L1 OS=Homo sapiens OX=9606 GN=APOL1 PE=1 SV=5;sp|O14791-2|APOL1_HUMAN Isoform 2 of Apolipoprotein L1 OS=Homo sapiens OX=9606 GN=APOL1;sp|O14791-3|APOL1_HUMAN Isoform 3 of Apolipoprotein L1 OS=Homo sapiens OX=9606 GN=APO	10	20	20	20	4	3	4	3	2	2	5	4	7	7	5	6	18	19	17	3	5	4	6	4	4	6	5	5	9	11	11	7	7	10	6	5	3	4	3	4	3	2
O14818-2;O14818;H0Y586;A0A087WYS6;Q8TAA3-2;Q8TAA3-5;Q8TAA3	O14818-2;O14818;H0Y586	5;5;4;2;2;2;2	5;5;4;2;2;2;2	5;5;4;2;2;2;2	Proteasome subunit alpha type-7	PSMA7	sp|O14818-2|PSA7_HUMAN Isoform 2 of Proteasome subunit alpha type-7 OS=Homo sapiens OX=9606 GN=PSMA7;sp|O14818|PSA7_HUMAN Proteasome subunit alpha type-7 OS=Homo sapiens OX=9606 GN=PSMA7 PE=1 SV=1;tr|H0Y586|H0Y586_HUMAN Proteasome endopeptidase complex (Fr	7	5	5	5	3	4	2	0	0	0	0	0	0	0	0	0	0	0	0	0	0	0	0	0	0	0	0	0	0	0	0	0	0	0	0	0	0	3	4	2	0	0
O14980	O14980	1	1	1	Exportin-1	XPO1	sp|O14980|XPO1_HUMAN Exportin-1 OS=Homo sapiens OX=9606 GN=XPO1 PE=1 SV=1	1	1	1	1	0	0	0	0	0	0	0	0	0	0	1	0	0	0	0	0	0	0	0	0	0	1	1	1	0	0	0	0	0	0	0	0	0	0	0	0	0	0
O15020-2;O15020	O15020-2;O15020	4;4	1;1	1;1	Spectrin beta chain, non-erythrocytic 2	SPTBN2	sp|O15020-2|SPTN2_HUMAN Isoform 2 of Spectrin beta chain, non-erythrocytic 2 OS=Homo sapiens OX=9606 GN=SPTBN2;sp|O15020|SPTN2_HUMAN Spectrin beta chain, non-erythrocytic 2 OS=Homo sapiens OX=9606 GN=SPTBN2 PE=1 SV=3	2	4	1	1	0	0	0	0	0	0	0	0	0	2	1	2	0	0	0	0	0	0	0	0	1	2	1	1	2	1	2	0	0	0	0	1	0	0	0	0	0	0
O15117-2;O15117-3;O15117;D6RFJ5;D6RAE8;D6RER7;D6RC38	O15117-2;O15117-3;O15117	15;15;14;3;2;2;1	15;15;14;3;2;2;1	15;15;14;3;2;2;1	FYN-binding protein	FYB	sp|O15117-2|FYB1_HUMAN Isoform FYB-130 of FYN-binding protein 1 OS=Homo sapiens OX=9606 GN=FYB1;sp|O15117-3|FYB1_HUMAN Isoform 3 of FYN-binding protein 1 OS=Homo sapiens OX=9606 GN=FYB1;sp|O15117|FYB1_HUMAN FYN-binding protein 1 OS=Homo sapiens OX=9606 GN=	7	15	15	15	0	0	0	2	3	2	0	0	0	9	10	9	0	0	0	0	0	0	5	5	5	7	10	9	8	8	7	0	0	0	6	6	9	0	0	0	2	3
O15143;C9JEY1;C9K057;A0A1W2PNV4;C9JBJ7;C9J4Z7;F8VXW2;C9JQM8;C9JFG9;C9J6C8;C9JTT6;E9PF58;Q92747-2;Q92747	O15143;C9JEY1;C9K057;A0A1W2PNV4	7;6;6;6;3;3;3;3;3;3;2;1;1;1	7;6;6;6;3;3;3;3;3;3;2;1;1;1	7;6;6;6;3;3;3;3;3;3;2;1;1;1	Actin-related protein 2/3 complex subunit 1B	ARPC1B	sp|O15143|ARC1B_HUMAN Actin-related protein 2/3 complex subunit 1B OS=Homo sapiens OX=9606 GN=ARPC1B PE=1 SV=3;tr|C9JEY1|C9JEY1_HUMAN Actin-related protein 2/3 complex subunit 1B (Fragment) OS=Homo sapiens OX=9606 GN=ARPC1B PE=1 SV=2;tr|C9K057|C9K057_HUMAN	14	7	7	7	0	0	0	3	2	3	0	0	0	2	5	4	0	0	0	0	0	0	4	6	3	5	2	3	1	1	1	0	0	0	1	1	1	0	0	0	3	2
O15144;C9JTV5;G5E9J0;H7C3F9;G5E9S7	O15144	9;3;3;3;2	9;3;3;3;2	9;3;3;3;2	Actin-related protein 2/3 complex subunit 2	ARPC2	sp|O15144|ARPC2_HUMAN Actin-related protein 2/3 complex subunit 2 OS=Homo sapiens OX=9606 GN=ARPC2 PE=1 SV=1	5	9	9	9	0	0	1	3	1	2	0	0	0	5	6	5	1	0	0	0	0	0	6	6	6	5	6	5	3	0	1	0	0	0	3	3	1	0	0	1	3	1
O15145;C9JZD1;F8VR50	O15145;C9JZD1	5;3;2	5;3;2	5;3;2	Actin-related protein 2/3 complex subunit 3	ARPC3	sp|O15145|ARPC3_HUMAN Actin-related protein 2/3 complex subunit 3 OS=Homo sapiens OX=9606 GN=ARPC3 PE=1 SV=3;tr|C9JZD1|C9JZD1_HUMAN Actin-related protein 2/3 complex subunit 3 (Fragment) OS=Homo sapiens OX=9606 GN=ARPC3 PE=1 SV=1	3	5	5	5	0	0	0	2	2	2	0	0	0	3	1	3	0	0	0	0	0	0	2	3	1	0	2	1	2	1	2	2	3	2	1	1	1	0	0	0	2	2
O15195-2;O15195	O15195-2;O15195	1;1	1;1	1;1	Villin-like protein	VILL	sp|O15195-2|VILL_HUMAN Isoform 2 of Villin-like protein OS=Homo sapiens OX=9606 GN=VILL;sp|O15195|VILL_HUMAN Villin-like protein OS=Homo sapiens OX=9606 GN=VILL PE=2 SV=3	2	1	1	1	0	0	0	0	0	0	1	1	1	0	0	0	0	0	0	0	0	0	0	0	0	0	0	0	0	0	0	0	0	0	0	0	0	0	0	0	0	0
O15204-2;O15204	O15204-2;O15204	2;2	2;2	2;2	ADAM DEC1	ADAMDEC1	sp|O15204-2|ADEC1_HUMAN Isoform 2 of ADAM DEC1 OS=Homo sapiens OX=9606 GN=ADAMDEC1;sp|O15204|ADEC1_HUMAN ADAM DEC1 OS=Homo sapiens OX=9606 GN=ADAMDEC1 PE=1 SV=2	2	2	2	2	0	0	0	0	0	0	0	0	0	0	0	0	0	0	0	1	1	1	0	1	0	0	0	0	0	0	0	0	1	0	0	0	0	0	0	0	0	0
O15335	O15335	7	7	7	Chondroadherin	CHAD	sp|O15335|CHAD_HUMAN Chondroadherin OS=Homo sapiens OX=9606 GN=CHAD PE=1 SV=2	1	7	7	7	0	0	0	2	3	1	0	0	0	0	0	0	0	0	0	0	0	0	6	4	3	3	1	2	3	3	3	0	0	0	0	0	0	0	0	0	2	3
O15400-2;O15400	O15400-2;O15400	3;3	3;3	3;3	Syntaxin-7	STX7	sp|O15400-2|STX7_HUMAN Isoform 2 of Syntaxin-7 OS=Homo sapiens OX=9606 GN=STX7;sp|O15400|STX7_HUMAN Syntaxin-7 OS=Homo sapiens OX=9606 GN=STX7 PE=1 SV=4	2	3	3	3	0	0	0	1	0	0	0	0	0	1	2	2	0	0	0	0	0	0	1	2	2	1	0	1	3	0	0	0	0	0	1	0	0	0	0	0	1	0
O15511;O15511-2;B1ALC0;Q9BPX5	O15511;O15511-2;B1ALC0	5;5;4;1	5;5;4;1	5;5;4;1	Actin-related protein 2/3 complex subunit 5	ARPC5	sp|O15511|ARPC5_HUMAN Actin-related protein 2/3 complex subunit 5 OS=Homo sapiens OX=9606 GN=ARPC5 PE=1 SV=3;sp|O15511-2|ARPC5_HUMAN Isoform 2 of Actin-related protein 2/3 complex subunit 5 OS=Homo sapiens OX=9606 GN=ARPC5;tr|B1ALC0|B1ALC0_HUMAN Actin-rela	4	5	5	5	0	0	0	1	0	2	0	0	0	4	1	1	0	0	0	0	1	0	1	1	1	2	1	1	1	0	0	0	0	0	1	0	2	0	0	0	1	0
O43147;O43147-2	O43147;O43147-2	1;1	1;1	1;1	Small G protein signaling modulator 2	SGSM2	sp|O43147|SGSM2_HUMAN Small G protein signaling modulator 2 OS=Homo sapiens OX=9606 GN=SGSM2 PE=1 SV=4;sp|O43147-2|SGSM2_HUMAN Isoform 2 of Small G protein signaling modulator 2 OS=Homo sapiens OX=9606 GN=SGSM2	2	1	1	1	0	0	0	0	1	1	0	0	0	0	0	0	0	0	0	1	1	0	0	0	0	0	0	0	0	0	0	0	0	1	0	0	0	0	0	0	0	1
O43150-2;O43150	O43150-2;O43150	2;2	2;2	2;2	Arf-GAP with SH3 domain, ANK repeat and PH domain-containing protein 2	ASAP2	sp|O43150-2|ASAP2_HUMAN Isoform 2 of Arf-GAP with SH3 domain, ANK repeat and PH domain-containing protein 2 OS=Homo sapiens OX=9606 GN=ASAP2;sp|O43150|ASAP2_HUMAN Arf-GAP with SH3 domain, ANK repeat and PH domain-containing protein 2 OS=Homo sapiens OX=960	2	2	2	2	0	0	0	0	0	0	0	0	0	0	0	1	0	0	0	0	0	0	0	1	1	1	2	2	1	0	0	0	0	0	0	0	0	0	0	0	0	0
O43157-3;O43157-2;O43157	O43157-3;O43157-2;O43157	1;1;1	1;1;1	1;1;1	Plexin-B1	PLXNB1	sp|O43157-3|PLXB1_HUMAN Isoform 3 of Plexin-B1 OS=Homo sapiens OX=9606 GN=PLXNB1;sp|O43157-2|PLXB1_HUMAN Isoform 2 of Plexin-B1 OS=Homo sapiens OX=9606 GN=PLXNB1;sp|O43157|PLXB1_HUMAN Plexin-B1 OS=Homo sapiens OX=9606 GN=PLXNB1 PE=1 SV=3	3	1	1	1	0	0	1	0	0	0	0	0	0	0	0	0	0	0	0	0	0	0	0	0	0	0	0	0	0	0	0	0	0	0	0	0	0	0	0	1	0	0
O43294;O43294-2;H3BQC4;H3BSN4;I3L209;H3BS04;H3BN49	O43294;O43294-2;H3BQC4;H3BSN4	8;7;5;4;2;2;2	8;7;5;4;2;2;2	8;7;5;4;2;2;2	Transforming growth factor beta-1-induced transcript 1 protein	TGFB1I1	sp|O43294|TGFI1_HUMAN Transforming growth factor beta-1-induced transcript 1 protein OS=Homo sapiens OX=9606 GN=TGFB1I1 PE=1 SV=2;sp|O43294-2|TGFI1_HUMAN Isoform 2 of Transforming growth factor beta-1-induced transcript 1 protein OS=Homo sapiens OX=9606 GN	7	8	8	8	0	0	0	0	1	1	0	0	0	4	3	2	0	0	0	0	0	0	2	1	1	3	3	3	2	1	0	0	0	0	0	1	1	0	0	0	0	1
O43300	O43300	1	1	1	Leucine-rich repeat transmembrane neuronal protein 2	LRRTM2	sp|O43300|LRRT2_HUMAN Leucine-rich repeat transmembrane neuronal protein 2 OS=Homo sapiens OX=9606 GN=LRRTM2 PE=1 SV=3	1	1	1	1	0	0	0	0	0	0	0	0	0	0	0	0	0	0	0	0	0	0	0	0	0	0	0	0	1	1	1	0	0	0	0	0	0	0	0	0	0	0
O43396;K7EML9;K7ER96;K7EKG2;K7EPB7	O43396;K7EML9;K7ER96	3;2;2;1;1	3;2;2;1;1	3;2;2;1;1	Thioredoxin-like protein 1	TXNL1	sp|O43396|TXNL1_HUMAN Thioredoxin-like protein 1 OS=Homo sapiens OX=9606 GN=TXNL1 PE=1 SV=3;tr|K7EML9|K7EML9_HUMAN Thioredoxin-like protein 1 (Fragment) OS=Homo sapiens OX=9606 GN=TXNL1 PE=1 SV=1;tr|K7ER96|K7ER96_HUMAN Thioredoxin-like protein 1 (Fragment)	5	3	3	3	0	0	2	0	0	0	0	0	0	0	1	1	0	0	0	0	0	0	0	0	0	0	0	0	0	0	0	0	0	0	0	0	0	0	0	2	0	0
O43639;E7EPF5	O43639;E7EPF5	2;1	2;1	2;1	Cytoplasmic protein NCK2	NCK2	sp|O43639|NCK2_HUMAN Cytoplasmic protein NCK2 OS=Homo sapiens OX=9606 GN=NCK2 PE=1 SV=2;tr|E7EPF5|E7EPF5_HUMAN Cytoplasmic protein NCK2 (Fragment) OS=Homo sapiens OX=9606 GN=NCK2 PE=1 SV=1	2	2	2	2	0	0	0	0	0	0	0	0	0	0	0	2	0	0	0	0	0	0	0	0	1	0	0	0	0	0	0	0	0	0	0	0	0	0	0	0	0	0
O43665;O43665-2;O43665-1	O43665;O43665-2;O43665-1	3;2;2	3;2;2	3;2;2	Regulator of G-protein signaling 10	RGS10	sp|O43665|RGS10_HUMAN Regulator of G-protein signaling 10 OS=Homo sapiens OX=9606 GN=RGS10 PE=1 SV=3;sp|O43665-2|RGS10_HUMAN Isoform 2 of Regulator of G-protein signaling 10 OS=Homo sapiens OX=9606 GN=RGS10;sp|O43665-1|RGS10_HUMAN Isoform 1 of Regulator of	3	3	3	3	0	0	0	1	1	1	0	0	0	0	0	0	0	0	0	0	0	0	0	0	0	0	0	0	0	0	0	0	1	1	0	0	0	0	0	0	1	1
O43707;O43707-2;F5GXS2;O43707-3;H7C144;K7EJH8	O43707;O43707-2	31;22;12;12;10;4	16;11;8;8;6;2	15;11;8;8;6;2	Alpha-actinin-4	ACTN4	sp|O43707|ACTN4_HUMAN Alpha-actinin-4 OS=Homo sapiens OX=9606 GN=ACTN4 PE=1 SV=2;sp|O43707-2|ACTN4_HUMAN Isoform ACTN4ISO of Alpha-actinin-4 OS=Homo sapiens OX=9606 GN=ACTN4	6	31	16	15	11	13	10	7	6	6	1	0	0	14	20	19	6	7	7	2	3	3	13	10	13	15	16	14	15	10	9	0	3	2	13	13	10	2	2	0	0	0
O43852;O43852-3;O43852-6;O43852-10;O43852-5;H0Y875;O43852-9;O43852-15;O43852-13;O43852-14;O43852-11;O43852-12	O43852;O43852-3;O43852-6;O43852-10;O43852-5;H0Y875;O43852-9;O43852-15	11;11;8;7;7;6;6;6;5;5;5;3	11;11;8;7;7;6;6;6;5;5;5;3	2;2;2;2;2;0;1;0;2;2;2;0	Calumenin	CALU	sp|O43852|CALU_HUMAN Calumenin OS=Homo sapiens OX=9606 GN=CALU PE=1 SV=2;sp|O43852-3|CALU_HUMAN Isoform 3 of Calumenin OS=Homo sapiens OX=9606 GN=CALU;sp|O43852-6|CALU_HUMAN Isoform 6 of Calumenin OS=Homo sapiens OX=9606 GN=CALU;sp|O43852-10|CALU_HUMAN Iso	12	11	11	2	4	4	1	0	0	0	0	0	0	0	0	0	0	0	1	0	0	0	0	0	0	0	0	0	0	0	0	0	0	0	7	8	8	4	4	1	0	0
O43852-2;O43852-4;O43852-8;O43852-7	O43852-2;O43852-4;O43852-8	10;10;5;4	1;1;1;1	1;1;1;1	Calumenin	CALU	sp|O43852-2|CALU_HUMAN Isoform 2 of Calumenin OS=Homo sapiens OX=9606 GN=CALU;sp|O43852-4|CALU_HUMAN Isoform 4 of Calumenin OS=Homo sapiens OX=9606 GN=CALU;sp|O43852-8|CALU_HUMAN Isoform 8 of Calumenin OS=Homo sapiens OX=9606 GN=CALU	4	10	1	1	3	3	1	0	0	0	0	0	0	0	0	0	0	0	1	0	0	0	0	0	0	0	0	0	0	0	0	0	0	0	7	8	8	0	0	0	0	0
O43866	O43866	4	4	4	CD5 antigen-like	CD5L	sp|O43866|CD5L_HUMAN CD5 antigen-like OS=Homo sapiens OX=9606 GN=CD5L PE=1 SV=1	1	4	4	4	2	2	1	1	1	1	1	1	1	3	1	1	1	1	1	1	1	1	1	1	1	1	1	1	1	1	2	1	0	1	2	2	2	2	2	1	1	1
O60240	O60240	1	1	1	Perilipin-1	PLIN1	sp|O60240|PLIN1_HUMAN Perilipin-1 OS=Homo sapiens OX=9606 GN=PLIN1 PE=1 SV=2	1	1	1	1	0	0	0	0	0	0	0	0	0	0	0	0	0	0	0	0	0	0	0	0	0	0	0	0	0	0	0	0	0	0	1	0	1	0	0	0	0	0
O60268-3;O60268;H3BMU3;O60268-2;H3BNA7	O60268-3;O60268;H3BMU3;O60268-2;H3BNA7	6;6;5;4;3	6;6;5;4;3	6;6;5;4;3	Uncharacterized protein KIAA0513	KIAA0513	sp|O60268-3|K0513_HUMAN Isoform 3 of Uncharacterized protein KIAA0513 OS=Homo sapiens OX=9606 GN=KIAA0513;sp|O60268|K0513_HUMAN Uncharacterized protein KIAA0513 OS=Homo sapiens OX=9606 GN=KIAA0513 PE=1 SV=1;tr|H3BMU3|H3BMU3_HUMAN Uncharacterized protein KI	5	6	6	6	0	0	0	0	0	0	0	0	0	0	0	1	0	0	0	0	0	0	1	0	0	0	0	0	0	0	0	0	0	0	4	2	2	0	0	0	0	0
O60279;H7C2K7	O60279;H7C2K7	4;2	4;2	4;2	Sushi domain-containing protein 5	SUSD5	sp|O60279|SUSD5_HUMAN Sushi domain-containing protein 5 OS=Homo sapiens OX=9606 GN=SUSD5 PE=1 SV=3;tr|H7C2K7|H7C2K7_HUMAN Sushi domain-containing protein 5 (Fragment) OS=Homo sapiens OX=9606 GN=SUSD5 PE=1 SV=1	2	4	4	4	3	3	1	0	0	0	0	0	0	0	0	0	0	0	0	0	0	0	0	0	0	0	0	0	0	0	0	0	0	0	1	0	0	3	3	1	0	0
O60462-4;O60462-5;O60462-2;O60462-3;O60462;O60462-6;C9JH98	O60462-4;O60462-5;O60462-2;O60462-3;O60462;O60462-6	13;13;13;13;13;9;1	13;13;13;13;13;9;1	13;13;13;13;13;9;1	Neuropilin-2	NRP2	sp|O60462-4|NRP2_HUMAN Isoform B0 of Neuropilin-2 OS=Homo sapiens OX=9606 GN=NRP2;sp|O60462-5|NRP2_HUMAN Isoform B5 of Neuropilin-2 OS=Homo sapiens OX=9606 GN=NRP2;sp|O60462-2|NRP2_HUMAN Isoform A0 of Neuropilin-2 OS=Homo sapiens OX=9606 GN=NRP2;sp|O60462-	7	13	13	13	4	5	4	0	0	0	0	0	0	0	0	0	0	0	0	0	0	0	0	0	0	0	0	0	0	0	0	0	0	0	11	9	10	4	5	4	0	0
O60493-4;O60493;O60493-2;A0A087X0R6;O60493-3;Q9UMY4-3;Q9UMY4-2;Q9UMY4	O60493-4;O60493;O60493-2	3;3;2;1;1;1;1;1	3;3;2;1;1;1;1;1	3;3;2;1;1;1;1;1	Sorting nexin-3	SNX3	sp|O60493-4|SNX3_HUMAN Isoform 4 of Sorting nexin-3 OS=Homo sapiens OX=9606 GN=SNX3;sp|O60493|SNX3_HUMAN Sorting nexin-3 OS=Homo sapiens OX=9606 GN=SNX3 PE=1 SV=3;sp|O60493-2|SNX3_HUMAN Isoform 2 of Sorting nexin-3 OS=Homo sapiens OX=9606 GN=SNX3	8	3	3	3	0	0	0	1	2	1	0	0	0	0	0	0	0	0	0	0	0	0	0	0	0	0	0	0	0	0	0	0	0	0	0	0	0	0	0	0	1	2
O60496;G3V114;E5RJ11;E5RIG9	O60496;G3V114;E5RJ11	4;2;2;1	4;2;2;1	4;2;2;1	Docking protein 2	DOK2	sp|O60496|DOK2_HUMAN Docking protein 2 OS=Homo sapiens OX=9606 GN=DOK2 PE=1 SV=2;tr|G3V114|G3V114_HUMAN Docking protein 2 OS=Homo sapiens OX=9606 GN=DOK2 PE=1 SV=1;tr|E5RJ11|E5RJ11_HUMAN Docking protein 2 (Fragment) OS=Homo sapiens OX=9606 GN=DOK2 PE=1 SV=	4	4	4	4	0	0	0	0	1	0	0	0	0	1	1	2	0	0	0	0	0	0	1	0	0	1	0	3	0	0	0	0	0	1	0	0	0	0	0	0	0	1
O60506-4;O60506-3;O60506-2;O60506;B7Z645;O60506-5;F6UXX1	O60506-4;O60506-3;O60506-2;O60506;B7Z645;O60506-5	8;8;8;8;6;6;3	8;8;8;8;6;6;3	8;8;8;8;6;6;3	Heterogeneous nuclear ribonucleoprotein Q	SYNCRIP	sp|O60506-4|HNRPQ_HUMAN Isoform 4 of Heterogeneous nuclear ribonucleoprotein Q OS=Homo sapiens OX=9606 GN=SYNCRIP;sp|O60506-3|HNRPQ_HUMAN Isoform 3 of Heterogeneous nuclear ribonucleoprotein Q OS=Homo sapiens OX=9606 GN=SYNCRIP;sp|O60506-2|HNRPQ_HUMAN Isof	7	8	8	8	0	0	0	0	0	0	0	0	0	2	0	1	0	0	0	0	1	0	3	3	0	4	4	4	2	2	2	2	5	2	0	0	0	0	0	0	0	0
O60673-2;O60673	O60673-2;O60673	2;2	2;2	2;2	DNA polymerase zeta catalytic subunit	REV3L	sp|O60673-2|REV3L_HUMAN Isoform 2 of DNA polymerase zeta catalytic subunit OS=Homo sapiens OX=9606 GN=REV3L;sp|O60673|REV3L_HUMAN DNA polymerase zeta catalytic subunit OS=Homo sapiens OX=9606 GN=REV3L PE=1 SV=2	2	2	2	2	1	1	1	0	1	0	1	0	1	0	0	0	0	0	0	0	1	1	0	0	0	0	0	0	0	0	1	0	0	0	0	0	0	1	1	1	0	1
O60749-2;O60749	O60749-2;O60749	3;3	3;3	3;3	Sorting nexin-2	SNX2	sp|O60749-2|SNX2_HUMAN Isoform 2 of Sorting nexin-2 OS=Homo sapiens OX=9606 GN=SNX2;sp|O60749|SNX2_HUMAN Sorting nexin-2 OS=Homo sapiens OX=9606 GN=SNX2 PE=1 SV=2	2	3	3	3	0	0	0	0	0	1	0	0	0	0	0	0	0	0	0	0	0	0	0	0	0	0	0	0	2	1	1	0	0	0	0	0	0	0	0	0	0	0
O60763;O60763-2	O60763;O60763-2	4;4	4;4	4;4	General vesicular transport factor p115	USO1	sp|O60763|USO1_HUMAN General vesicular transport factor p115 OS=Homo sapiens OX=9606 GN=USO1 PE=1 SV=2;sp|O60763-2|USO1_HUMAN Isoform 2 of General vesicular transport factor p115 OS=Homo sapiens OX=9606 GN=USO1	2	4	4	4	0	0	0	0	0	0	0	0	0	0	0	0	0	0	0	0	0	0	0	0	0	0	0	0	0	0	0	0	0	0	4	4	2	0	0	0	0	0
Q99879;Q5QNW6;Q5QNW6-2;O60814;P57053;P58876;P62807;Q99880;U3KQK0;Q99877;Q93079;Q16778;Q8N257;P06899;P23527;P33778;Q96A08;A0A2R8Y619	Q99879;Q5QNW6;Q5QNW6-2;O60814;P57053;P58876;P62807;Q99880;U3KQK0;Q99877;Q93079;Q16778;Q8N257;P06899;P23527;P33778	3;3;3;3;3;3;3;3;3;3;3;2;2;2;2;2;1;1	3;3;3;3;3;3;3;3;3;3;3;2;2;2;2;2;1;1	3;3;3;3;3;3;3;3;3;3;3;2;2;2;2;2;1;1	Histone H2B type 1-M;Histone H2B type 2-F;Histone H2B type 1-K;Histone H2B type F-S;Histone H2B type 1-D;Histone H2B type 1-C/E/F/G/I;Histone H2B type 1-L;Histone H2B;Histone H2B type 1-N;Histone H2B type 1-H;Histone H2B type 2-E;Histone H2B type 3-B;Histone H2B type 1-J;Histone H2B type 1-O;Histone H2B type 1-B	HIST1H2BM;HIST2H2BF;HIST1H2BK;H2BFS;HIST1H2BD;HIST1H2BC;HIST1H2BL;HIST1H2BN;HIST1H2BH;HIST2H2BE;HIST3H2BB;HIST1H2BJ;HIST1H2BO;HIST1H2BB	sp|Q99879|H2B1M_HUMAN Histone H2B type 1-M OS=Homo sapiens OX=9606 GN=HIST1H2BM PE=1 SV=3;sp|Q5QNW6|H2B2F_HUMAN Histone H2B type 2-F OS=Homo sapiens OX=9606 GN=HIST2H2BF PE=1 SV=3;sp|Q5QNW6-2|H2B2F_HUMAN Isoform 2 of Histone H2B type 2-F OS=Homo sapiens OX	18	3	3	3	0	0	0	1	1	1	0	0	0	0	1	1	0	0	0	0	0	0	2	2	2	0	1	0	2	0	0	0	0	0	1	2	1	0	0	0	1	1
O60844	O60844	4	4	4	Zymogen granule membrane protein 16	ZG16	sp|O60844|ZG16_HUMAN Zymogen granule membrane protein 16 OS=Homo sapiens OX=9606 GN=ZG16 PE=1 SV=2	1	4	4	4	0	0	0	1	1	2	0	0	0	1	1	1	0	0	0	0	0	0	3	3	3	0	0	0	0	0	0	0	0	0	0	0	0	0	0	0	1	1
O75037-3;O75037-4;O75037-2;O75037	O75037-3;O75037-4;O75037-2;O75037	1;1;1;1	1;1;1;1	1;1;1;1	Kinesin-like protein KIF21B	KIF21B	sp|O75037-3|KI21B_HUMAN Isoform 3 of Kinesin-like protein KIF21B OS=Homo sapiens OX=9606 GN=KIF21B;sp|O75037-4|KI21B_HUMAN Isoform 4 of Kinesin-like protein KIF21B OS=Homo sapiens OX=9606 GN=KIF21B;sp|O75037-2|KI21B_HUMAN Isoform 2 of Kinesin-like protein	4	1	1	1	0	0	0	0	0	0	0	0	0	0	0	0	0	0	0	0	0	0	0	0	0	0	0	0	0	0	0	1	0	0	0	0	0	0	0	0	0	0
O75038-5	O75038-5	1	1	1			sp|O75038-5|PLCH2_HUMAN Isoform 5 of 1-phosphatidylinositol 4,5-bisphosphate phosphodiesterase eta-2 OS=Homo sapiens OX=9606 GN=PLCH2	1	1	1	1	1	0	0	0	0	0	0	0	0	0	0	0	0	0	0	0	0	0	0	0	0	0	0	0	0	0	0	0	0	1	0	0	0	1	0	0	0	0
O75083;O75083-3;D6RD66	O75083;O75083-3;D6RD66	16;10;9	16;10;9	16;10;9	WD repeat-containing protein 1	WDR1	sp|O75083|WDR1_HUMAN WD repeat-containing protein 1 OS=Homo sapiens OX=9606 GN=WDR1 PE=1 SV=4;sp|O75083-3|WDR1_HUMAN Isoform 2 of WD repeat-containing protein 1 OS=Homo sapiens OX=9606 GN=WDR1;tr|D6RD66|D6RD66_HUMAN WD repeat-containing protein 1 (Fragment	3	16	16	16	0	0	0	2	0	0	0	0	0	6	7	10	2	0	0	0	0	0	4	2	2	8	7	6	6	3	5	5	3	2	4	3	5	0	0	0	2	0
O75116;E9PF63;Q14DU5;D6REE7;C9JFJ0;A0A0U1RQV4;Q13464	O75116;E9PF63;Q14DU5	19;16;12;4;2;2;2	19;16;12;4;2;2;2	19;16;12;4;2;2;2	Rho-associated protein kinase 2	ROCK2	sp|O75116|ROCK2_HUMAN Rho-associated protein kinase 2 OS=Homo sapiens OX=9606 GN=ROCK2 PE=1 SV=4;tr|E9PF63|E9PF63_HUMAN Rho-associated protein kinase 2 OS=Homo sapiens OX=9606 GN=ROCK2 PE=1 SV=1;tr|Q14DU5|Q14DU5_HUMAN ROCK2 protein OS=Homo sapiens OX=9606	7	19	19	19	0	0	0	0	0	0	0	0	0	7	8	9	0	0	0	0	0	0	3	4	2	12	9	7	4	4	3	0	0	0	2	0	2	0	0	0	0	0
O75339	O75339	6	6	6	Cartilage intermediate layer protein 1;Cartilage intermediate layer protein 1 C1;Cartilage intermediate layer protein 1 C2	CILP	sp|O75339|CILP1_HUMAN Cartilage intermediate layer protein 1 OS=Homo sapiens OX=9606 GN=CILP PE=1 SV=4	1	6	6	6	0	0	0	1	1	2	0	0	0	0	0	0	0	0	0	0	0	0	1	1	1	0	0	0	0	0	0	0	0	0	2	1	0	0	0	0	1	1
O75396;A0A087X1A9	O75396;A0A087X1A9	2;1	2;1	2;1	Vesicle-trafficking protein SEC22b	SEC22B	sp|O75396|SC22B_HUMAN Vesicle-trafficking protein SEC22b OS=Homo sapiens OX=9606 GN=SEC22B PE=1 SV=4;tr|A0A087X1A9|A0A087X1A9_HUMAN Vesicle-trafficking protein SEC22b (Fragment) OS=Homo sapiens OX=9606 GN=SEC22B PE=1 SV=1	2	2	2	2	0	0	0	0	1	0	0	0	0	2	1	1	0	0	0	0	0	0	0	0	0	1	0	1	1	0	0	0	0	0	0	0	0	0	0	0	0	1
O75460	O75460	2	2	2	Serine/threonine-protein kinase/endoribonuclease IRE1;Serine/threonine-protein kinase;Endoribonuclease	ERN1	sp|O75460|ERN1_HUMAN Serine/threonine-protein kinase/endoribonuclease IRE1 OS=Homo sapiens OX=9606 GN=ERN1 PE=1 SV=2	1	2	2	2	0	0	0	0	0	0	1	1	1	0	1	0	1	1	1	0	0	0	0	0	0	0	0	0	0	0	0	0	0	0	0	0	0	0	0	0	0	0
O75531	O75531	2	2	2	Barrier-to-autointegration factor;Barrier-to-autointegration factor, N-terminally processed	BANF1	sp|O75531|BAF_HUMAN Barrier-to-autointegration factor OS=Homo sapiens OX=9606 GN=BANF1 PE=1 SV=1	1	2	2	2	0	0	0	0	0	0	0	0	0	2	1	1	0	0	0	0	0	0	0	0	0	0	0	0	2	2	1	0	0	0	0	0	0	0	0	0	0	0
O75558	O75558	7	7	7	Syntaxin-11	STX11	sp|O75558|STX11_HUMAN Syntaxin-11 OS=Homo sapiens OX=9606 GN=STX11 PE=1 SV=1	1	7	7	7	0	0	1	0	0	0	0	0	0	4	6	5	0	0	0	0	0	0	2	1	3	2	5	2	5	2	3	1	0	0	1	2	1	0	0	1	0	0
O75563;C9JQ17	O75563	9;3	9;3	9;3	Src kinase-associated phosphoprotein 2	SKAP2	sp|O75563|SKAP2_HUMAN Src kinase-associated phosphoprotein 2 OS=Homo sapiens OX=9606 GN=SKAP2 PE=1 SV=1	2	9	9	9	0	1	0	1	1	2	0	0	0	5	5	4	0	0	0	0	0	0	2	1	2	6	6	2	5	3	3	0	0	0	3	2	4	0	1	0	1	1
O75636;O75636-2	O75636;O75636-2	9;8	9;8	9;8	Ficolin-3	FCN3	sp|O75636|FCN3_HUMAN Ficolin-3 OS=Homo sapiens OX=9606 GN=FCN3 PE=1 SV=2;sp|O75636-2|FCN3_HUMAN Isoform 2 of Ficolin-3 OS=Homo sapiens OX=9606 GN=FCN3	2	9	9	9	2	1	0	0	0	0	1	2	3	5	7	9	4	4	4	0	0	0	1	3	2	5	4	5	8	5	8	1	2	1	3	1	2	2	1	0	0	0
O75844	O75844	1	1	1	CAAX prenyl protease 1 homolog	ZMPSTE24	sp|O75844|FACE1_HUMAN CAAX prenyl protease 1 homolog OS=Homo sapiens OX=9606 GN=ZMPSTE24 PE=1 SV=2	1	1	1	1	0	0	0	0	0	0	0	0	0	0	1	1	0	0	0	0	0	0	1	1	1	0	1	1	1	0	0	0	0	0	0	0	0	0	0	0	0	0
O75874;C9J4N6;C9JJE5;C9JLU6	O75874	11;5;3;3	10;4;3;3	10;4;3;3	Isocitrate dehydrogenase [NADP] cytoplasmic	IDH1	sp|O75874|IDHC_HUMAN Isocitrate dehydrogenase [NADP] cytoplasmic OS=Homo sapiens OX=9606 GN=IDH1 PE=1 SV=2	4	11	10	10	0	0	0	6	5	6	0	0	0	1	1	0	1	1	1	1	1	3	0	0	0	0	0	0	1	0	0	5	4	4	0	0	0	0	0	0	6	5
O75882-3;O75882-2;O75882	O75882-3;O75882-2;O75882	6;6;6	6;6;6	6;6;6	Attractin	ATRN	sp|O75882-3|ATRN_HUMAN Isoform 3 of Attractin OS=Homo sapiens OX=9606 GN=ATRN;sp|O75882-2|ATRN_HUMAN Isoform 2 of Attractin OS=Homo sapiens OX=9606 GN=ATRN;sp|O75882|ATRN_HUMAN Attractin OS=Homo sapiens OX=9606 GN=ATRN PE=1 SV=2	3	6	6	6	0	0	0	0	0	0	2	2	6	0	0	0	0	0	0	0	0	0	0	0	0	0	0	0	0	0	0	0	0	0	0	0	0	0	0	0	0	0
O75915;F8WF90;C9JQU6;F8WF33	O75915;F8WF90;C9JQU6;F8WF33	3;2;2;2	3;2;2;2	3;2;2;2	PRA1 family protein 3	ARL6IP5	sp|O75915|PRAF3_HUMAN PRA1 family protein 3 OS=Homo sapiens OX=9606 GN=ARL6IP5 PE=1 SV=1;tr|F8WF90|F8WF90_HUMAN PRA1 family protein OS=Homo sapiens OX=9606 GN=ARL6IP5 PE=1 SV=1;tr|C9JQU6|C9JQU6_HUMAN PRA1 family protein OS=Homo sapiens OX=9606 GN=ARL6IP5 P	4	3	3	3	0	0	0	2	2	1	0	0	0	2	2	3	0	0	0	0	0	0	2	2	2	2	1	2	2	0	0	0	0	0	2	2	2	0	0	0	2	2
O76061;H0YB13	O76061;H0YB13	2;1	2;1	2;1	Stanniocalcin-2	STC2	sp|O76061|STC2_HUMAN Stanniocalcin-2 OS=Homo sapiens OX=9606 GN=STC2 PE=1 SV=1;tr|H0YB13|H0YB13_HUMAN Stanniocalcin-2 (Fragment) OS=Homo sapiens OX=9606 GN=STC2 PE=1 SV=1	2	2	2	2	0	0	0	0	0	0	0	0	0	1	0	0	0	0	0	0	0	1	0	1	0	0	0	0	0	0	0	0	0	0	0	0	0	0	0	0	0	0
O94769-2;O94769;Q5T9F4;Q5T9F3;Q8N3V7-2	O94769-2;O94769	9;9;1;1;1	9;9;1;1;1	9;9;1;1;1	Extracellular matrix protein 2	ECM2	sp|O94769-2|ECM2_HUMAN Isoform 2 of Extracellular matrix protein 2 OS=Homo sapiens OX=9606 GN=ECM2;sp|O94769|ECM2_HUMAN Extracellular matrix protein 2 OS=Homo sapiens OX=9606 GN=ECM2 PE=2 SV=1	5	9	9	9	0	1	1	1	1	1	0	0	0	0	0	0	0	0	0	0	0	0	0	0	0	0	0	0	0	0	0	0	0	0	5	6	7	0	1	1	1	1
O94919	O94919	6	6	6	Endonuclease domain-containing 1 protein	ENDOD1	sp|O94919|ENDD1_HUMAN Endonuclease domain-containing 1 protein OS=Homo sapiens OX=9606 GN=ENDOD1 PE=1 SV=2	1	6	6	6	0	0	0	0	1	0	0	0	0	3	4	2	0	0	0	0	0	0	2	3	2	2	4	4	4	3	0	0	0	0	1	1	1	0	0	0	0	1
O95197-3;O95197-4;O95197-7;O95197-2;O95197;O95197-5	O95197-3;O95197-4;O95197-7;O95197-2;O95197;O95197-5	2;2;2;2;2;1	2;2;2;2;2;1	2;2;2;2;2;1	Reticulon-3	RTN3	sp|O95197-3|RTN3_HUMAN Isoform 3 of Reticulon-3 OS=Homo sapiens OX=9606 GN=RTN3;sp|O95197-4|RTN3_HUMAN Isoform 4 of Reticulon-3 OS=Homo sapiens OX=9606 GN=RTN3;sp|O95197-7|RTN3_HUMAN Isoform 7 of Reticulon-3 OS=Homo sapiens OX=9606 GN=RTN3;sp|O95197-2|RTN3	6	2	2	2	0	0	0	1	0	1	0	0	0	2	1	0	0	0	0	0	0	0	0	1	1	1	2	2	1	0	0	0	0	0	1	0	1	0	0	0	1	0
O95292;E5RK64;O95292-2	O95292;E5RK64;O95292-2	3;2;2	2;1;1	2;1;1	Vesicle-associated membrane protein-associated protein B/C	VAPB	sp|O95292|VAPB_HUMAN Vesicle-associated membrane protein-associated protein B/C OS=Homo sapiens OX=9606 GN=VAPB PE=1 SV=3;tr|E5RK64|E5RK64_HUMAN Vesicle-associated membrane protein-associated protein B/C OS=Homo sapiens OX=9606 GN=VAPB PE=1 SV=1;sp|O95292-	3	3	2	2	0	0	0	0	0	1	0	0	0	2	2	2	0	0	0	0	0	0	1	0	1	0	1	1	0	0	0	0	0	0	1	0	0	0	0	0	0	0
O95373;E9PLB2	O95373	6;1	6;1	6;1	Importin-7	IPO7	sp|O95373|IPO7_HUMAN Importin-7 OS=Homo sapiens OX=9606 GN=IPO7 PE=1 SV=1	2	6	6	6	0	0	0	0	0	0	0	0	0	0	0	0	0	0	0	0	0	0	0	0	0	0	0	0	0	0	0	0	0	0	4	2	3	0	0	0	0	0
O95445	O95445	6	6	2	Apolipoprotein M	APOM	sp|O95445|APOM_HUMAN Apolipoprotein M OS=Homo sapiens OX=9606 GN=APOM PE=1 SV=2	1	6	6	2	1	0	0	1	1	1	3	3	3	2	3	2	5	6	4	1	1	0	2	1	2	3	4	4	4	3	3	1	2	1	4	3	3	1	0	0	1	1
Q5SRP5;O95445-2	Q5SRP5;O95445-2	5;5	1;1	1;1	Apolipoprotein M	APOM	tr|Q5SRP5|Q5SRP5_HUMAN Apolipoprotein M OS=Homo sapiens OX=9606 GN=APOM PE=1 SV=1;sp|O95445-2|APOM_HUMAN Isoform 2 of Apolipoprotein M OS=Homo sapiens OX=9606 GN=APOM	2	5	1	1	1	0	0	0	1	1	1	2	2	1	2	2	3	5	3	1	1	0	1	0	0	1	2	2	2	1	1	1	2	1	2	2	2	0	0	0	0	0
O95714;A0A3B3IRP6;A0A0J9YVP0	O95714;A0A3B3IRP6;A0A0J9YVP0	2;1;1	2;1;1	2;1;1	E3 ubiquitin-protein ligase HERC2	HERC2	sp|O95714|HERC2_HUMAN E3 ubiquitin-protein ligase HERC2 OS=Homo sapiens OX=9606 GN=HERC2 PE=1 SV=2;tr|A0A3B3IRP6|A0A3B3IRP6_HUMAN E3 ubiquitin-protein ligase HERC2 (Fragment) OS=Homo sapiens OX=9606 GN=HERC2 PE=1 SV=1;tr|A0A0J9YVP0|A0A0J9YVP0_HUMAN E3 ubiq	3	2	2	2	1	1	0	0	0	0	0	0	0	1	0	1	0	0	0	0	0	0	1	1	1	1	1	1	0	0	0	0	0	0	0	0	0	1	1	0	0	0
O95747;C9JIG9	O95747;C9JIG9	6;5	6;5	5;4	Serine/threonine-protein kinase OSR1	OXSR1	sp|O95747|OXSR1_HUMAN Serine/threonine-protein kinase OSR1 OS=Homo sapiens OX=9606 GN=OXSR1 PE=1 SV=1;tr|C9JIG9|C9JIG9_HUMAN Serine/threonine-protein kinase OSR1 OS=Homo sapiens OX=9606 GN=OXSR1 PE=1 SV=1	2	6	6	5	0	0	0	0	0	0	0	0	0	0	1	0	0	0	0	0	0	0	1	3	2	0	0	0	1	2	2	0	0	0	0	0	0	0	0	0	0	0
O95810	O95810	21	21	21	Serum deprivation-response protein	SDPR	sp|O95810|CAVN2_HUMAN Caveolae-associated protein 2 OS=Homo sapiens OX=9606 GN=CAVIN2 PE=1 SV=3	1	21	21	21	9	8	10	9	6	8	0	0	0	11	14	14	4	3	5	5	5	5	12	7	8	12	11	9	11	11	7	2	3	3	16	16	11	9	8	10	9	6
O95831-2;O95831-3;O95831	O95831-2;O95831-3;O95831	1;1;1	1;1;1	1;1;1	Apoptosis-inducing factor 1, mitochondrial	AIFM1	sp|O95831-2|AIFM1_HUMAN Isoform 2 of Apoptosis-inducing factor 1, mitochondrial OS=Homo sapiens OX=9606 GN=AIFM1;sp|O95831-3|AIFM1_HUMAN Isoform 3 of Apoptosis-inducing factor 1, mitochondrial OS=Homo sapiens OX=9606 GN=AIFM1;sp|O95831|AIFM1_HUMAN Apoptosi	3	1	1	1	0	0	0	0	0	0	0	0	0	0	0	0	0	0	0	0	0	0	0	0	0	1	0	0	0	0	0	0	0	0	0	0	0	0	0	0	0	0
P00325-2;P00325;D6RHZ6;V9HW50;P07327;A0A087WU81;P00326	P00325-2;P00325;D6RHZ6;V9HW50;P07327	4;4;3;3;3;1;1	4;4;3;3;3;1;1	4;4;3;3;3;1;1	Alcohol dehydrogenase 1B;Alcohol dehydrogenase 1A	ADH1B;HEL-S-117;ADH1A	sp|P00325-2|ADH1B_HUMAN Isoform 2 of All-trans-retinol dehydrogenase [NAD(+)] ADH1B OS=Homo sapiens OX=9606 GN=ADH1B;sp|P00325|ADH1B_HUMAN All-trans-retinol dehydrogenase [NAD(+)] ADH1B OS=Homo sapiens OX=9606 GN=ADH1B PE=1 SV=2;tr|D6RHZ6|D6RHZ6_HUMAN Alco	7	4	4	4	0	0	0	1	1	2	0	0	0	0	0	0	0	0	0	0	1	0	4	3	3	0	0	1	2	2	2	0	0	1	0	0	0	0	0	0	1	1
P00338;P00338-3;P00338-5;P00338-4;P00338-2;F5GXY2;F5GYU2;F5H5J4;F5H6W8;F5GXH2;F5GZQ4;F5H8H6;F5GXC7;F5GWW2;F5GXU1	P00338;P00338-3;P00338-5;P00338-4;P00338-2;F5GXY2;F5GYU2	8;8;6;6;6;5;4;3;3;3;2;1;1;1;1	8;8;6;6;6;5;4;3;3;3;2;1;1;1;1	8;8;6;6;6;5;4;3;3;3;2;1;1;1;1	L-lactate dehydrogenase A chain	LDHA	sp|P00338|LDHA_HUMAN L-lactate dehydrogenase A chain OS=Homo sapiens OX=9606 GN=LDHA PE=1 SV=2;sp|P00338-3|LDHA_HUMAN Isoform 3 of L-lactate dehydrogenase A chain OS=Homo sapiens OX=9606 GN=LDHA;sp|P00338-5|LDHA_HUMAN Isoform 5 of L-lactate dehydrogenase A	15	8	8	8	0	0	0	5	4	5	0	0	0	6	2	3	0	0	1	1	1	1	5	5	4	4	4	3	1	1	3	5	5	7	2	2	3	0	0	0	5	4
P00367-2;P00367-3;P49448;P00367	P00367-2;P00367-3;P49448;P00367	1;1;1;1	1;1;1;1	1;1;1;1	Glutamate dehydrogenase 1, mitochondrial;Glutamate dehydrogenase 2, mitochondrial	GLUD1;GLUD2	sp|P00367-2|DHE3_HUMAN Isoform 2 of Glutamate dehydrogenase 1, mitochondrial OS=Homo sapiens OX=9606 GN=GLUD1;sp|P00367-3|DHE3_HUMAN Isoform 3 of Glutamate dehydrogenase 1, mitochondrial OS=Homo sapiens OX=9606 GN=GLUD1;sp|P49448|DHE4_HUMAN Glutamate dehyd	4	1	1	1	0	0	0	0	0	0	0	0	0	1	1	1	0	0	0	0	0	0	0	0	0	1	1	0	0	0	0	0	0	0	0	0	0	0	0	0	0	0
P00387-2;P00387;P00387-3;B1AHF3	P00387-2;P00387;P00387-3;B1AHF3	8;8;8;4	8;8;8;4	8;8;8;4	NADH-cytochrome b5 reductase 3;NADH-cytochrome b5 reductase 3 membrane-bound form;NADH-cytochrome b5 reductase 3 soluble form	CYB5R3	sp|P00387-2|NB5R3_HUMAN Isoform 2 of NADH-cytochrome b5 reductase 3 OS=Homo sapiens OX=9606 GN=CYB5R3;sp|P00387|NB5R3_HUMAN NADH-cytochrome b5 reductase 3 OS=Homo sapiens OX=9606 GN=CYB5R3 PE=1 SV=3;sp|P00387-3|NB5R3_HUMAN Isoform 3 of NADH-cytochrome b5 r	4	8	8	8	0	0	0	1	1	1	0	0	0	5	6	6	0	0	0	0	0	0	3	4	4	5	4	4	3	0	0	0	0	0	2	2	3	0	0	0	1	1
P00390-5;P00390-4;P00390-2;P00390-3;P00390	P00390-5;P00390-4;P00390-2;P00390-3;P00390	2;2;2;2;2	2;2;2;2;2	2;2;2;2;2	Glutathione reductase, mitochondrial	GSR	sp|P00390-5|GSHR_HUMAN Isoform 4 of Glutathione reductase, mitochondrial OS=Homo sapiens OX=9606 GN=GSR;sp|P00390-4|GSHR_HUMAN Isoform 3 of Glutathione reductase, mitochondrial OS=Homo sapiens OX=9606 GN=GSR;sp|P00390-2|GSHR_HUMAN Isoform Cytoplasmic of Gl	5	2	2	2	0	0	0	0	0	0	0	0	0	0	0	0	0	0	0	0	0	0	0	0	0	2	0	0	0	0	0	0	0	0	0	0	0	0	0	0	0	0
P00403	P00403	2	2	2	Cytochrome c oxidase subunit 2	MT-CO2	sp|P00403|COX2_HUMAN Cytochrome c oxidase subunit 2 OS=Homo sapiens OX=9606 GN=MT-CO2 PE=1 SV=1	1	2	2	2	0	0	0	0	0	0	0	0	0	0	1	1	0	0	0	0	0	0	0	0	0	1	0	1	0	0	0	0	0	0	0	0	0	0	0	0	0	0
P00450;H7C5N5	P00450	44;7	44;7	0;0	Ceruloplasmin	CP	sp|P00450|CERU_HUMAN Ceruloplasmin OS=Homo sapiens OX=9606 GN=CP PE=1 SV=1	2	44	44	0	30	33	32	6	8	6	29	29	30	24	14	14	28	34	33	13	11	10	10	8	8	11	11	10	16	17	17	19	18	28	28	26	26	30	33	32	6	8
P00451;A0A2R8Y707;P00451-2;B1B0G9;B1B0G8	P00451	14;3;3;1;1	14;3;3;1;1	14;3;3;1;1	Coagulation factor VIII;Factor VIIIa heavy chain, 200 kDa isoform;Factor VIIIa heavy chain, 92 kDa isoform;Factor VIII B chain;Factor VIIIa light chain	F8	sp|P00451|FA8_HUMAN Coagulation factor VIII OS=Homo sapiens OX=9606 GN=F8 PE=1 SV=1	5	14	14	14	0	1	1	8	8	7	0	0	0	0	0	0	1	2	1	2	4	4	8	7	7	0	0	0	1	0	3	0	1	0	0	1	0	0	1	1	8	8
P00488;Q9NQP5;A6PVK5;H0Y796;H0Y4W5	P00488	24;5;5;3;1	24;5;5;3;1	24;5;5;3;1	Coagulation factor XIII A chain	F13A1	sp|P00488|F13A_HUMAN Coagulation factor XIII A chain OS=Homo sapiens OX=9606 GN=F13A1 PE=1 SV=4	5	24	24	24	14	11	13	6	7	9	4	3	2	11	14	14	5	5	6	8	7	6	9	10	12	13	13	11	9	7	10	19	19	19	12	9	11	14	11	13	6	7
P00491;G3V2H3;G3V5M2	P00491;G3V2H3;G3V5M2	2;1;1	2;1;1	2;1;1	Purine nucleoside phosphorylase	PNP	sp|P00491|PNPH_HUMAN Purine nucleoside phosphorylase OS=Homo sapiens OX=9606 GN=PNP PE=1 SV=2;tr|G3V2H3|G3V2H3_HUMAN Purine nucleoside phosphorylase (Fragment) OS=Homo sapiens OX=9606 GN=PNP PE=1 SV=1;tr|G3V5M2|G3V5M2_HUMAN Purine nucleoside phosphorylase	3	2	2	2	0	0	0	0	0	0	0	0	0	2	1	2	0	0	0	0	0	0	0	0	0	2	1	1	0	0	0	0	0	0	0	0	0	0	0	0	0	0
P00492	P00492	2	2	2	Hypoxanthine-guanine phosphoribosyltransferase	HPRT1	sp|P00492|HPRT_HUMAN Hypoxanthine-guanine phosphoribosyltransferase OS=Homo sapiens OX=9606 GN=HPRT1 PE=1 SV=2	1	2	2	2	0	0	0	0	0	0	0	0	0	1	1	0	0	0	0	0	0	0	1	1	0	0	1	0	1	0	0	2	2	2	0	0	0	0	0	0	0	0
P00558;P00558-2;P07205	P00558;P00558-2	11;10;4	11;10;4	11;10;4	Phosphoglycerate kinase 1	PGK1	sp|P00558|PGK1_HUMAN Phosphoglycerate kinase 1 OS=Homo sapiens OX=9606 GN=PGK1 PE=1 SV=3;sp|P00558-2|PGK1_HUMAN Isoform 2 of Phosphoglycerate kinase 1 OS=Homo sapiens OX=9606 GN=PGK1	3	11	11	11	0	0	0	5	6	7	0	0	0	2	3	5	5	4	5	2	2	2	6	6	5	5	4	5	3	4	3	5	7	4	1	1	1	0	0	0	5	6
P00568;Q5T9B7;H0YID2	P00568;Q5T9B7	7;7;3	7;7;3	7;7;3	Adenylate kinase isoenzyme 1	AK1	sp|P00568|KAD1_HUMAN Adenylate kinase isoenzyme 1 OS=Homo sapiens OX=9606 GN=AK1 PE=1 SV=3;tr|Q5T9B7|Q5T9B7_HUMAN Adenylate kinase isoenzyme 1 OS=Homo sapiens OX=9606 GN=AK1 PE=1 SV=1	3	7	7	7	0	0	0	3	3	6	0	0	0	1	1	1	0	0	0	3	2	2	4	4	4	1	1	1	2	1	2	4	2	2	0	0	0	0	0	0	3	3
P00734;E9PIT3;C9JV37;CON__P00735	P00734;E9PIT3	30;27;9;8	30;27;9;8	30;27;9;8	Prothrombin;Activation peptide fragment 1;Activation peptide fragment 2;Thrombin light chain;Thrombin heavy chain	F2	sp|P00734|THRB_HUMAN Prothrombin OS=Homo sapiens OX=9606 GN=F2 PE=1 SV=2;tr|E9PIT3|E9PIT3_HUMAN Prothrombin OS=Homo sapiens OX=9606 GN=F2 PE=1 SV=1	4	30	30	30	21	21	22	6	8	8	7	7	7	8	8	7	7	10	9	7	7	5	9	10	9	5	5	4	5	4	6	8	5	6	27	26	25	21	21	22	6	8
P00738;A0A0C4DGL8;J3QLC9;J3QR68;H0Y300;P00738-2;A0A087WU08;H3BS21;J3KRH2;J3KSV1;J3QQI8;H3BMJ7	P00738;A0A0C4DGL8;J3QLC9;J3QR68;H0Y300;P00738-2;A0A087WU08;H3BS21	19;17;17;17;17;15;13;10;6;2;2;2	19;17;17;17;17;15;13;10;6;2;2;2	9;7;9;7;7;9;7;7;2;2;2;2	Haptoglobin;Haptoglobin alpha chain;Haptoglobin beta chain	HP	sp|P00738|HPT_HUMAN Haptoglobin OS=Homo sapiens OX=9606 GN=HP PE=1 SV=1;tr|A0A0C4DGL8|A0A0C4DGL8_HUMAN Haptoglobin OS=Homo sapiens OX=9606 GN=HP PE=1 SV=1;tr|J3QLC9|J3QLC9_HUMAN Haptoglobin (Fragment) OS=Homo sapiens OX=9606 GN=HP PE=1 SV=1;tr|J3QR68|J3QR6	12	19	19	9	4	7	5	7	3	4	17	18	17	14	14	14	11	11	11	4	2	5	8	8	7	8	9	8	10	10	11	5	6	14	11	11	12	4	7	5	7	3
P00739;P00739-2;A0A0A0MRD9;J3KTC3	P00739;P00739-2;A0A0A0MRD9	19;17;10;9	9;7;4;5	9;7;4;5	Haptoglobin-related protein	HPR	sp|P00739|HPTR_HUMAN Haptoglobin-related protein OS=Homo sapiens OX=9606 GN=HPR PE=2 SV=2;sp|P00739-2|HPTR_HUMAN Isoform 2 of Haptoglobin-related protein OS=Homo sapiens OX=9606 GN=HPR;tr|A0A0A0MRD9|A0A0A0MRD9_HUMAN Haptoglobin-related protein OS=Homo sapi	4	19	9	9	4	6	5	4	2	4	12	11	11	10	11	12	14	14	14	3	3	4	5	7	5	7	7	7	9	11	10	3	4	10	8	8	8	1	2	2	0	0
P00740-2;P00740	P00740-2;P00740	13;13	13;13	13;13	Coagulation factor IX;Coagulation factor IXa light chain;Coagulation factor IXa heavy chain	F9	sp|P00740-2|FA9_HUMAN Isoform 2 of Coagulation factor IX OS=Homo sapiens OX=9606 GN=F9;sp|P00740|FA9_HUMAN Coagulation factor IX OS=Homo sapiens OX=9606 GN=F9 PE=1 SV=2	2	13	13	13	9	11	10	0	0	0	1	1	3	3	4	2	3	3	5	3	2	3	0	0	0	0	0	0	0	0	0	1	0	0	12	11	13	9	11	10	0	0
P00742;Q5JVE8;B7ZBK1;F8WBM7	P00742	13;4;4;2	13;4;4;2	13;4;4;2	Coagulation factor X;Factor X light chain;Factor X heavy chain;Activated factor Xa heavy chain	F10	sp|P00742|FA10_HUMAN Coagulation factor X OS=Homo sapiens OX=9606 GN=F10 PE=1 SV=2	4	13	13	13	10	10	10	0	0	0	1	1	1	2	2	2	4	4	4	2	3	2	0	0	0	0	0	0	0	0	0	2	1	0	12	11	10	10	10	10	0	0
P00747;Q5TEH5;A6PVI2;CON__P06868;Q15195;Q02325	P00747	29;6;6;4;3;2	29;6;6;4;3;2	29;6;6;4;3;2	Plasminogen;Plasmin heavy chain A;Activation peptide;Angiostatin;Plasmin heavy chain A, short form;Plasmin light chain B	PLG	sp|P00747|PLMN_HUMAN Plasminogen OS=Homo sapiens OX=9606 GN=PLG PE=1 SV=2	6	29	29	29	4	4	3	14	18	18	7	8	8	6	5	5	11	13	12	13	13	12	12	10	11	20	18	19	7	7	6	17	17	16	6	7	7	4	4	3	14	18
P00748	P00748	17	17	17	Coagulation factor XII;Coagulation factor XIIa heavy chain;Beta-factor XIIa part 1;Coagulation factor XIIa light chain	F12	sp|P00748|FA12_HUMAN Coagulation factor XII OS=Homo sapiens OX=9606 GN=F12 PE=1 SV=3	1	17	17	17	0	0	0	0	1	1	1	1	1	4	3	2	6	5	6	7	7	6	9	12	11	12	12	13	12	11	12	2	2	1	1	1	0	0	0	0	0	1
P00918;E5RID5;E5RK37	P00918	9;3;3	9;3;3	9;3;3	Carbonic anhydrase 2	CA2	sp|P00918|CAH2_HUMAN Carbonic anhydrase 2 OS=Homo sapiens OX=9606 GN=CA2 PE=1 SV=2	3	9	9	9	0	0	0	6	8	5	0	0	1	3	2	2	6	7	6	3	4	3	0	0	0	2	1	3	1	0	0	3	2	2	1	0	1	0	0	0	6	8
P01008;Q8TCE1;CON__P41361	P01008	21;8;5	21;8;5	21;8;5	Antithrombin-III	SERPINC1	sp|P01008|ANT3_HUMAN Antithrombin-III OS=Homo sapiens OX=9606 GN=SERPINC1 PE=1 SV=1	3	21	21	21	4	1	1	1	3	4	18	18	19	13	8	8	16	14	16	13	14	14	5	3	3	3	3	3	7	6	4	6	4	11	6	5	10	4	1	1	1	3
P01009;P01009-2;P01009-3	P01009;P01009-2;P01009-3	26;21;17	1;1;1	1;1;1	Alpha-1-antitrypsin;Short peptide from AAT	SERPINA1	sp|P01009|A1AT_HUMAN Alpha-1-antitrypsin OS=Homo sapiens OX=9606 GN=SERPINA1 PE=1 SV=3;sp|P01009-2|A1AT_HUMAN Isoform 2 of Alpha-1-antitrypsin OS=Homo sapiens OX=9606 GN=SERPINA1;sp|P01009-3|A1AT_HUMAN Isoform 3 of Alpha-1-antitrypsin OS=Homo sapiens OX=96	3	26	1	1	19	19	16	15	16	14	23	23	22	20	16	14	21	24	22	15	12	12	13	14	14	11	12	13	16	13	16	15	14	19	20	19	20	1	1	1	1	1
P01011;G3V595;P01011-2;P01011-3	P01011;G3V595	18;12;8;1	18;12;8;1	10;10;8;1	Alpha-1-antichymotrypsin;Alpha-1-antichymotrypsin His-Pro-less	SERPINA3	sp|P01011|AACT_HUMAN Alpha-1-antichymotrypsin OS=Homo sapiens OX=9606 GN=SERPINA3 PE=1 SV=2;tr|G3V595|G3V595_HUMAN Alpha-1-antichymotrypsin (Fragment) OS=Homo sapiens OX=9606 GN=SERPINA3 PE=1 SV=3	4	18	18	10	7	10	10	4	1	1	16	15	16	10	10	8	4	3	6	6	6	6	5	5	4	4	6	5	8	7	8	4	2	11	8	9	11	7	10	10	4	1
P01019	P01019	9	9	9	Angiotensinogen;Angiotensin-1;Angiotensin-2;Angiotensin-3;Angiotensin-4;Angiotensin 1-9;Angiotensin 1-7;Angiotensin 1-5;Angiotensin 1-4	AGT	sp|P01019|ANGT_HUMAN Angiotensinogen OS=Homo sapiens OX=9606 GN=AGT PE=1 SV=1	1	9	9	9	9	8	7	2	3	3	9	8	9	5	5	5	9	9	9	2	4	3	1	2	4	4	1	1	4	4	4	5	4	6	9	8	9	9	8	7	2	3
P01023;CON__ENSEMBL:ENSBTAP00000024146;F8W7L3;H0YFH1;F5H1E8	P01023	59;8;5;4;1	59;8;5;4;1	50;5;5;4;1	Alpha-2-macroglobulin	A2M	sp|P01023|A2MG_HUMAN Alpha-2-macroglobulin OS=Homo sapiens OX=9606 GN=A2M PE=1 SV=3	5	59	59	50	32	34	34	28	28	28	55	53	54	48	43	43	33	35	33	25	22	26	41	41	39	37	36	36	38	35	40	26	24	46	41	43	46	32	34	34	28	28
P01024;M0QYC8;M0QXZ3;M0R0Q9;O95568	P01024	101;9;5;4;1	101;9;5;4;1	89;8;4;4;0	Complement C3;Complement C3 beta chain;C3-beta-c;Complement C3 alpha chain;C3a anaphylatoxin;Acylation stimulating protein;Complement C3b alpha chain;Complement C3c alpha chain fragment 1;Complement C3dg fragment;Complement C3g fragment;Complement C3d fragment;Complement C3f fragment;Complement C3c alpha chain fragment 2	C3	sp|P01024|CO3_HUMAN Complement C3 OS=Homo sapiens OX=9606 GN=C3 PE=1 SV=2	5	101	101	89	72	74	71	91	90	87	74	76	76	76	63	63	77	76	79	83	83	81	79	76	74	67	75	66	77	77	78	68	64	74	70	68	71	72	74	71	91	90
682;121683;121684;121685;121686;121687;121688;121689;121690;121691;121692;121693;121694;121695;121696;121697;121698;121699;121700;121701;121702;121703;121704;121705;121706;121707;121708;121709;121710;121711;121712;121713;121714;121715;121716;121717;121718;121719;121720;121721;121722;121723;121724;121725;121726;121727;121728;121729;121730;121731;121732;121733;121734;121735;121736;121795;121796;121…	1789;1790;1791;1792;1793;1794;1795;1796;1797;1798;1799;1800;1801;1802;1803;1804;1805;1806;1807;1808;1809;1810;1811;1812;1813;1814;1815;1816;1817;1818;1819;1820;1821;1822;1823;1824;1825;1826;1827;1828;1829;1830;1831;1832;1833;1834;1835;1836;1837;1838;1839;1840;1841;1842;1843;1844;1845;1846;1847;1848;1849;1850;1851;1852;1853;1854;1855;1856;1857;1858;1859;1860;1861;1862;1863;1864;1865;1866;1867;1868…
08752;108753;108754;108755;108756;108757;108758;108759;108760;108761;108762;108763;108764;108765;108766;108767;108768;108769;108770;108771;108772;108773;108774;108775;108776;108777;108778;108779;108780;108781;108782;108783;108784;108785;108786;108787;108788;108789;108790;108791;108792;108793;108794;108795;108796;108797;108798;108799;108800;108801;108802;108803;108804;108805;108806;108807;108808;1…
08142;208143;208144;208145;208146;208147;208148;208149;208150;208151;208152;208153;208154;208155;208156;208157;208158;208159;208160;208161;208162;208163;208164;208165;208166;208167;208168;208169;208170;208171;208172;208173;208174;208175;208176;208177;208178;208179;208180;208181;208182;208183;208184;208185;208186;208187;208188;208189;208190;208191;208192;208193;212769;212770;212771;212772;212773;2…	1800;1950;1969;3576;3583;5179;5524;14740;16179;19450;21276;22683;24563;27239;30989;34938;36275;36575;40237;42965;46687;55999;57070;64197;65243;69734;75623;76774;77854;85692;89567;92209;93435;96622;100317;102362;104755;105560;106970;108910;109042;110664;112050;112121;115108;118189;118513;123981;124349;132779;135200;137427;141354;142345;153056;159784;162703;163454;163889;165377;165668;168981;169428…	442;443;444;445;446;447;448;449;450;451;452;453;454;455;456;457;458;459;460;461;462;463;464;465	42;164;201;338;368;373;441;495;581;791;809;990;1015;1129;1141;1181;1199;1274;1347;1400;1407;1408;1563;1604
P01031;CON__Q1A7A4	P01031	49;6	49;6	49;6	Complement C5;Complement C5 beta chain;Complement C5 alpha chain;C5a anaphylatoxin;Complement C5 alpha chain	C5	sp|P01031|CO5_HUMAN Complement C5 OS=Homo sapiens OX=9606 GN=C5 PE=1 SV=4	2	49	49	49	7	8	8	41	37	39	34	27	27	8	5	5	21	24	24	8	8	7	8	8	6	9	10	6	10	7	9	9	9	22	9	8	15	7	8	8	41	37
Q5H9A7;P01033;Q5H9B4;Q5H9B5	Q5H9A7;P01033;Q5H9B4;Q5H9B5	2;2;1;1	2;2;1;1	2;2;1;1	Metalloproteinase inhibitor 1	TIMP1	tr|Q5H9A7|Q5H9A7_HUMAN Metalloproteinase inhibitor 1 OS=Homo sapiens OX=9606 GN=TIMP1 PE=1 SV=1;sp|P01033|TIMP1_HUMAN Metalloproteinase inhibitor 1 OS=Homo sapiens OX=9606 GN=TIMP1 PE=1 SV=1;tr|Q5H9B4|Q5H9B4_HUMAN Metalloproteinase inhibitor 1 (Fragment) O	4	2	2	2	0	0	0	1	2	2	0	0	0	0	0	0	0	0	0	2	2	2	0	0	0	0	0	0	0	0	0	0	0	0	0	0	0	0	0	0	1	2
P01034	P01034	4	4	4	Cystatin-C	CST3	sp|P01034|CYTC_HUMAN Cystatin-C OS=Homo sapiens OX=9606 GN=CST3 PE=1 SV=1	1	4	4	4	0	0	0	1	1	2	0	0	0	1	1	0	0	0	0	4	4	4	2	2	0	0	1	0	1	1	1	3	3	4	0	0	0	0	0	0	1	1
P01037;P01036	P01037;P01036	1;1	1;1	1;1	Cystatin-SN;Cystatin-S	CST1;CST4	sp|P01037|CYTN_HUMAN Cystatin-SN OS=Homo sapiens OX=9606 GN=CST1 PE=1 SV=3;sp|P01036|CYTS_HUMAN Cystatin-S OS=Homo sapiens OX=9606 GN=CST4 PE=1 SV=3	2	1	1	1	0	0	0	0	0	0	0	0	0	0	0	0	0	0	0	0	0	0	0	0	0	1	0	0	0	0	0	0	0	0	0	0	0	0	0	0	0	0
P01042;REV__CON__P01045-1;CON__P01045-1;REV__CON__Q2KJ62;REV__CON__P01044-1;CON__Q2KJ62;CON__P01044-1;REV__P01042	P01042	36;1;1;1;1;1;1;1	36;1;1;1;1;1;1;1	16;1;1;1;1;1;1;1	Kininogen-1;Kininogen-1 heavy chain;T-kinin;Bradykinin;Lysyl-bradykinin;Kininogen-1 light chain;Low molecular weight growth-promoting factor	KNG1	sp|P01042|KNG1_HUMAN Kininogen-1 OS=Homo sapiens OX=9606 GN=KNG1 PE=1 SV=2	8	36	36	16	12	13	16	7	9	7	8	7	8	26	27	19	11	10	13	18	18	19	18	21	18	14	15	18	10	8	9	9	11	11	12	10	11	12	13	16	7	9
P01042-2;P01042-3	P01042-2;P01042-3	21;18	1;1	1;1	Kininogen-1;Kininogen-1 heavy chain;T-kinin;Bradykinin;Lysyl-bradykinin;Kininogen-1 light chain;Low molecular weight growth-promoting factor	KNG1	sp|P01042-2|KNG1_HUMAN Isoform LMW of Kininogen-1 OS=Homo sapiens OX=9606 GN=KNG1;sp|P01042-3|KNG1_HUMAN Isoform 3 of Kininogen-1 OS=Homo sapiens OX=9606 GN=KNG1	2	21	1	1	8	8	9	7	7	7	6	5	5	15	12	11	7	7	9	13	13	12	13	15	14	9	9	9	7	6	6	6	7	7	8	7	7	0	0	0	0	0
P01116-2;P01116;P01111	P01116-2;P01116	4;3;1	4;3;1	4;3;1	GTPase KRas;GTPase KRas, N-terminally processed	KRAS	sp|P01116-2|RASK_HUMAN Isoform 2B of GTPase KRas OS=Homo sapiens OX=9606 GN=KRAS;sp|P01116|RASK_HUMAN GTPase KRas OS=Homo sapiens OX=9606 GN=KRAS PE=1 SV=1	3	4	4	4	0	0	0	0	0	0	0	0	0	2	2	3	0	0	0	0	1	1	2	3	2	0	2	1	2	4	3	0	0	1	1	1	1	0	0	0	0	0
P01275	P01275	1	1	1	Glucagon;Glicentin;Glicentin-related polypeptide;Oxyntomodulin;Glucagon;Glucagon-like peptide 1;Glucagon-like peptide 1(7-37);Glucagon-like peptide 1(7-36);Glucagon-like peptide 2	GCG	sp|P01275|GLUC_HUMAN Glucagon OS=Homo sapiens OX=9606 GN=GCG PE=1 SV=3	1	1	1	1	0	0	0	0	0	0	0	0	0	0	0	0	0	0	0	0	0	0	0	0	0	0	0	0	0	0	0	1	0	0	0	1	1	0	0	0	0	0
P04432;P01597;A0A0C4DH73;P01611	P04432;P01597;A0A0C4DH73;P01611	2;2;1;1	2;2;1;1	1;1;0;0	Ig kappa chain V-I region Daudi;Ig kappa chain V-I region DEE;Ig kappa chain V-I region Wes	IGKV1-12	sp|P04432|KVD39_HUMAN Immunoglobulin kappa variable 1D-39 OS=Homo sapiens OX=9606 GN=IGKV1D-39 PE=3 SV=2;sp|P01597|KV139_HUMAN Immunoglobulin kappa variable 1-39 OS=Homo sapiens OX=9606 GN=IGKV1-39 PE=1 SV=2;sp|A0A0C4DH73|KV112_HUMAN Immunoglobulin kappa v	4	2	2	1	1	0	0	0	0	0	2	2	2	0	0	1	0	0	0	1	1	0	0	0	0	0	0	0	2	2	2	0	0	0	0	0	0	1	0	0	0	0
P01599	P01599	2	1	1	Ig kappa chain V-I region Gal		sp|P01599|KV117_HUMAN Immunoglobulin kappa variable 1-17 OS=Homo sapiens OX=9606 GN=IGKV1-17 PE=1 SV=2	1	2	1	1	1	1	0	2	2	2	1	1	1	1	1	1	0	0	0	1	2	2	0	2	0	1	1	1	2	2	2	1	1	1	1	1	1	0	0	0	1	1
P01602	P01602	2	2	2	Ig kappa chain V-I region HK102	IGKV1-5	sp|P01602|KV105_HUMAN Immunoglobulin kappa variable 1-5 OS=Homo sapiens OX=9606 GN=IGKV1-5 PE=1 SV=2	1	2	2	2	1	1	1	1	1	1	2	1	1	2	1	1	1	1	1	1	1	1	0	1	0	0	0	0	1	1	1	1	0	1	1	1	1	1	1	1	1	1
P01619	P01619	4	4	2	Ig kappa chain V-III region B6		sp|P01619|KV320_HUMAN Immunoglobulin kappa variable 3-20 OS=Homo sapiens OX=9606 GN=IGKV3-20 PE=1 SV=2	1	4	4	2	1	2	2	2	2	1	3	2	2	4	4	3	2	1	2	3	3	2	1	1	1	3	2	3	3	3	4	1	1	2	4	2	3	1	2	2	2	2
P01624;A0A0C4DH90;A0A0C4DH55;A0A075B6H7	P01624;A0A0C4DH90;A0A0C4DH55	3;2;2;1	3;2;2;1	1;1;1;1	Ig kappa chain V-III region POM	IGKV3OR2-268;IGKV3D-7	sp|P01624|KV315_HUMAN Immunoglobulin kappa variable 3-15 OS=Homo sapiens OX=9606 GN=IGKV3-15 PE=1 SV=2;tr|A0A0C4DH90|A0A0C4DH90_HUMAN Immunoglobulin kappa variable 3/OR2-268 (non-functional) (Fragment) OS=Homo sapiens OX=9606 GN=IGKV3OR2-268 PE=4 SV=5;sp|A	4	3	3	1	2	1	1	0	0	0	2	2	2	2	2	2	1	0	0	3	2	1	2	2	2	2	2	2	2	3	2	0	0	0	2	2	2	2	1	1	0	0
P01700;P01699	P01700;P01699	2;1	2;1	2;1	Ig lambda chain V-I region HA;Ig lambda chain V-I region VOR		sp|P01700|LV147_HUMAN Immunoglobulin lambda variable 1-47 OS=Homo sapiens OX=9606 GN=IGLV1-47 PE=1 SV=2;sp|P01699|LV144_HUMAN Immunoglobulin lambda variable 1-44 OS=Homo sapiens OX=9606 GN=IGLV1-44 PE=1 SV=2	2	2	2	2	1	1	1	1	1	1	1	1	1	1	1	1	1	1	1	1	1	1	1	1	0	1	0	0	2	2	1	0	0	1	1	1	1	1	1	1	1	1
P01701	P01701	1	1	1	Ig lambda chain V-I region NEW		sp|P01701|LV151_HUMAN Immunoglobulin lambda variable 1-51 OS=Homo sapiens OX=9606 GN=IGLV1-51 PE=1 SV=2	1	1	1	1	1	1	1	1	1	1	1	1	1	1	1	1	1	1	1	1	1	1	1	1	1	0	1	0	1	1	1	1	1	1	1	1	1	1	1	1	1	1
P01705	P01705	1	1	1	Ig lambda chain V-II region NEI		sp|P01705|LV223_HUMAN Immunoglobulin lambda variable 2-23 OS=Homo sapiens OX=9606 GN=IGLV2-23 PE=1 SV=2	1	1	1	1	0	0	0	0	0	0	0	1	1	1	0	0	0	1	1	0	1	0	0	0	0	0	0	0	1	0	0	0	0	0	1	0	1	0	0	0	0	0
P01706	P01706	1	1	1	Ig lambda chain V-II region BOH		sp|P01706|LV211_HUMAN Immunoglobulin lambda variable 2-11 OS=Homo sapiens OX=9606 GN=IGLV2-11 PE=1 SV=2	1	1	1	1	1	1	1	0	0	0	1	0	0	1	1	1	1	0	0	0	0	1	0	0	0	1	1	0	1	1	1	0	0	0	1	1	1	1	1	1	0	0
P01709	P01709	1	1	1	Ig lambda chain V-II region MGC		sp|P01709|LV208_HUMAN Immunoglobulin lambda variable 2-8 OS=Homo sapiens OX=9606 GN=IGLV2-8 PE=1 SV=2	1	1	1	1	0	0	0	0	0	0	1	0	0	1	1	1	0	1	1	1	1	1	1	0	0	0	0	1	1	1	1	1	0	0	1	1	1	0	0	0	0	0
P01714	P01714	2	2	2	Ig lambda chain V-III region SH		sp|P01714|LV319_HUMAN Immunoglobulin lambda variable 3-19 OS=Homo sapiens OX=9606 GN=IGLV3-19 PE=1 SV=2	1	2	2	2	0	0	0	0	0	0	1	1	0	1	1	1	0	1	1	1	1	0	0	0	1	1	1	2	2	2	2	0	1	1	1	1	1	0	0	0	0	0
P01715	P01715	1	1	1	Ig lambda chain V-IV region Bau		sp|P01715|LV301_HUMAN Immunoglobulin lambda variable 3-1 OS=Homo sapiens OX=9606 GN=IGLV3-1 PE=1 SV=2	1	1	1	1	0	0	0	0	0	0	1	1	0	0	0	0	0	0	0	0	0	0	0	0	0	0	0	0	1	0	1	0	0	0	0	1	1	0	0	0	0	0
P01717;P01718	P01717;P01718	3;2	3;2	2;1	Ig lambda chain V-IV region Hil;Ig lambda chain V-IV region Kern		sp|P01717|LV325_HUMAN Immunoglobulin lambda variable 3-25 OS=Homo sapiens OX=9606 GN=IGLV3-25 PE=1 SV=2;sp|P01718|LV327_HUMAN Immunoglobulin lambda variable 3-27 OS=Homo sapiens OX=9606 GN=IGLV3-27 PE=1 SV=2	2	3	3	2	3	3	2	1	1	1	1	3	3	3	2	2	1	1	1	1	1	2	1	2	1	2	2	1	2	2	2	0	0	2	3	2	2	3	3	2	1	1
P01721	P01721	1	1	1	Ig lambda chain V-VI region AR		sp|P01721|LV657_HUMAN Immunoglobulin lambda variable 6-57 OS=Homo sapiens OX=9606 GN=IGLV6-57 PE=1 SV=2	1	1	1	1	0	0	0	0	0	0	1	1	1	1	1	1	0	1	1	0	0	0	0	0	0	0	1	0	1	1	1	0	0	0	0	0	0	0	0	0	0	0
P01742;A0A0B4J2H0	P01742;A0A0B4J2H0	3;2	3;2	2;1	Ig heavy chain V-I region EU	IGHV1-69-2	sp|P01742|HV169_HUMAN Immunoglobulin heavy variable 1-69 OS=Homo sapiens OX=9606 GN=IGHV1-69 PE=1 SV=2;sp|A0A0B4J2H0|HV69D_HUMAN Immunoglobulin heavy variable 1-69D OS=Homo sapiens OX=9606 GN=IGHV1-69D PE=1 SV=1	2	3	3	2	0	0	0	0	0	0	2	1	1	0	1	1	0	0	0	1	1	1	0	0	0	0	0	0	2	1	2	0	0	0	0	0	0	0	0	0	0	0
P01743	P01743	2	1	1	Ig heavy chain V-I region HG3		sp|P01743|HV146_HUMAN Immunoglobulin heavy variable 1-46 OS=Homo sapiens OX=9606 GN=IGHV1-46 PE=1 SV=2	1	2	1	1	0	0	0	0	0	0	1	0	0	1	0	0	0	0	0	1	1	1	0	0	0	1	1	0	2	0	2	0	0	0	0	1	0	0	0	0	0	0
P01764	P01764	3	1	1	Ig heavy chain V-III region 23	IGHV3-23	sp|P01764|HV323_HUMAN Immunoglobulin heavy variable 3-23 OS=Homo sapiens OX=9606 GN=IGHV3-23 PE=1 SV=2	1	3	1	1	1	1	1	1	0	1	1	2	1	1	1	1	1	2	1	1	2	2	1	1	1	0	1	1	2	1	3	1	1	1	1	1	2	0	0	0	0	0
P01772	P01772	4	1	1	Ig heavy chain V-III region KOL		sp|P01772|HV333_HUMAN Immunoglobulin heavy variable 3-33 OS=Homo sapiens OX=9606 GN=IGHV3-33 PE=1 SV=2	1	4	1	1	1	1	1	1	0	1	2	1	3	1	1	1	1	1	1	1	1	1	1	1	1	0	1	1	2	3	4	1	1	1	1	1	1	0	0	0	0	0
P01780;A0A0B4J1V1;P01763;P01762	P01780;A0A0B4J1V1;P01763;P01762	4;2;2;2	3;1;1;1	2;0;0;0	Ig heavy chain V-III region JON;Ig heavy chain V-III region WEA;Ig heavy chain V-III region TRO	IGHV3-21	sp|P01780|HV307_HUMAN Immunoglobulin heavy variable 3-7 OS=Homo sapiens OX=9606 GN=IGHV3-7 PE=1 SV=2;sp|A0A0B4J1V1|HV321_HUMAN Immunoglobulin heavy variable 3-21 OS=Homo sapiens OX=9606 GN=IGHV3-21 PE=1 SV=1;sp|P01763|HV348_HUMAN Immunoglobulin heavy varia	4	4	3	2	2	2	2	1	1	1	4	3	4	3	2	2	2	1	0	2	2	2	1	2	2	2	2	2	2	4	3	0	0	2	2	2	3	2	2	2	1	1
P01817	P01817	1	1	1	Ig heavy chain V-II region MCE		sp|P01817|HV205_HUMAN Immunoglobulin heavy variable 2-5 OS=Homo sapiens OX=9606 GN=IGHV2-5 PE=1 SV=2	1	1	1	1	0	0	0	0	0	0	0	0	0	0	0	0	0	0	0	0	0	0	0	0	0	0	0	0	1	0	1	0	0	0	0	0	0	0	0	0	0	0
P01833	P01833	2	2	2	Polymeric immunoglobulin receptor;Secretory component	PIGR	sp|P01833|PIGR_HUMAN Polymeric immunoglobulin receptor OS=Homo sapiens OX=9606 GN=PIGR PE=1 SV=4	1	2	2	2	0	0	0	0	0	0	0	0	1	2	0	2	0	0	0	0	0	0	0	0	0	1	0	0	1	1	0	0	0	0	0	1	0	0	0	0	0	0
P01834	P01834	9	9	9	Ig kappa chain C region	IGKC	sp|P01834|IGKC_HUMAN Immunoglobulin kappa constant OS=Homo sapiens OX=9606 GN=IGKC PE=1 SV=2	1	9	9	9	3	4	4	3	3	3	4	5	5	4	4	4	3	3	3	4	4	4	4	3	4	4	4	4	7	8	8	4	3	3	3	3	4	3	4	4	3	3
P01891;A0A1W2PP29;A0A1W2PQZ3;A0A1W2PQE2	P01891	10;1;1;1	1;0;0;0	1;0;0;0	HLA class I histocompatibility antigen, A-68 alpha chain	HLA-A	sp|P01891|1A68_HUMAN HLA class I histocompatibility antigen, A-68 alpha chain OS=Homo sapiens OX=9606 GN=HLA-A PE=1 SV=4	4	10	1	1	1	2	1	1	1	2	0	0	0	5	7	7	1	0	0	0	0	0	6	6	6	4	7	4	7	5	6	0	1	0	5	4	5	0	0	0	0	0
P02042;E9PFT6;E9PEW8	P02042;E9PFT6;E9PEW8	8;6;5	3;2;2	3;2;2	Hemoglobin subunit delta	HBD	sp|P02042|HBD_HUMAN Hemoglobin subunit delta OS=Homo sapiens OX=9606 GN=HBD PE=1 SV=2;tr|E9PFT6|E9PFT6_HUMAN Hemoglobin subunit delta OS=Homo sapiens OX=9606 GN=HBD PE=1 SV=1;tr|E9PEW8|E9PEW8_HUMAN Hemoglobin subunit delta (Fragment) OS=Homo sapiens OX=960	3	8	3	3	4	4	4	4	3	3	5	5	5	6	7	6	5	5	5	1	3	1	5	5	5	6	6	7	6	7	7	5	5	4	4	4	4	0	0	0	0	0
P02549-2;P02549	P02549-2;P02549	66;66	66;66	66;66	Spectrin alpha chain, erythrocytic 1	SPTA1	sp|P02549-2|SPTA1_HUMAN Isoform 2 of Spectrin alpha chain, erythrocytic 1 OS=Homo sapiens OX=9606 GN=SPTA1;sp|P02549|SPTA1_HUMAN Spectrin alpha chain, erythrocytic 1 OS=Homo sapiens OX=9606 GN=SPTA1 PE=1 SV=5	2	66	66	66	1	0	1	0	0	0	0	0	0	39	43	41	0	0	1	0	0	0	0	0	1	27	33	32	39	39	37	0	0	0	6	10	3	1	0	1	0	0
P02647;F8W696	P02647;F8W696	35;29	35;29	34;28	Apolipoprotein A-I;Proapolipoprotein A-I;Truncated apolipoprotein A-I	APOA1	sp|P02647|APOA1_HUMAN Apolipoprotein A-I OS=Homo sapiens OX=9606 GN=APOA1 PE=1 SV=1;tr|F8W696|F8W696_HUMAN Apolipoprotein A-I OS=Homo sapiens OX=9606 GN=APOA1 PE=1 SV=1	2	35	35	34	20	22	23	20	22	20	20	23	22	20	20	20	32	32	31	28	27	27	19	18	18	22	21	23	19	20	19	26	27	28	24	24	24	20	22	23	20	22
;224837;224838;224839;224840;224841;224842;224843;224844;224845;224846;224847;224848;224849;224850;224851;224852;224853;224854;224855;224856;224857;224858;224859;224860;224861;224862;224863;224864;224865;224866;224867;224868;224869;224870;224871;224872;224873;224874;224875;224876;224877;224878;224879;224880;224881;224882;224883;224884;224885;224886;224887;224888;224889;224890;224891;224892;224893…	4075;7148;9446;9454;17074;17410;28861;29336;35162;43721;60042;62380;94792;118972;119547;122381;127239;127244;129505;130072;136750;138337;138437;162475;169485;170939;172708;198889;213694;219114;224923;224942;225871;226205;234138	492;493;494	110;136;172
P02649;H0Y7L5;E9PEV4;E7ERP7;CON__Q03247	P02649;H0Y7L5;E9PEV4;E7ERP7	31;22;19;19;4	31;22;19;19;4	31;22;19;19;4	Apolipoprotein E	APOE	sp|P02649|APOE_HUMAN Apolipoprotein E OS=Homo sapiens OX=9606 GN=APOE PE=1 SV=1;tr|H0Y7L5|H0Y7L5_HUMAN Apolipoprotein E (Fragment) OS=Homo sapiens OX=9606 GN=APOE PE=1 SV=2;tr|E9PEV4|E9PEV4_HUMAN Apolipoprotein E (Fragment) OS=Homo sapiens OX=9606 GN=APOE	5	31	31	31	15	16	16	23	23	20	12	14	12	16	16	13	21	20	20	23	23	23	24	22	23	21	23	23	26	22	24	24	26	23	20	20	21	15	16	16	23	23
V9GYM3;P02652;V9GYE3;V9GYG9;V9GYC1;V9GYS1	V9GYM3;P02652;V9GYE3;V9GYG9	5;5;4;3;2;2	5;5;4;3;2;2	5;5;4;3;2;2	Apolipoprotein A-II;Proapolipoprotein A-II;Truncated apolipoprotein A-II	APOA2	tr|V9GYM3|V9GYM3_HUMAN Apolipoprotein A-II OS=Homo sapiens OX=9606 GN=APOA2 PE=1 SV=1;sp|P02652|APOA2_HUMAN Apolipoprotein A-II OS=Homo sapiens OX=9606 GN=APOA2 PE=1 SV=1;tr|V9GYE3|V9GYE3_HUMAN Apolipoprotein A-II OS=Homo sapiens OX=9606 GN=APOA2 PE=1 SV=1	6	5	5	5	5	3	4	4	3	3	5	4	4	4	4	4	4	5	5	5	5	5	5	4	4	5	5	4	5	5	4	3	3	5	5	5	4	5	3	4	4	3
P02671;A0A087WUA0;CON__P02672	P02671	53;12;2	53;12;2	5;0;0	Fibrinogen alpha chain;Fibrinopeptide A;Fibrinogen alpha chain	FGA	sp|P02671|FIBA_HUMAN Fibrinogen alpha chain OS=Homo sapiens OX=9606 GN=FGA PE=1 SV=2	3	53	53	5	44	40	42	32	33	32	25	25	26	30	27	27	30	33	34	46	42	43	23	24	25	16	18	25	25	24	20	45	43	43	36	35	37	44	40	42	32	33
7367;197368;197369;197370;197371;197372;197373;197374;197375;197376;197377;197378;197379;197380;197381;197382;197383;197384;197385;197386;197387;197388;197389;197390;197391;197392;197393;197394;197395;197396;197397;197398;197399;197400;197401;197402;197403;197404;197405;197406;197407;197408;197409;197410;197411;197412;197413;197414;197415;197416;197417;197418;197419;197420;197421;197422;197423;19…	11970;15310;34878;35593;43335;61435;61488;63086;64412;76936;77730;77734;77998;80071;81955;86872;90069;90153;97673;100551;124562;145341;145427;145475;146243;148339;156681;156828;157343;157984;162971;163487;164279;164314;165933;166068;167219;170212;170252;171560;172971;178387;179084;193511;193519;197362;207712;207735;208385;208555;213154;224161;228614	501;502;503;504;505;506;507;508	110;226;254;257;259;495;536;603
P02671-2	P02671-2	49	1	1	Fibrinogen alpha chain;Fibrinopeptide A;Fibrinogen alpha chain	FGA	sp|P02671-2|FIBA_HUMAN Isoform 2 of Fibrinogen alpha chain OS=Homo sapiens OX=9606 GN=FGA	1	49	1	1	39	36	38	32	33	32	25	25	26	30	27	27	27	31	31	43	40	41	23	24	25	16	18	25	24	23	20	41	42	40	32	32	33	0	0	0	0	0
25;197426;197427;197428;197429;197430;197431;197432;197433;197434;197435;197436;197437;197438;197439;197440;197441;197442;197443;197444;197445;197446;197447;197448;197449;197450;197451;197452;197453;197454;197455;197456;197457;197458;197459;197460;197461;197462;197463;197464;197465;197466;197467;197468;197469;197470;197471;197472;197473;197474;197475;197476;197477;197478;197479;197480;197481;1974…	11970;15310;34878;35593;43335;61435;61488;63086;64412;77730;77734;77998;81955;84474;86872;90069;90153;97673;100551;124562;145341;145427;145475;146243;148339;156828;157343;157984;162971;163487;164279;164314;165933;166068;167219;170212;170252;171560;172971;178387;179084;193511;193519;197362;207712;207735;208385;224161;228614	501;502;503;504;505;506;507;508	110;226;254;257;259;495;536;603
P02675;D6REL8	P02675;D6REL8	39;27	39;27	32;22	Fibrinogen beta chain;Fibrinopeptide B;Fibrinogen beta chain	FGB	sp|P02675|FIBB_HUMAN Fibrinogen beta chain OS=Homo sapiens OX=9606 GN=FGB PE=1 SV=2;tr|D6REL8|D6REL8_HUMAN Fibrinogen beta chain OS=Homo sapiens OX=9606 GN=FGB PE=1 SV=1	2	39	39	32	31	29	30	28	30	29	22	20	21	18	20	20	23	22	21	30	28	30	20	18	19	15	19	18	24	16	16	32	33	30	27	24	24	31	29	30	28	30
59044;159045;159046;159047;159048;159049;159050;159051;159052;159053;159054;159055;159056;159057;159058;159059;159060;159061;159062;159063;159064;159065;159066;159067;159068;159069;159070;159071;159072;159073;159074;159075;159076;159077;159078;159079;159080;159081;159082;159083;159084;159085;159086;159087;159088;159089;159090;159091;159092;159093;159094;159095;159096;159097;159098;159099;159100;1…	7593;21453;31918;32009;32348;45455;46020;48014;48059;81569;81823;84071;90819;95352;98862;111741;117001;117054;123892;147385;147908;148036;159183;161749;162774;168724;168733;170491;177238;178308;178309;184930;203063;203357;203395;203812;232459;242211;245006	509;510;511;512;513;514;515;516;517;518;519	148;220;254;272;335;344;397;403;456;468;477
P02679;C9JC84;P02679-2;C9JEU5	P02679;C9JC84;P02679-2;C9JEU5	29;28;28;27	29;28;28;27	20;20;19;19	Fibrinogen gamma chain	FGG	sp|P02679|FIBG_HUMAN Fibrinogen gamma chain OS=Homo sapiens OX=9606 GN=FGG PE=1 SV=3;tr|C9JC84|C9JC84_HUMAN Fibrinogen gamma chain OS=Homo sapiens OX=9606 GN=FGG PE=1 SV=1;sp|P02679-2|FIBG_HUMAN Isoform Gamma-A of Fibrinogen gamma chain OS=Homo sapiens OX=	4	29	29	20	23	22	22	23	23	24	18	19	20	18	18	18	22	20	21	24	24	26	17	18	14	17	17	18	22	14	18	25	22	25	19	21	20	23	22	22	23	23
P02730;P02730-2;A0A0A0MS98	P02730;P02730-2;A0A0A0MS98	29;28;18	29;28;18	29;28;18	Band 3 anion transport protein	SLC4A1	sp|P02730|B3AT_HUMAN Band 3 anion transport protein OS=Homo sapiens OX=9606 GN=SLC4A1 PE=1 SV=3;sp|P02730-2|B3AT_HUMAN Isoform 2 of Band 3 anion transport protein OS=Homo sapiens OX=9606 GN=SLC4A1;tr|A0A0A0MS98|A0A0A0MS98_HUMAN Band 3 anion transport prote	3	29	29	29	0	1	0	0	0	0	0	0	0	23	24	22	1	2	1	0	0	0	9	13	15	22	22	20	22	20	19	0	0	0	11	8	6	0	1	0	0	0
P02741;Q5VVP7;P02741-2;C9JRE9	P02741;Q5VVP7;P02741-2	6;3;3;2	6;3;3;2	6;3;3;2	C-reactive protein;C-reactive protein(1-205)	CRP	sp|P02741|CRP_HUMAN C-reactive protein OS=Homo sapiens OX=9606 GN=CRP PE=1 SV=1;tr|Q5VVP7|Q5VVP7_HUMAN C-reactive protein OS=Homo sapiens OX=9606 GN=CRP PE=1 SV=1;sp|P02741-2|CRP_HUMAN Isoform 2 of C-reactive protein OS=Homo sapiens OX=9606 GN=CRP	4	6	6	6	6	6	6	1	0	1	5	5	5	2	1	1	1	0	0	5	6	4	0	0	0	0	0	1	3	2	4	4	3	5	6	6	6	6	6	6	1	0
P02743	P02743	6	6	6	Serum amyloid P-component;Serum amyloid P-component(1-203)	APCS	sp|P02743|SAMP_HUMAN Serum amyloid P-component OS=Homo sapiens OX=9606 GN=APCS PE=1 SV=2	1	6	6	6	2	1	1	1	0	0	6	6	6	3	1	1	2	4	4	2	3	3	0	0	1	3	3	3	1	1	1	5	4	3	3	4	6	2	1	1	1	0
P02745;X6RLJ0	P02745;X6RLJ0	8;5	8;5	8;5	Complement C1q subcomponent subunit A	C1QA	sp|P02745|C1QA_HUMAN Complement C1q subcomponent subunit A OS=Homo sapiens OX=9606 GN=C1QA PE=1 SV=2;tr|X6RLJ0|X6RLJ0_HUMAN Complement C1q subcomponent subunit A (Fragment) OS=Homo sapiens OX=9606 GN=C1QA PE=1 SV=7	2	8	8	8	2	2	2	7	7	7	2	2	2	6	5	5	2	3	2	5	6	7	7	7	6	7	8	7	7	7	7	4	2	5	4	3	3	2	2	2	7	7
P02747	P02747	8	8	8	Complement C1q subcomponent subunit C	C1QC	sp|P02747|C1QC_HUMAN Complement C1q subcomponent subunit C OS=Homo sapiens OX=9606 GN=C1QC PE=1 SV=3	1	8	8	8	2	4	3	6	6	6	3	3	3	4	4	4	2	1	1	7	6	6	7	7	7	6	7	7	7	5	6	4	4	4	4	4	4	2	4	3	6	6
P02748;CON__Q3MHN2	P02748	17;3	17;3	17;3	Complement component C9;Complement component C9a;Complement component C9b	C9	sp|P02748|CO9_HUMAN Complement component C9 OS=Homo sapiens OX=9606 GN=C9 PE=1 SV=2	2	17	17	17	8	12	9	4	7	4	6	11	10	8	5	7	15	15	15	10	12	9	5	5	5	1	3	1	9	6	9	10	9	8	9	8	9	8	12	9	4	7
P02749;J3QRN2;J3QLI0;J3KS17;CON__P17690	P02749;J3QRN2	8;5;2;1;1	8;5;2;1;1	8;5;2;1;1	Beta-2-glycoprotein 1	APOH	sp|P02749|APOH_HUMAN Beta-2-glycoprotein 1 OS=Homo sapiens OX=9606 GN=APOH PE=1 SV=3;tr|J3QRN2|J3QRN2_HUMAN Beta-2-glycoprotein 1 (Fragment) OS=Homo sapiens OX=9606 GN=APOH PE=1 SV=1	5	8	8	8	2	2	1	2	2	3	2	2	3	4	5	5	1	1	2	7	5	6	5	5	4	3	1	2	5	5	6	2	2	2	1	2	2	2	2	1	2	2
P02750	P02750	10	10	10	Leucine-rich alpha-2-glycoprotein	LRG1	sp|P02750|A2GL_HUMAN Leucine-rich alpha-2-glycoprotein OS=Homo sapiens OX=9606 GN=LRG1 PE=1 SV=2	1	10	10	10	0	0	0	0	0	0	9	8	9	2	0	0	0	0	0	0	0	0	0	0	0	0	0	0	0	0	0	0	0	3	0	0	2	0	0	0	0	0
P02751-8;P02751-14;P02751;P02751-3;P02751-15;P02751-7;P02751-10;P02751-5;P02751-17;P02751-9;P02751-13;P02751-6;P02751-11;P02751-4;P02751-12;H0Y7Z1;P02751-2;P02751-16;H0Y4K8	P02751-8;P02751-14;P02751;P02751-3;P02751-15;P02751-7;P02751-10;P02751-5;P02751-17;P02751-9;P02751-13;P02751-6;P02751-11;P02751-4;P02751-12;H0Y7Z1	52;52;52;52;51;51;50;50;50;50;49;49;48;47;41;30;5;5;4	52;52;52;52;51;51;50;50;50;50;49;49;48;47;41;30;5;5;4	52;52;52;52;51;51;50;50;50;50;49;49;48;47;41;30;5;5;4	Fibronectin;Anastellin;Ugl-Y1;Ugl-Y2;Ugl-Y3	FN1	sp|P02751-8|FINC_HUMAN Isoform 8 of Fibronectin OS=Homo sapiens OX=9606 GN=FN1;sp|P02751-14|FINC_HUMAN Isoform 14 of Fibronectin OS=Homo sapiens OX=9606 GN=FN1;sp|P02751|FINC_HUMAN Fibronectin OS=Homo sapiens OX=9606 GN=FN1 PE=1 SV=4;sp|P02751-3|FINC_HUMAN	19	52	52	52	32	27	28	4	7	9	31	28	31	26	23	25	33	38	36	11	8	6	13	20	13	17	18	13	36	9	2	24	15	22	25	17	22	32	27	28	4	7
Q5VY30;P02753	Q5VY30;P02753	4;4	4;4	4;4	Retinol-binding protein 4;Plasma retinol-binding protein(1-182);Plasma retinol-binding protein(1-181);Plasma retinol-binding protein(1-179);Plasma retinol-binding protein(1-176)	RBP4	tr|Q5VY30|Q5VY30_HUMAN Retinol-binding protein OS=Homo sapiens OX=9606 GN=RBP4 PE=1 SV=2;sp|P02753|RET4_HUMAN Retinol-binding protein 4 OS=Homo sapiens OX=9606 GN=RBP4 PE=1 SV=3	2	4	4	4	1	2	2	0	0	0	3	3	3	1	0	0	0	0	0	0	0	0	0	0	0	0	0	0	0	0	0	1	0	0	0	0	1	1	2	2	0	0
P02760;S4R3Y4;S4R471	P02760;S4R3Y4;S4R471	10;6;5	10;6;5	10;6;5	Protein AMBP;Alpha-1-microglobulin;Inter-alpha-trypsin inhibitor light chain;Trypstatin	AMBP	sp|P02760|AMBP_HUMAN Protein AMBP OS=Homo sapiens OX=9606 GN=AMBP PE=1 SV=1;tr|S4R3Y4|S4R3Y4_HUMAN Protein AMBP OS=Homo sapiens OX=9606 GN=AMBP PE=1 SV=1;tr|S4R471|S4R471_HUMAN Protein AMBP (Fragment) OS=Homo sapiens OX=9606 GN=AMBP PE=1 SV=1	3	10	10	10	7	5	5	7	8	7	4	3	3	3	3	3	4	3	4	5	6	6	4	5	5	1	1	2	5	5	5	3	4	3	5	4	5	7	5	5	7	8
P02763	P02763	8	8	6	Alpha-1-acid glycoprotein 1	ORM1	sp|P02763|A1AG1_HUMAN Alpha-1-acid glycoprotein 1 OS=Homo sapiens OX=9606 GN=ORM1 PE=1 SV=1	1	8	8	6	1	1	1	2	1	1	8	7	8	6	5	5	4	2	5	1	0	1	4	3	3	4	4	2	4	4	3	1	1	7	3	2	6	1	1	1	2	1
P02766;A0A087WV45;A0A087WT59	P02766;A0A087WV45;A0A087WT59	7;5;5	7;5;5	7;5;5	Transthyretin	TTR	sp|P02766|TTHY_HUMAN Transthyretin OS=Homo sapiens OX=9606 GN=TTR PE=1 SV=1;tr|A0A087WV45|A0A087WV45_HUMAN Transthyretin OS=Homo sapiens OX=9606 GN=TTR PE=1 SV=1;tr|A0A087WT59|A0A087WT59_HUMAN Transthyretin OS=Homo sapiens OX=9606 GN=TTR PE=1 SV=1	3	7	7	7	7	7	7	3	2	3	6	6	6	5	5	4	5	4	4	6	6	6	4	5	5	2	3	3	4	5	4	5	5	6	6	6	5	7	7	7	3	2
P02775	P02775	8	8	8	Platelet basic protein;Connective tissue-activating peptide III;TC-2;Connective tissue-activating peptide III(1-81);Beta-thromboglobulin;Neutrophil-activating peptide 2(74);Neutrophil-activating peptide 2(73);Neutrophil-activating peptide 2;TC-1;Neutrophil-activating peptide 2(1-66);Neutrophil-activating peptide 2(1-63)	PPBP	sp|P02775|CXCL7_HUMAN Platelet basic protein OS=Homo sapiens OX=9606 GN=PPBP PE=1 SV=3	1	8	8	8	0	0	0	6	5	6	1	1	1	5	5	5	2	0	1	7	7	6	7	6	5	2	2	2	5	6	5	2	3	2	1	2	3	0	0	0	6	5
P02776;P10720	P02776;P10720	2;2	2;2	2;2	Platelet factor 4;Platelet factor 4, short form;Platelet factor 4 variant;Platelet factor 4 variant(4-74);Platelet factor 4 variant(5-74);Platelet factor 4 variant(6-74)	PF4;PF4V1	sp|P02776|PLF4_HUMAN Platelet factor 4 OS=Homo sapiens OX=9606 GN=PF4 PE=1 SV=2;sp|P10720|PF4V_HUMAN Platelet factor 4 variant OS=Homo sapiens OX=9606 GN=PF4V1 PE=1 SV=1	2	2	2	2	1	1	1	1	1	1	0	1	1	1	1	1	1	1	1	1	1	1	2	2	2	1	1	1	2	1	2	1	1	1	1	1	1	1	1	1	1	1
P02787;F8WCI6;C9JVG0;H7C5E8;C9JB55;F8WC57;F8WEK9;CON__Q2HJF0	P02787	27;4;4;4;3;1;1;1	27;4;4;4;3;1;1;1	27;4;4;4;3;1;1;1	Serotransferrin	TF	sp|P02787|TRFE_HUMAN Serotransferrin OS=Homo sapiens OX=9606 GN=TF PE=1 SV=3	8	27	27	27	8	7	6	7	5	6	21	23	23	15	11	11	8	7	9	5	6	5	10	8	10	8	10	11	11	10	10	5	6	18	9	10	15	8	7	6	7	5
P02790;Q9BS19	P02790;Q9BS19	14;7	14;7	14;7	Hemopexin	HPX	sp|P02790|HEMO_HUMAN Hemopexin OS=Homo sapiens OX=9606 GN=HPX PE=1 SV=2;tr|Q9BS19|Q9BS19_HUMAN Epididymis secretory sperm binding protein OS=Homo sapiens OX=9606 GN=HPX PE=1 SV=1	2	14	14	14	1	4	0	2	2	4	11	10	9	10	8	8	8	7	7	11	10	8	5	4	4	7	6	6	7	5	6	12	11	14	5	8	8	1	4	0	2	2
P03950	P03950	6	6	6	Angiogenin	ANG	sp|P03950|ANGI_HUMAN Angiogenin OS=Homo sapiens OX=9606 GN=ANG PE=1 SV=1	1	6	6	6	0	0	0	2	2	3	0	0	0	2	3	2	0	0	0	0	0	0	4	4	5	2	2	2	5	5	3	2	2	2	0	2	0	0	0	0	2	2
P03951;P03951-2;X6R3B1;D6RB32;H0Y596	P03951;P03951-2	22;20;8;6;2	21;19;8;6;2	21;19;8;6;2	Coagulation factor XI;Coagulation factor XIa heavy chain;Coagulation factor XIa light chain	F11	sp|P03951|FA11_HUMAN Coagulation factor XI OS=Homo sapiens OX=9606 GN=F11 PE=1 SV=1;sp|P03951-2|FA11_HUMAN Isoform 2 of Coagulation factor XI OS=Homo sapiens OX=9606 GN=F11	5	22	21	21	0	0	0	14	12	12	0	1	2	16	18	15	3	3	2	12	14	12	17	16	19	9	9	8	14	14	17	7	5	3	4	3	4	0	0	0	14	12
P04003;A6PVY5;F2Z2V7;CON__Q28065	P04003	15;2;1;1	15;2;1;1	15;2;1;1	C4b-binding protein alpha chain	C4BPA	sp|P04003|C4BPA_HUMAN C4b-binding protein alpha chain OS=Homo sapiens OX=9606 GN=C4BPA PE=1 SV=2	4	15	15	15	12	12	9	3	4	1	5	5	7	5	4	5	7	8	5	4	4	4	5	4	5	4	4	3	7	8	6	5	5	5	13	10	12	12	12	9	3	4
P04004;CON__Q3ZBS7;F5GX75	P04004	28;3;1	28;3;1	24;3;1	Vitronectin;Vitronectin V65 subunit;Vitronectin V10 subunit;Somatomedin-B	VTN	sp|P04004|VTNC_HUMAN Vitronectin OS=Homo sapiens OX=9606 GN=VTN PE=1 SV=1	3	28	28	24	16	17	17	16	16	14	8	9	9	11	11	11	13	13	12	13	14	13	24	23	22	11	13	12	11	10	13	16	16	17	17	17	16	16	17	17	16	16
P04040	P04040	4	4	4	Catalase	CAT	sp|P04040|CATA_HUMAN Catalase OS=Homo sapiens OX=9606 GN=CAT PE=1 SV=3	1	4	4	4	0	0	0	0	0	0	0	0	0	0	1	2	0	0	0	0	0	0	0	0	0	2	3	1	1	1	0	0	0	0	0	0	0	0	0	0	0	0
P04083;Q5T3N1;Q5T3N0	P04083;Q5T3N1;Q5T3N0	4;4;3	4;4;3	4;4;3	Annexin A1;Annexin	ANXA1	sp|P04083|ANXA1_HUMAN Annexin A1 OS=Homo sapiens OX=9606 GN=ANXA1 PE=1 SV=2;tr|Q5T3N1|Q5T3N1_HUMAN Annexin (Fragment) OS=Homo sapiens OX=9606 GN=ANXA1 PE=1 SV=1;tr|Q5T3N0|Q5T3N0_HUMAN Annexin (Fragment) OS=Homo sapiens OX=9606 GN=ANXA1 PE=1 SV=1	3	4	4	4	0	0	0	1	1	1	0	0	0	0	0	0	0	0	0	1	0	2	0	1	0	0	0	0	0	0	0	0	0	0	0	0	0	0	0	0	1	1
P04114;A8MUN2;CON__ENSEMBL:ENSBTAP00000032840	P04114	254;46;3	254;46;3	254;46;3	Apolipoprotein B-100;Apolipoprotein B-48	APOB	sp|P04114|APOB_HUMAN Apolipoprotein B-100 OS=Homo sapiens OX=9606 GN=APOB PE=1 SV=2	3	254	254	254	77	68	70	92	85	89	163	164	160	208	204	201	207	224	207	58	48	24	159	160	163	184	192	191	220	221	223	97	141	129	166	161	167	77	68	70	92	85
03659;103660;103661;103662;103663;103664;103665;103666;103691;103692;103693;103694;103695;103696;103697;103698;103699;103700;103701;103702;103703;103704;103705;103706;103707;103708;103709;103710;103711;103712;103713;103714;103715;103716;103717;103718;103719;103720;103721;103722;103723;103724;104133;104134;104135;104136;104137;104138;104139;104140;104141;104142;104143;104144;104145;104146;104147;1…	474;475;476;477;478;479;480;481;482;483;484;485;486;487;488;489;490;491;492;493;494;495;496;497;498;499;500;501;502;503;504;505;506;507;508;509;510;511;512;513;514;515;516;517;518;519;520;521;522;523;524;525;526;527;528;529;530;531;532;533;534;535;536;537;538;539;540;541;542;543;544;545;546;547;548;549;550;551;552;553;554;555;556;1299;1300;1301;1302;1303;1304;1305;1306;1307;1308;1309;1310;1311;13…
17151;117152;117153;117154;117377;117388;117389;117390;117391;117392;117393;117394;117395;117396;117397;117398;117399;117400;117401;117402;117403;117404;117405;117406;117407;119150;119151;119152;119153;119154;119155;119156;119361;119362;119363;119364;119365;119366;119367;119368;119369;119370;119371;119372;119373;119374;119375;119376;119377;119378;119379;119380;119381;119382;119383;119384;119385;1…
92140;192141;192142;192143;192144;192145;192146;192147;192148;192149;192150;192151;192152;192153;192154;192155;192156;192157;192158;192159;192160;192161;192162;192163;192164;192165;192166;192167;192168;192169;192170;192171;192172;192173;192174;192175;192176;192177;192178;192179;192180;192181;192182;192183;192184;192185;192186;192187;192188;192189;192190;192191;192192;192193;192194;192195;192196;1…	491;1320;2993;3091;4370;6050;6843;12244;12374;12678;15133;15357;16075;17468;17578;17649;17729;17943;20307;21713;23237;23630;24272;24781;25097;25163;25249;28589;28639;30149;32727;33551;33626;38512;44818;48525;49207;49815;50055;52312;56074;59862;60748;61112;63294;64463;65103;65941;67890;68198;69617;70412;70460;72364;73707;73722;73882;74574;74593;75169;75591;77422;79960;84544;84987;86901;87780;88382…	557;558;559;560;561;562;563;564;565;566;567;568;569;570;571;572;573;574;575;576;577;578;579;580;581;582;583;584;585;586;587;588;589;590;591;592;593;594;595;596;597;598;599;600;601;602;603;604;605;606;607;608;609;610;611;612;613	126;278;306;432;495;499;522;564;566;628;750;755;801;812;869;887;901;1049;1058;1150;1189;1206;1221;1234;1266;1465;1587;1682;1717;1742;1743;1749;1881;1900;1905;2042;2178;2358;2422;2508;2523;2526;2597;2668;2679;2843;3007;3267;3280;3421;3458;3596;4011;4013;4268;4548;4552
P04179-4;P04179;F5H3C5;F5H4R2;F5GYZ5;P04179-3;P04179-2;G8JLJ2;G5E9P6;F5GXZ9	P04179-4;P04179;F5H3C5;F5H4R2;F5GYZ5;P04179-3;P04179-2	5;5;4;4;4;4;3;2;1;1	5;5;4;4;4;4;3;2;1;1	5;5;4;4;4;4;3;2;1;1	Superoxide dismutase [Mn], mitochondrial	SOD2	sp|P04179-4|SODM_HUMAN Isoform 4 of Superoxide dismutase [Mn], mitochondrial OS=Homo sapiens OX=9606 GN=SOD2;sp|P04179|SODM_HUMAN Superoxide dismutase [Mn], mitochondrial OS=Homo sapiens OX=9606 GN=SOD2 PE=1 SV=3;tr|F5H3C5|F5H3C5_HUMAN Superoxide dismutase	10	5	5	5	0	0	0	1	2	2	0	0	0	2	4	3	0	0	0	0	0	0	2	3	2	4	3	4	3	2	1	0	0	0	2	2	3	0	0	0	1	2
P04180;J3QSE5;J3QKT0;I3L1Q6;I3L0J6	P04180;J3QSE5;J3QKT0	8;6;4;2;1	8;6;4;2;1	8;6;4;2;1	Phosphatidylcholine-sterol acyltransferase	LCAT	sp|P04180|LCAT_HUMAN Phosphatidylcholine-sterol acyltransferase OS=Homo sapiens OX=9606 GN=LCAT PE=1 SV=1;tr|J3QSE5|J3QSE5_HUMAN Phosphatidylcholine-sterol acyltransferase (Fragment) OS=Homo sapiens OX=9606 GN=LCAT PE=1 SV=1;tr|J3QKT0|J3QKT0_HUMAN Phosphat	5	8	8	8	0	0	0	0	0	0	3	1	2	0	0	0	6	4	7	0	0	0	0	0	0	0	0	0	0	0	0	0	0	0	0	0	0	0	0	0	0	0
P04196	P04196	28	28	28	Histidine-rich glycoprotein	HRG	sp|P04196|HRG_HUMAN Histidine-rich glycoprotein OS=Homo sapiens OX=9606 GN=HRG PE=1 SV=1	1	28	28	28	10	11	11	13	15	16	13	10	10	12	12	10	15	18	17	17	18	18	18	17	18	27	26	26	8	9	8	14	14	14	12	11	13	10	11	11	13	15
P04217;M0R009;P04217-2;CON__Q2KJF1	P04217;M0R009;P04217-2	12;7;7;1	12;7;7;1	12;7;7;1	Alpha-1B-glycoprotein	A1BG	sp|P04217|A1BG_HUMAN Alpha-1B-glycoprotein OS=Homo sapiens OX=9606 GN=A1BG PE=1 SV=4;tr|M0R009|M0R009_HUMAN Alpha-1B-glycoprotein (Fragment) OS=Homo sapiens OX=9606 GN=A1BG PE=1 SV=8;sp|P04217-2|A1BG_HUMAN Isoform 2 of Alpha-1B-glycoprotein OS=Homo sapiens	4	12	12	12	0	3	1	0	0	1	10	10	12	8	3	2	6	3	5	1	1	1	3	2	2	2	3	3	1	2	0	0	1	6	2	1	5	0	3	1	0	0
P04259;CON__P48668;CON__P02538;P02538;P48668;CON__P04259;CON__O95678;O95678;F8W0C6;CON__Q8VED5;CON__P05787;P19013;F8W1U3;P05787;CON__P19013;P05787-2;F8VUG2;CON__Q9H552;CON__Q6ISB0;CON__Q32MB2;CON__Q3SY84;CON__P07744;F8VS61;CON__Q7RTS7;H0YHD9;CON__Q9NSB2;F8W1S1;CON__Q14CN4-1;CON__P08729;Q14CN4-2;Q3SY84;Q7RTS7;Q86Y46;Q14CN4-3;Q14CN4;P08729;Q86Y46-2;CON__Q3KNV1;CON__Q9DCV7;Q9NSB2	P04259;CON__P48668;CON__P02538;P02538;P48668;CON__P04259;CON__O95678;O95678;F8W0C6;CON__Q8VED5	6;5;5;5;5;5;3;3;3;3;2;2;2;2;2;2;2;1;1;1;1;1;1;1;1;1;1;1;1;1;1;1;1;1;1;1;1;1;1;1	1;1;1;1;1;1;0;0;1;0;0;0;0;0;0;0;0;0;0;0;0;0;0;0;0;0;0;0;0;0;0;0;0;0;0;0;0;0;0;0	0;0;0;0;0;0;0;0;0;0;0;0;0;0;0;0;0;0;0;0;0;0;0;0;0;0;0;0;0;0;0;0;0;0;0;0;0;0;0;0	Keratin, type II cytoskeletal 6B;Keratin, type II cytoskeletal 6A;Keratin, type II cytoskeletal 6C;Keratin, type II cytoskeletal 75	KRT6B;KRT6A;KRT6C;KRT75;KRT5	sp|P04259|K2C6B_HUMAN Keratin, type II cytoskeletal 6B OS=Homo sapiens OX=9606 GN=KRT6B PE=1 SV=5;;;sp|P02538|K2C6A_HUMAN Keratin, type II cytoskeletal 6A OS=Homo sapiens OX=9606 GN=KRT6A PE=1 SV=3;sp|P48668|K2C6C_HUMAN Keratin, type II cytoskeletal 6C OS=	40	6	1	0	0	1	0	0	0	0	0	0	0	5	0	0	0	0	0	1	0	0	0	1	2	0	1	0	3	3	4	2	3	2	1	2	1	0	0	0	0	0
P04264;CON__P04264;CON__H-INV:HIT000016045;F8VP67	P04264;CON__P04264	20;19;1;1	20;19;1;1	11;10;0;0	Keratin, type II cytoskeletal 1	KRT1	sp|P04264|K2C1_HUMAN Keratin, type II cytoskeletal 1 OS=Homo sapiens OX=9606 GN=KRT1 PE=1 SV=6;	4	20	20	11	0	8	1	0	1	0	0	0	0	17	6	3	3	1	3	7	1	2	5	5	5	1	8	3	8	10	12	9	13	8	4	12	9	0	8	1	0	1
P04275;P04275-2	P04275	30;3	30;3	30;3	von Willebrand factor;von Willebrand antigen 2	VWF	sp|P04275|VWF_HUMAN von Willebrand factor OS=Homo sapiens OX=9606 GN=VWF PE=1 SV=4	2	30	30	30	8	7	6	1	2	3	1	0	1	14	10	11	3	2	1	0	0	0	7	8	8	13	8	8	15	4	4	0	0	1	10	9	10	8	7	6	1	2
P04406;P04406-2;E7EUT5;O14556	P04406;P04406-2;E7EUT5	17;15;13;1	17;15;13;1	17;15;13;1	Glyceraldehyde-3-phosphate dehydrogenase	GAPDH	sp|P04406|G3P_HUMAN Glyceraldehyde-3-phosphate dehydrogenase OS=Homo sapiens OX=9606 GN=GAPDH PE=1 SV=3;sp|P04406-2|G3P_HUMAN Isoform 2 of Glyceraldehyde-3-phosphate dehydrogenase OS=Homo sapiens OX=9606 GN=GAPDH;tr|E7EUT5|E7EUT5_HUMAN Glyceraldehyde-3-pho	4	17	17	17	7	7	7	13	12	14	0	0	0	10	8	10	7	8	8	10	10	11	16	15	14	8	9	11	10	12	11	13	14	14	8	8	9	7	7	7	13	12
P04430	P04430	1	1	1	Ig kappa chain V-I region BAN		sp|P04430|KV116_HUMAN Immunoglobulin kappa variable 1-16 OS=Homo sapiens OX=9606 GN=IGKV1-16 PE=1 SV=2	1	1	1	1	0	0	0	0	0	0	0	0	1	0	0	0	1	0	0	0	1	0	0	0	0	0	0	0	0	0	1	0	0	0	0	0	0	0	0	0	0	0
P04792;F8WE04;C9J3N8	P04792;F8WE04	8;4;1	8;4;1	8;4;1	Heat shock protein beta-1	HSPB1	sp|P04792|HSPB1_HUMAN Heat shock protein beta-1 OS=Homo sapiens OX=9606 GN=HSPB1 PE=1 SV=2;tr|F8WE04|F8WE04_HUMAN Heat shock protein beta-1 OS=Homo sapiens OX=9606 GN=HSPB1 PE=1 SV=1	3	8	8	8	0	1	0	1	1	0	0	0	0	2	4	4	2	2	2	2	0	2	0	1	0	2	2	4	3	1	2	6	8	4	1	3	2	0	1	0	1	1
P04843;F8WF32;B7Z4L4	P04843;F8WF32	9;5;4	9;5;4	9;5;4	Dolichyl-diphosphooligosaccharide--protein glycosyltransferase subunit 1	RPN1	sp|P04843|RPN1_HUMAN Dolichyl-diphosphooligosaccharide--protein glycosyltransferase subunit 1 OS=Homo sapiens OX=9606 GN=RPN1 PE=1 SV=1;tr|F8WF32|F8WF32_HUMAN Dolichyl-diphosphooligosaccharide--protein glycosyltransferase subunit 1 OS=Homo sapiens OX=9606	3	9	9	9	0	0	0	0	0	0	0	0	0	5	6	4	0	0	0	0	0	0	2	3	2	4	4	4	2	0	0	0	0	0	1	0	0	0	0	0	0	0
P04844-2;P04844;H0Y5M1;Q5JYR4;Q5JYR7;Q5JYR3	P04844-2;P04844;H0Y5M1;Q5JYR4;Q5JYR7	4;4;2;2;2;1	4;4;2;2;2;1	2;2;2;0;0;1	Dolichyl-diphosphooligosaccharide--protein glycosyltransferase subunit 2	RPN2	sp|P04844-2|RPN2_HUMAN Isoform 2 of Dolichyl-diphosphooligosaccharide--protein glycosyltransferase subunit 2 OS=Homo sapiens OX=9606 GN=RPN2;sp|P04844|RPN2_HUMAN Dolichyl-diphosphooligosaccharide--protein glycosyltransferase subunit 2 OS=Homo sapiens OX=96	6	4	4	2	0	0	0	2	1	1	0	0	0	3	2	2	0	0	0	0	0	0	3	3	3	3	3	2	2	0	0	0	0	0	0	1	1	0	0	0	2	1
P04899;P04899-4;P04899-5;P04899-2;P04899-3;P04899-6;P63096;P63096-2;P09471-2;A0A3B3ITM0;P09471;A0A1W2PRE1;A0A3B3IUA8;A0A087WZE5;Q5JWF2-2;A0A1W2PRJ7;Q5JWD1;H0Y7E8;A0A1W2PP38;A0A087WTB6;A2A2R6;P19087;Q5JWE9;P63092-4;H0Y7F4;A0A1W2PQK2;H3BTM2;P38405-2;A0A1W2PS82;P63092;P11488;A8MTJ3;P63092-3;P63092-2;P38405;Q5JWF2	P04899;P04899-4;P04899-5;P04899-2;P04899-3;P04899-6	13;12;12;12;12;12;5;4;4;3;2;1;1;1;1;1;1;1;1;1;1;1;1;1;1;1;1;1;1;1;1;1;1;1;1;1	13;12;12;12;12;12;5;4;4;3;2;1;1;1;1;1;1;1;1;1;1;1;1;1;1;1;1;1;1;1;1;1;1;1;1;1	9;9;9;9;9;9;1;1;1;1;0;0;0;0;0;0;0;0;0;0;0;0;0;0;0;0;0;0;0;0;0;0;0;0;0;0	Guanine nucleotide-binding protein G(i) subunit alpha-2	GNAI2	sp|P04899|GNAI2_HUMAN Guanine nucleotide-binding protein G(i) subunit alpha-2 OS=Homo sapiens OX=9606 GN=GNAI2 PE=1 SV=3;sp|P04899-4|GNAI2_HUMAN Isoform sGi2 of Guanine nucleotide-binding protein G(i) subunit alpha-2 OS=Homo sapiens OX=9606 GN=GNAI2;sp|P04	36	13	13	9	0	0	0	1	3	3	0	0	0	8	11	10	0	0	0	0	0	0	5	6	6	8	8	9	4	1	2	0	0	0	4	5	4	0	0	0	1	3
P04921-2;P04921-3;P04921	P04921-2;P04921-3;P04921	1;1;1	1;1;1	1;1;1	Glycophorin-C	GYPC	sp|P04921-2|GLPC_HUMAN Isoform Glycophorin-D of Glycophorin-C OS=Homo sapiens OX=9606 GN=GYPC;sp|P04921-3|GLPC_HUMAN Isoform 3 of Glycophorin-C OS=Homo sapiens OX=9606 GN=GYPC;sp|P04921|GLPC_HUMAN Glycophorin-C OS=Homo sapiens OX=9606 GN=GYPC PE=1 SV=1	3	1	1	1	0	0	0	0	0	0	0	0	0	0	0	1	0	0	0	0	0	0	0	0	0	1	0	0	0	0	0	0	0	0	0	0	0	0	0	0	0	0
P05023-4;P05023;M0R116;A0A2R8YEY8;A0A0A0MT26;P05023-2;P05023-3;P13637;P13637-2;P13637-3;M0QXF2;Q13733;P20648;P54707;P54707-2	P05023-4;P05023;M0R116;A0A2R8YEY8;A0A0A0MT26;P05023-2;P05023-3;P13637;P13637-2;P13637-3	3;3;2;2;2;2;2;2;2;2;1;1;1;1;1	3;3;2;2;2;2;2;2;2;2;1;1;1;1;1	1;1;0;0;0;1;0;0;0;0;0;0;0;0;0	Sodium/potassium-transporting ATPase subunit alpha-1;Sodium/potassium-transporting ATPase subunit alpha-3	ATP1A1;ATP1A3	sp|P05023-4|AT1A1_HUMAN Isoform 4 of Sodium/potassium-transporting ATPase subunit alpha-1 OS=Homo sapiens OX=9606 GN=ATP1A1;sp|P05023|AT1A1_HUMAN Sodium/potassium-transporting ATPase subunit alpha-1 OS=Homo sapiens OX=9606 GN=ATP1A1 PE=1 SV=1;tr|M0R116|M0R	15	3	3	1	1	0	0	1	0	1	0	0	1	0	0	1	0	0	0	0	0	0	0	0	0	0	0	0	1	0	0	0	0	0	0	1	0	1	0	0	1	0
P05106;H3BM21;P05106-2;P05106-3;I3L4X8	P05106;H3BM21;P05106-2;P05106-3;I3L4X8	14;12;12;12;9	14;12;12;12;9	14;12;12;12;9	Integrin beta-3;Integrin beta	ITGB3	sp|P05106|ITB3_HUMAN Integrin beta-3 OS=Homo sapiens OX=9606 GN=ITGB3 PE=1 SV=2;tr|H3BM21|H3BM21_HUMAN Integrin beta (Fragment) OS=Homo sapiens OX=9606 PE=3 SV=1;sp|P05106-2|ITB3_HUMAN Isoform Beta-3B of Integrin beta-3 OS=Homo sapiens OX=9606 GN=ITGB3;sp|	5	14	14	14	11	10	9	12	12	12	0	0	0	14	14	14	2	2	4	3	3	4	11	11	9	9	10	11	12	11	11	4	5	4	12	9	13	11	10	9	12	12
P05109	P05109	6	6	6	Protein S100-A8;Protein S100-A8, N-terminally processed	S100A8	sp|P05109|S10A8_HUMAN Protein S100-A8 OS=Homo sapiens OX=9606 GN=S100A8 PE=1 SV=1	1	6	6	6	4	3	2	4	5	4	0	1	1	3	2	2	2	3	3	4	5	4	4	4	4	2	2	2	3	3	2	5	4	2	5	3	4	4	3	2	4	5
P05121-2;P05121	P05121-2;P05121	1;1	1;1	1;1	Plasminogen activator inhibitor 1	SERPINE1	sp|P05121-2|PAI1_HUMAN Isoform 2 of Plasminogen activator inhibitor 1 OS=Homo sapiens OX=9606 GN=SERPINE1;sp|P05121|PAI1_HUMAN Plasminogen activator inhibitor 1 OS=Homo sapiens OX=9606 GN=SERPINE1 PE=1 SV=1	2	1	1	1	0	0	0	0	0	0	0	0	0	0	0	0	0	0	0	0	0	1	1	1	0	0	0	0	0	0	0	0	0	0	0	0	0	0	0	0	0	0
P05141;V9GYG0;P12235;Q9H0C2	P05141	5;2;2;1	5;2;2;1	2;0;0;0	ADP/ATP translocase 2;ADP/ATP translocase 2, N-terminally processed	SLC25A5	sp|P05141|ADT2_HUMAN ADP/ATP translocase 2 OS=Homo sapiens OX=9606 GN=SLC25A5 PE=1 SV=7	4	5	5	2	0	0	0	0	0	1	0	0	0	2	3	4	0	0	0	0	0	0	3	1	2	3	2	1	2	0	0	0	0	0	3	2	3	0	0	0	0	0
P05154;G3V2M1;G3V264;G3V265;G3V482;G3V4B4;G3V3F5;G3V5I3	P05154;G3V2M1	19;11;7;6;5;3;3;2	19;11;7;6;5;3;3;2	19;11;7;6;5;3;3;2	Plasma serine protease inhibitor	SERPINA5	sp|P05154|IPSP_HUMAN Plasma serine protease inhibitor OS=Homo sapiens OX=9606 GN=SERPINA5 PE=1 SV=3;tr|G3V2M1|G3V2M1_HUMAN Plasma serine protease inhibitor (Fragment) OS=Homo sapiens OX=9606 GN=SERPINA5 PE=1 SV=1	8	19	19	19	0	0	0	13	14	14	2	0	1	9	8	6	0	1	1	16	17	17	18	16	18	1	0	2	10	6	9	10	11	8	0	0	1	0	0	0	13	14
P05155-2;P05155;P05155-3;E9PGN7;H9KV48;H0YCA1;CON__P50448	P05155-2;P05155;P05155-3;E9PGN7;H9KV48	19;19;19;18;17;4;1	19;19;19;18;17;4;1	19;19;19;18;17;4;1	Plasma protease C1 inhibitor	SERPING1	sp|P05155-2|IC1_HUMAN Isoform 2 of Plasma protease C1 inhibitor OS=Homo sapiens OX=9606 GN=SERPING1;sp|P05155|IC1_HUMAN Plasma protease C1 inhibitor OS=Homo sapiens OX=9606 GN=SERPING1 PE=1 SV=2;sp|P05155-3|IC1_HUMAN Isoform 3 of Plasma protease C1 inhibit	7	19	19	19	2	1	1	1	0	0	9	10	10	8	6	8	14	15	14	2	2	2	3	3	2	7	7	7	17	18	18	2	2	8	7	8	7	2	1	1	1	0
P05160;A0A3B3IS66	P05160	3;1	3;1	3;1	Coagulation factor XIII B chain	F13B	sp|P05160|F13B_HUMAN Coagulation factor XIII B chain OS=Homo sapiens OX=9606 GN=F13B PE=1 SV=3	2	3	3	3	2	1	1	0	0	0	1	1	2	0	0	0	0	0	0	0	0	0	0	0	0	0	0	0	0	0	0	0	0	1	1	1	1	2	1	1	0	0
P05164-2;P05164;P05164-3;J3QSF7	P05164-2;P05164;P05164-3	8;8;8;2	8;8;8;2	8;8;8;2	Myeloperoxidase;Myeloperoxidase;89 kDa myeloperoxidase;84 kDa myeloperoxidase;Myeloperoxidase light chain;Myeloperoxidase heavy chain	MPO	sp|P05164-2|PERM_HUMAN Isoform H14 of Myeloperoxidase OS=Homo sapiens OX=9606 GN=MPO;sp|P05164|PERM_HUMAN Myeloperoxidase OS=Homo sapiens OX=9606 GN=MPO PE=1 SV=1;sp|P05164-3|PERM_HUMAN Isoform H7 of Myeloperoxidase OS=Homo sapiens OX=9606 GN=MPO	4	8	8	8	0	0	0	5	5	5	0	0	0	0	0	0	0	0	0	0	0	0	0	0	0	0	0	0	0	0	0	0	0	0	0	0	0	0	0	0	5	5
P05387;H0YDD8	P05387;H0YDD8	3;2	3;2	3;2	60S acidic ribosomal protein P2	RPLP2	sp|P05387|RLA2_HUMAN 60S acidic ribosomal protein P2 OS=Homo sapiens OX=9606 GN=RPLP2 PE=1 SV=1;tr|H0YDD8|H0YDD8_HUMAN 60S acidic ribosomal protein P2 (Fragment) OS=Homo sapiens OX=9606 GN=RPLP2 PE=1 SV=1	2	3	3	3	0	0	0	0	0	0	0	0	0	0	0	0	0	0	0	0	0	0	0	0	0	0	0	0	0	0	0	0	0	0	2	3	2	0	0	0	0	0
P05534	P05534	9	1	1	HLA class I histocompatibility antigen, A-24 alpha chain	HLA-A	sp|P05534|1A24_HUMAN HLA class I histocompatibility antigen, A-24 alpha chain OS=Homo sapiens OX=9606 GN=HLA-A PE=1 SV=2	1	9	1	1	1	2	0	1	1	2	0	0	0	6	8	4	1	2	1	0	1	0	5	5	5	5	5	5	4	5	4	0	1	0	4	4	5	0	0	0	0	0
P05543;CON__Q9TT36	P05543	11;3	11;3	11;3	Thyroxine-binding globulin	SERPINA7	sp|P05543|THBG_HUMAN Thyroxine-binding globulin OS=Homo sapiens OX=9606 GN=SERPINA7 PE=1 SV=2	2	11	11	11	0	0	0	0	0	0	8	5	6	0	0	0	3	5	4	0	0	0	0	0	0	0	0	0	0	0	0	0	0	2	0	0	0	0	0	0	0	0
P05546;CON__ENSEMBL:ENSBTAP00000018574	P05546	21;2	21;2	21;2	Heparin cofactor 2	SERPIND1	sp|P05546|HEP2_HUMAN Heparin cofactor 2 OS=Homo sapiens OX=9606 GN=SERPIND1 PE=1 SV=3	2	21	21	21	11	10	10	6	4	4	12	12	15	9	8	10	19	20	20	5	6	6	4	3	3	1	1	2	5	7	9	5	5	7	11	9	8	11	10	10	6	4
P05556;P05556-2;P05556-5;P05556-4;P05556-3;C9JPK5;Q5T3E6;E9PLR6;E7EUI6;E7EQW5;E7ERX5	P05556;P05556-2;P05556-5;P05556-4;P05556-3	10;9;9;9;9;2;2;2;2;2;1	10;9;9;9;9;2;2;2;2;2;1	10;9;9;9;9;2;2;2;2;2;1	Integrin beta-1	ITGB1	sp|P05556|ITB1_HUMAN Integrin beta-1 OS=Homo sapiens OX=9606 GN=ITGB1 PE=1 SV=2;sp|P05556-2|ITB1_HUMAN Isoform 2 of Integrin beta-1 OS=Homo sapiens OX=9606 GN=ITGB1;sp|P05556-5|ITB1_HUMAN Isoform 5 of Integrin beta-1 OS=Homo sapiens OX=9606 GN=ITGB1;sp|P05	11	10	10	10	0	1	0	0	0	0	0	0	0	9	7	10	0	0	1	0	0	0	6	7	6	7	7	8	3	2	2	0	0	0	5	4	6	0	1	0	0	0
P05771;P05771-2;I3L1Z0;P17252;H3BV73	P05771;P05771-2	7;7;3;2;1	7;7;3;2;1	7;7;3;2;1	Protein kinase C beta type	PRKCB	sp|P05771|KPCB_HUMAN Protein kinase C beta type OS=Homo sapiens OX=9606 GN=PRKCB PE=1 SV=4;sp|P05771-2|KPCB_HUMAN Isoform Beta-II of Protein kinase C beta type OS=Homo sapiens OX=9606 GN=PRKCB	5	7	7	7	0	0	0	0	0	1	0	0	0	1	3	3	0	0	0	0	0	0	2	3	2	5	5	6	2	3	1	0	0	0	0	0	0	0	0	0	0	0
P05976-2;P05976;P08590	P05976-2;P05976;P08590	1;1;1	1;1;1	1;1;1	Myosin light chain 1/3, skeletal muscle isoform;Myosin light chain 3	MYL1;MYL3	sp|P05976-2|MYL1_HUMAN Isoform MLC3 of Myosin light chain 1/3, skeletal muscle isoform OS=Homo sapiens OX=9606 GN=MYL1;sp|P05976|MYL1_HUMAN Myosin light chain 1/3, skeletal muscle isoform OS=Homo sapiens OX=9606 GN=MYL1 PE=2 SV=3;sp|P08590|MYL3_HUMAN Myosi	3	1	1	1	1	1	1	1	1	1	0	0	0	1	1	1	0	0	0	0	0	0	1	1	1	1	1	1	1	1	0	0	0	0	1	1	0	1	1	1	1	1
P06241-3;P06241-2;P06241	P06241-3;P06241-2;P06241	6;6;6	3;3;3	2;2;2	Tyrosine-protein kinase Fyn	FYN	sp|P06241-3|FYN_HUMAN Isoform 3 of Tyrosine-protein kinase Fyn OS=Homo sapiens OX=9606 GN=FYN;sp|P06241-2|FYN_HUMAN Isoform 2 of Tyrosine-protein kinase Fyn OS=Homo sapiens OX=9606 GN=FYN;sp|P06241|FYN_HUMAN Tyrosine-protein kinase Fyn OS=Homo sapiens OX=9	3	6	3	2	0	0	0	2	1	1	0	0	0	4	5	4	0	0	0	0	0	0	2	2	2	3	3	2	2	2	1	0	0	0	1	1	1	0	0	0	0	0
P06276;H0Y885;F8WF14;H7C4Y0;F8WEX7	P06276;H0Y885;F8WF14	3;2;2;1;1	3;2;2;1;1	3;2;2;1;1	Cholinesterase;Carboxylic ester hydrolase	BCHE	sp|P06276|CHLE_HUMAN Cholinesterase OS=Homo sapiens OX=9606 GN=BCHE PE=1 SV=1;tr|H0Y885|H0Y885_HUMAN Cholinesterase (Fragment) OS=Homo sapiens OX=9606 GN=BCHE PE=1 SV=1;tr|F8WF14|F8WF14_HUMAN Carboxylic ester hydrolase OS=Homo sapiens OX=9606 GN=BCHE PE=1	5	3	3	3	0	0	0	0	0	0	1	2	3	0	0	0	0	0	0	0	0	0	0	0	0	0	0	0	0	0	0	0	0	0	0	0	0	0	0	0	0	0
P06312	P06312	3	3	3	Ig kappa chain V-IV region	IGKV4-1	sp|P06312|KV401_HUMAN Immunoglobulin kappa variable 4-1 OS=Homo sapiens OX=9606 GN=IGKV4-1 PE=1 SV=1	1	3	3	3	1	2	1	1	1	1	1	1	1	2	2	1	1	1	1	1	1	1	1	1	1	1	1	1	2	2	2	1	1	1	1	1	1	1	2	1	1	1
P06315	P06315	1	1	1	Ig kappa chain V region EV15		sp|P06315|KV502_HUMAN Immunoglobulin kappa variable 5-2 OS=Homo sapiens OX=9606 GN=IGKV5-2 PE=1 SV=1	1	1	1	1	0	0	0	0	0	0	0	0	0	0	1	0	0	0	0	0	0	0	0	0	0	0	0	0	0	0	0	0	0	0	0	0	0	0	0	0	0	0
P06331;P0DP08;P0DP06;A0A0C4DH41;P01825;P01824;A0A0J9YWU9	P06331;P0DP08;P0DP06;A0A0C4DH41;P01825;P01824	3;2;2;2;2;2;1	2;1;1;1;1;1;1	2;1;1;1;1;1;1	Ig heavy chain V-II region ARH-77;Ig heavy chain V-II region NEWM;Ig heavy chain V-II region WAH	IGHV4-61	sp|P06331|HV434_HUMAN Immunoglobulin heavy variable 4-34 OS=Homo sapiens OX=9606 GN=IGHV4-34 PE=1 SV=2;sp|P0DP08|HVD82_HUMAN Immunoglobulin heavy variable 4-38-2 OS=Homo sapiens OX=9606 GN=IGHV4-38-2 PE=3 SV=1;sp|P0DP06|HVD34_HUMAN Immunoglobulin heavy var	7	3	2	2	0	1	1	1	0	1	1	1	1	1	1	1	0	1	0	2	2	1	1	1	1	2	1	1	3	3	3	0	0	0	2	1	1	0	1	1	1	0
P06396;A0A0A0MS51;A0A0A0MT01;P06396-4;P06396-3;CON__Q3SX14;A0A0U1RQL8;REV__H0YJM7;REV__Q6TDU7-4;REV__Q6TDU7-2;REV__Q6TDU7-3;REV__Q6TDU7;REV__F8W8F9	P06396;A0A0A0MS51;A0A0A0MT01;P06396-4;P06396-3;CON__Q3SX14	32;29;29;29;29;17;4;1;1;1;1;1;1	32;29;29;29;29;17;4;1;1;1;1;1;1	3;0;0;0;0;0;0;0;0;0;0;0;0	Gelsolin	GSN	sp|P06396|GELS_HUMAN Gelsolin OS=Homo sapiens OX=9606 GN=GSN PE=1 SV=1;tr|A0A0A0MS51|A0A0A0MS51_HUMAN Gelsolin OS=Homo sapiens OX=9606 GN=GSN PE=1 SV=1;tr|A0A0A0MT01|A0A0A0MT01_HUMAN Gelsolin OS=Homo sapiens OX=9606 GN=GSN PE=1 SV=1;sp|P06396-4|GELS_HUMAN	13	32	32	3	21	19	18	20	22	19	8	14	15	26	21	18	20	22	22	18	18	16	19	16	21	17	19	19	20	12	13	22	20	20	17	16	19	21	19	18	20	22
P06396-2;Q5T0I0	P06396-2	30;7	1;1	1;1	Gelsolin	GSN	sp|P06396-2|GELS_HUMAN Isoform 2 of Gelsolin OS=Homo sapiens OX=9606 GN=GSN	2	30	1	1	22	20	17	20	21	19	8	14	13	26	20	18	19	22	21	17	17	15	19	16	19	17	19	19	20	12	13	22	20	19	17	16	19	1	1	0	1	1
P06576;H0YH81;F8W079;F8W0P7;H0YI37	P06576;H0YH81;F8W079	19;16;10;7;4	19;16;10;7;4	19;16;10;7;4	ATP synthase subunit beta, mitochondrial;ATP synthase subunit beta	ATP5B	sp|P06576|ATPB_HUMAN ATP synthase subunit beta, mitochondrial OS=Homo sapiens OX=9606 GN=ATP5F1B PE=1 SV=3;tr|H0YH81|H0YH81_HUMAN ATP synthase subunit beta (Fragment) OS=Homo sapiens OX=9606 GN=ATP5F1B PE=1 SV=1;tr|F8W079|F8W079_HUMAN ATP synthase subunit	5	19	19	19	1	2	1	1	1	1	0	0	0	13	14	15	0	0	0	0	0	0	9	12	9	14	13	14	13	5	3	0	0	0	8	7	7	1	2	1	1	1
P06681;A0A0G2JL69;P06681-3;B4DQI1;A0A0G2JIE7;H0Y3H6;P06681-2;E9PDZ0;A0A0G2JK28;H0Y868;Q8N6L6	P06681;A0A0G2JL69;P06681-3;B4DQI1;A0A0G2JIE7;H0Y3H6;P06681-2;E9PDZ0;A0A0G2JK28	19;18;18;17;15;15;15;14;11;5;2	6;6;6;5;3;3;3;2;3;2;1	6;6;6;5;3;3;3;2;3;2;1	Complement C2;Complement C2b fragment;Complement C2a fragment	C2	sp|P06681|CO2_HUMAN Complement C2 OS=Homo sapiens OX=9606 GN=C2 PE=1 SV=2;tr|A0A0G2JL69|A0A0G2JL69_HUMAN Complement C2 OS=Homo sapiens OX=9606 GN=C2 PE=1 SV=1;sp|P06681-3|CO2_HUMAN Isoform 3 of Complement C2 OS=Homo sapiens OX=9606 GN=C2;tr|B4DQI1|B4DQI1_H	11	19	6	6	0	0	0	1	1	1	7	11	13	2	1	1	18	15	16	14	15	13	1	1	0	1	1	0	1	1	1	3	1	3	0	0	1	0	0	0	1	1
P06702	P06702	7	7	7	Protein S100-A9	S100A9	sp|P06702|S10A9_HUMAN Protein S100-A9 OS=Homo sapiens OX=9606 GN=S100A9 PE=1 SV=1	1	7	7	7	4	6	3	2	4	2	0	1	1	6	4	5	5	4	1	7	7	7	6	5	5	3	2	1	4	5	4	3	3	2	6	5	3	4	6	3	2	4
P06727	P06727	31	31	29	Apolipoprotein A-IV	APOA4	sp|P06727|APOA4_HUMAN Apolipoprotein A-IV OS=Homo sapiens OX=9606 GN=APOA4 PE=1 SV=3	1	31	31	29	17	16	21	12	13	12	23	24	25	21	20	18	30	28	29	28	27	27	8	5	7	10	9	5	19	20	17	26	26	26	23	21	21	17	16	21	12	13
P06732	P06732	8	8	8	Creatine kinase M-type;Creatine kinase M-type, N-terminally processed	CKM	sp|P06732|KCRM_HUMAN Creatine kinase M-type OS=Homo sapiens OX=9606 GN=CKM PE=1 SV=2	1	8	8	8	0	0	0	0	0	1	0	0	0	0	0	0	5	2	5	0	0	0	0	0	0	0	0	0	0	0	0	1	1	0	0	0	0	0	0	0	0	0
P06733;A0A2R8Y6G6;P06733-2;K7EM90;A0A2R8YEM5;A0A2R8Y879;K7ERS8;A0A2R8Y6I8;A0A2R8Y798;A0A2R8YEG5;E5RI09;E5RG95	P06733;A0A2R8Y6G6;P06733-2;K7EM90	18;16;11;10;8;7;5;3;3;3;1;1	18;16;11;10;8;7;5;3;3;3;1;1	17;15;11;9;7;6;4;3;2;2;0;0	Alpha-enolase;Enolase	ENO1	sp|P06733|ENOA_HUMAN Alpha-enolase OS=Homo sapiens OX=9606 GN=ENO1 PE=1 SV=2;tr|A0A2R8Y6G6|A0A2R8Y6G6_HUMAN Alpha-enolase OS=Homo sapiens OX=9606 GN=ENO1 PE=1 SV=1;sp|P06733-2|ENOA_HUMAN Isoform MBP-1 of Alpha-enolase OS=Homo sapiens OX=9606 GN=ENO1;tr|K7E	12	18	18	17	1	0	0	13	14	12	0	0	0	9	6	9	5	7	7	12	11	10	16	14	17	10	12	9	15	13	15	15	16	16	7	8	7	1	0	0	13	14
P06753-2;Q5HYB6;P06753-3;P06753-6;A0A087WWU8;D6R904;A0A494C0G0;Q5VU61	P06753-2;Q5HYB6;P06753-3;P06753-6;A0A087WWU8;D6R904	20;19;19;19;18;10;7;3	12;12;11;11;12;6;3;3	0;0;0;0;0;0;0;0		DKFZp686J1372;TPM3	sp|P06753-2|TPM3_HUMAN Isoform 2 of Tropomyosin alpha-3 chain OS=Homo sapiens OX=9606 GN=TPM3;tr|Q5HYB6|Q5HYB6_HUMAN Epididymis luminal protein 189 OS=Homo sapiens OX=9606 GN=TPM3 PE=1 SV=1;sp|P06753-3|TPM3_HUMAN Isoform 3 of Tropomyosin alpha-3 chain OS=H	8	20	12	0	14	12	12	6	7	6	0	0	0	10	8	11	4	2	5	0	1	1	9	10	8	12	12	13	7	5	4	0	1	1	14	14	13	10	9	7	3	4
P06858;E5RJI0;E7EW14;E5RHN7	P06858	7;3;2;1	7;3;2;1	7;3;2;1	Lipoprotein lipase	LPL	sp|P06858|LIPL_HUMAN Lipoprotein lipase OS=Homo sapiens OX=9606 GN=LPL PE=1 SV=1	4	7	7	7	0	0	0	1	1	1	0	0	0	1	0	0	0	0	0	3	2	3	1	2	2	1	1	0	2	1	2	4	5	6	2	1	1	0	0	0	1	1
P07093-2;P07093-3;P07093;C9JN98	P07093-2;P07093-3;P07093	5;5;4;2	5;5;4;2	5;5;4;2	Glia-derived nexin	SERPINE2	sp|P07093-2|GDN_HUMAN Isoform 2 of Glia-derived nexin OS=Homo sapiens OX=9606 GN=SERPINE2;sp|P07093-3|GDN_HUMAN Isoform 3 of Glia-derived nexin OS=Homo sapiens OX=9606 GN=SERPINE2;sp|P07093|GDN_HUMAN Glia-derived nexin OS=Homo sapiens OX=9606 GN=SERPINE2 P	4	5	5	5	0	0	0	2	1	2	0	0	0	0	0	0	0	0	0	0	0	0	3	2	3	0	0	0	1	1	0	0	0	0	0	0	0	0	0	0	2	1
P07195;F5H793;C9J7H8;A8MW50;A0A3B3IS95	P07195;F5H793;C9J7H8;A8MW50;A0A3B3IS95	4;3;3;3;3	4;3;3;3;3	4;3;3;3;3	L-lactate dehydrogenase B chain;L-lactate dehydrogenase	LDHB	sp|P07195|LDHB_HUMAN L-lactate dehydrogenase B chain OS=Homo sapiens OX=9606 GN=LDHB PE=1 SV=2;tr|F5H793|F5H793_HUMAN L-lactate dehydrogenase B chain (Fragment) OS=Homo sapiens OX=9606 GN=LDHB PE=1 SV=1;tr|C9J7H8|C9J7H8_HUMAN L-lactate dehydrogenase B chai	5	4	4	4	0	0	0	0	0	0	1	0	1	1	1	1	0	0	2	0	0	0	0	1	1	4	2	2	1	3	1	2	3	2	2	2	1	0	0	0	0	0
P07237;H7BZ94;H0Y3Z3;I3L398;I3L312;I3L4M2;I3NI03;I3L0S0;I3L3U6;I3L3P5;I3L514;I3L1Y5	P07237;H7BZ94;H0Y3Z3	23;21;13;10;9;6;6;5;5;3;2;1	23;21;13;10;9;6;6;5;5;3;2;1	23;21;13;10;9;6;6;5;5;3;2;1	Protein disulfide-isomerase	P4HB	sp|P07237|PDIA1_HUMAN Protein disulfide-isomerase OS=Homo sapiens OX=9606 GN=P4HB PE=1 SV=3;tr|H7BZ94|H7BZ94_HUMAN Protein disulfide-isomerase OS=Homo sapiens OX=9606 GN=P4HB PE=1 SV=2;tr|H0Y3Z3|H0Y3Z3_HUMAN Protein disulfide-isomerase (Fragment) OS=Homo s	12	23	23	23	17	14	14	0	0	0	0	0	0	3	3	5	0	0	0	0	0	0	2	4	4	6	5	5	3	0	0	0	0	0	16	17	18	17	14	14	0	0
P07357	P07357	7	7	7	Complement component C8 alpha chain	C8A	sp|P07357|CO8A_HUMAN Complement component C8 alpha chain OS=Homo sapiens OX=9606 GN=C8A PE=1 SV=2	1	7	7	7	4	4	1	7	6	6	3	2	3	1	0	0	1	2	1	4	4	4	0	1	0	0	0	0	0	0	0	0	0	1	1	0	2	4	4	1	7	6
P07358;F5GY80;F5H7G1	P07358;F5GY80;F5H7G1	22;21;21	22;21;21	22;21;21	Complement component C8 beta chain	C8B	sp|P07358|CO8B_HUMAN Complement component C8 beta chain OS=Homo sapiens OX=9606 GN=C8B PE=1 SV=3;tr|F5GY80|F5GY80_HUMAN Complement component C8 beta chain OS=Homo sapiens OX=9606 GN=C8B PE=1 SV=1;tr|F5H7G1|F5H7G1_HUMAN Complement component C8 beta chain OS	3	22	22	22	5	4	4	21	20	21	8	8	7	9	5	5	13	15	12	15	15	17	20	19	18	7	8	8	8	4	5	12	10	12	4	3	6	5	4	4	21	20
P07360;Q5SQ08;A0A3B3ITK5	P07360;Q5SQ08	5;3;2	5;3;2	5;3;2	Complement component C8 gamma chain	C8G	sp|P07360|CO8G_HUMAN Complement component C8 gamma chain OS=Homo sapiens OX=9606 GN=C8G PE=1 SV=3;tr|Q5SQ08|Q5SQ08_HUMAN Complement component C8 gamma chain (Fragment) OS=Homo sapiens OX=9606 GN=C8G PE=1 SV=1	3	5	5	5	0	0	1	5	5	5	3	2	3	1	0	0	0	1	2	4	4	4	2	2	2	1	1	0	0	0	0	0	0	1	0	0	0	0	0	1	5	5
P07384;E9PL37;E9PRM1;E9PIA9;E9PLX0;E9PJJ3;E9PLC9;E9PMC6;E9PJA6;E9PSA6;E9PQB3	P07384	10;2;2;1;1;1;1;1;1;1;1	10;2;2;1;1;1;1;1;1;1;1	10;2;2;1;1;1;1;1;1;1;1	Calpain-1 catalytic subunit	CAPN1	sp|P07384|CAN1_HUMAN Calpain-1 catalytic subunit OS=Homo sapiens OX=9606 GN=CAPN1 PE=1 SV=1	11	10	10	10	0	0	0	2	4	5	0	0	0	3	5	5	0	0	1	0	2	0	6	6	6	4	7	6	2	1	1	1	3	3	1	2	1	0	0	0	2	4
Q5JP53;P07437;Q5ST81;G3V2A3;K7ESM5;A6NNZ2;G3V5W4;G3V2R8;G3V3R4;G3V2N6	Q5JP53;P07437;Q5ST81	17;17;14;4;4;4;1;1;1;1	5;5;2;0;0;0;1;1;1;1	4;4;2;0;0;0;0;0;0;0	Tubulin beta chain	TUBB	tr|Q5JP53|Q5JP53_HUMAN Tubulin beta chain OS=Homo sapiens OX=9606 GN=TUBB PE=1 SV=1;sp|P07437|TBB5_HUMAN Tubulin beta chain OS=Homo sapiens OX=9606 GN=TUBB PE=1 SV=2;tr|Q5ST81|Q5ST81_HUMAN Tubulin beta chain OS=Homo sapiens OX=9606 GN=TUBB PE=1 SV=1	10	17	5	4	11	11	12	12	12	10	0	0	0	14	15	14	3	4	3	2	2	2	12	12	13	13	16	14	14	10	9	4	2	3	13	13	14	4	4	4	4	4
P07585-2;P07585	P07585-2;P07585	1;1	1;1	1;1	Decorin	DCN	sp|P07585-2|PGS2_HUMAN Isoform B of Decorin OS=Homo sapiens OX=9606 GN=DCN;sp|P07585|PGS2_HUMAN Decorin OS=Homo sapiens OX=9606 GN=DCN PE=1 SV=1	2	1	1	1	0	0	0	0	0	0	0	0	0	0	0	0	0	0	0	0	0	0	0	0	0	0	0	0	0	0	0	0	0	0	0	0	1	0	0	0	0	0
P07737;K7EJ44;CON__P02584;I3L3D5	P07737;K7EJ44	8;6;3;3	8;6;3;3	8;6;3;3	Profilin-1	PFN1	sp|P07737|PROF1_HUMAN Profilin-1 OS=Homo sapiens OX=9606 GN=PFN1 PE=1 SV=2;tr|K7EJ44|K7EJ44_HUMAN Profilin OS=Homo sapiens OX=9606 GN=PFN1 PE=1 SV=1	4	8	8	8	2	2	0	6	7	5	1	0	3	7	6	7	0	0	1	6	6	5	5	5	5	5	6	4	6	6	6	6	5	5	4	3	5	2	2	0	6	7
P07741;H3BQF1;H3BQZ9;H3BQB1;P07741-2	P07741;H3BQF1;H3BQZ9;H3BQB1;P07741-2	2;1;1;1;1	2;1;1;1;1	2;1;1;1;1	Adenine phosphoribosyltransferase	APRT	sp|P07741|APT_HUMAN Adenine phosphoribosyltransferase OS=Homo sapiens OX=9606 GN=APRT PE=1 SV=2;tr|H3BQF1|H3BQF1_HUMAN Adenine phosphoribosyltransferase (Fragment) OS=Homo sapiens OX=9606 GN=APRT PE=1 SV=8;tr|H3BQZ9|H3BQZ9_HUMAN Adenine phosphoribosyltrans	5	2	2	2	0	0	0	1	0	0	0	0	0	0	0	0	0	0	0	0	0	0	1	2	1	0	0	0	0	0	0	1	0	0	0	0	0	0	0	0	1	0
P07900;P07900-2;G3V2J8;Q14568;Q58FF6;Q58FG0;Q58FG1	P07900;P07900-2	25;25;6;6;4;3;1	25;25;6;6;4;3;1	15;15;3;2;0;2;0	Heat shock protein HSP 90-alpha	HSP90AA1	sp|P07900|HS90A_HUMAN Heat shock protein HSP 90-alpha OS=Homo sapiens OX=9606 GN=HSP90AA1 PE=1 SV=5;sp|P07900-2|HS90A_HUMAN Isoform 2 of Heat shock protein HSP 90-alpha OS=Homo sapiens OX=9606 GN=HSP90AA1	7	25	25	15	14	15	10	0	0	0	0	0	0	9	7	8	5	4	6	0	0	0	0	1	0	4	5	4	5	4	4	0	0	0	21	21	20	14	15	10	0	0
P07948-2;P07948;E5RJ37;H0Y3C5;J3KPD6;F6SF04;P08631-3;P08631-2;P08631-4;P08631	P07948-2;P07948	11;10;3;3;3;3;3;3;3;3	9;8;3;1;1;1;1;1;1;1	9;8;3;1;1;1;1;1;1;1	Tyrosine-protein kinase Lyn	LYN	sp|P07948-2|LYN_HUMAN Isoform 2 of Tyrosine-protein kinase Lyn OS=Homo sapiens OX=9606 GN=LYN;sp|P07948|LYN_HUMAN Tyrosine-protein kinase Lyn OS=Homo sapiens OX=9606 GN=LYN PE=1 SV=3	10	11	9	9	0	0	0	1	1	2	0	0	0	3	5	7	0	0	0	0	0	0	3	6	3	6	7	6	3	1	0	0	0	0	1	0	1	0	0	0	0	0
P07951-2;CON__Q3SX28;A7XZE4	P07951-2;CON__Q3SX28;A7XZE4	15;13;13	7;5;5	0;0;0		TPM2b	sp|P07951-2|TPM2_HUMAN Isoform 2 of Tropomyosin beta chain OS=Homo sapiens OX=9606 GN=TPM2;;tr|A7XZE4|A7XZE4_HUMAN Beta tropomyosin isoform OS=Homo sapiens OX=9606 GN=TPM2 PE=1 SV=1	3	15	7	0	7	6	9	5	5	5	0	0	0	4	4	4	2	1	3	1	2	2	5	5	3	5	4	5	5	3	3	0	1	1	12	8	12	3	3	4	1	1
P07996;P07996-2;CON__Q28194;A8MZG1	P07996;P07996-2;CON__Q28194	41;34;29;5	41;34;29;5	37;30;26;5	Thrombospondin-1	THBS1	sp|P07996|TSP1_HUMAN Thrombospondin-1 OS=Homo sapiens OX=9606 GN=THBS1 PE=1 SV=2;sp|P07996-2|TSP1_HUMAN Isoform 2 of Thrombospondin-1 OS=Homo sapiens OX=9606 GN=THBS1;	4	41	41	37	27	28	23	18	21	21	0	0	4	25	24	22	22	21	23	17	14	16	22	24	22	22	26	27	34	35	34	22	22	20	33	32	31	27	28	23	18	21
P08185;G3V350;G3V4V7	P08185;G3V350	7;4;3	7;4;3	7;4;3	Corticosteroid-binding globulin	SERPINA6	sp|P08185|CBG_HUMAN Corticosteroid-binding globulin OS=Homo sapiens OX=9606 GN=SERPINA6 PE=1 SV=1;tr|G3V350|G3V350_HUMAN Corticosteroid-binding globulin OS=Homo sapiens OX=9606 GN=SERPINA6 PE=1 SV=1	3	7	7	7	0	0	0	0	0	0	5	5	6	2	0	0	4	5	4	0	0	0	0	0	0	0	0	0	0	0	0	0	0	1	0	0	1	0	0	0	0	0
P08238;Q58FF7	P08238	23;9	12;4	10;3	Heat shock protein HSP 90-beta	HSP90AB1	sp|P08238|HS90B_HUMAN Heat shock protein HSP 90-beta OS=Homo sapiens OX=9606 GN=HSP90AB1 PE=1 SV=4	2	23	12	10	11	13	9	0	0	0	0	0	0	6	5	6	3	3	5	0	0	0	1	1	1	2	3	2	4	4	6	0	0	0	19	17	16	4	6	4	0	0
P08253-2;P08253-3;P08253;H3BR66;H3BV48;H3BS34	P08253-2;P08253-3;P08253;H3BR66;H3BV48	5;5;5;4;3;1	5;5;5;4;3;1	5;5;5;4;3;1	72 kDa type IV collagenase;PEX	MMP2	sp|P08253-2|MMP2_HUMAN Isoform 2 of 72 kDa type IV collagenase OS=Homo sapiens OX=9606 GN=MMP2;sp|P08253-3|MMP2_HUMAN Isoform 3 of 72 kDa type IV collagenase OS=Homo sapiens OX=9606 GN=MMP2;sp|P08253|MMP2_HUMAN 72 kDa type IV collagenase OS=Homo sapiens OX	6	5	5	5	0	0	0	0	0	0	0	0	0	0	0	0	0	0	0	0	1	0	0	0	0	0	0	0	0	0	0	3	4	4	0	0	0	0	0	0	0	0
P08254;H7C139;F5GYX7;P09238	P08254;H7C139	4;2;1;1	4;2;1;1	4;2;1;1	Stromelysin-1	MMP3	sp|P08254|MMP3_HUMAN Stromelysin-1 OS=Homo sapiens OX=9606 GN=MMP3 PE=1 SV=2;tr|H7C139|H7C139_HUMAN Stromelysin-1 (Fragment) OS=Homo sapiens OX=9606 GN=MMP3 PE=1 SV=1	4	4	4	4	0	0	0	0	0	0	0	0	0	0	0	0	0	0	0	0	0	0	0	0	0	0	0	0	0	0	0	2	4	2	0	0	0	0	0	0	0	0
P08294;M0R1V4	P08294	3;1	3;1	3;1	Extracellular superoxide dismutase [Cu-Zn]	SOD3	sp|P08294|SODE_HUMAN Extracellular superoxide dismutase [Cu-Zn] OS=Homo sapiens OX=9606 GN=SOD3 PE=1 SV=2	2	3	3	3	1	2	3	0	0	0	0	0	0	0	0	0	0	0	0	0	0	0	0	0	0	0	0	0	0	0	0	0	0	0	2	2	1	1	2	3	0	0
P08493;P08493-2	P08493;P08493-2	2;2	2;2	2;2	Matrix Gla protein	MGP	sp|P08493|MGP_HUMAN Matrix Gla protein OS=Homo sapiens OX=9606 GN=MGP PE=1 SV=2;sp|P08493-2|MGP_HUMAN Isoform 2 of Matrix Gla protein OS=Homo sapiens OX=9606 GN=MGP	2	2	2	2	0	0	0	2	2	1	0	0	0	1	1	1	0	0	0	1	1	1	2	1	1	0	0	0	0	0	0	2	2	2	1	2	1	0	0	0	2	2
P08514;P08514-2;P08514-3;A0A3B3IU79;K7EP83	P08514;P08514-2;P08514-3;A0A3B3IU79	27;26;24;22;3	27;26;24;22;3	27;26;24;22;3	Integrin alpha-IIb;Integrin alpha-IIb heavy chain;Integrin alpha-IIb light chain, form 1;Integrin alpha-IIb light chain, form 2	ITGA2B	sp|P08514|ITA2B_HUMAN Integrin alpha-IIb OS=Homo sapiens OX=9606 GN=ITGA2B PE=1 SV=3;sp|P08514-2|ITA2B_HUMAN Isoform 2 of Integrin alpha-IIb OS=Homo sapiens OX=9606 GN=ITGA2B;sp|P08514-3|ITA2B_HUMAN Isoform 3 of Integrin alpha-IIb OS=Homo sapiens OX=9606 G	5	27	27	27	12	13	12	15	16	15	0	0	0	21	22	22	7	3	5	5	3	5	17	19	19	23	24	20	20	15	14	3	6	4	22	21	22	12	13	12	15	16
P08519;A0A087WWY0	P08519	14;2	14;2	14;2	Apolipoprotein(a)	LPA	sp|P08519|APOA_HUMAN Apolipoprotein(a) OS=Homo sapiens OX=9606 GN=LPA PE=1 SV=1	2	14	14	14	0	0	0	0	1	0	0	0	2	9	6	7	9	8	9	0	0	0	3	3	4	7	5	4	11	6	11	1	3	1	2	2	2	0	0	0	0	1
P08567	P08567	11	11	11	Pleckstrin	PLEK	sp|P08567|PLEK_HUMAN Pleckstrin OS=Homo sapiens OX=9606 GN=PLEK PE=1 SV=3	1	11	11	11	8	9	9	11	10	10	0	0	0	11	11	11	2	3	2	7	5	7	11	11	11	9	8	10	9	9	10	6	5	10	9	7	6	8	9	9	11	10
P08603;A0A0D9SG88;P08603-2;Q5TFM2	P08603	42;19;19;14	42;19;19;14	38;18;18;13	Complement factor H	CFH	sp|P08603|CFAH_HUMAN Complement factor H OS=Homo sapiens OX=9606 GN=CFH PE=1 SV=4	4	42	42	38	9	7	5	33	36	40	12	14	14	8	6	6	5	5	5	21	20	21	25	26	25	12	11	12	10	9	10	15	16	15	6	5	7	9	7	5	33	36
P08697;P08697-2;A0A0G2JPA8;C9JMH6;A0A0J9YY65;CON__P28800	P08697;P08697-2;A0A0G2JPA8;C9JMH6	19;17;16;10;9;2	19;17;16;10;9;2	12;12;12;6;6;2	Alpha-2-antiplasmin	SERPINF2	sp|P08697|A2AP_HUMAN Alpha-2-antiplasmin OS=Homo sapiens OX=9606 GN=SERPINF2 PE=1 SV=3;sp|P08697-2|A2AP_HUMAN Isoform 2 of Alpha-2-antiplasmin OS=Homo sapiens OX=9606 GN=SERPINF2;tr|A0A0G2JPA8|A0A0G2JPA8_HUMAN Alpha-2-antiplasmin OS=Homo sapiens OX=9606 GN	6	19	19	12	5	6	5	2	1	1	8	9	9	9	6	4	18	16	18	6	7	6	4	4	4	4	4	5	9	7	9	8	8	10	10	7	9	5	6	5	2	1
P09211;A0A087X243;A8MX94	P09211;A0A087X243;A8MX94	2;1;1	2;1;1	2;1;1	Glutathione S-transferase P	GSTP1	sp|P09211|GSTP1_HUMAN Glutathione S-transferase P OS=Homo sapiens OX=9606 GN=GSTP1 PE=1 SV=2;tr|A0A087X243|A0A087X243_HUMAN Glutathione S-transferase P (Fragment) OS=Homo sapiens OX=9606 GN=GSTP1 PE=1 SV=1;tr|A8MX94|A8MX94_HUMAN Glutathione S-transferase P	3	2	2	2	0	0	0	0	0	0	0	0	0	1	1	1	0	0	0	0	0	0	1	1	1	1	2	1	1	0	0	0	1	0	0	0	0	0	0	0	0	0
P09382	P09382	1	1	1	Galectin-1	LGALS1	sp|P09382|LEG1_HUMAN Galectin-1 OS=Homo sapiens OX=9606 GN=LGALS1 PE=1 SV=2	1	1	1	1	0	0	0	0	0	0	0	0	0	0	0	0	0	0	0	0	1	0	0	0	0	0	0	0	0	0	0	0	0	0	0	0	0	0	0	0	0	0
Q5T7C4;P09429;B2RPK0	Q5T7C4;P09429;B2RPK0	3;3;2	3;3;2	3;3;2	High mobility group protein B1;Putative high mobility group protein B1-like 1	HMGB1;HMGB1P1	tr|Q5T7C4|Q5T7C4_HUMAN High mobility group protein B1 OS=Homo sapiens OX=9606 GN=HMGB1 PE=1 SV=1;sp|P09429|HMGB1_HUMAN High mobility group protein B1 OS=Homo sapiens OX=9606 GN=HMGB1 PE=1 SV=3;sp|B2RPK0|HGB1A_HUMAN Putative high mobility group protein B1-l	3	3	3	3	0	0	0	1	0	0	0	0	0	2	2	2	0	0	0	0	0	0	1	1	1	1	1	0	2	1	1	0	0	0	0	0	0	0	0	0	1	0
P09493-3;P09493-9;P09493-4;P09493-10;A0A0S2Z4G6;P09493;H0YKX5;H0YKP3;A0A087WTJ7;H0YLS7	P09493-3;P09493-9;P09493-4;P09493-10;A0A0S2Z4G6;P09493;H0YKX5	15;13;13;13;11;11;9;7;2;1	1;1;1;1;1;1;0;1;1;0	1;1;1;1;1;1;0;1;1;0	Tropomyosin alpha-1 chain	TPM1	sp|P09493-3|TPM1_HUMAN Isoform 3 of Tropomyosin alpha-1 chain OS=Homo sapiens OX=9606 GN=TPM1;sp|P09493-9|TPM1_HUMAN Isoform 9 of Tropomyosin alpha-1 chain OS=Homo sapiens OX=9606 GN=TPM1;sp|P09493-4|TPM1_HUMAN Isoform 4 of Tropomyosin alpha-1 chain OS=Hom	10	15	1	1	10	8	10	2	4	2	0	0	0	8	4	4	2	1	2	0	1	1	3	5	3	5	4	6	4	3	2	0	1	1	11	7	10	1	0	1	0	0
P09493-8;P09493-7;P09493-6;H0YNC7	P09493-8;P09493-7;P09493-6;H0YNC7	17;15;13;10	12;10;8;5	0;0;0;0	Tropomyosin alpha-1 chain	TPM1	sp|P09493-8|TPM1_HUMAN Isoform 8 of Tropomyosin alpha-1 chain OS=Homo sapiens OX=9606 GN=TPM1;sp|P09493-7|TPM1_HUMAN Isoform 7 of Tropomyosin alpha-1 chain OS=Homo sapiens OX=9606 GN=TPM1;sp|P09493-6|TPM1_HUMAN Isoform 6 of Tropomyosin alpha-1 chain OS=Hom	4	17	12	0	11	11	10	2	4	2	0	0	0	10	5	5	2	1	2	0	1	1	3	5	4	5	4	7	4	3	2	0	1	1	12	8	12	9	9	7	0	2
P09543-2;P09543	P09543-2;P09543	2;2	2;2	2;2	2,3-cyclic-nucleotide 3-phosphodiesterase	CNP	sp|P09543-2|CN37_HUMAN Isoform CNPI of 2,3-cyclic-nucleotide 3-phosphodiesterase OS=Homo sapiens OX=9606 GN=CNP;sp|P09543|CN37_HUMAN 2,3-cyclic-nucleotide 3-phosphodiesterase OS=Homo sapiens OX=9606 GN=CNP PE=1 SV=2	2	2	2	2	0	0	0	0	0	0	0	0	0	0	0	1	0	0	0	0	0	0	0	1	0	0	0	0	0	0	0	0	0	0	0	0	0	0	0	0	0	0
P09603;E9PJA2;P09603-3;P09603-2;E9PKP4;H7BY18;E9PQ08	P09603;E9PJA2;P09603-3;P09603-2;E9PKP4	4;3;3;3;2;1;1	4;3;3;3;2;1;1	4;3;3;3;2;1;1	Macrophage colony-stimulating factor 1;Processed macrophage colony-stimulating factor 1	CSF1	sp|P09603|CSF1_HUMAN Macrophage colony-stimulating factor 1 OS=Homo sapiens OX=9606 GN=CSF1 PE=1 SV=2;tr|E9PJA2|E9PJA2_HUMAN Macrophage colony-stimulating factor 1 (Fragment) OS=Homo sapiens OX=9606 GN=CSF1 PE=1 SV=1;sp|P09603-3|CSF1_HUMAN Isoform 3 of Mac	7	4	4	4	0	0	0	0	0	0	0	0	0	0	0	0	0	0	0	0	0	0	0	0	0	0	0	0	0	0	0	0	0	0	3	4	4	0	0	0	0	0
P09871;F8WCZ6;A0A087X232;H0Y5D1;F5H7T4;B5MCV4	P09871;F8WCZ6;A0A087X232	24;22;22;10;8;2	24;22;22;10;8;2	23;22;21;9;8;1	Complement C1s subcomponent;Complement C1s subcomponent heavy chain;Complement C1s subcomponent light chain	C1S	sp|P09871|C1S_HUMAN Complement C1s subcomponent OS=Homo sapiens OX=9606 GN=C1S PE=1 SV=1;tr|F8WCZ6|F8WCZ6_HUMAN Complement C1s subcomponent OS=Homo sapiens OX=9606 GN=C1S PE=1 SV=1;tr|A0A087X232|A0A087X232_HUMAN Complement C1s subcomponent OS=Homo sapiens	6	24	24	23	19	20	19	1	1	1	10	9	10	4	4	5	11	11	11	4	5	3	0	0	0	3	4	3	9	8	8	11	11	11	18	20	15	19	20	19	1	1
P09960;P09960-4;P09960-2;P09960-3;B4DEH5	P09960;P09960-4;P09960-2;P09960-3	12;11;10;9;1	12;11;10;9;1	12;11;10;9;1	Leukotriene A-4 hydrolase	LTA4H	sp|P09960|LKHA4_HUMAN Leukotriene A-4 hydrolase OS=Homo sapiens OX=9606 GN=LTA4H PE=1 SV=2;sp|P09960-4|LKHA4_HUMAN Isoform 4 of Leukotriene A-4 hydrolase OS=Homo sapiens OX=9606 GN=LTA4H;sp|P09960-2|LKHA4_HUMAN Isoform 2 of Leukotriene A-4 hydrolase OS=Hom	5	12	12	12	0	0	0	0	0	0	0	0	0	0	0	0	3	4	2	0	0	0	0	0	0	0	0	0	0	0	0	11	11	7	0	0	0	0	0	0	0	0
P0C0L4;P0C0L4-2	P0C0L4;P0C0L4-2	90;87	5;5	1;1	Complement C4-A;Complement C4 beta chain;Complement C4-A alpha chain;C4a anaphylatoxin;C4b-A;C4d-A;Complement C4 gamma chain	C4A	sp|P0C0L4|CO4A_HUMAN Complement C4-A OS=Homo sapiens OX=9606 GN=C4A PE=1 SV=2;sp|P0C0L4-2|CO4A_HUMAN Isoform 2 of Complement C4-A OS=Homo sapiens OX=9606 GN=C4A	2	90	5	1	82	83	81	57	57	59	53	48	47	42	35	38	50	49	46	62	65	61	62	63	63	40	40	37	51	49	52	52	51	59	62	64	59	4	5	3	2	2
628;216629;216630;216631;216632;216633;216634;216635;216636;216637;216638;216639;216640;216641;216642;216643;216644;216645;216646;216647;216648;216649;216650;216651;216652;216653;216654;216655;216656;216657;216658;216659;216660;216661;216662;216663;216664;216665;216666;216667;216668;216669;216670;216671;216672;216673;216674;216675;216676;216677;216678;216679;216680;216681;216682;216683;216684;216…	76;2221;3860;4289;10033;13428;15707;19095;21716;23847;24388;26525;37200;48581;49635;50544;55695;64563;65001;67469;67540;68978;69017;73010;73897;77449;83875;85480;85503;85617;87075;88725;89443;89724;90337;97023;113220;113365;116097;119158;123248;126893;127329;127531;131130;133666;135763;140185;140286;140312;142729;145157;150140;153407;157316;166743;166865;167128;167257;167660;171311;175457;177754;…	108;109;110;111;112;113;114;115;116;117;118;119;120;121;122;123;750;751	167;177;193;262;328;352;393;508;518;968;1015;1128;1254;1281;1389;1483;1686;1712
P0C0L5;F5GXS0;A0A3B3ISA6	P0C0L5;F5GXS0;A0A3B3ISA6	90;87;62	90;87;62	1;1;1	Complement C4-B;Complement C4 beta chain;Complement C4-B alpha chain;C4a anaphylatoxin;C4b-B;C4d-B;Complement C4 gamma chain	C4B	sp|P0C0L5|CO4B_HUMAN Complement C4-B OS=Homo sapiens OX=9606 GN=C4B PE=1 SV=2;tr|F5GXS0|F5GXS0_HUMAN Complement C4-B OS=Homo sapiens OX=9606 GN=C4B PE=1 SV=1;tr|A0A3B3ISA6|A0A3B3ISA6_HUMAN Complement C4-B (Fragment) OS=Homo sapiens OX=9606 GN=C4B PE=1 SV=1	3	90	90	1	83	83	82	59	59	61	53	48	47	42	36	38	51	50	47	64	66	63	63	65	65	40	40	38	51	50	52	55	51	61	62	63	60	83	83	82	59	59
9;216530;216531;216532;216533;216534;216535;216536;216537;216538;216539;216540;216541;216542;216543;216544;216545;216546;216547;216548;216549;216550;216551;216552;216553;216554;216555;216556;216557;216558;216559;216560;216561;216562;216563;216564;216565;216566;216567;216568;216569;216570;216571;216572;216573;216574;216575;216576;216577;216578;216579;216580;216581;216582;216583;216584;216585;21658…	76;2221;3860;4217;10033;15707;16489;19095;21716;23847;24388;26525;48581;49635;50544;55695;64563;65001;67469;67540;68978;69017;73010;73897;77449;83875;85480;85503;85617;87075;88725;89443;89724;90337;90660;97023;113220;113365;116097;119158;123248;126893;127329;127531;131130;133666;135686;140185;140286;140312;142729;145157;150140;153407;157316;166743;166993;167128;167257;167660;171311;175457;177754;…	107;108;109;110;111;112;113;114;115;116;117;118;119;120;121;122;123;751	167;177;193;262;328;352;393;508;518;968;1015;1128;1254;1281;1389;1483;1686;1712
P0DJI8;E9PQD6	P0DJI8;E9PQD6	11;9	11;9	4;2	Serum amyloid A-1 protein;Amyloid protein A;Serum amyloid protein A(2-104);Serum amyloid protein A(3-104);Serum amyloid protein A(2-103);Serum amyloid protein A(2-102);Serum amyloid protein A(4-101);Serum amyloid A protein	SAA1	sp|P0DJI8|SAA1_HUMAN Serum amyloid A-1 protein OS=Homo sapiens OX=9606 GN=SAA1 PE=1 SV=1;tr|E9PQD6|E9PQD6_HUMAN Serum amyloid A protein OS=Homo sapiens OX=9606 GN=SAA1 PE=1 SV=1	2	11	11	4	6	5	6	6	7	6	4	4	5	6	6	6	6	7	6	9	10	9	4	5	5	4	5	4	4	5	4	7	6	7	6	6	6	6	5	6	6	7
P0DJI9	P0DJI9	10	3	3	Serum amyloid A-2 protein	SAA2	sp|P0DJI9|SAA2_HUMAN Serum amyloid A-2 protein OS=Homo sapiens OX=9606 GN=SAA2 PE=1 SV=1	1	10	3	3	4	4	4	5	6	5	2	3	4	5	4	5	6	6	6	8	9	8	3	5	4	2	3	2	4	6	3	7	6	7	5	5	5	1	1	1	2	2
P0DOY2;P0DOY3;P0CF74	P0DOY2;P0DOY3;P0CF74	6;6;3	3;3;1	2;2;0	Ig lambda-6 chain C region	IGLC6	sp|P0DOY2|IGLC2_HUMAN Immunoglobulin lambda constant 2 OS=Homo sapiens OX=9606 GN=IGLC2 PE=1 SV=1;sp|P0DOY3|IGLC3_HUMAN Immunoglobulin lambda constant 3 OS=Homo sapiens OX=9606 GN=IGLC3 PE=1 SV=1;sp|P0CF74|IGLC6_HUMAN Immunoglobulin lambda constant 6 OS=Ho	3	6	3	2	4	5	5	4	4	3	4	5	3	5	5	5	3	3	4	6	4	4	4	3	4	5	5	5	4	3	6	2	3	4	5	4	5	2	3	3	2	3
P0DP01	P0DP01	2	1	1			sp|P0DP01|HV108_HUMAN Immunoglobulin heavy variable 1-8 OS=Homo sapiens OX=9606 GN=IGHV1-8 PE=3 SV=1	1	2	1	1	0	0	0	0	0	0	1	0	0	0	0	0	0	0	0	0	0	0	0	0	0	0	0	0	2	0	2	0	0	0	0	0	0	0	0	0	0	0
P0DP02	P0DP02	4	2	0			sp|P0DP02|HVC33_HUMAN Immunoglobulin heavy variable 3-30-3 OS=Homo sapiens OX=9606 GN=IGHV3-30-3 PE=3 SV=1	1	4	2	0	1	1	1	1	0	1	2	1	3	1	1	1	1	1	1	1	1	1	1	1	1	1	1	1	2	3	4	1	1	1	2	1	1	0	0	0	0	0
P10124	P10124	2	2	2	Serglycin	SRGN	sp|P10124|SRGN_HUMAN Serglycin OS=Homo sapiens OX=9606 GN=SRGN PE=1 SV=3	1	2	2	2	1	1	1	0	1	1	0	0	0	1	1	1	1	1	1	0	1	1	0	1	1	1	1	1	1	1	1	0	0	0	2	2	2	1	1	1	0	1
P10316;A0A140T955;A0A140T933;A0A1W2PPQ2;A0A1W2PRT9;A0A140T9I0;A0A140T9X5;A0A140T913;P01892	P10316;A0A140T955;A0A140T933;A0A1W2PPQ2;A0A1W2PRT9;A0A140T9I0;A0A140T9X5;A0A140T913;P01892	12;10;10;10;10;10;10;10;10	12;10;10;10;10;10;10;10;10	1;1;1;1;1;1;1;1;1	HLA class I histocompatibility antigen, A-69 alpha chain;HLA class I histocompatibility antigen, A-2 alpha chain	HLA-A	sp|P10316|1A69_HUMAN HLA class I histocompatibility antigen, A-69 alpha chain OS=Homo sapiens OX=9606 GN=HLA-A PE=1 SV=2;tr|A0A140T955|A0A140T955_HUMAN HLA class I histocompatibility antigen, A-3 alpha chain OS=Homo sapiens OX=9606 GN=HLA-A PE=1 SV=1;tr|A0	9	12	12	1	1	3	1	1	1	2	0	0	0	8	9	9	1	0	0	0	0	0	7	7	7	5	8	5	7	5	6	0	1	0	6	4	6	1	3	1	1	1
P16403;P10412;P16402;P22492;Q02539	P16403;P10412;P16402;P22492;Q02539	2;2;2;1;1	2;2;2;1;1	2;2;2;1;1	Histone H1.2;Histone H1.4;Histone H1.3;Histone H1t;Histone H1.1	HIST1H1C;HIST1H1E;HIST1H1D;HIST1H1T;HIST1H1A	sp|P16403|H12_HUMAN Histone H1.2 OS=Homo sapiens OX=9606 GN=HIST1H1C PE=1 SV=2;sp|P10412|H14_HUMAN Histone H1.4 OS=Homo sapiens OX=9606 GN=HIST1H1E PE=1 SV=2;sp|P16402|H13_HUMAN Histone H1.3 OS=Homo sapiens OX=9606 GN=HIST1H1D PE=1 SV=2;sp|P22492|H1T_HUMAN	5	2	2	2	0	0	0	1	0	1	0	0	0	1	1	1	0	0	0	0	0	0	2	1	1	1	1	0	1	1	1	0	0	0	0	0	0	0	0	0	1	0
P10451-4;P10451;P10451-2;P10451-3;D6R9C5;CON__P31096	P10451-4;P10451;P10451-2;P10451-3;D6R9C5	7;7;6;5;4;1	1;1;0;0;0;0	1;1;0;0;0;0	Osteopontin	SPP1	sp|P10451-4|OSTP_HUMAN Isoform D of Osteopontin OS=Homo sapiens OX=9606 GN=SPP1;sp|P10451|OSTP_HUMAN Osteopontin OS=Homo sapiens OX=9606 GN=SPP1 PE=1 SV=1;sp|P10451-2|OSTP_HUMAN Isoform B of Osteopontin OS=Homo sapiens OX=9606 GN=SPP1;sp|P10451-3|OSTP_HUMA	6	7	1	1	2	4	3	0	0	0	0	0	0	0	0	0	0	0	0	0	0	0	0	0	0	0	0	0	0	0	0	0	0	0	6	7	6	0	0	0	0	0
P10451-5	P10451-5	7	7	1	Osteopontin	SPP1	sp|P10451-5|OSTP_HUMAN Isoform 5 of Osteopontin OS=Homo sapiens OX=9606 GN=SPP1	1	7	7	1	2	5	4	0	0	0	0	0	0	0	0	0	0	0	0	0	0	0	0	0	0	0	0	0	0	0	0	0	0	0	6	7	6	2	5	4	0	0
P10599;P10599-2	P10599;P10599-2	2;1	2;1	2;1	Thioredoxin	TXN	sp|P10599|THIO_HUMAN Thioredoxin OS=Homo sapiens OX=9606 GN=TXN PE=1 SV=3;sp|P10599-2|THIO_HUMAN Isoform 2 of Thioredoxin OS=Homo sapiens OX=9606 GN=TXN	2	2	2	2	0	0	0	1	0	1	0	0	0	2	1	2	0	0	1	0	0	0	1	1	1	2	1	1	1	1	1	0	0	0	2	0	1	0	0	0	1	0
P10606	P10606	2	2	2	Cytochrome c oxidase subunit 5B, mitochondrial	COX5B	sp|P10606|COX5B_HUMAN Cytochrome c oxidase subunit 5B, mitochondrial OS=Homo sapiens OX=9606 GN=COX5B PE=1 SV=2	1	2	2	2	0	0	0	0	0	0	0	0	0	1	0	1	0	0	0	0	0	0	0	0	0	0	1	0	1	0	1	0	0	0	0	0	0	0	0	0	0	0
X6R5C5;X6R8A1;P10619-2;P10619	X6R5C5;X6R8A1;P10619-2;P10619	2;2;2;2	2;2;2;2	2;2;2;2	Carboxypeptidase;Lysosomal protective protein;Lysosomal protective protein 32 kDa chain;Lysosomal protective protein 20 kDa chain	CTSA	tr|X6R5C5|X6R5C5_HUMAN Carboxypeptidase OS=Homo sapiens OX=9606 GN=CTSA PE=1 SV=1;tr|X6R8A1|X6R8A1_HUMAN Carboxypeptidase OS=Homo sapiens OX=9606 GN=CTSA PE=1 SV=1;sp|P10619-2|PPGB_HUMAN Isoform 2 of Lysosomal protective protein OS=Homo sapiens OX=9606 GN=	4	2	2	2	0	0	0	0	0	0	0	0	0	1	1	0	0	0	0	0	0	0	0	0	1	0	0	0	0	0	0	2	1	0	0	0	0	0	0	0	0	0
P10643;CON__Q29RQ1	P10643	14;1	14;1	14;1	Complement component C7	C7	sp|P10643|CO7_HUMAN Complement component C7 OS=Homo sapiens OX=9606 GN=C7 PE=1 SV=2	2	14	14	14	1	1	1	0	0	0	8	8	9	3	1	2	9	6	9	10	10	10	0	0	0	0	0	1	0	0	0	0	0	4	0	0	3	1	1	1	0	0
P10644-2;P10644;K7EM13;K7EPB2;K7EIE5;K7EID3;K7EJ40;K7EK41;K7EMZ6	P10644-2;P10644;K7EM13;K7EPB2	6;6;4;4;2;2;2;2;1	6;6;4;4;2;2;2;2;1	6;6;4;4;2;2;2;2;1	cAMP-dependent protein kinase type I-alpha regulatory subunit;cAMP-dependent protein kinase type I-alpha regulatory subunit, N-terminally processed	PRKAR1A	sp|P10644-2|KAP0_HUMAN Isoform 2 of cAMP-dependent protein kinase type I-alpha regulatory subunit OS=Homo sapiens OX=9606 GN=PRKAR1A;sp|P10644|KAP0_HUMAN cAMP-dependent protein kinase type I-alpha regulatory subunit OS=Homo sapiens OX=9606 GN=PRKAR1A PE=1	9	6	6	6	0	0	0	0	0	0	0	0	0	0	4	2	0	0	0	0	0	0	1	0	0	1	0	0	2	0	0	0	0	0	1	1	0	0	0	0	0	0
P10645;G5E968	P10645;G5E968	14;9	14;9	14;9	Chromogranin-A;Vasostatin-1;Vasostatin-2;EA-92;ES-43;Pancreastatin;SS-18;WA-8;WE-14;LF-19;Catestatin;AL-11;GV-19;GR-44;ER-37;GE-25;Serpinin-RRG;Serpinin;p-Glu serpinin precursor	CHGA	sp|P10645|CMGA_HUMAN Chromogranin-A OS=Homo sapiens OX=9606 GN=CHGA PE=1 SV=7;tr|G5E968|G5E968_HUMAN Chromogranin A (Parathyroid secretory protein 1), isoform CRA_b OS=Homo sapiens OX=9606 GN=CHGA PE=1 SV=1	2	14	14	14	5	7	8	0	0	0	0	0	0	0	0	0	0	0	0	2	1	1	0	0	0	0	0	0	0	0	0	0	0	0	13	12	12	5	7	8	0	0
P10646	P10646	2	2	2	Tissue factor pathway inhibitor	TFPI	sp|P10646|TFPI1_HUMAN Tissue factor pathway inhibitor OS=Homo sapiens OX=9606 GN=TFPI PE=1 SV=1	1	2	2	2	0	0	0	2	2	1	0	0	0	2	2	2	0	1	1	1	0	0	2	2	2	2	2	2	1	2	2	1	0	0	0	0	0	0	0	0	2	2
P10809;E7ESH4;E7EXB4;C9JL25;P10809-2;C9JL19;C9JCQ4;C9J0S9	P10809	18;8;7;3;3;2;2;1	18;8;7;3;3;2;2;1	18;8;7;3;3;2;2;1	60 kDa heat shock protein, mitochondrial	HSPD1	sp|P10809|CH60_HUMAN 60 kDa heat shock protein, mitochondrial OS=Homo sapiens OX=9606 GN=HSPD1 PE=1 SV=2	8	18	18	18	0	0	1	2	3	2	0	0	0	10	12	12	0	0	0	0	0	0	7	6	7	6	9	8	8	1	2	0	0	0	1	5	4	0	0	1	2	3
P10909-6;P10909-4;P10909;P10909-5;P10909-2;H0YC35;P10909-3;H0YLK8;H0YAS8;E7ERK6;E7ETB4;E5RJZ5;E5RG36;E5RGB0;E5RH61	P10909-6;P10909-4;P10909;P10909-5;P10909-2;H0YC35;P10909-3;H0YLK8	19;18;18;18;18;11;11;10;8;8;7;4;3;3;3	19;18;18;18;18;11;11;10;8;8;7;4;3;3;3	19;18;18;18;18;11;11;10;8;8;7;4;3;3;3	Clusterin;Clusterin beta chain;Clusterin alpha chain;Clusterin	CLU	sp|P10909-6|CLUS_HUMAN Isoform 6 of Clusterin OS=Homo sapiens OX=9606 GN=CLU;sp|P10909-4|CLUS_HUMAN Isoform 4 of Clusterin OS=Homo sapiens OX=9606 GN=CLU;sp|P10909|CLUS_HUMAN Clusterin OS=Homo sapiens OX=9606 GN=CLU PE=1 SV=1;sp|P10909-5|CLUS_HUMAN Isoform	15	19	19	19	15	14	15	9	9	9	9	10	12	11	14	11	13	12	12	14	11	14	10	10	10	12	10	10	13	12	14	17	18	18	15	14	14	15	14	15	9	9
P11021	P11021	22	22	21	78 kDa glucose-regulated protein	HSPA5	sp|P11021|BIP_HUMAN Endoplasmic reticulum chaperone BiP OS=Homo sapiens OX=9606 GN=HSPA5 PE=1 SV=2	1	22	22	21	17	18	17	3	2	4	0	0	0	10	9	9	2	1	1	0	0	0	7	9	8	7	11	8	15	12	8	2	2	3	6	7	9	17	18	17	3	2
P11047	P11047	10	10	10	Laminin subunit gamma-1	LAMC1	sp|P11047|LAMC1_HUMAN Laminin subunit gamma-1 OS=Homo sapiens OX=9606 GN=LAMC1 PE=1 SV=3	1	10	10	10	0	1	0	0	0	0	0	0	0	0	0	0	0	0	0	0	0	0	0	0	0	0	0	0	0	0	0	0	0	0	5	8	8	0	1	0	0	0
P11142;E9PKE3;P11142-2;E9PNE6;E9PN89;A8K7Q2;E9PLF4;E9PQQ4;E9PQK7;E9PK54;P54652;E9PPY6;E9PI65;E9PN25;E9PS65;E9PM13	P11142;E9PKE3;P11142-2;E9PNE6;E9PN89;A8K7Q2	19;18;16;13;12;10;8;7;7;7;6;5;5;4;4;2	18;17;15;13;11;10;7;7;7;7;5;5;4;4;4;2	16;15;13;11;10;9;6;6;6;6;3;4;3;3;4;2	Heat shock cognate 71 kDa protein	HSPA8	sp|P11142|HSP7C_HUMAN Heat shock cognate 71 kDa protein OS=Homo sapiens OX=9606 GN=HSPA8 PE=1 SV=1;tr|E9PKE3|E9PKE3_HUMAN Heat shock cognate 71 kDa protein OS=Homo sapiens OX=9606 GN=HSPA8 PE=1 SV=1;sp|P11142-2|HSP7C_HUMAN Isoform 2 of Heat shock cognate 7	16	19	18	16	1	1	1	3	4	4	0	0	0	10	8	13	4	6	7	0	0	0	5	8	7	5	9	8	6	7	5	2	3	0	5	3	4	0	0	0	2	3
P11166;A6NL68;A0A0D9SG74;A0A0D9SFK9	P11166	5;1;1;1	5;1;1;1	5;1;1;1	Solute carrier family 2, facilitated glucose transporter member 1	SLC2A1	sp|P11166|GTR1_HUMAN Solute carrier family 2, facilitated glucose transporter member 1 OS=Homo sapiens OX=9606 GN=SLC2A1 PE=1 SV=2	4	5	5	5	0	0	0	0	0	0	0	0	0	4	4	4	0	0	0	0	0	0	1	2	3	5	4	4	4	4	3	0	0	0	2	2	2	0	0	0	0	0
P11169;Q8TDB8-4;Q8TDB8-2;Q8TDB8;Q8TDB8-5;Q8TDB8-3;F5GYR5	P11169;Q8TDB8-4;Q8TDB8-2;Q8TDB8;Q8TDB8-5	6;4;4;4;4;2;1	6;4;4;4;4;2;1	6;4;4;4;4;2;1	Solute carrier family 2, facilitated glucose transporter member 3;Solute carrier family 2, facilitated glucose transporter member 14	SLC2A3;SLC2A14	sp|P11169|GTR3_HUMAN Solute carrier family 2, facilitated glucose transporter member 3 OS=Homo sapiens OX=9606 GN=SLC2A3 PE=1 SV=1;sp|Q8TDB8-4|GTR14_HUMAN Isoform 4 of Solute carrier family 2, facilitated glucose transporter member 14 OS=Homo sapiens OX=96	7	6	6	6	0	1	1	3	2	4	0	0	0	4	4	5	0	0	1	0	0	0	3	2	2	4	5	4	4	1	2	0	0	0	4	3	3	0	1	1	3	2
P11177-3;P11177-2;P11177	P11177-3;P11177-2;P11177	1;1;1	1;1;1	1;1;1	Pyruvate dehydrogenase E1 component subunit beta, mitochondrial	PDHB	sp|P11177-3|ODPB_HUMAN Isoform 3 of Pyruvate dehydrogenase E1 component subunit beta, mitochondrial OS=Homo sapiens OX=9606 GN=PDHB;sp|P11177-2|ODPB_HUMAN Isoform 2 of Pyruvate dehydrogenase E1 component subunit beta, mitochondrial OS=Homo sapiens OX=9606	3	1	1	1	0	0	0	0	0	0	0	0	0	0	0	0	0	0	0	0	0	0	0	0	0	0	0	1	0	0	0	0	0	0	0	0	0	0	0	0	0	0
P11216;H0Y4Z6;E9PK47;P11217-2;P06737-2;P11217;P06737	P11216	4;1;1;1;1;1;1	4;1;1;1;1;1;1	4;1;1;1;1;1;1	Glycogen phosphorylase, brain form	PYGB	sp|P11216|PYGB_HUMAN Glycogen phosphorylase, brain form OS=Homo sapiens OX=9606 GN=PYGB PE=1 SV=5	7	4	4	4	0	0	0	1	1	2	0	0	0	1	1	0	1	1	1	0	0	0	0	0	0	1	0	0	0	0	0	0	1	0	0	0	0	0	0	0	1	1
P11226	P11226	5	5	5	Mannose-binding protein C	MBL2	sp|P11226|MBL2_HUMAN Mannose-binding protein C OS=Homo sapiens OX=9606 GN=MBL2 PE=1 SV=2	1	5	5	5	3	4	3	0	0	0	0	0	2	0	0	0	0	0	0	0	0	0	0	0	0	0	0	0	0	0	1	0	0	0	1	2	3	3	4	3	0	0
P11234;P11234-3;P11234-2;C9J6B1;C9JQB3	P11234;P11234-3;P11234-2;C9J6B1	3;3;3;2;1	3;3;3;2;1	2;2;2;2;1	Ras-related protein Ral-B	RALB	sp|P11234|RALB_HUMAN Ras-related protein Ral-B OS=Homo sapiens OX=9606 GN=RALB PE=1 SV=1;sp|P11234-3|RALB_HUMAN Isoform 3 of Ras-related protein Ral-B OS=Homo sapiens OX=9606 GN=RALB;sp|P11234-2|RALB_HUMAN Isoform 2 of Ras-related protein Ral-B OS=Homo sap	5	3	3	2	0	0	0	2	2	2	0	0	0	0	1	1	1	0	1	1	1	1	3	3	3	1	1	1	2	3	2	2	1	0	0	0	0	0	0	0	2	2
P11277;P11277-2;P11277-3;H0YJE6;A4QPE4;A0A494C1G7;E9PJZ2	P11277;P11277-2;P11277-3	63;63;62;23;3;1;1	63;63;62;23;3;1;1	60;60;59;23;0;0;0	Spectrin beta chain, erythrocytic	SPTB	sp|P11277|SPTB1_HUMAN Spectrin beta chain, erythrocytic OS=Homo sapiens OX=9606 GN=SPTB PE=1 SV=5;sp|P11277-2|SPTB1_HUMAN Isoform 2 of Spectrin beta chain, erythrocytic OS=Homo sapiens OX=9606 GN=SPTB;sp|P11277-3|SPTB1_HUMAN Isoform 3 of Spectrin beta chai	7	63	63	60	0	0	0	0	0	0	0	0	0	36	32	34	0	0	0	0	0	0	1	2	4	28	25	24	31	30	28	0	0	0	8	6	9	0	0	0	0	0
P11279;P11279-2	P11279;P11279-2	4;3	4;3	4;3	Lysosome-associated membrane glycoprotein 1	LAMP1	sp|P11279|LAMP1_HUMAN Lysosome-associated membrane glycoprotein 1 OS=Homo sapiens OX=9606 GN=LAMP1 PE=1 SV=3;sp|P11279-2|LAMP1_HUMAN Isoform 2 of Lysosome-associated membrane glycoprotein 1 OS=Homo sapiens OX=9606 GN=LAMP1	2	4	4	4	0	0	0	0	0	0	0	0	0	1	4	1	0	0	0	0	0	0	0	0	0	0	0	0	0	0	0	0	0	0	0	0	0	0	0	0	0	0
P11413;P11413-3;P11413-2;E7EUI8;E7EM57;E9PD92	P11413;P11413-3;P11413-2;E7EUI8;E7EM57	6;6;6;4;3;2	6;6;6;4;3;2	6;6;6;4;3;2	Glucose-6-phosphate 1-dehydrogenase	G6PD	sp|P11413|G6PD_HUMAN Glucose-6-phosphate 1-dehydrogenase OS=Homo sapiens OX=9606 GN=G6PD PE=1 SV=4;sp|P11413-3|G6PD_HUMAN Isoform 3 of Glucose-6-phosphate 1-dehydrogenase OS=Homo sapiens OX=9606 GN=G6PD;sp|P11413-2|G6PD_HUMAN Isoform Long of Glucose-6-phos	6	6	6	6	0	0	0	0	1	0	0	0	0	1	4	1	0	1	0	0	0	0	0	0	2	0	0	1	1	0	0	0	0	0	0	1	0	0	0	0	0	1
P11597;P11597-2;H3BRJ9	P11597;P11597-2;H3BRJ9	11;10;8	11;10;8	11;10;8	Cholesteryl ester transfer protein	CETP	sp|P11597|CETP_HUMAN Cholesteryl ester transfer protein OS=Homo sapiens OX=9606 GN=CETP PE=1 SV=2;sp|P11597-2|CETP_HUMAN Isoform 2 of Cholesteryl ester transfer protein OS=Homo sapiens OX=9606 GN=CETP;tr|H3BRJ9|H3BRJ9_HUMAN Cholesteryl ester transfer prote	3	11	11	11	0	0	0	0	0	0	1	1	1	1	2	1	5	4	3	0	1	0	0	0	0	0	1	0	4	6	7	0	0	1	2	2	2	0	0	0	0	0
P12236	P12236	4	1	1	ADP/ATP translocase 3;ADP/ATP translocase 3, N-terminally processed	SLC25A6	sp|P12236|ADT3_HUMAN ADP/ATP translocase 3 OS=Homo sapiens OX=9606 GN=SLC25A6 PE=1 SV=4	1	4	1	1	0	0	0	0	0	1	0	0	0	2	4	4	0	0	0	0	0	0	2	1	1	3	3	1	2	0	0	0	0	0	3	2	3	0	0	0	0	0
P12724	P12724	1	1	1	Eosinophil cationic protein	RNASE3	sp|P12724|ECP_HUMAN Eosinophil cationic protein OS=Homo sapiens OX=9606 GN=RNASE3 PE=1 SV=2	1	1	1	1	0	0	0	0	1	0	0	0	0	0	0	0	0	0	0	0	0	0	1	1	1	1	0	0	1	1	1	0	1	0	0	0	0	0	0	0	0	1
P12814;P12814-3;P12814-2;P12814-4;H9KV75;H7C5W8;G3V2N5;H0YJW3;G3V2W4;P35609;P35609-2;A0A494C1A0;H0YJ11;F6THM6;G3V2X9;A0A494C060;G3V5M4;A0A494C033;A0A494C166;A0A494C0Q3;G3V2E8;G3V380;A0A494C031	P12814;P12814-3;P12814-2;P12814-4;H9KV75	48;47;45;44;42;15;14;13;13;12;12;12;10;8;6;6;6;4;4;3;3;2;1	48;47;45;44;42;15;14;13;13;12;12;12;10;8;6;6;6;4;4;3;3;2;1	31;30;28;27;27;9;9;8;9;2;2;2;6;1;4;0;2;1;1;1;1;1;1	Alpha-actinin-1	ACTN1	sp|P12814|ACTN1_HUMAN Alpha-actinin-1 OS=Homo sapiens OX=9606 GN=ACTN1 PE=1 SV=2;sp|P12814-3|ACTN1_HUMAN Isoform 3 of Alpha-actinin-1 OS=Homo sapiens OX=9606 GN=ACTN1;sp|P12814-2|ACTN1_HUMAN Isoform 2 of Alpha-actinin-1 OS=Homo sapiens OX=9606 GN=ACTN1;sp|	23	48	48	31	28	33	29	20	18	17	0	0	0	37	37	38	20	17	20	2	3	4	35	35	35	29	34	31	36	24	21	1	4	2	36	33	32	28	33	29	20	18
P12830;A0A087WX17;A0A087WU43;A0A087WXI5;P12830-2;H3BNC6;H3BVI7;J3QKP1;P22223-2;P22223	P12830;A0A087WX17;A0A087WU43;A0A087WXI5;P12830-2;H3BNC6;H3BVI7	12;11;11;11;10;9;6;3;1;1	12;11;11;11;10;9;6;3;1;1	12;11;11;11;10;9;6;3;1;1	Cadherin-1;E-Cad/CTF1;E-Cad/CTF2;E-Cad/CTF3	CDH1	sp|P12830|CADH1_HUMAN Cadherin-1 OS=Homo sapiens OX=9606 GN=CDH1 PE=1 SV=3;tr|A0A087WX17|A0A087WX17_HUMAN Cadherin-1 OS=Homo sapiens OX=9606 GN=CDH1 PE=1 SV=1;tr|A0A087WU43|A0A087WU43_HUMAN Cadherin-1 OS=Homo sapiens OX=9606 GN=CDH1 PE=1 SV=1;tr|A0A087WXI5	10	12	12	12	6	7	6	2	2	3	0	0	0	2	2	2	0	1	0	0	0	0	2	2	2	3	2	2	2	2	2	2	2	2	2	1	1	6	7	6	2	2
P12931;P12931-2;H2E272;H7C3Z8;H7C074;Q573B4;P42685-2;Q9H3Y6;P42685;P06239;P06239-3;Q04912-7;Q04912-2;P08581;Q04912;P08581-2	P12931;P12931-2	12;12;1;1;1;1;1;1;1;1;1;1;1;1;1;1	12;12;1;1;1;1;1;1;1;1;1;1;1;1;1;1	8;8;1;1;1;0;1;1;1;0;0;1;1;1;1;1	Proto-oncogene tyrosine-protein kinase Src	SRC	sp|P12931|SRC_HUMAN Proto-oncogene tyrosine-protein kinase Src OS=Homo sapiens OX=9606 GN=SRC PE=1 SV=3;sp|P12931-2|SRC_HUMAN Isoform 2 of Proto-oncogene tyrosine-protein kinase Src OS=Homo sapiens OX=9606 GN=SRC	16	12	12	8	1	0	0	5	4	5	0	0	0	9	9	8	1	0	0	2	2	1	6	7	4	7	7	4	6	4	3	0	0	0	2	3	2	1	0	0	5	4
P13073;H3BPG0;Q86WV2;H3BN72;H3BNV9	P13073;H3BPG0	3;2;1;1;1	3;2;1;1;1	3;2;1;1;1	Cytochrome c oxidase subunit 4 isoform 1, mitochondrial	COX4I1	sp|P13073|COX41_HUMAN Cytochrome c oxidase subunit 4 isoform 1, mitochondrial OS=Homo sapiens OX=9606 GN=COX4I1 PE=1 SV=1;tr|H3BPG0|H3BPG0_HUMAN Cytochrome c oxidase subunit 4 isoform 1, mitochondrial (Fragment) OS=Homo sapiens OX=9606 GN=COX4I1 PE=1 SV=1	5	3	3	3	0	0	0	0	0	0	0	0	0	0	3	1	0	0	0	0	0	0	0	0	0	1	0	1	0	1	0	0	0	0	0	0	0	0	0	0	0	0
P13224;P13224-2	P13224;P13224-2	5;5	5;5	5;5	Platelet glycoprotein Ib beta chain	GP1BB	sp|P13224|GP1BB_HUMAN Platelet glycoprotein Ib beta chain OS=Homo sapiens OX=9606 GN=GP1BB PE=1 SV=1;sp|P13224-2|GP1BB_HUMAN Isoform 2 of Platelet glycoprotein Ib beta chain OS=Homo sapiens OX=9606 GN=GP1BB	2	5	5	5	1	1	1	1	1	1	0	0	0	4	4	4	1	1	1	2	1	1	3	2	3	2	3	2	4	4	3	0	0	0	2	2	2	1	1	1	1	1
P13497;P13497-5;P13497-2;P13497-6;P13497-4;Q9Y6L7;E9PD25;O43897-2;O43897	P13497;P13497-5;P13497-2;P13497-6;P13497-4	8;6;6;6;5;3;1;1;1	8;6;6;6;5;3;1;1;1	8;6;6;6;5;3;1;1;1	Bone morphogenetic protein 1	BMP1	sp|P13497|BMP1_HUMAN Bone morphogenetic protein 1 OS=Homo sapiens OX=9606 GN=BMP1 PE=1 SV=2;sp|P13497-5|BMP1_HUMAN Isoform BMP1-6 of Bone morphogenetic protein 1 OS=Homo sapiens OX=9606 GN=BMP1;sp|P13497-2|BMP1_HUMAN Isoform BMP1-1 of Bone morphogenetic pr	9	8	8	8	0	0	0	3	2	2	0	0	0	0	0	0	0	0	0	0	0	0	0	1	0	0	0	0	0	0	0	4	3	2	0	0	0	0	0	0	3	2
P13501;A0A494C1Q1;A0A075B7C5	P13501;A0A494C1Q1;A0A075B7C5	2;1;1	2;1;1	2;1;1	C-C motif chemokine 5;RANTES(3-68);RANTES(4-68)	CCL5	sp|P13501|CCL5_HUMAN C-C motif chemokine 5 OS=Homo sapiens OX=9606 GN=CCL5 PE=1 SV=3;tr|A0A494C1Q1|A0A494C1Q1_HUMAN C-C motif chemokine 5 OS=Homo sapiens OX=9606 GN=CCL5 PE=1 SV=1;tr|A0A075B7C5|A0A075B7C5_HUMAN C-C motif chemokine 5 (Fragment) OS=Homo sapi	3	2	2	2	0	0	0	0	0	0	0	0	0	1	0	0	0	0	0	0	0	0	1	1	2	0	0	0	0	0	2	1	1	1	0	0	0	0	0	0	0	0
P13611-5;P13611;E9PF17;P13611-3;P13611-2;P13611-4;D6RGZ6;Q86W61	P13611-5;P13611;E9PF17;P13611-3;P13611-2;P13611-4	11;11;10;10;9;8;5;4	11;11;10;10;9;8;5;4	11;11;10;10;9;8;5;4	Versican core protein	VCAN	sp|P13611-5|CSPG2_HUMAN Isoform Vint of Versican core protein OS=Homo sapiens OX=9606 GN=VCAN;sp|P13611|CSPG2_HUMAN Versican core protein OS=Homo sapiens OX=9606 GN=VCAN PE=1 SV=3;tr|E9PF17|E9PF17_HUMAN Versican core protein OS=Homo sapiens OX=9606 GN=VCAN	8	11	11	11	1	3	4	2	0	0	0	0	0	0	0	0	0	0	0	0	1	1	3	0	1	1	2	2	0	0	1	1	2	2	7	10	5	1	3	4	2	0
P13667;A0A499FI48;C9JMN9	P13667;A0A499FI48	21;20;1	21;20;1	21;20;1	Protein disulfide-isomerase A4	PDIA4	sp|P13667|PDIA4_HUMAN Protein disulfide-isomerase A4 OS=Homo sapiens OX=9606 GN=PDIA4 PE=1 SV=2;tr|A0A499FI48|A0A499FI48_HUMAN Protein disulfide-isomerase OS=Homo sapiens OX=9606 GN=PDIA4 PE=1 SV=1	3	21	21	21	4	4	4	0	0	0	0	0	0	0	0	1	0	0	0	0	0	0	0	0	0	0	0	0	1	2	1	0	0	0	18	15	17	4	4	4	0	0
P13671	P13671	20	20	20	Complement component C6	C6	sp|P13671|CO6_HUMAN Complement component C6 OS=Homo sapiens OX=9606 GN=C6 PE=1 SV=3	1	20	20	20	2	1	1	10	10	12	7	7	8	3	1	2	4	4	6	15	14	16	2	2	2	0	1	0	6	6	5	2	3	3	1	1	4	2	1	1	10	10
P13716-2;P13716;B7ZBK6	P13716-2;P13716;B7ZBK6	2;2;1	2;2;1	2;2;1	Delta-aminolevulinic acid dehydratase	ALAD	sp|P13716-2|HEM2_HUMAN Isoform 2 of Delta-aminolevulinic acid dehydratase OS=Homo sapiens OX=9606 GN=ALAD;sp|P13716|HEM2_HUMAN Delta-aminolevulinic acid dehydratase OS=Homo sapiens OX=9606 GN=ALAD PE=1 SV=1;tr|B7ZBK6|B7ZBK6_HUMAN Delta-aminolevulinic acid	3	2	2	2	0	0	0	0	0	0	0	0	0	1	1	0	0	0	0	0	0	0	0	0	0	1	0	1	0	0	0	0	0	0	0	0	0	0	0	0	0	0
P13727;P13727-2;H0YCG3	P13727;P13727-2;H0YCG3	3;3;2	3;3;2	3;3;2	Bone marrow proteoglycan;Eosinophil granule major basic protein	PRG2	sp|P13727|PRG2_HUMAN Bone marrow proteoglycan OS=Homo sapiens OX=9606 GN=PRG2 PE=1 SV=2;sp|P13727-2|PRG2_HUMAN Isoform 2 of Bone marrow proteoglycan OS=Homo sapiens OX=9606 GN=PRG2;tr|H0YCG3|H0YCG3_HUMAN Uncharacterized protein (Fragment) OS=Homo sapiens O	3	3	3	3	1	0	1	0	0	0	0	0	0	0	0	0	0	0	0	0	0	0	0	0	0	0	0	0	0	0	0	0	0	0	1	3	2	1	0	1	0	0
P13746-2;P13746;A0A1W2PS24;P04439;Q5SRN5;Q5SRN7;A0A0G2JL56;A0A0G2JIF2;A0A1W2PSE7;A0A1W2PQD0;A0A0G2JI36;P30443;P30455;A0A140T9W3;A0A140T9C2;A0A140T9B7;P17693-6;P17693-2;D0EV57;A0A0G2JPA3;A0A0G2JH66;A0A140T9D9;A0A140T9V0;A0A140T8X0;A0A140T939;A0A140T9W7;A0A0G2JNX1;Q31611;A0A140T9X6	P13746-2;P13746;A0A1W2PS24;P04439;Q5SRN5;Q5SRN7;A0A0G2JL56;A0A0G2JIF2;A0A1W2PSE7;A0A1W2PQD0;A0A0G2JI36;P30443;P30455	9;9;8;8;8;8;6;6;6;6;6;6;6;1;1;1;1;1;1;1;1;1;1;1;1;1;1;1;1	3;3;3;3;3;3;3;3;3;3;3;3;3;1;1;1;1;1;1;1;1;1;1;1;1;1;1;1;1	0;0;0;0;0;0;0;0;0;0;0;0;0;0;0;0;0;0;0;0;0;0;0;0;0;0;0;0;0	HLA class I histocompatibility antigen, A-11 alpha chain;HLA class I histocompatibility antigen, A-3 alpha chain;HLA class I histocompatibility antigen, A-1 alpha chain;HLA class I histocompatibility antigen, A-36 alpha chain	HLA-A	sp|P13746-2|1A11_HUMAN Isoform 2 of HLA class I histocompatibility antigen, A-11 alpha chain OS=Homo sapiens OX=9606 GN=HLA-A;sp|P13746|1A11_HUMAN HLA class I histocompatibility antigen, A-11 alpha chain OS=Homo sapiens OX=9606 GN=HLA-A PE=1 SV=1;tr|A0A1W2	29	9	3	0	1	1	0	1	1	2	0	0	0	5	8	6	1	1	1	0	1	0	6	6	6	5	6	5	5	6	5	0	1	0	3	4	5	1	0	0	0	0
P14151;P14151-2	P14151;P14151-2	3;3	3;3	3;3	L-selectin	SELL	sp|P14151|LYAM1_HUMAN L-selectin OS=Homo sapiens OX=9606 GN=SELL PE=1 SV=2;sp|P14151-2|LYAM1_HUMAN Isoform 2 of L-selectin OS=Homo sapiens OX=9606 GN=SELL	2	3	3	3	1	2	1	0	0	0	0	1	1	0	0	0	2	0	0	0	0	0	0	0	0	0	0	0	0	0	0	0	0	0	1	1	0	1	2	1	0	0
P14209-3;P14209	P14209-3;P14209	1;1	1;1	1;1	CD99 antigen	CD99	sp|P14209-3|CD99_HUMAN Isoform 3 of CD99 antigen OS=Homo sapiens OX=9606 GN=CD99;sp|P14209|CD99_HUMAN CD99 antigen OS=Homo sapiens OX=9606 GN=CD99 PE=1 SV=1	2	1	1	1	0	0	1	0	0	0	0	0	0	1	0	0	1	1	1	0	0	0	0	0	0	0	0	0	1	0	0	0	0	0	0	0	1	0	0	1	0	0
P14543-2;P14543	P14543-2;P14543	33;33	33;33	32;32	Nidogen-1	NID1	sp|P14543-2|NID1_HUMAN Isoform 2 of Nidogen-1 OS=Homo sapiens OX=9606 GN=NID1;sp|P14543|NID1_HUMAN Nidogen-1 OS=Homo sapiens OX=9606 GN=NID1 PE=1 SV=3	2	33	33	32	14	16	16	0	0	0	0	0	0	0	1	0	4	2	1	0	0	0	0	0	1	2	1	2	1	2	0	1	2	1	30	30	29	14	16	16	0	0
P14618;P14618-3;B4DNK4;H3BUW1;H3BTJ2;H3BT25;H3BN34;H3BQZ3;H3BU13;P30613-2;P30613	P14618;P14618-3;B4DNK4	27;25;23;7;7;6;1;1;1;1;1	27;25;23;7;7;6;1;1;1;1;1	3;3;3;0;0;0;0;0;0;0;0	Pyruvate kinase PKM;Pyruvate kinase	PKM	sp|P14618|KPYM_HUMAN Pyruvate kinase PKM OS=Homo sapiens OX=9606 GN=PKM PE=1 SV=4;sp|P14618-3|KPYM_HUMAN Isoform 3 of Pyruvate kinase PKM OS=Homo sapiens OX=9606 GN=PKM;tr|B4DNK4|B4DNK4_HUMAN Pyruvate kinase OS=Homo sapiens OX=9606 GN=PKM PE=1 SV=1	11	27	27	3	1	1	0	19	23	18	0	0	0	12	10	9	7	12	7	14	15	14	21	21	24	16	17	19	16	16	15	17	17	17	9	10	10	1	1	0	19	23
P14618-2;H3BTN5;H3BR70;H3BQ34	P14618-2;H3BTN5;H3BR70;H3BQ34	25;22;16;13	1;1;1;0	1;1;1;0	Pyruvate kinase PKM;Pyruvate kinase	PKM	sp|P14618-2|KPYM_HUMAN Isoform M1 of Pyruvate kinase PKM OS=Homo sapiens OX=9606 GN=PKM;tr|H3BTN5|H3BTN5_HUMAN Pyruvate kinase (Fragment) OS=Homo sapiens OX=9606 GN=PKM PE=1 SV=1;tr|H3BR70|H3BR70_HUMAN Pyruvate kinase OS=Homo sapiens OX=9606 GN=PKM PE=1 SV	4	25	1	1	1	1	0	17	21	16	0	0	0	10	8	8	6	10	6	11	13	11	19	18	22	14	15	17	13	13	12	15	14	14	9	9	9	0	0	0	1	1
P14625;Q96GW1;A0A1W2PRR1;H0YIV0;Q58FF3;F8W026	P14625	32;13;13;5;4;2	32;13;13;5;4;2	31;12;12;5;4;1	Endoplasmin	HSP90B1	sp|P14625|ENPL_HUMAN Endoplasmin OS=Homo sapiens OX=9606 GN=HSP90B1 PE=1 SV=1	6	32	32	31	18	19	24	1	1	1	0	0	0	9	9	8	8	7	8	0	0	0	5	5	6	5	4	6	5	1	1	0	0	0	28	27	28	18	19	24	1	1
P14770	P14770	2	2	2	Platelet glycoprotein IX	GP9	sp|P14770|GPIX_HUMAN Platelet glycoprotein IX OS=Homo sapiens OX=9606 GN=GP9 PE=1 SV=3	1	2	2	2	2	1	0	2	1	2	0	0	0	2	2	2	0	0	0	0	0	0	2	2	2	2	2	2	1	1	1	0	0	1	2	2	1	2	1	0	2	1
P15144;H0YLZ8	P15144	5;1	5;1	5;1	Aminopeptidase N	ANPEP	sp|P15144|AMPN_HUMAN Aminopeptidase N OS=Homo sapiens OX=9606 GN=ANPEP PE=1 SV=4	2	5	5	5	0	0	0	0	0	0	0	0	0	0	0	0	1	2	4	0	0	0	0	0	0	0	0	0	0	0	1	0	0	0	0	0	0	0	0	0	0	0
P15169;B1AP58;CON__Q2KJ83	P15169	15;4;3	15;4;3	15;4;3	Carboxypeptidase N catalytic chain	CPN1	sp|P15169|CBPN_HUMAN Carboxypeptidase N catalytic chain OS=Homo sapiens OX=9606 GN=CPN1 PE=1 SV=1	3	15	15	15	1	1	1	11	11	10	3	2	3	3	4	4	3	3	3	9	7	7	12	11	11	12	11	14	10	9	11	9	9	9	3	2	3	1	1	1	11	11
P15170-2;P15170-3;P15170;Q8IYD1;H3BR35;H3BSV8	P15170-2;P15170-3;P15170;Q8IYD1;H3BR35	4;4;3;3;2;1	4;4;3;3;2;1	4;4;3;3;2;1	Eukaryotic peptide chain release factor GTP-binding subunit ERF3A;Eukaryotic peptide chain release factor GTP-binding subunit ERF3B	GSPT1;GSPT2	sp|P15170-2|ERF3A_HUMAN Isoform 2 of Eukaryotic peptide chain release factor GTP-binding subunit ERF3A OS=Homo sapiens OX=9606 GN=GSPT1;sp|P15170-3|ERF3A_HUMAN Isoform 3 of Eukaryotic peptide chain release factor GTP-binding subunit ERF3A OS=Homo sapiens O	6	4	4	4	0	0	0	0	0	0	0	0	0	0	0	1	0	0	0	0	0	0	0	0	1	0	1	0	1	0	1	0	0	0	1	0	0	0	0	0	0	0
P15531;P15531-2;E7ERL0;J3KPD9;Q32Q12;P22392;P22392-2;C9K028;F6XY72;E5RHP0;O60361	P15531;P15531-2;E7ERL0;J3KPD9;Q32Q12;P22392;P22392-2	3;3;2;2;2;2;2;1;1;1;1	3;3;2;2;2;2;2;1;1;1;1	3;3;2;2;2;2;2;1;1;1;1	Nucleoside diphosphate kinase A;Nucleoside diphosphate kinase;Nucleoside diphosphate kinase B	NME1;NME2;NME1-NME2	sp|P15531|NDKA_HUMAN Nucleoside diphosphate kinase A OS=Homo sapiens OX=9606 GN=NME1 PE=1 SV=1;sp|P15531-2|NDKA_HUMAN Isoform 2 of Nucleoside diphosphate kinase A OS=Homo sapiens OX=9606 GN=NME1;tr|E7ERL0|E7ERL0_HUMAN Nucleoside diphosphate kinase A OS=Hom	11	3	3	3	0	0	0	0	0	0	0	0	0	1	1	0	0	0	0	0	0	0	1	1	1	0	0	0	2	1	0	0	0	0	1	1	1	0	0	0	0	0
P15814	P15814	1	1	1	Immunoglobulin lambda-like polypeptide 1	IGLL1	sp|P15814|IGLL1_HUMAN Immunoglobulin lambda-like polypeptide 1 OS=Homo sapiens OX=9606 GN=IGLL1 PE=1 SV=1	1	1	1	1	0	0	0	0	0	0	1	1	1	0	0	0	0	0	0	0	1	0	0	0	0	0	0	0	0	0	1	0	0	0	0	0	0	0	0	0	0	0
P15907;P15907-2;C9JH16;H7C472;C9JVK7	P15907;P15907-2	9;5;3;3;2	9;5;3;3;2	9;5;3;3;2	Beta-galactoside alpha-2,6-sialyltransferase 1	ST6GAL1	sp|P15907|SIAT1_HUMAN Beta-galactoside alpha-2,6-sialyltransferase 1 OS=Homo sapiens OX=9606 GN=ST6GAL1 PE=1 SV=1;sp|P15907-2|SIAT1_HUMAN Isoform 2 of Beta-galactoside alpha-2,6-sialyltransferase 1 OS=Homo sapiens OX=9606 GN=ST6GAL1	5	9	9	9	0	0	0	3	2	3	0	0	0	1	2	0	0	0	0	1	1	1	3	6	5	3	2	2	5	4	6	4	4	5	0	0	0	0	0	0	3	2
P16035	P16035	1	1	1	Metalloproteinase inhibitor 2	TIMP2	sp|P16035|TIMP2_HUMAN Metalloproteinase inhibitor 2 OS=Homo sapiens OX=9606 GN=TIMP2 PE=1 SV=2	1	1	1	1	0	0	0	0	0	0	0	0	0	0	0	0	0	0	0	0	0	0	0	0	0	0	0	0	0	0	0	1	1	0	0	0	0	0	0	0	0	0
P16157-14;P16157-10;P16157-12;P16157;P16157-3;P16157-16;P16157-5;P16157-8;P16157-13;P16157-4;P16157-7;P16157-6;P16157-9;P16157-11;P16157-21;P16157-15;P16157-2;H0YBS0;A0A2R8Y4B0;H0YAY8	P16157-14;P16157-10;P16157-12;P16157;P16157-3;P16157-16;P16157-5;P16157-8;P16157-13;P16157-4;P16157-7;P16157-6;P16157-9;P16157-11;P16157-21;P16157-15;P16157-2;H0YBS0	36;36;36;36;36;36;36;36;35;35;35;35;35;35;35;35;34;20;7;2	36;36;36;36;36;36;36;36;35;35;35;35;35;35;35;35;34;20;7;2	35;35;35;35;35;35;35;35;34;34;34;34;34;34;34;34;33;20;7;2	Ankyrin-1	ANK1	sp|P16157-14|ANK1_HUMAN Isoform Er13 of Ankyrin-1 OS=Homo sapiens OX=9606 GN=ANK1;sp|P16157-10|ANK1_HUMAN Isoform Er9 of Ankyrin-1 OS=Homo sapiens OX=9606 GN=ANK1;sp|P16157-12|ANK1_HUMAN Isoform Er11 of Ankyrin-1 OS=Homo sapiens OX=9606 GN=ANK1;sp|P16157|A	20	36	36	35	0	0	0	0	0	0	0	0	0	19	20	22	0	0	0	0	0	0	0	1	1	15	21	16	21	22	17	0	0	0	0	2	1	0	0	0	0	0
P16284-5;P16284-4;P16284-6;P16284;P16284-3;P16284-2;A0A075B727;A0A075B728;A0A075B737	P16284-5;P16284-4;P16284-6;P16284;P16284-3;P16284-2	18;18;18;18;17;16;8;6;4	18;18;18;18;17;16;8;6;4	18;18;18;18;17;16;8;6;4	Platelet endothelial cell adhesion molecule	PECAM1	sp|P16284-5|PECA1_HUMAN Isoform Delta14-15 of Platelet endothelial cell adhesion molecule OS=Homo sapiens OX=9606 GN=PECAM1;sp|P16284-4|PECA1_HUMAN Isoform Delta14 of Platelet endothelial cell adhesion molecule OS=Homo sapiens OX=9606 GN=PECAM1;sp|P16284-6	9	18	18	18	1	1	1	2	1	2	0	0	0	13	14	12	0	0	0	0	0	0	8	8	9	10	12	9	7	5	4	0	0	0	10	8	8	1	1	1	2	1
P16615-5;P16615-2;P16615-3;P16615;P16615-4;H7C5W9;A0A0C4DH86;J3QSY6	P16615-5;P16615-2;P16615-3;P16615;P16615-4;H7C5W9	16;16;16;16;14;13;1;1	13;13;13;13;11;10;1;1	10;10;10;10;9;8;1;1	Sarcoplasmic/endoplasmic reticulum calcium ATPase 2	ATP2A2	sp|P16615-5|AT2A2_HUMAN Isoform 5 of Sarcoplasmic/endoplasmic reticulum calcium ATPase 2 OS=Homo sapiens OX=9606 GN=ATP2A2;sp|P16615-2|AT2A2_HUMAN Isoform 2 of Sarcoplasmic/endoplasmic reticulum calcium ATPase 2 OS=Homo sapiens OX=9606 GN=ATP2A2;sp|P16615-	8	16	13	10	0	0	0	0	0	1	0	0	0	10	12	8	0	0	0	0	0	0	6	7	6	6	9	7	3	0	0	0	0	0	4	4	1	0	0	0	0	0
P17066;P48741	P17066;P48741	4;3	1;1	1;1	Heat shock 70 kDa protein 6;Putative heat shock 70 kDa protein 7	HSPA6;HSPA7	sp|P17066|HSP76_HUMAN Heat shock 70 kDa protein 6 OS=Homo sapiens OX=9606 GN=HSPA6 PE=1 SV=2;sp|P48741|HSP77_HUMAN Putative heat shock 70 kDa protein 7 OS=Homo sapiens OX=9606 GN=HSPA7 PE=5 SV=2	2	4	1	1	0	1	1	2	1	1	0	0	0	3	2	2	0	2	2	0	0	0	2	2	2	0	2	2	2	2	0	0	2	0	0	0	1	0	1	1	1	0
P17213	P17213	1	1	1	Bactericidal permeability-increasing protein	BPI	sp|P17213|BPI_HUMAN Bactericidal permeability-increasing protein OS=Homo sapiens OX=9606 GN=BPI PE=1 SV=4	1	1	1	1	0	0	0	0	0	0	0	0	0	0	1	0	0	0	0	0	0	0	1	1	1	1	0	0	1	1	0	0	0	0	0	0	0	0	0	0	0	0
P17301	P17301	12	12	2	Integrin alpha-2	ITGA2	sp|P17301|ITA2_HUMAN Integrin alpha-2 OS=Homo sapiens OX=9606 GN=ITGA2 PE=1 SV=1	1	12	12	2	0	0	0	0	0	0	0	0	0	6	7	6	0	0	0	0	0	0	2	3	2	3	4	2	4	0	1	0	0	0	2	1	3	0	0	0	0	0
P17612-2;P17612;Q15136;K7ERP6	P17612-2;P17612	3;3;1;1	1;1;1;1	1;1;1;1	cAMP-dependent protein kinase catalytic subunit alpha	PRKACA	sp|P17612-2|KAPCA_HUMAN Isoform 2 of cAMP-dependent protein kinase catalytic subunit alpha OS=Homo sapiens OX=9606 GN=PRKACA;sp|P17612|KAPCA_HUMAN cAMP-dependent protein kinase catalytic subunit alpha OS=Homo sapiens OX=9606 GN=PRKACA PE=1 SV=2	4	3	1	1	0	0	0	1	2	1	0	0	0	1	2	1	0	0	0	0	0	0	2	1	1	1	1	1	1	1	1	0	0	0	1	1	1	0	0	0	0	1
P17655-2;P17655	P17655-2;P17655	5;5	5;5	5;5	Calpain-2 catalytic subunit	CAPN2	sp|P17655-2|CAN2_HUMAN Isoform 2 of Calpain-2 catalytic subunit OS=Homo sapiens OX=9606 GN=CAPN2;sp|P17655|CAN2_HUMAN Calpain-2 catalytic subunit OS=Homo sapiens OX=9606 GN=CAPN2 PE=1 SV=6	2	5	5	5	0	0	0	0	0	0	0	0	0	0	0	0	0	0	0	0	0	0	0	0	0	0	0	0	0	0	0	0	0	0	5	2	2	0	0	0	0	0
P17987;F5H282;E7EQR6;F5H726;F5H676;F5H136;E7ERF2;F5GZI8	P17987;F5H282;E7EQR6	7;5;5;2;2;2;2;1	7;5;5;2;2;2;2;1	7;5;5;2;2;2;2;1	T-complex protein 1 subunit alpha	TCP1	sp|P17987|TCPA_HUMAN T-complex protein 1 subunit alpha OS=Homo sapiens OX=9606 GN=TCP1 PE=1 SV=1;tr|F5H282|F5H282_HUMAN T-complex protein 1 subunit alpha OS=Homo sapiens OX=9606 GN=TCP1 PE=1 SV=1;tr|E7EQR6|E7EQR6_HUMAN T-complex protein 1 subunit alpha OS=	8	7	7	7	0	0	0	2	2	1	0	0	0	3	2	3	2	0	0	0	0	0	3	3	1	4	2	3	4	1	2	0	0	1	2	2	2	0	0	0	2	2
P18054;K7ENN9	P18054;K7ENN9	4;3	4;3	4;3	Arachidonate 12-lipoxygenase, 12S-type	ALOX12	sp|P18054|LOX12_HUMAN Arachidonate 12-lipoxygenase, 12S-type OS=Homo sapiens OX=9606 GN=ALOX12 PE=1 SV=4;tr|K7ENN9|K7ENN9_HUMAN Arachidonate 12-lipoxygenase, 12S-type (Fragment) OS=Homo sapiens OX=9606 GN=ALOX12 PE=1 SV=1	2	4	4	4	0	0	0	0	0	0	0	0	0	0	1	0	0	0	0	0	0	0	0	1	0	2	1	1	0	0	0	0	0	0	0	0	0	0	0	0	0	0
P18065;C9JMY1;C9JW52;H7C1H0	P18065;C9JMY1	6;4;2;2	6;4;2;2	6;4;2;2	Insulin-like growth factor-binding protein 2	IGFBP2	sp|P18065|IBP2_HUMAN Insulin-like growth factor-binding protein 2 OS=Homo sapiens OX=9606 GN=IGFBP2 PE=1 SV=2;tr|C9JMY1|C9JMY1_HUMAN Insulin-like growth factor-binding protein 2 OS=Homo sapiens OX=9606 GN=IGFBP2 PE=1 SV=1	4	6	6	6	0	0	0	3	3	3	0	0	0	3	1	0	0	0	0	4	3	4	4	4	3	1	0	1	0	0	0	3	4	4	0	0	0	0	0	0	3	3
P18206-2;P18206;P18206-3;A0A096LPE1	P18206-2;P18206	39;39;9;2	39;39;9;2	39;39;9;2	Vinculin	VCL	sp|P18206-2|VINC_HUMAN Isoform 1 of Vinculin OS=Homo sapiens OX=9606 GN=VCL;sp|P18206|VINC_HUMAN Vinculin OS=Homo sapiens OX=9606 GN=VCL PE=1 SV=4	4	39	39	39	1	2	1	7	8	7	0	0	1	28	28	31	4	5	3	0	0	1	16	18	16	24	24	22	20	19	19	0	0	0	20	19	17	1	2	1	7	8
P18428	P18428	12	12	12	Lipopolysaccharide-binding protein	LBP	sp|P18428|LBP_HUMAN Lipopolysaccharide-binding protein OS=Homo sapiens OX=9606 GN=LBP PE=1 SV=3	1	12	12	12	4	5	5	5	6	6	4	4	4	7	6	7	6	7	6	11	11	10	9	9	9	4	7	6	8	8	10	7	5	8	5	5	5	4	5	5	5	6
P18464;P30490;P30491;P30498;P30685;P30495;P30484;Q29940;P30493;P30464;P10319;P30466;P18465;A0A140T953;A0A140TA13;A0A140TA02;A0A1W2PNR7	P18464;P30490;P30491;P30498;P30685;P30495;P30484;Q29940;P30493;P30464;P10319;P30466;P18465	7;7;7;7;7;6;6;6;6;6;6;5;5;3;3;2;2	3;3;3;3;3;2;2;2;2;2;3;2;2;1;1;1;1	0;0;0;0;0;0;0;0;0;0;0;0;0;0;0;0;0	HLA class I histocompatibility antigen, B-51 alpha chain;HLA class I histocompatibility antigen, B-52 alpha chain;HLA class I histocompatibility antigen, B-53 alpha chain;HLA class I histocompatibility antigen, B-78 alpha chain;HLA class I histocompatibility antigen, B-35 alpha chain;HLA class I histocompatibility antigen, B-56 alpha chain;HLA class I histocompatibility antigen, B-46 alpha chain;…	HLA-B	sp|P18464|1B51_HUMAN HLA class I histocompatibility antigen, B-51 alpha chain OS=Homo sapiens OX=9606 GN=HLA-B PE=1 SV=1;sp|P30490|1B52_HUMAN HLA class I histocompatibility antigen, B-52 alpha chain OS=Homo sapiens OX=9606 GN=HLA-B PE=1 SV=1;sp|P30491|1B53	17	7	3	0	1	1	2	1	1	1	0	0	0	6	6	4	2	1	1	0	1	1	4	5	5	5	7	4	6	5	3	0	0	1	4	4	4	0	1	2	0	0
P19021-4;P19021-3;P19021-6;P19021;P19021-5;H7BYD9;P19021-2	P19021-4;P19021-3;P19021-6;P19021;P19021-5;H7BYD9;P19021-2	4;4;4;4;4;3;3	4;4;4;4;4;3;3	4;4;4;4;4;3;3	Peptidyl-glycine alpha-amidating monooxygenase;Peptidylglycine alpha-hydroxylating monooxygenase;Peptidyl-alpha-hydroxyglycine alpha-amidating lyase	PAM	sp|P19021-4|AMD_HUMAN Isoform 4 of Peptidyl-glycine alpha-amidating monooxygenase OS=Homo sapiens OX=9606 GN=PAM;sp|P19021-3|AMD_HUMAN Isoform 3 of Peptidyl-glycine alpha-amidating monooxygenase OS=Homo sapiens OX=9606 GN=PAM;sp|P19021-6|AMD_HUMAN Isoform	7	4	4	4	0	1	1	1	1	0	0	0	0	0	0	0	0	0	0	4	2	1	0	0	0	0	0	0	0	0	0	1	0	1	0	0	1	0	1	1	1	1
P19086	P19086	6	6	6	Guanine nucleotide-binding protein G(z) subunit alpha	GNAZ	sp|P19086|GNAZ_HUMAN Guanine nucleotide-binding protein G(z) subunit alpha OS=Homo sapiens OX=9606 GN=GNAZ PE=1 SV=3	1	6	6	6	0	0	0	0	0	0	0	0	0	4	0	4	0	0	0	0	0	0	0	1	0	1	2	1	1	0	1	0	0	0	0	0	0	0	0	0	0	0
P19367-4;P19367-2;P19367;P19367-3;B1AR63;B1AR62;Q2TB90	P19367-4;P19367-2;P19367;P19367-3	7;7;7;7;2;1;1	7;7;7;7;2;1;1	7;7;7;7;2;1;1	Hexokinase-1	HK1	sp|P19367-4|HXK1_HUMAN Isoform 4 of Hexokinase-1 OS=Homo sapiens OX=9606 GN=HK1;sp|P19367-2|HXK1_HUMAN Isoform 2 of Hexokinase-1 OS=Homo sapiens OX=9606 GN=HK1;sp|P19367|HXK1_HUMAN Hexokinase-1 OS=Homo sapiens OX=9606 GN=HK1 PE=1 SV=3;sp|P19367-3|HXK1_HUMA	7	7	7	7	0	0	0	0	0	0	0	0	0	0	2	3	0	0	0	0	0	0	1	3	1	3	3	3	1	1	0	0	0	0	0	0	1	0	0	0	0	0
P19652	P19652	7	5	5	Alpha-1-acid glycoprotein 2	ORM2	sp|P19652|A1AG2_HUMAN Alpha-1-acid glycoprotein 2 OS=Homo sapiens OX=9606 GN=ORM2 PE=1 SV=2	1	7	5	5	4	3	3	1	2	2	7	7	7	6	5	6	5	5	6	1	1	1	3	2	4	4	5	4	4	4	3	3	3	6	5	5	6	3	2	2	0	1
P19823;Q5T985;Q5T987;CON__Q9TRI1	P19823;Q5T985	41;40;14;10	41;40;14;10	41;40;14;10	Inter-alpha-trypsin inhibitor heavy chain H2	ITIH2	sp|P19823|ITIH2_HUMAN Inter-alpha-trypsin inhibitor heavy chain H2 OS=Homo sapiens OX=9606 GN=ITIH2 PE=1 SV=2;tr|Q5T985|Q5T985_HUMAN Inter-alpha-trypsin inhibitor heavy chain H2 OS=Homo sapiens OX=9606 GN=ITIH2 PE=1 SV=1	4	41	41	41	36	36	35	6	6	7	15	14	18	13	10	6	12	10	9	11	11	10	5	7	9	6	4	6	8	8	6	17	15	19	29	35	29	36	36	35	6	6
P19827;P19827-2;P19827-3;H7C0N0;F8WAS2;H7C5I0;B5MCP1;CON__Q0VCM5	P19827;P19827-2;P19827-3	39;32;23;14;11;5;4;4	39;32;23;14;11;5;4;4	39;32;23;14;11;5;4;4	Inter-alpha-trypsin inhibitor heavy chain H1	ITIH1	sp|P19827|ITIH1_HUMAN Inter-alpha-trypsin inhibitor heavy chain H1 OS=Homo sapiens OX=9606 GN=ITIH1 PE=1 SV=3;sp|P19827-2|ITIH1_HUMAN Isoform 2 of Inter-alpha-trypsin inhibitor heavy chain H1 OS=Homo sapiens OX=9606 GN=ITIH1;sp|P19827-3|ITIH1_HUMAN Isoform	8	39	39	39	34	35	34	5	4	4	14	18	17	13	6	8	8	9	7	15	17	17	8	7	8	3	4	3	9	7	9	12	11	16	28	29	27	34	35	34	5	4
P20042	P20042	4	4	4	Eukaryotic translation initiation factor 2 subunit 2	EIF2S2	sp|P20042|IF2B_HUMAN Eukaryotic translation initiation factor 2 subunit 2 OS=Homo sapiens OX=9606 GN=EIF2S2 PE=1 SV=2	1	4	4	4	0	0	0	0	0	0	0	0	0	3	1	1	0	0	0	0	0	0	0	0	1	1	1	1	1	3	0	0	0	0	0	0	0	0	0	0	0	0
P20073-2;P20073	P20073-2;P20073	3;3	3;3	3;3	Annexin A7	ANXA7	sp|P20073-2|ANXA7_HUMAN Isoform 2 of Annexin A7 OS=Homo sapiens OX=9606 GN=ANXA7;sp|P20073|ANXA7_HUMAN Annexin A7 OS=Homo sapiens OX=9606 GN=ANXA7 PE=1 SV=3	2	3	3	3	0	0	0	0	0	0	0	0	0	0	0	0	0	0	0	0	0	0	0	0	0	0	0	0	0	0	0	3	3	3	0	0	0	0	0	0	0	0
P20618	P20618	2	2	2	Proteasome subunit beta type-1	PSMB1	sp|P20618|PSB1_HUMAN Proteasome subunit beta type-1 OS=Homo sapiens OX=9606 GN=PSMB1 PE=1 SV=2	1	2	2	2	0	0	1	0	0	0	0	0	0	0	0	1	0	0	0	0	0	0	0	0	0	0	0	0	0	0	0	0	0	0	0	0	0	0	0	1	0	0
P20645;F5GX30;F5GXE0;H0YGE9;F5GXU0;H0YGT2;F5H883;H0YF90	P20645;F5GX30	3;2;1;1;1;1;1;1	3;2;1;1;1;1;1;1	3;2;1;1;1;1;1;1	Cation-dependent mannose-6-phosphate receptor	M6PR	sp|P20645|MPRD_HUMAN Cation-dependent mannose-6-phosphate receptor OS=Homo sapiens OX=9606 GN=M6PR PE=1 SV=1;tr|F5GX30|F5GX30_HUMAN Cation-dependent mannose-6-phosphate receptor OS=Homo sapiens OX=9606 GN=M6PR PE=1 SV=2	8	3	3	3	0	0	0	0	0	0	0	0	0	1	1	1	0	0	0	0	0	0	1	0	0	1	2	1	2	0	0	0	0	0	0	0	0	0	0	0	0	0
P20742;P20742-2;F5GXY0	P20742;P20742-2	24;20;1	15;11;1	15;11;1	Pregnancy zone protein	PZP	sp|P20742|PZP_HUMAN Pregnancy zone protein OS=Homo sapiens OX=9606 GN=PZP PE=1 SV=4;sp|P20742-2|PZP_HUMAN Isoform 2 of Pregnancy zone protein OS=Homo sapiens OX=9606 GN=PZP	3	24	15	15	6	4	4	6	4	6	16	15	17	10	8	7	7	6	6	3	1	3	6	7	5	6	5	6	8	5	9	3	2	6	11	9	16	0	0	0	0	0
Q5TBF5;P20774	Q5TBF5;P20774	1;1	1;1	1;1	Mimecan	OGN	tr|Q5TBF5|Q5TBF5_HUMAN Mimecan (Fragment) OS=Homo sapiens OX=9606 GN=OGN PE=1 SV=1;sp|P20774|MIME_HUMAN Mimecan OS=Homo sapiens OX=9606 GN=OGN PE=1 SV=1	2	1	1	1	0	0	0	1	0	1	0	0	0	0	0	0	0	0	0	0	0	0	1	0	0	0	0	0	1	1	1	0	0	1	0	0	0	0	0	0	1	0
P20851;P20851-2;Q5VVQ7	P20851;P20851-2	4;4;1	4;4;1	4;4;1	C4b-binding protein beta chain	C4BPB	sp|P20851|C4BPB_HUMAN C4b-binding protein beta chain OS=Homo sapiens OX=9606 GN=C4BPB PE=1 SV=1;sp|P20851-2|C4BPB_HUMAN Isoform 2 of C4b-binding protein beta chain OS=Homo sapiens OX=9606 GN=C4BPB	3	4	4	4	3	4	4	0	0	0	0	0	0	1	1	0	2	2	1	0	0	0	0	1	0	1	1	0	1	1	2	0	0	0	3	3	4	3	4	4	0	0
P21291;E9PS42;E9PND2;E9PP21	P21291;E9PS42;E9PND2;E9PP21	6;4;4;4	6;4;4;4	6;4;4;4	Cysteine and glycine-rich protein 1	CSRP1	sp|P21291|CSRP1_HUMAN Cysteine and glycine-rich protein 1 OS=Homo sapiens OX=9606 GN=CSRP1 PE=1 SV=3;tr|E9PS42|E9PS42_HUMAN Cysteine and glycine-rich protein 1 OS=Homo sapiens OX=9606 GN=CSRP1 PE=1 SV=1;tr|E9PND2|E9PND2_HUMAN Cysteine and glycine-rich prot	4	6	6	6	1	1	0	3	3	3	0	0	0	5	5	4	2	1	1	2	1	2	3	3	3	3	2	2	3	3	3	3	4	3	3	3	2	1	1	0	3	3
P21333-2;P21333;Q60FE5;A0A087WWY3;F8WE98;H0Y5C6;O75369-6;O75369-3;O75369-2;O75369;O75369-8;O75369-9;O75369-5;O75369-4;H0Y5F3;H7C2E7;E7EN95;H7C5L4;O75369-7	P21333-2;P21333;Q60FE5;A0A087WWY3	128;127;126;107;26;14;11;11;11;11;11;11;10;10;8;2;1;1;1	128;127;126;107;26;14;11;11;11;11;11;11;10;10;8;2;1;1;1	119;118;117;99;18;13;3;3;3;3;3;3;2;2;8;2;1;1;1	Filamin-A	FLNA	sp|P21333-2|FLNA_HUMAN Isoform 2 of Filamin-A OS=Homo sapiens OX=9606 GN=FLNA;sp|P21333|FLNA_HUMAN Filamin-A OS=Homo sapiens OX=9606 GN=FLNA PE=1 SV=4;tr|Q60FE5|Q60FE5_HUMAN Filamin-A OS=Homo sapiens OX=9606 GN=FLNA PE=1 SV=1;tr|A0A087WWY3|A0A087WWY3_HUMAN	19	128	128	119	63	66	63	67	74	70	0	0	0	108	102	95	29	29	36	24	24	24	96	92	90	89	98	97	89	76	76	21	28	18	95	90	92	63	66	63	67	74
P21796;C9JI87	P21796	3;1	3;1	3;1	Voltage-dependent anion-selective channel protein 1	VDAC1	sp|P21796|VDAC1_HUMAN Voltage-dependent anion-selective channel protein 1 OS=Homo sapiens OX=9606 GN=VDAC1 PE=1 SV=2	2	3	3	3	0	0	0	1	1	1	0	0	0	1	1	1	0	0	0	0	0	0	1	1	1	1	1	1	2	0	0	0	0	0	1	1	1	0	0	0	1	1
P21810	P21810	2	2	2	Biglycan	BGN	sp|P21810|PGS1_HUMAN Biglycan OS=Homo sapiens OX=9606 GN=BGN PE=1 SV=2	1	2	2	2	0	0	0	0	0	0	0	0	0	0	0	0	0	0	0	0	0	0	0	0	0	0	0	0	0	0	0	0	0	0	2	1	1	0	0	0	0	0
P22692-2;P22692	P22692-2;P22692	3;3	3;3	3;3	Insulin-like growth factor-binding protein 4	IGFBP4	sp|P22692-2|IBP4_HUMAN Isoform 2 of Insulin-like growth factor-binding protein 4 OS=Homo sapiens OX=9606 GN=IGFBP4;sp|P22692|IBP4_HUMAN Insulin-like growth factor-binding protein 4 OS=Homo sapiens OX=9606 GN=IGFBP4 PE=1 SV=2	2	3	3	3	0	0	0	0	0	1	0	0	0	0	0	0	0	0	0	1	3	1	1	2	2	0	0	0	0	0	1	0	0	0	0	0	0	0	0	0	0	0
P22792	P22792	9	9	9	Carboxypeptidase N subunit 2	CPN2	sp|P22792|CPN2_HUMAN Carboxypeptidase N subunit 2 OS=Homo sapiens OX=9606 GN=CPN2 PE=1 SV=3	1	9	9	9	2	1	1	0	0	0	6	4	4	3	1	2	2	1	1	0	0	0	1	0	0	0	1	0	0	0	0	1	0	0	0	0	1	2	1	1	0	0
P22891;P22891-2	P22891;P22891-2	10;10	10;10	10;10	Vitamin K-dependent protein Z	PROZ	sp|P22891|PROZ_HUMAN Vitamin K-dependent protein Z OS=Homo sapiens OX=9606 GN=PROZ PE=1 SV=2;sp|P22891-2|PROZ_HUMAN Isoform 2 of Vitamin K-dependent protein Z OS=Homo sapiens OX=9606 GN=PROZ	2	10	10	10	8	8	8	0	0	0	0	1	1	3	2	2	2	3	3	0	0	0	0	0	0	0	0	0	0	0	0	1	1	1	9	9	10	8	8	8	0	0
P23083	P23083	2	1	1	Ig heavy chain V-I region V35		sp|P23083|HV102_HUMAN Immunoglobulin heavy variable 1-2 OS=Homo sapiens OX=9606 GN=IGHV1-2 PE=1 SV=2	1	2	1	1	0	0	0	0	0	0	1	1	0	0	0	0	0	0	0	1	1	1	0	0	0	0	0	0	2	1	1	0	0	0	0	0	0	0	0	0	0	0
P23142;CON__ENSEMBL:ENSBTAP00000016046;A0A0U1RRA4	P23142;CON__ENSEMBL:ENSBTAP00000016046	9;5;1	9;5;1	6;4;1	Fibulin-1	FBLN1	sp|P23142|FBLN1_HUMAN Fibulin-1 OS=Homo sapiens OX=9606 GN=FBLN1 PE=1 SV=4;	3	9	9	6	7	9	9	0	0	0	3	3	4	2	0	1	5	5	6	1	0	0	0	0	0	0	0	0	2	1	1	5	6	5	8	7	6	7	9	9	0	0
P23229-4;P23229-2;P23229-5;P23229-3;P23229-9;P23229-6;P23229;P23229-7;H7BZ97;C9JXX7	P23229-4;P23229-2;P23229-5;P23229-3;P23229-9;P23229-6;P23229;P23229-7	21;21;21;21;21;21;21;18;7;2	21;21;21;21;21;21;21;18;7;2	21;21;21;21;21;21;21;18;7;2	Integrin alpha-6;Integrin alpha-6 heavy chain;Integrin alpha-6 light chain;Processed integrin alpha-6	ITGA6	sp|P23229-4|ITA6_HUMAN Isoform Alpha-6X2A of Integrin alpha-6 OS=Homo sapiens OX=9606 GN=ITGA6;sp|P23229-2|ITA6_HUMAN Isoform Alpha-6X1A of Integrin alpha-6 OS=Homo sapiens OX=9606 GN=ITGA6;sp|P23229-5|ITA6_HUMAN Isoform Alpha-6X2B of Integrin alpha-6 OS=H	10	21	21	21	0	0	0	1	1	1	0	0	0	11	13	14	0	0	0	0	0	0	9	10	9	9	12	11	9	2	5	0	0	0	5	5	7	0	0	0	1	1
P23280-3;P23280;F8W148;P23280-2	P23280-3;P23280;F8W148;P23280-2	2;2;1;1	2;2;1;1	2;2;1;1	Carbonic anhydrase 6	CA6	sp|P23280-3|CAH6_HUMAN Isoform 3 of Carbonic anhydrase 6 OS=Homo sapiens OX=9606 GN=CA6;sp|P23280|CAH6_HUMAN Carbonic anhydrase 6 OS=Homo sapiens OX=9606 GN=CA6 PE=1 SV=3;tr|F8W148|F8W148_HUMAN Carbonic anhydrase 6 (Fragment) OS=Homo sapiens OX=9606 GN=CA6	4	2	2	2	0	0	0	0	0	0	0	0	0	0	0	0	0	0	0	0	0	0	0	0	0	1	0	0	0	0	0	1	1	0	0	0	0	0	0	0	0	0
P23284	P23284	8	8	8	Peptidyl-prolyl cis-trans isomerase B	PPIB	sp|P23284|PPIB_HUMAN Peptidyl-prolyl cis-trans isomerase B OS=Homo sapiens OX=9606 GN=PPIB PE=1 SV=2	1	8	8	8	0	0	0	6	7	6	0	0	0	6	6	6	0	0	0	1	0	0	7	6	7	3	4	2	7	6	6	0	0	0	1	2	2	0	0	0	6	7
P23381-2;P23381;G3V3H8;G3V3Y5;H0YJP3;G3V423;G3V5U1;G3V456;G3V277	P23381-2;P23381;G3V3H8;G3V3Y5	6;6;3;3;2;1;1;1;1	6;6;3;3;2;1;1;1;1	6;6;3;3;2;1;1;1;1	Tryptophan--tRNA ligase, cytoplasmic;T1-TrpRS;T2-TrpRS	WARS	sp|P23381-2|SYWC_HUMAN Isoform 2 of Tryptophan--tRNA ligase, cytoplasmic OS=Homo sapiens OX=9606 GN=WARS;sp|P23381|SYWC_HUMAN Tryptophan--tRNA ligase, cytoplasmic OS=Homo sapiens OX=9606 GN=WARS PE=1 SV=2;tr|G3V3H8|G3V3H8_HUMAN Tryptophan--tRNA ligase, cyt	9	6	6	6	0	0	0	1	2	1	0	0	0	0	0	0	0	0	0	0	0	0	1	1	0	0	0	0	0	0	0	4	5	1	0	0	0	0	0	0	1	2
P23467-3;F8VSD5;F8VU56;P23467-4;P23467-2;P23467;Q6ZR19;Q16827-4;Q16827-3;Q16827-2;Q16827	P23467-3;F8VSD5;F8VU56;P23467-4;P23467-2;P23467	3;2;2;2;2;2;1;1;1;1;1	3;2;2;2;2;2;1;1;1;1;1	3;2;2;2;2;2;1;1;1;1;1	Receptor-type tyrosine-protein phosphatase beta;Protein-tyrosine-phosphatase	PTPRB	sp|P23467-3|PTPRB_HUMAN Isoform 3 of Receptor-type tyrosine-protein phosphatase beta OS=Homo sapiens OX=9606 GN=PTPRB;tr|F8VSD5|F8VSD5_HUMAN Receptor-type tyrosine-protein phosphatase beta OS=Homo sapiens OX=9606 GN=PTPRB PE=1 SV=1;tr|F8VU56|F8VU56_HUMAN R	11	3	3	3	0	0	1	0	0	0	0	0	0	1	0	0	0	0	0	0	0	0	0	1	1	0	0	1	0	0	0	0	0	0	0	0	0	0	0	1	0	0
P23528;G3V1A4;E9PK25;E9PP50;E9PQB7;E9PLJ3;E9PS23;Q9Y281-3;Q9Y281	P23528;G3V1A4;E9PK25;E9PP50;E9PQB7	11;10;10;9;7;5;5;3;3	11;10;10;9;7;5;5;3;3	11;10;10;9;7;5;5;3;3	Cofilin-1	CFL1	sp|P23528|COF1_HUMAN Cofilin-1 OS=Homo sapiens OX=9606 GN=CFL1 PE=1 SV=3;tr|G3V1A4|G3V1A4_HUMAN Cofilin 1 (Non-muscle), isoform CRA_a OS=Homo sapiens OX=9606 GN=CFL1 PE=1 SV=1;tr|E9PK25|E9PK25_HUMAN Cofilin-1 OS=Homo sapiens OX=9606 GN=CFL1 PE=1 SV=1;tr|E9	9	11	11	11	2	2	3	8	8	8	0	0	0	8	7	8	3	3	3	7	7	8	7	9	9	7	6	5	9	10	9	8	8	7	6	4	8	2	2	3	8	8
P23560;P23560-2;P23560-3;P23560-5;P23560-4	P23560;P23560-2;P23560-3;P23560-5;P23560-4	1;1;1;1;1	1;1;1;1;1	1;1;1;1;1	Brain-derived neurotrophic factor	BDNF	sp|P23560|BDNF_HUMAN Brain-derived neurotrophic factor OS=Homo sapiens OX=9606 GN=BDNF PE=1 SV=1;sp|P23560-2|BDNF_HUMAN Isoform 2 of Brain-derived neurotrophic factor OS=Homo sapiens OX=9606 GN=BDNF;sp|P23560-3|BDNF_HUMAN Isoform 3 of Brain-derived neurotr	5	1	1	1	0	0	0	0	0	0	0	0	0	0	0	0	0	0	0	0	0	0	0	0	0	0	1	1	0	1	1	0	0	0	0	0	0	0	0	0	0	0
P24298	P24298	3	3	3	Alanine aminotransferase 1	GPT	sp|P24298|ALAT1_HUMAN Alanine aminotransferase 1 OS=Homo sapiens OX=9606 GN=GPT PE=1 SV=3	1	3	3	3	0	0	0	0	1	1	0	0	0	0	0	0	0	0	0	0	1	0	1	0	0	0	0	0	0	0	0	2	2	1	0	0	0	0	0	0	0	1
P24534;F8WF65;F2Z2G2;C9JZW3	P24534	3;1;1;1	3;1;1;1	3;1;1;1	Elongation factor 1-beta	EEF1B2	sp|P24534|EF1B_HUMAN Elongation factor 1-beta OS=Homo sapiens OX=9606 GN=EEF1B2 PE=1 SV=3	4	3	3	3	0	0	0	0	0	0	0	0	0	2	1	1	0	0	0	0	0	0	1	1	1	0	1	1	0	0	0	0	0	0	1	1	1	0	0	0	0	0
P24539;Q5QNZ2	P24539;Q5QNZ2	3;2	3;2	3;2	ATP synthase F(0) complex subunit B1, mitochondrial	ATP5F1	sp|P24539|AT5F1_HUMAN ATP synthase F(0) complex subunit B1, mitochondrial OS=Homo sapiens OX=9606 GN=ATP5PB PE=1 SV=2;tr|Q5QNZ2|Q5QNZ2_HUMAN ATP synthase F(0) complex subunit B1, mitochondrial OS=Homo sapiens OX=9606 GN=ATP5PB PE=1 SV=1	2	3	3	3	0	0	0	0	0	0	0	0	0	2	2	2	0	0	0	0	0	0	0	0	1	0	1	1	0	0	0	0	0	0	1	0	0	0	0	0	0	0
P24592;A0A3B3IUE0;F8VYK9	P24592;A0A3B3IUE0;F8VYK9	2;1;1	2;1;1	2;1;1	Insulin-like growth factor-binding protein 6	IGFBP6	sp|P24592|IBP6_HUMAN Insulin-like growth factor-binding protein 6 OS=Homo sapiens OX=9606 GN=IGFBP6 PE=1 SV=1;tr|A0A3B3IUE0|A0A3B3IUE0_HUMAN Insulin-like growth factor-binding protein 6 OS=Homo sapiens OX=9606 GN=IGFBP6 PE=1 SV=1;tr|F8VYK9|F8VYK9_HUMAN Ins	3	2	2	2	0	0	0	2	2	2	0	0	0	0	0	0	0	0	0	2	2	2	1	1	2	0	0	0	0	0	0	0	1	0	0	0	0	0	0	0	2	2
P24593;C9JXX4	P24593;C9JXX4	5;4	5;4	5;4	Insulin-like growth factor-binding protein 5	IGFBP5	sp|P24593|IBP5_HUMAN Insulin-like growth factor-binding protein 5 OS=Homo sapiens OX=9606 GN=IGFBP5 PE=1 SV=1;tr|C9JXX4|C9JXX4_HUMAN Insulin-like growth factor-binding protein 5 (Fragment) OS=Homo sapiens OX=9606 GN=IGFBP5 PE=1 SV=1	2	5	5	5	0	0	0	4	4	4	0	0	0	3	3	2	0	0	1	4	2	4	5	5	4	3	2	2	4	3	4	2	2	2	0	0	0	0	0	0	4	4
P24666;F2Z2Q9;G5E9R5;P24666-4;P24666-3;P24666-2;D3YTI2	P24666;F2Z2Q9;G5E9R5;P24666-4;P24666-3;P24666-2	3;2;2;2;2;2;1	3;2;2;2;2;2;1	3;2;2;2;2;2;1	Low molecular weight phosphotyrosine protein phosphatase	ACP1	sp|P24666|PPAC_HUMAN Low molecular weight phosphotyrosine protein phosphatase OS=Homo sapiens OX=9606 GN=ACP1 PE=1 SV=3;tr|F2Z2Q9|F2Z2Q9_HUMAN Low molecular weight phosphotyrosine protein phosphatase OS=Homo sapiens OX=9606 GN=ACP1 PE=1 SV=1;tr|G5E9R5|G5E9	7	3	3	3	0	0	0	0	0	1	0	0	0	0	0	0	0	0	0	1	0	0	0	0	1	0	0	0	0	0	0	1	1	0	0	0	0	0	0	0	0	0
P24821-4;P24821;J3QSU6;E9PC84;F5H7V9;P24821-2;P24821-3;P24821-5;P24821-6;H0YGZ3	P24821-4;P24821;J3QSU6;E9PC84;F5H7V9;P24821-2;P24821-3;P24821-5;P24821-6	31;31;29;27;25;25;25;24;22;11	31;31;29;27;25;25;25;24;22;11	31;31;29;27;25;25;25;24;22;11	Tenascin	TNC	sp|P24821-4|TENA_HUMAN Isoform 4 of Tenascin OS=Homo sapiens OX=9606 GN=TNC;sp|P24821|TENA_HUMAN Tenascin OS=Homo sapiens OX=9606 GN=TNC PE=1 SV=3;tr|J3QSU6|J3QSU6_HUMAN Tenascin OS=Homo sapiens OX=9606 GN=TNC PE=1 SV=1;tr|E9PC84|E9PC84_HUMAN Tenascin OS=H	10	31	31	31	12	13	17	0	0	0	0	0	0	0	0	0	1	2	1	0	0	0	0	0	0	0	0	0	17	19	16	1	2	2	8	11	2	12	13	17	0	0
P24844;P24844-2	P24844;P24844-2	8;5	3;2	3;2	Myosin regulatory light polypeptide 9	MYL9	sp|P24844|MYL9_HUMAN Myosin regulatory light polypeptide 9 OS=Homo sapiens OX=9606 GN=MYL9 PE=1 SV=4;sp|P24844-2|MYL9_HUMAN Isoform 2 of Myosin regulatory light polypeptide 9 OS=Homo sapiens OX=9606 GN=MYL9	2	8	3	3	4	4	4	3	3	4	0	0	0	6	7	6	2	2	2	3	3	3	6	6	6	5	8	6	5	5	4	6	6	4	8	7	7	0	0	0	1	1
P25311;C9JEV0;H7BZJ8	P25311;C9JEV0	12;9;1	12;9;1	12;9;1	Zinc-alpha-2-glycoprotein	AZGP1	sp|P25311|ZA2G_HUMAN Zinc-alpha-2-glycoprotein OS=Homo sapiens OX=9606 GN=AZGP1 PE=1 SV=2;tr|C9JEV0|C9JEV0_HUMAN Zinc-alpha-2-glycoprotein OS=Homo sapiens OX=9606 GN=AZGP1 PE=1 SV=1	3	12	12	12	0	0	0	0	0	0	12	9	11	5	1	0	0	0	1	0	0	2	0	0	0	1	1	1	0	0	0	0	0	5	1	0	8	0	0	0	0	0
P25325-2;P25325;B1AH49	P25325-2;P25325;B1AH49	3;3;2	3;3;2	3;3;2	3-mercaptopyruvate sulfurtransferase;Sulfurtransferase	MPST	sp|P25325-2|THTM_HUMAN Isoform 2 of 3-mercaptopyruvate sulfurtransferase OS=Homo sapiens OX=9606 GN=MPST;sp|P25325|THTM_HUMAN 3-mercaptopyruvate sulfurtransferase OS=Homo sapiens OX=9606 GN=MPST PE=1 SV=3;tr|B1AH49|B1AH49_HUMAN 3-mercaptopyruvate sulfurtra	3	3	3	3	0	0	0	0	0	0	0	0	0	0	0	0	0	0	0	0	0	0	0	0	0	0	0	0	0	0	0	1	1	2	0	0	0	0	0	0	0	0
P25705;P25705-2;P25705-3;K7EK77;K7ERX7;K7EQH4;K7EJP1;K7ENJ4;K7ESA0	P25705;P25705-2;P25705-3;K7EK77	18;17;16;9;8;6;6;5;2	18;17;16;9;8;6;6;5;2	18;17;16;9;8;6;6;5;2	ATP synthase subunit alpha, mitochondrial	ATP5A1	sp|P25705|ATPA_HUMAN ATP synthase subunit alpha, mitochondrial OS=Homo sapiens OX=9606 GN=ATP5F1A PE=1 SV=1;sp|P25705-2|ATPA_HUMAN Isoform 2 of ATP synthase subunit alpha, mitochondrial OS=Homo sapiens OX=9606 GN=ATP5F1A;sp|P25705-3|ATPA_HUMAN Isoform 3 of	9	18	18	18	0	0	0	4	6	6	0	0	0	14	11	9	0	0	0	0	0	0	7	9	10	8	11	10	10	2	2	0	0	0	10	5	8	0	0	0	4	6
P25774-2;P25774;U3KPS4;U3KQE7	P25774-2;P25774;U3KPS4;U3KQE7	9;9;5;5	9;9;5;5	9;9;5;5	Cathepsin S	CTSS	sp|P25774-2|CATS_HUMAN Isoform 2 of Cathepsin S OS=Homo sapiens OX=9606 GN=CTSS;sp|P25774|CATS_HUMAN Cathepsin S OS=Homo sapiens OX=9606 GN=CTSS PE=1 SV=3;tr|U3KPS4|U3KPS4_HUMAN Cathepsin S (Fragment) OS=Homo sapiens OX=9606 GN=CTSS PE=1 SV=1;tr|U3KQE7|U3K	4	9	9	9	0	0	0	0	0	0	0	0	0	6	8	6	0	0	0	0	0	0	3	1	2	0	0	0	0	0	0	0	0	0	0	0	0	0	0	0	0	0
P25788-2;P25788;G3V4X5;G3V3W4;G3V5N4	P25788-2;P25788;G3V4X5	3;3;2;1;1	3;3;2;1;1	3;3;2;1;1	Proteasome subunit alpha type-3	PSMA3	sp|P25788-2|PSA3_HUMAN Isoform 2 of Proteasome subunit alpha type-3 OS=Homo sapiens OX=9606 GN=PSMA3;sp|P25788|PSA3_HUMAN Proteasome subunit alpha type-3 OS=Homo sapiens OX=9606 GN=PSMA3 PE=1 SV=2;tr|G3V4X5|G3V4X5_HUMAN Proteasome endopeptidase complex OS=	5	3	3	3	2	2	1	0	0	0	0	0	0	0	0	0	0	0	0	0	0	0	0	0	0	0	0	0	0	0	0	0	0	0	0	0	0	2	2	1	0	0
P26022	P26022	6	6	6	Pentraxin-related protein PTX3	PTX3	sp|P26022|PTX3_HUMAN Pentraxin-related protein PTX3 OS=Homo sapiens OX=9606 GN=PTX3 PE=1 SV=3	1	6	6	6	0	0	0	0	0	0	0	0	0	0	0	0	0	0	0	0	0	0	0	0	0	0	0	0	0	0	0	0	0	0	5	4	6	0	0	0	0	0
P26038;V9GZ54;E9PNP4	P26038	35;5;1	35;5;1	26;3;0	Moesin	MSN	sp|P26038|MOES_HUMAN Moesin OS=Homo sapiens OX=9606 GN=MSN PE=1 SV=3	3	35	35	26	0	1	1	1	1	2	0	0	0	12	9	10	0	1	0	1	1	1	23	21	23	5	8	5	21	27	25	0	0	0	5	3	5	0	1	1	1	1
P26447	P26447	1	1	1	Protein S100-A4	S100A4	sp|P26447|S10A4_HUMAN Protein S100-A4 OS=Homo sapiens OX=9606 GN=S100A4 PE=1 SV=1	1	1	1	1	0	0	0	0	0	0	0	0	0	0	0	1	0	0	0	0	0	0	0	0	1	1	1	1	1	0	0	0	0	0	0	0	0	0	0	0	0	0
P26572;D6RA48;D6RBS3;D6RAK2;D6R9U2;D6RD15;D6RB69;D6RHZ8;D6RF69	P26572	8;1;1;1;1;1;1;1;1	8;1;1;1;1;1;1;1;1	8;1;1;1;1;1;1;1;1	Alpha-1,3-mannosyl-glycoprotein 2-beta-N-acetylglucosaminyltransferase	MGAT1	sp|P26572|MGAT1_HUMAN Alpha-1,3-mannosyl-glycoprotein 2-beta-N-acetylglucosaminyltransferase OS=Homo sapiens OX=9606 GN=MGAT1 PE=1 SV=2	9	8	8	8	0	0	0	3	3	5	0	0	0	0	0	0	0	0	0	1	1	1	0	0	0	1	2	2	0	1	1	0	0	0	0	0	0	0	0	0	3	3
P26583;D6R9A6	P26583;D6R9A6	2;1	2;1	2;1	High mobility group protein B2	HMGB2	sp|P26583|HMGB2_HUMAN High mobility group protein B2 OS=Homo sapiens OX=9606 GN=HMGB2 PE=1 SV=2;tr|D6R9A6|D6R9A6_HUMAN High mobility group protein B2 (Fragment) OS=Homo sapiens OX=9606 GN=HMGB2 PE=1 SV=1	2	2	2	2	0	0	0	1	1	0	0	0	0	2	1	2	0	0	0	0	0	0	1	1	1	0	1	0	1	1	2	0	0	0	2	1	2	0	0	0	1	1
P26639;P26639-2;D6RCA5;D6R9F8;D6RDJ6	P26639;P26639-2	4;4;1;1;1	4;4;1;1;1	4;4;1;1;1	Threonine--tRNA ligase, cytoplasmic	TARS	sp|P26639|SYTC_HUMAN Threonine--tRNA ligase, cytoplasmic OS=Homo sapiens OX=9606 GN=TARS PE=1 SV=3;sp|P26639-2|SYTC_HUMAN Isoform 2 of Threonine--tRNA ligase, cytoplasmic OS=Homo sapiens OX=9606 GN=TARS	5	4	4	4	0	0	0	0	0	0	0	0	0	0	0	0	0	0	0	0	0	0	0	0	0	0	0	0	1	4	2	0	0	0	0	0	0	0	0	0	0	0
[truncated: 463 more rows]
[truncated: 249 more columns]
