# Supplementary material for: Rapid, deep and precise profiling of the plasma proteome with multi-nanoparticle protein corona
Source: Nat Commun. 2020 Jul 22;11:3662. doi: 10.1038/s41467-020-17033-7 (PMC7376165; doi:10.1038/s41467-020-17033-7)
Supplement: Supplementary file 7 — Supplementary Data 5 [file 41467_2020_17033_MOESM7_ESM.xlsx]

## Sheet: Sheet1
Supplementary Data 5. NSCLC study protein groups 1% FDR, subjectID_group_NPs
prot_group	001-0010_Healthy_DP	001-0010_Healthy_SP-003	001-0010_Healthy_SP-006	001-0010_Healthy_SP-007	001-0010_Healthy_SP-333	001-0010_Healthy_SP-339	001-0018_Early_DP	001-0018_Early_SP-003	001-0018_Early_SP-006	001-0018_Early_SP-007	001-0018_Early_SP-333	001-0018_Early_SP-339	001-0025_Healthy_DP	001-0025_Healthy_SP-003	001-0025_Healthy_SP-006	001-0025_Healthy_SP-007	001-0025_Healthy_SP-333	001-0025_Healthy_SP-339	001-0031_Healthy_DP	001-0031_Healthy_SP-003	001-0031_Healthy_SP-006	001-0031_Healthy_SP-007	001-0031_Healthy_SP-333	001-0031_Healthy_SP-339	001-0033_Healthy_DP	001-0033_Healthy_SP-003	001-0033_Healthy_SP-006	001-0033_Healthy_SP-007	001-0033_Healthy_SP-333	001-0033_Healthy_SP-339	001-0035_Healthy_DP	001-0035_Healthy_SP-003	001-0035_Healthy_SP-006	001-0035_Healthy_SP-007	001-0035_Healthy_SP-333	001-0035_Healthy_SP-339	001-0040_Early_DP	001-0040_Early_SP-003	001-0040_Early_SP-006	001-0040_Early_SP-007	001-0040_Early_SP-333	001-0040_Early_SP-339	001-0041_Healthy_DP	001-0041_Healthy_SP-003	001-0041_Healthy_SP-006	001-0041_Healthy_SP-007	001-0041_Healthy_SP-333	001-0041_Healthy_SP-339	001-0044_Healthy_DP
A0A075B6H9	NA	6.27973	2.34127	NA	6.65671	NA	NA	NA	1.66639	NA	6.45682	NA	NA	3.45128	NA	NA	5.96007	NA	NA	3.93634	NA	NA	4.77556	NA	NA	3.91462	NA	NA	6.75978	NA	NA	NA	NA	NA	5.96478	NA	NA	3.63247	NA	3.57684	7.425	NA	NA	3.65979	NA	NA	5.10802	NA	NA
A0A075B6I0	NA	NA	NA	NA	5.71895	NA	NA	3.70959	2.67588	NA	7.94845	NA	NA	NA	NA	NA	NA	NA	NA	2.80793	NA	NA	6.30521	2.99697	NA	4.05068	3.5804	5.10846	7.10098	3.74077	NA	2.60769	NA	NA	7.16456	NA	NA	5.24102	4.6217	6.08438	5.90186	7.71721	NA	2.67901	NA	NA	5.90917	NA	NA
A0A075B6I1	NA	NA	NA	NA	3.96854	NA	NA	NA	NA	NA	3.09066	NA	NA	NA	1.4466	NA	4.04797	NA	NA	NA	NA	NA	3.66175	NA	NA	NA	1.46858	NA	3.60759	NA	NA	NA	NA	NA	NA	NA	NA	NA	0.894986	NA	5.33158	NA	NA	NA	NA	NA	3.88089	3.09669	NA
A0A075B6I9	NA	NA	NA	NA	NA	NA	NA	NA	NA	NA	NA	NA	NA	NA	NA	NA	NA	NA	NA	NA	NA	NA	NA	NA	NA	NA	NA	NA	NA	NA	NA	NA	NA	NA	NA	NA	NA	NA	NA	NA	NA	NA	NA	NA	NA	NA	NA	NA	NA
A0A075B6I9;P04211	NA	NA	NA	NA	NA	NA	NA	NA	NA	NA	NA	NA	NA	NA	NA	NA	NA	NA	NA	NA	NA	NA	NA	NA	NA	NA	NA	NA	NA	NA	NA	NA	NA	NA	NA	NA	NA	NA	NA	NA	NA	NA	NA	NA	NA	NA	NA	NA	NA
A0A075B6J1	NA	NA	NA	NA	NA	NA	NA	NA	NA	NA	NA	NA	NA	NA	NA	NA	NA	NA	NA	NA	NA	NA	NA	NA	NA	NA	NA	NA	NA	NA	NA	NA	NA	NA	NA	NA	NA	NA	NA	NA	4.74157	NA	NA	NA	NA	NA	NA	NA	NA
A0A075B6J9	NA	NA	NA	NA	4.11417	NA	NA	NA	2.14111	NA	4.64562	NA	NA	1.22351	NA	NA	5.58694	NA	NA	NA	NA	NA	NA	NA	NA	NA	NA	NA	NA	NA	NA	NA	NA	NA	3.69092	NA	NA	NA	NA	NA	4.80527	NA	NA	NA	NA	NA	6.86563	NA	NA
A0A075B6K4	NA	4.48026	2.7154	NA	4.91673	NA	NA	4.69786	3.60632	NA	NA	5.0026	NA	4.58606	3.53215	3.82865	NA	NA	NA	4.4528	3.99684	3.09749	4.53144	NA	NA	2.96484	3.01535	NA	4.10038	NA	NA	4.4239	3.77092	3.58875	7.34202	3.62419	NA	NA	3.16609	3.99139	NA	NA	NA	NA	NA	NA	NA	NA	NA
A0A075B6K5	NA	3.94623	3.53595	NA	7.27063	NA	NA	5.12404	NA	NA	7.30762	NA	NA	3.94458	NA	NA	5.79889	NA	NA	5.29888	NA	NA	6.44032	5.47318	NA	NA	NA	NA	5.67606	NA	NA	4.39249	NA	NA	6.56919	5.0728	NA	NA	2.48905	3.63342	6.17445	NA	NA	NA	NA	NA	4.91176	NA	NA
A0A075B6P5;P01615	NA	7.584	6.04364	4.6133	11.3694	4.88637	NA	7.31894	6.10794	5.16271	9.95017	4.31377	NA	8.12408	6.13129	5.69327	10.0317	6.2514	NA	6.30396	6.25446	4.27719	7.81035	4.63491	NA	7.09128	5.96452	5.13106	9.68238	5.53567	NA	6.23513	5.02452	4.77823	8.78167	3.94818	NA	5.18475	4.27129	3.6547	10.4031	3.92248	NA	6.72809	4.39365	3.37536	9.07004	3.76085	NA
A0A075B6Q5	NA	NA	NA	NA	NA	NA	NA	NA	NA	NA	NA	NA	NA	NA	NA	NA	NA	NA	NA	NA	NA	NA	NA	NA	NA	NA	NA	NA	NA	NA	NA	NA	NA	NA	NA	NA	NA	NA	NA	NA	NA	NA	NA	NA	NA	NA	NA	NA	NA
A0A075B6R2	NA	NA	NA	NA	4.93169	NA	NA	1.91338	1.26691	NA	5.93269	NA	NA	2.48026	1.43308	2.59782	6.82927	NA	NA	NA	NA	NA	3.78875	NA	NA	NA	NA	NA	5.31696	NA	NA	2.22116	NA	NA	5.33082	NA	NA	4.93788	NA	NA	5.90182	NA	NA	NA	NA	NA	3.65865	NA	NA
A0A075B6S2	NA	NA	NA	NA	NA	NA	NA	NA	NA	NA	4.30168	NA	NA	3.4143	NA	NA	5.13535	NA	NA	NA	NA	NA	3.29606	NA	NA	2.50662	NA	NA	5.3206	NA	NA	NA	NA	NA	NA	NA	NA	NA	NA	NA	NA	NA	NA	NA	NA	NA	NA	NA	NA
A0A075B6S5	NA	NA	NA	NA	5.95141	2.49826	NA	NA	NA	NA	NA	NA	NA	3.04225	NA	NA	NA	NA	NA	NA	NA	NA	NA	NA	NA	NA	NA	NA	NA	NA	NA	NA	NA	NA	NA	NA	NA	NA	NA	NA	NA	NA	NA	NA	NA	NA	NA	NA	NA
A0A075B6S6	NA	NA	NA	NA	NA	NA	NA	NA	NA	NA	NA	NA	NA	NA	NA	NA	NA	NA	NA	NA	NA	NA	NA	NA	NA	NA	NA	NA	NA	NA	NA	NA	NA	NA	NA	NA	NA	NA	NA	NA	NA	NA	NA	NA	NA	NA	NA	NA	NA
A0A087WSX0	NA	NA	NA	NA	NA	NA	NA	NA	NA	NA	NA	NA	NA	NA	NA	NA	NA	NA	NA	NA	NA	NA	NA	NA	NA	NA	NA	NA	NA	NA	NA	NA	NA	NA	NA	NA	NA	NA	NA	NA	NA	5.37064	NA	NA	NA	NA	NA	NA	NA
A0A087WSY4	NA	NA	NA	NA	NA	NA	NA	NA	NA	NA	NA	NA	NA	NA	NA	NA	NA	NA	NA	NA	NA	NA	NA	NA	NA	NA	NA	NA	NA	NA	NA	NA	NA	NA	NA	NA	NA	NA	NA	NA	NA	NA	NA	NA	NA	NA	NA	NA	NA
A0A087WSY6	NA	3.59943	NA	NA	8.09397	NA	NA	4.46025	NA	NA	8.2548	NA	NA	5.10273	3.56165	NA	8.41408	4.47944	NA	4.24955	NA	NA	6.70351	NA	NA	4.12706	3.94906	NA	7.42603	NA	NA	5.27208	4.12199	NA	8.92248	NA	NA	NA	NA	NA	8.15339	NA	NA	3.40957	NA	NA	6.57048	NA	NA
A0A087WSZ0	NA	NA	NA	NA	4.37883	NA	NA	NA	NA	NA	7.0046	NA	NA	NA	NA	NA	4.90627	NA	NA	NA	NA	NA	4.14424	NA	NA	NA	NA	NA	4.71505	NA	NA	NA	NA	NA	5.26419	NA	NA	NA	NA	NA	4.16871	NA	NA	NA	NA	NA	NA	NA	NA
A0A087WW87;P01614	NA	NA	NA	NA	NA	NA	NA	NA	NA	NA	NA	NA	NA	NA	NA	3.89985	NA	NA	NA	NA	6.47419	6.3397	3.19946	NA	NA	NA	NA	NA	NA	NA	NA	NA	NA	NA	3.01506	NA	NA	NA	NA	NA	NA	NA	NA	NA	NA	NA	3.1902	NA	NA
A0A0A0MRZ8;P04433	NA	8.37071	6.39826	7.65984	12.8294	8.79192	NA	9.25503	6.02748	6.98061	11.63	7.50866	NA	8.92625	6.6477	7.53705	11.2938	7.15262	NA	8.49811	5.46932	5.6938	10.7532	7.00261	NA	8.69932	6.77845	6.79119	11.488	7.29421	NA	7.78126	6.37447	6.84194	10.716	6.42546	NA	6.35414	5.19249	5.78034	11.7939	6.48225	NA	6.72045	4.7883	5.38671	9.52887	4.62728	NA
A0A0A0MS15	NA	4.83671	2.76684	3.99246	8.23923	5.47746	NA	4.65848	2.84619	3.61904	7.09001	3.62123	NA	5.95604	3.05346	4.03237	8.4881	4.21211	NA	6.30523	2.8939	3.1967	6.92435	4.512	NA	3.96607	3.26602	3.17003	7.02114	2.94556	NA	4.73818	3.67921	3.42684	7.15455	3.63178	NA	2.17654	NA	2.62185	7.49172	3.08361	NA	3.5361	2.87684	2.52699	5.64034	2.85661	NA
A0A0B4J1U3	NA	NA	NA	NA	NA	NA	NA	NA	NA	NA	NA	NA	NA	NA	NA	NA	NA	NA	NA	NA	NA	NA	NA	NA	NA	NA	NA	NA	NA	NA	NA	NA	NA	NA	NA	NA	NA	NA	NA	NA	NA	NA	NA	NA	NA	NA	5.68778	NA	NA
A0A0B4J1U7	NA	5.5757	3.85891	4.59191	8.36991	4.05931	NA	8.41021	3.06692	5.61872	10.5097	6.35653	NA	5.33816	3.40011	4.53316	8.45403	4.89863	NA	8.18592	4.36054	4.48514	8.15521	5.4877	NA	6.83337	7.27882	5.44725	9.69396	5.26495	NA	3.7373	4.43792	2.83991	6.83298	3.88681	NA	3.80851	2.40349	4.10264	8.94291	3.73026	NA	6.84418	4.16722	5.31705	8.22415	3.26237	NA
A0A0B4J1V0	NA	3.19436	2.39776	3.02131	7.15625	2.14752	3.72372	2.99242	1.86083	NA	5.89492	NA	NA	3.28594	2.92824	2.92875	6.42241	2.45177	NA	3.272	NA	NA	4.8908	NA	3.9899	3.3986	2.77224	2.94514	5.26942	NA	NA	NA	3.84433	2.83205	4.2096	NA	3.36575	3.14848	1.24299	NA	7.73042	NA	NA	NA	3.27398	NA	3.39199	NA	NA
A0A0B4J1V2	NA	3.08843	NA	NA	7.30204	NA	NA	NA	NA	NA	6.41108	NA	NA	NA	NA	NA	6.8389	NA	NA	NA	NA	NA	5.3869	NA	NA	6.94649	1.58946	NA	8.8426	NA	NA	2.31125	2.99305	NA	5.61137	NA	NA	NA	NA	NA	7.58856	NA	NA	NA	NA	NA	3.7701	NA	NA
A0A0B4J1V6	NA	6.87679	5.05286	6.34292	9.30046	5.51012	NA	6.84517	5.05694	5.81221	8.77624	5.84715	NA	7.07117	5.2927	6.22769	9.99674	6.16398	NA	6.4233	4.13171	4.45705	7.82292	5.68035	NA	6.86132	5.82929	6.08171	9.4459	6.72544	NA	5.85959	5.32841	4.97321	7.9363	5.66525	NA	4.87436	3.74633	4.84229	9.42121	5.18982	NA	5.1888	4.15962	4.78614	6.90947	4.80987	NA
A0A0B4J1X5	NA	3.67267	3.27017	5.03087	7.37091	3.73175	NA	5.00484	3.79476	5.57731	7.06754	3.99021	NA	5.43054	4.23127	4.98529	6.78395	4.63137	NA	4.05579	NA	3.65986	5.97262	4.16961	NA	5.01257	3.72585	4.47046	6.76409	4.44697	NA	4.35759	4.00668	4.0453	6.89699	4.7937	NA	3.82261	3.13645	4.41496	7.35195	4.33753	NA	4.82942	2.74275	3.96978	6.69949	NA	NA
A0A0B4J1Y8	NA	NA	NA	NA	4.24391	1.95608	NA	3.29553	2.23086	NA	4.11077	NA	NA	3.59358	NA	NA	NA	NA	NA	2.84141	NA	NA	4.2826	NA	NA	NA	NA	NA	3.91453	NA	NA	NA	NA	NA	3.51066	NA	NA	NA	NA	NA	4.05759	NA	NA	3.24667	NA	NA	NA	NA	NA
A0A0B4J1Y9	NA	NA	NA	NA	3.6206	NA	NA	NA	1.898	NA	NA	NA	NA	NA	2.76778	NA	6.76073	NA	NA	NA	3.49334	NA	3.71836	NA	NA	NA	NA	NA	6.83257	NA	NA	NA	NA	NA	5.84829	NA	NA	NA	3.20804	NA	4.56496	NA	NA	NA	NA	NA	NA	NA	NA
A0A0B4J2D5;P0DPI2	NA	4.52013	4.44405	NA	NA	3.05419	NA	3.9948	4.39328	NA	NA	NA	NA	4.46482	2.97602	2.754	NA	NA	NA	2.61962	NA	NA	NA	NA	NA	4.62807	4.17695	NA	NA	NA	NA	4.51958	NA	NA	NA	NA	NA	4.0975	3.90879	NA	NA	NA	NA	3.96738	3.15332	NA	NA	NA	NA
A0A0B4J2D9;P0DP09	NA	NA	NA	NA	5.02538	NA	NA	2.42254	NA	NA	5.14541	NA	NA	NA	4.17049	4.06675	6.22724	NA	NA	3.71822	NA	NA	6.37334	NA	NA	NA	NA	4.0501	NA	NA	NA	3.72779	3.43919	3.27257	7.42258	NA	NA	NA	NA	NA	NA	NA	NA	NA	NA	NA	NA	NA	NA
A0A0B4J2H0	NA	NA	NA	NA	NA	NA	NA	NA	NA	NA	NA	NA	NA	NA	NA	NA	4.28574	NA	NA	NA	NA	NA	3.455	NA	NA	NA	NA	NA	NA	NA	NA	NA	NA	NA	NA	NA	NA	NA	NA	NA	4.19438	NA	NA	NA	NA	NA	NA	NA	NA
A0A0C4DH25	NA	6.00405	4.90496	5.73724	10.0477	5.19887	NA	5.74703	3.61231	4.76365	9.42436	4.45164	NA	6.49542	5.23364	5.93279	10.0135	6.46372	NA	5.90444	2.65335	2.40217	7.5117	NA	NA	5.57353	5.24453	5.21554	8.86063	NA	NA	4.87864	3.80922	4.29566	8.89507	NA	NA	3.39232	2.36886	NA	9.3039	NA	NA	5.07931	3.52959	4.02369	9.08918	NA	NA
A0A0C4DH29	NA	NA	4.99296	NA	4.02965	NA	NA	NA	NA	NA	4.38521	NA	NA	2.39422	NA	NA	6.03669	3.59921	NA	NA	NA	NA	3.66475	NA	NA	NA	NA	NA	4.90521	NA	NA	2.51863	NA	NA	3.8206	NA	NA	NA	NA	NA	4.48006	NA	NA	NA	NA	NA	3.72675	NA	NA
A0A0C4DH31	NA	2.29619	NA	NA	5.10941	NA	NA	NA	2.82052	NA	4.46533	NA	NA	NA	NA	NA	4.88325	2.91888	NA	NA	NA	NA	3.7019	NA	NA	2.82459	NA	NA	4.97637	NA	NA	2.22677	NA	NA	4.39015	NA	NA	1.77386	1.86232	NA	5.2145	NA	NA	3.65069	NA	NA	3.84891	NA	NA
A0A0C4DH32	NA	NA	NA	NA	NA	NA	NA	NA	NA	NA	NA	NA	NA	NA	NA	NA	NA	NA	NA	NA	NA	NA	NA	NA	NA	NA	NA	NA	NA	NA	NA	NA	NA	NA	NA	NA	NA	NA	NA	NA	NA	NA	NA	NA	NA	NA	NA	NA	NA
A0A0C4DH33	NA	NA	3.84748	2.52552	3.26271	NA	NA	NA	3.71199	2.50815	NA	NA	NA	NA	2.76516	2.71515	NA	NA	NA	NA	3.0229	2.98309	NA	NA	NA	NA	4.44441	4.3676	3.91305	NA	NA	NA	2.81293	2.45993	4.74355	NA	NA	NA	1.94877	NA	NA	NA	NA	NA	2.92906	2.55855	NA	NA	NA
A0A0C4DH34	NA	NA	1.74515	NA	8.1456	NA	NA	NA	1.81955	3.74154	7.66563	NA	NA	4.45919	1.69124	NA	8.50119	NA	NA	5.66627	NA	NA	7.74547	NA	NA	4.432	2.19404	4.2354	8.12326	NA	NA	4.90385	NA	NA	9.50276	4.24027	NA	NA	0.85431	NA	7.09664	NA	NA	4.47154	2.48107	NA	7.32353	NA	NA
A0A0C4DH38	NA	4.42831	3.74064	NA	7.75982	5.31833	NA	4.35463	3.24957	2.57264	6.0942	NA	NA	4.77642	2.78834	3.89349	7.40443	4.17775	NA	3.57377	NA	NA	6.16767	NA	NA	3.38051	2.85546	NA	7.02231	NA	NA	3.36023	NA	2.98875	6.68656	NA	NA	4.00934	3.36218	3.44772	7.6149	3.66138	NA	2.89445	2.47262	2.71249	5.76054	NA	NA
A0A0C4DH39	NA	NA	NA	NA	NA	NA	NA	NA	NA	NA	NA	NA	NA	NA	NA	NA	NA	NA	NA	NA	NA	NA	NA	NA	NA	NA	NA	NA	NA	NA	NA	NA	NA	NA	NA	NA	NA	NA	NA	NA	5.70043	NA	NA	NA	NA	NA	NA	NA	NA
A0A0C4DH41;P01825	NA	4.8244	NA	4.11019	NA	NA	NA	NA	NA	NA	NA	NA	NA	NA	NA	NA	5.36578	NA	NA	NA	NA	4.32647	NA	NA	NA	2.39786	2.60303	NA	NA	NA	NA	NA	NA	NA	NA	NA	NA	NA	NA	NA	NA	NA	NA	NA	NA	NA	NA	NA	NA
A0A0C4DH43	3.28681	4.09329	2.31054	3.53598	7.3025	2.73583	NA	2.31967	2.31692	NA	4.07538	NA	NA	4.71311	3.98312	4.36793	7.79293	4.04284	3.13129	4.7901	3.5704	2.92073	6.48959	2.68249	2.93996	4.29156	3.09791	3.21749	6.61267	3.52505	NA	4.91417	7.19827	4.6913	7.21991	4.36481	3.15181	5.31911	5.38179	5.63379	8.39265	5.81146	NA	3.3969	3.53219	NA	6.12614	NA	NA
A0A0C4DH55;P01624	NA	NA	NA	NA	NA	NA	NA	NA	NA	NA	NA	NA	NA	NA	NA	NA	NA	NA	NA	NA	NA	NA	NA	NA	NA	NA	NA	NA	NA	NA	NA	NA	NA	NA	NA	NA	NA	NA	NA	NA	NA	NA	NA	NA	NA	NA	NA	NA	NA
A0A0C4DH67	NA	NA	NA	NA	6.13021	NA	NA	3.155	NA	NA	5.66502	NA	NA	2.45299	NA	NA	5.04376	NA	NA	2.83888	NA	NA	4.78271	NA	NA	2.25961	NA	NA	5.79694	NA	NA	2.52596	NA	NA	5.43875	NA	NA	NA	NA	NA	5.04288	NA	NA	NA	NA	NA	4.36082	NA	NA
A0A0C4DH68	NA	5.52945	3.0598	NA	7.15895	5.42015	NA	5.20522	3.32082	3.5944	7.82466	5.42383	NA	6.39708	5.02159	4.76453	8.34208	6.48704	NA	5.64653	NA	NA	6.34103	NA	NA	6.68893	4.4519	3.41289	7.43825	4.72254	NA	5.01689	3.5144	3.1049	6.33562	4.97653	NA	5.14149	4.01223	4.00108	8.54809	6.9146	NA	5.4251	NA	NA	5.29577	5.25318	NA
A0A0C4DH72	NA	NA	NA	4.3019	NA	NA	NA	NA	NA	3.34472	NA	NA	NA	NA	NA	5.0848	NA	NA	NA	NA	NA	3.07843	NA	NA	NA	NA	NA	3.46177	NA	NA	NA	NA	NA	NA	NA	NA	NA	NA	NA	NA	NA	NA	NA	NA	NA	4.05177	NA	NA	NA
A0A0C4DH73;P01611	NA	NA	NA	NA	7.09357	NA	NA	3.56356	NA	NA	6.83215	NA	NA	NA	NA	NA	6.66613	NA	NA	NA	NA	NA	5.94517	NA	NA	NA	NA	NA	5.80207	NA	NA	NA	NA	NA	6.4592	NA	NA	NA	2.06862	NA	7.25672	NA	NA	3.19328	NA	2.98051	4.48107	NA	NA
A0A0G2JMI3	NA	NA	2.08045	NA	NA	NA	NA	NA	NA	NA	NA	NA	NA	NA	NA	NA	NA	NA	NA	NA	NA	NA	NA	NA	NA	NA	2.96482	NA	NA	NA	NA	NA	NA	NA	NA	NA	NA	NA	NA	NA	NA	NA	NA	NA	NA	NA	NA	NA	NA
A0A0G2JS06	NA	NA	NA	NA	NA	NA	NA	NA	NA	NA	NA	NA	NA	NA	NA	NA	NA	NA	NA	4.45505	NA	NA	NA	NA	NA	NA	NA	NA	NA	NA	NA	NA	NA	NA	NA	NA	NA	NA	NA	NA	6.55613	NA	NA	NA	NA	NA	NA	NA	NA
A0A0J9YX35	NA	2.24484	NA	NA	6.83484	NA	NA	NA	NA	NA	NA	NA	NA	NA	NA	NA	NA	NA	NA	NA	NA	NA	NA	NA	NA	NA	2.32678	NA	4.9709	NA	NA	NA	NA	NA	5.33489	NA	NA	1.86311	NA	NA	NA	NA	NA	NA	NA	NA	NA	NA	NA
A0A0J9YXX1	NA	3.5956	2.6691	4.0447	6.4876	3.24521	NA	NA	4.34242	3.44728	6.07141	NA	NA	4.14836	2.42677	NA	7.43957	4.0841	NA	4.41321	NA	NA	5.66839	2.8691	NA	4.18908	2.62076	3.82538	6.94873	NA	NA	NA	NA	2.63735	4.06576	NA	NA	NA	NA	NA	NA	NA	NA	NA	NA	NA	NA	NA	NA
A0A1B0GTC6	NA	NA	NA	8.98524	9.15097	NA	NA	NA	NA	8.77642	8.40197	5.69488	NA	NA	NA	8.04082	8.53547	NA	NA	NA	NA	8.56666	8.3423	4.97096	NA	NA	NA	8.85593	8.73514	6.58726	NA	NA	NA	7.84496	8.63052	4.2647	NA	NA	NA	9.33919	9.31208	3.40993	NA	NA	NA	8.64369	8.39057	5.09142	NA
A0FGR8	NA	4.01458	3.03569	2.80203	3.42158	3.87205	NA	3.88203	2.15416	2.25716	NA	3.36912	NA	3.24222	2.80885	NA	NA	3.13122	NA	3.12208	NA	NA	NA	2.87037	NA	3.69472	3.11605	2.50828	NA	3.62695	NA	3.90786	NA	2.53479	NA	3.43397	NA	3.4639	3.11451	NA	NA	3.2589	NA	3.40679	NA	2.60482	NA	3.03403	NA
A0M8Q6	NA	NA	NA	NA	NA	NA	NA	NA	NA	NA	NA	NA	NA	NA	NA	NA	NA	NA	NA	NA	NA	NA	NA	NA	NA	NA	NA	NA	NA	NA	NA	NA	NA	NA	NA	NA	NA	NA	NA	NA	NA	NA	NA	NA	NA	NA	NA	NA	NA
A1A4S6	NA	3.26518	NA	NA	NA	NA	NA	2.9455	NA	NA	NA	NA	NA	NA	NA	NA	NA	NA	NA	NA	NA	NA	NA	NA	NA	2.41844	NA	NA	NA	NA	NA	NA	NA	NA	NA	NA	NA	2.9291	NA	NA	NA	NA	NA	NA	NA	NA	NA	NA	NA
A1L3X0	NA	1.83896	1.93831	2.39079	NA	NA	NA	NA	1.77309	NA	NA	NA	NA	NA	2.14987	NA	NA	NA	NA	NA	NA	NA	NA	NA	NA	NA	1.88238	NA	NA	NA	NA	NA	NA	NA	NA	NA	NA	NA	1.99526	NA	NA	NA	NA	NA	NA	NA	NA	NA	NA
A1L4H1	NA	NA	NA	NA	NA	NA	NA	NA	NA	NA	NA	NA	NA	NA	NA	NA	NA	NA	NA	NA	NA	NA	NA	NA	NA	NA	NA	NA	NA	NA	NA	NA	NA	NA	NA	NA	NA	NA	NA	NA	NA	NA	NA	NA	NA	NA	NA	NA	NA
A2NJV5	2.80205	NA	1.63358	NA	NA	NA	2.85451	NA	NA	NA	4.66935	NA	NA	NA	NA	NA	3.13959	NA	NA	NA	NA	NA	3.39815	NA	3.61376	NA	NA	NA	4.55284	NA	NA	NA	NA	NA	3.06448	NA	NA	NA	NA	NA	3.67619	NA	NA	NA	NA	NA	3.94753	NA	NA
A2RUS2	NA	4.0823	2.83545	2.71856	NA	2.55039	NA	3.89219	2.63662	NA	NA	3.01709	NA	3.46394	2.56871	NA	NA	2.49271	NA	NA	NA	NA	NA	2.2721	NA	3.42829	2.34656	2.27053	NA	2.98713	NA	3.3765	NA	2.5867	NA	2.77489	NA	3.00032	2.67359	3.07865	NA	2.87546	NA	2.60055	NA	NA	NA	NA	NA
A5A3E0	5.95454	9.50837	8.87703	8.43257	6.50779	7.92084	5.61764	8.84344	8.05926	8.37311	5.40603	6.67133	4.21298	9.16526	8.56835	7.84377	4.27398	6.86761	NA	7.86136	6.40101	6.81076	5.06077	6.02359	4.71061	9.19855	8.27558	8.88261	6.52804	7.07632	4.0445	8.77865	7.00059	8.28171	5.63772	7.08247	4.20953	9.66284	8.65899	8.37007	7.23821	7.2866	3.93877	8.1631	6.74382	7.38024	4.68841	6.08211	4.43323
A6NDG6	NA	2.41124	2.33455	NA	NA	3.58917	NA	2.63865	2.61389	NA	NA	3.96977	NA	2.30657	2.11075	NA	NA	4.40255	NA	NA	NA	NA	NA	4.46459	NA	2.58526	NA	NA	NA	NA	NA	2.12009	NA	NA	NA	4.85394	NA	2.49369	1.90585	NA	NA	4.66525	NA	NA	NA	NA	NA	4.57912	NA
A6NDU8	NA	1.10637	NA	2.68364	NA	NA	NA	NA	NA	NA	NA	NA	NA	NA	NA	NA	NA	NA	NA	NA	NA	NA	NA	NA	NA	NA	NA	2.33643	NA	NA	NA	NA	NA	2.03193	NA	NA	NA	2.00991	NA	NA	NA	NA	NA	NA	NA	NA	NA	NA	NA
A6NGU5;P19440;P36268	NA	NA	NA	NA	NA	NA	NA	NA	NA	NA	NA	NA	NA	NA	NA	NA	NA	NA	NA	NA	NA	NA	NA	NA	NA	NA	NA	NA	NA	NA	NA	NA	NA	NA	NA	NA	NA	3.04522	2.0919	NA	NA	NA	NA	NA	NA	NA	NA	NA	NA
A6NH11	NA	NA	NA	NA	NA	NA	NA	NA	NA	NA	NA	NA	NA	NA	NA	NA	NA	3.26921	NA	NA	NA	NA	NA	3.13121	NA	NA	NA	NA	NA	NA	NA	NA	NA	NA	NA	NA	NA	NA	NA	NA	NA	2.75097	NA	NA	NA	NA	NA	3.48321	NA
A6NI72;A8MVU1;P14598	NA	NA	NA	NA	NA	NA	NA	2.97578	1.77043	NA	NA	4.45454	NA	2.81932	NA	NA	NA	NA	NA	NA	NA	NA	NA	NA	NA	NA	NA	NA	NA	NA	NA	NA	NA	NA	NA	NA	NA	NA	NA	NA	NA	NA	NA	NA	NA	NA	NA	NA	NA
A6NK97	12.9148	13.2444	11.4467	13.5234	14.9515	13.6877	12.8739	12.5877	11.2672	14.0664	14.8321	13.6059	12.3305	12.8702	11.6506	NA	13.6661	13.2075	11.0498	11.7348	10.5482	12.4259	12.6878	12.1833	12.6086	NA	10.5631	13.8012	14.4299	13.6262	12.1755	11.9336	10.9687	13.1427	14.2129	13.1467	12.6464	13.4457	11.9417	NA	14.0094	13.5477	11.6298	12.1544	11.1555	12.916	13.5148	12.7596	11.7065
B2RUZ4	NA	2.73822	1.9248	NA	NA	NA	NA	2.30904	NA	NA	NA	NA	NA	2.76874	1.96752	NA	NA	NA	NA	NA	NA	NA	NA	NA	NA	3.2832	2.41963	NA	NA	NA	NA	3.51979	2.93327	NA	NA	NA	NA	2.94182	2.24786	NA	NA	NA	NA	3.49128	NA	NA	NA	NA	NA
B5ME19;Q99613	NA	2.08645	1.79378	NA	NA	NA	NA	2.29903	0.862335	NA	NA	NA	NA	NA	NA	NA	NA	NA	NA	NA	NA	2.13564	NA	NA	NA	2.42036	1.39541	NA	NA	NA	NA	NA	NA	NA	NA	NA	NA	NA	1.30541	NA	NA	NA	NA	2.39797	2.32118	NA	NA	NA	NA
E9PAV3;Q13765	NA	2.46949	2.13498	2.90935	NA	2.17462	NA	2.89532	2.45817	3.38479	NA	2.55647	NA	NA	1.85462	NA	NA	NA	NA	NA	NA	2.42902	NA	NA	NA	2.18604	1.88578	2.87638	NA	NA	NA	2.35645	NA	2.45585	NA	NA	NA	2.5295	NA	2.8339	NA	NA	NA	2.76928	NA	2.66084	NA	NA	NA
O00116	NA	NA	1.84543	2.4477	NA	NA	NA	2.04282	1.62235	2.417	NA	NA	NA	2.01797	1.44476	NA	NA	NA	NA	NA	NA	NA	NA	NA	NA	NA	NA	NA	NA	NA	NA	2.25328	NA	NA	NA	NA	NA	3.87228	3.21538	NA	NA	NA	NA	NA	NA	NA	NA	NA	NA
O00139	NA	7.08276	5.13325	5.63316	5.16472	6.38523	NA	6.9056	4.93854	6.07327	4.95633	6.16541	NA	6.48269	4.86187	5.2199	4.21451	5.57926	NA	5.47276	4.02091	3.82198	3.04922	4.16049	NA	6.78836	5.06056	6.04091	4.60122	5.96033	NA	6.35524	4.90894	5.11326	3.92048	5.78633	NA	6.94316	5.035	5.45935	4.62255	5.66219	NA	5.98254	4.43347	4.44073	3.78423	4.90727	NA
O00151	5.18596	7.41128	7.07432	6.98551	8.85414	7.05652	NA	6.96815	6.54576	6.12806	8.57	6.75672	NA	7.37202	6.8349	6.36509	8.34243	6.56954	NA	6.01596	5.87017	5.46696	6.21057	5.44528	4.272	7.22644	6.59841	6.35223	8.00571	6.65608	NA	7.2751	6.59083	6.33511	7.63243	6.69209	NA	7.74364	7.13273	6.70518	8.36456	6.83003	NA	6.48334	5.91033	5.65207	7.20728	5.89363	4.0068
O00154	NA	NA	2.10589	3.10973	NA	4.59946	NA	1.57558	NA	NA	NA	4.22261	NA	NA	NA	NA	NA	3.51184	NA	NA	NA	NA	NA	NA	NA	NA	NA	NA	NA	3.88784	NA	3.38579	NA	NA	NA	4.0498	NA	3.15651	NA	2.86826	NA	3.60723	NA	NA	NA	NA	NA	3.72611	NA
O00159	NA	2.86528	2.00767	2.4375	NA	NA	NA	3.58977	2.07359	2.69096	NA	NA	NA	3.11754	1.95639	2.47022	NA	NA	NA	3.14005	NA	NA	NA	NA	NA	3.76834	2.37501	3.29778	NA	NA	NA	3.34815	2.65768	NA	NA	NA	NA	3.9852	2.39387	NA	NA	NA	NA	NA	NA	NA	NA	NA	NA
O00161	NA	5.5569	5.1825	5.30881	6.59633	5.7356	NA	5.11669	4.87839	5.23523	6.68101	5.36305	NA	5.33779	4.77133	4.80762	NA	5.12913	NA	4.22509	3.9987	3.90353	NA	4.32909	NA	5.39464	4.81442	4.49784	6.07222	5.09538	NA	5.65572	4.73873	5.08637	3.55344	5.80892	NA	5.63794	5.00564	4.97548	6.5563	5.47588	NA	4.7833	4.11602	4.12579	3.21707	5.4327	NA
O00170	NA	2.49601	NA	NA	4.01128	NA	NA	NA	NA	NA	3.74517	NA	NA	NA	NA	NA	NA	NA	NA	NA	NA	NA	NA	NA	NA	NA	NA	NA	NA	NA	NA	NA	NA	NA	NA	NA	NA	NA	NA	NA	NA	NA	NA	NA	NA	NA	NA	NA	NA
O00178	NA	2.36184	1.93172	2.48106	NA	2.60305	NA	3.70602	1.3628	NA	NA	2.82217	NA	NA	NA	NA	NA	2.91684	NA	NA	NA	NA	NA	NA	NA	NA	NA	NA	NA	NA	NA	NA	NA	NA	NA	NA	NA	2.68614	NA	2.74311	NA	NA	NA	2.92573	NA	NA	NA	NA	NA
O00186	NA	3.5613	2.89156	3.8141	NA	2.98029	NA	3.79698	3.26856	NA	NA	3.00425	NA	2.75369	3.77187	NA	NA	2.77256	NA	2.94791	NA	NA	3.61795	NA	NA	4.01731	3.41209	3.03775	NA	NA	NA	3.9589	3.4008	2.98893	NA	NA	NA	3.64394	3.13791	2.26143	NA	3.23232	NA	2.96071	2.75639	NA	3.76576	NA	NA
O00187	6.62029	4.44371	5.17411	9.04258	10.4693	6.62442	6.31156	4.42871	5.25157	8.68153	10.0855	7.21829	6.69739	4.96626	5.47488	8.84734	10.7823	6.5763	5.48725	4.21603	5.06077	8.39737	9.05264	6.311	6.6783	4.23411	5.26796	9.01535	10.064	6.85156	6.25118	4.4234	5.05803	8.80847	9.91215	7.64131	6.90228	5.42619	5.99497	9.43418	10.8974	7.55673	4.75244	NA	3.19062	7.17316	8.07794	5.83291	6.01991
O00194	NA	8.64574	7.54371	7.85571	5.24646	7.52724	NA	8.27783	7.45107	7.54186	4.49243	7.25634	NA	8.30124	7.24419	7.10824	4.38752	6.48932	NA	7.06802	6.22876	6.21254	3.65653	5.58728	NA	8.69943	7.51858	7.74034	6.59352	7.56804	NA	8.19862	7.55929	7.18968	4.70409	7.37105	NA	8.72272	7.44955	7.50239	6.86306	7.26378	NA	7.74658	6.91244	6.78413	4.17168	6.4632	NA
O00203	NA	3.40308	2.80037	2.81736	NA	3.47732	NA	4.14989	3.4032	NA	NA	3.10006	NA	2.65969	2.21756	NA	NA	3.2282	NA	NA	NA	NA	NA	2.68167	NA	3.393	3.16266	NA	NA	3.18844	NA	3.29716	NA	NA	NA	2.83645	NA	3.72869	3.33656	NA	NA	3.06927	NA	2.9259	NA	NA	NA	2.76191	NA
O00217	NA	3.43495	3.31056	NA	NA	3.1882	NA	NA	2.16315	NA	NA	NA	NA	3.74468	3.03278	NA	NA	NA	NA	NA	NA	NA	NA	NA	NA	3.57977	2.77243	NA	NA	NA	NA	3.59625	NA	NA	NA	3.15275	NA	3.02688	2.59122	3.14825	NA	NA	NA	NA	NA	NA	NA	NA	NA
O00231	NA	2.13084	1.77742	2.71163	NA	NA	NA	2.65777	2.30439	NA	NA	NA	NA	2.33453	1.86939	NA	NA	NA	NA	NA	NA	NA	NA	NA	NA	2.63014	2.08038	2.46103	NA	NA	NA	2.49994	NA	NA	NA	NA	NA	2.64107	1.61091	2.51848	NA	NA	NA	2.51474	NA	NA	NA	NA	NA
O00232	NA	2.60112	NA	NA	NA	2.66818	NA	2.66441	2.06531	2.65784	NA	NA	NA	2.64863	2.15044	NA	NA	NA	NA	NA	NA	NA	NA	NA	NA	2.71703	2.30497	NA	NA	NA	NA	2.5984	NA	2.44534	NA	NA	NA	2.75585	2.35155	2.63598	NA	2.74326	NA	2.34564	2.37172	NA	NA	NA	NA
O00233	NA	2.58207	NA	NA	3.49183	NA	NA	2.64519	NA	NA	4.26992	NA	NA	NA	NA	NA	3.68584	NA	NA	NA	NA	NA	NA	NA	NA	2.48958	NA	NA	3.0456	NA	NA	3.12295	NA	NA	NA	NA	NA	2.51527	NA	NA	NA	NA	NA	NA	NA	NA	3.74487	NA	NA
O00244	NA	NA	NA	NA	NA	NA	NA	NA	NA	NA	4.86584	NA	NA	NA	NA	NA	NA	NA	NA	NA	NA	NA	NA	NA	NA	NA	NA	NA	NA	NA	NA	NA	NA	NA	NA	NA	NA	NA	NA	NA	NA	NA	NA	NA	NA	NA	NA	NA	NA
O00264	NA	6.20331	5.49273	5.13576	NA	4.96764	NA	5.65509	5.12149	5.50025	NA	4.38735	NA	5.98895	5.26449	5.11884	NA	3.85987	NA	4.95225	4.48876	3.70745	NA	3.36654	NA	5.88521	5.20091	5.64009	NA	4.63297	NA	5.7554	5.49148	4.87964	NA	4.85687	NA	6.12635	5.3761	5.48915	NA	4.47082	NA	5.30662	4.45397	4.53181	NA	3.47736	NA
O00292;O75610	NA	NA	NA	NA	NA	NA	NA	NA	NA	NA	NA	NA	NA	NA	NA	NA	NA	NA	NA	NA	NA	NA	NA	NA	NA	NA	NA	NA	NA	NA	NA	NA	NA	NA	NA	NA	NA	NA	NA	NA	NA	NA	NA	2.81896	NA	NA	NA	NA	NA
O00299	5.76433	7.66123	6.67226	6.2709	7.06757	6.66785	5.24819	7.06562	6.21881	6.90108	6.64299	5.90687	4.2164	6.81917	5.93253	5.68537	5.82881	5.52191	3.46751	6.04613	5.47716	4.97159	4.5407	4.64216	4.73876	7.4113	6.25284	6.89055	6.32048	6.26013	4.07645	7.3131	6.25684	6.31872	5.55956	6.30117	4.17354	8.37264	6.89931	6.74407	6.37557	6.46358	NA	6.64593	5.73867	5.54475	5.27943	5.56269	4.14122
O00303	NA	2.97147	1.99915	NA	NA	NA	NA	2.59123	NA	NA	NA	NA	NA	NA	2.62831	NA	NA	2.43135	NA	NA	NA	NA	NA	NA	NA	NA	2.0022	NA	NA	NA	NA	2.34878	NA	NA	NA	NA	NA	2.79657	1.97892	NA	NA	NA	NA	NA	NA	NA	NA	NA	NA
O00330	NA	NA	NA	NA	NA	NA	NA	NA	NA	NA	NA	NA	NA	NA	NA	NA	NA	NA	NA	NA	NA	NA	NA	NA	NA	NA	NA	NA	NA	NA	NA	NA	NA	NA	NA	NA	NA	2.72782	NA	NA	NA	NA	NA	NA	NA	NA	NA	NA	NA
O00391	7.72154	8.2084	2.10179	2.76371	8.84038	6.43167	7.22411	8.01321	1.77106	NA	8.16495	5.44722	6.62237	7.62216	1.7321	2.79609	8.65949	5.83705	6.31172	8.54573	2.71556	2.63823	7.46168	6.49919	7.14803	8.18258	2.17771	2.41532	8.3044	6.38436	6.54653	7.56416	NA	NA	7.90031	6.12799	7.09401	8.02134	NA	2.545	8.88668	6.051	6.27746	7.77803	NA	NA	7.55049	6.32166	6.32631
O00410	NA	3.92915	2.88348	3.5238	NA	NA	NA	3.60484	3.80774	3.24826	NA	NA	NA	2.95136	2.72101	3.97388	NA	4.86839	NA	3.08822	2.66541	NA	NA	3.3271	NA	4.06626	3.7948	2.89285	NA	NA	NA	2.87183	3.59911	2.69508	NA	5.8206	NA	4.2695	3.66169	3.03215	NA	NA	NA	3.50078	3.06702	NA	NA	NA	NA
O00429	6.6127	4.89854	4.16787	6.63741	7.47965	5.35677	5.87404	4.86842	4.16952	6.01565	NA	4.87507	NA	4.52516	3.81919	6.32881	NA	4.49334	NA	3.63743	3.1084	5.66806	6.78025	3.30855	6.30016	5.27368	4.69268	5.80463	7.7083	4.60833	NA	5.00231	4.3819	5.76114	3.05965	4.35354	6.67532	5.30691	4.18049	6.54153	5.23666	5.0381	6.03954	4.04373	3.06385	5.80149	NA	3.28086	5.94891
O00442	NA	3.14025	1.10461	NA	NA	4.42386	NA	2.96257	NA	NA	NA	4.50977	NA	2.54918	NA	NA	NA	3.56718	NA	NA	NA	NA	NA	3.16847	NA	2.04725	NA	NA	NA	3.11032	NA	2.57997	NA	NA	NA	3.71855	NA	2.97944	NA	NA	NA	3.77346	NA	NA	NA	NA	NA	3.69783	NA
O00461	NA	NA	1.28055	NA	NA	NA	NA	NA	NA	2.72916	NA	NA	NA	NA	NA	NA	NA	NA	NA	NA	NA	2.5113	NA	NA	NA	NA	NA	2.80509	NA	NA	NA	NA	NA	NA	NA	NA	NA	NA	NA	3.22372	NA	NA	NA	NA	NA	3.0138	NA	NA	NA
O00468	NA	NA	2.2174	2.41584	NA	NA	NA	NA	2.44667	3.68234	NA	NA	NA	NA	1.80602	2.53138	NA	NA	NA	NA	2.76381	2.5561	NA	NA	NA	NA	1.94715	2.62136	NA	NA	NA	NA	2.73263	2.17927	NA	NA	NA	NA	2.59841	4.51208	NA	NA	NA	NA	2.53489	3.65306	NA	NA	NA
O00471	NA	NA	NA	NA	NA	NA	NA	NA	NA	NA	NA	NA	NA	NA	NA	NA	NA	NA	NA	NA	NA	NA	NA	NA	NA	NA	NA	NA	NA	NA	NA	2.48538	NA	NA	NA	NA	NA	2.71879	2.03982	NA	NA	NA	NA	NA	NA	NA	NA	NA	NA
O00483	NA	5.73648	4.66832	4.43605	NA	4.84265	NA	4.81766	3.98294	3.00621	NA	NA	NA	4.84625	4.02454	3.55554	NA	3.46584	NA	4.10358	3.52648	NA	NA	NA	NA	5.55283	4.51947	3.92566	NA	3.89538	NA	5.36025	3.54942	4.13162	NA	4.30392	NA	4.82397	4.14448	3.69802	NA	4.33439	NA	4.6762	3.22098	NA	NA	NA	NA
O00487	NA	2.0447	1.87661	NA	NA	NA	NA	2.22354	1.95908	2.28701	NA	NA	NA	NA	2.27592	NA	NA	1.75426	NA	NA	NA	NA	NA	NA	NA	2.43288	NA	3.07672	NA	NA	NA	2.65026	NA	NA	NA	2.51834	NA	2.36226	1.69982	NA	NA	NA	NA	NA	NA	NA	NA	NA	NA
O00501	NA	4.89422	2.96326	NA	NA	3.93368	NA	NA	NA	NA	NA	NA	NA	4.68397	2.95678	NA	NA	NA	NA	NA	NA	NA	NA	3.09877	NA	4.81687	3.87354	NA	NA	4.38323	NA	3.92383	NA	NA	NA	NA	NA	4.72825	NA	NA	NA	2.73059	NA	3.42692	NA	NA	NA	3.29199	NA
O00533	6.38892	NA	NA	NA	NA	NA	5.95134	NA	NA	NA	NA	NA	5.44742	NA	NA	NA	NA	NA	5.71007	NA	NA	NA	NA	NA	6.66499	NA	NA	NA	NA	NA	6.23244	NA	NA	NA	NA	NA	6.34369	NA	NA	NA	NA	NA	5.62767	NA	NA	NA	NA	NA	5.66975
O00571	NA	4.10909	2.45899	3.14344	NA	2.94285	NA	4.57915	2.90426	NA	NA	2.7812	NA	3.47548	2.54562	NA	NA	2.13901	NA	NA	NA	NA	NA	NA	NA	3.28953	2.67947	NA	NA	NA	NA	3.78396	3.21227	3.18551	NA	3.05891	NA	3.0459	2.62639	NA	3.15672	NA	NA	3.22675	3.58017	NA	NA	2.83303	NA
O00584	NA	NA	NA	NA	NA	NA	NA	NA	NA	NA	NA	NA	NA	NA	NA	NA	NA	NA	NA	NA	NA	NA	NA	NA	NA	NA	NA	NA	NA	NA	NA	NA	NA	NA	NA	NA	NA	NA	NA	NA	NA	NA	NA	NA	NA	2.02283	NA	NA	NA
O00585	NA	2.11251	NA	NA	NA	NA	NA	2.05502	NA	NA	NA	NA	NA	NA	NA	NA	NA	NA	NA	2.9803	NA	NA	NA	NA	NA	NA	NA	NA	NA	NA	NA	2.6044	NA	NA	NA	3.95933	NA	1.95703	NA	NA	NA	4.20807	NA	2.60713	NA	NA	NA	NA	NA
O00592	3.75529	NA	NA	NA	NA	NA	3.09569	NA	NA	NA	NA	NA	NA	NA	NA	NA	NA	NA	NA	NA	NA	NA	NA	NA	4.13561	NA	NA	NA	NA	NA	NA	NA	NA	NA	NA	NA	NA	NA	NA	2.56561	NA	NA	3.39028	NA	NA	NA	NA	NA	NA
O00602	4.79066	2.46512	1.93828	NA	NA	NA	4.57558	NA	NA	NA	NA	NA	NA	NA	1.53015	2.34818	NA	NA	NA	NA	NA	NA	NA	NA	NA	2.30931	NA	NA	NA	NA	4.38633	NA	NA	3.06223	NA	NA	NA	NA	NA	NA	NA	NA	4.59874	NA	NA	NA	NA	NA	NA
O00629	NA	NA	NA	NA	NA	NA	NA	NA	NA	2.47058	NA	NA	NA	NA	NA	NA	NA	NA	NA	NA	NA	NA	NA	NA	NA	NA	NA	NA	NA	NA	NA	NA	NA	2.30111	NA	NA	NA	NA	NA	NA	NA	NA	NA	NA	NA	NA	NA	NA	NA
O00743	NA	NA	1.61186	NA	NA	NA	NA	NA	2.21614	2.57675	NA	NA	NA	NA	1.78369	NA	NA	NA	NA	NA	2.63509	NA	NA	NA	NA	NA	1.86399	2.14385	NA	NA	NA	NA	NA	NA	NA	NA	NA	2.22359	1.83712	NA	NA	NA	NA	NA	NA	NA	NA	NA	NA
O00754	NA	NA	NA	NA	NA	NA	NA	NA	NA	NA	NA	NA	NA	NA	NA	NA	NA	NA	NA	NA	NA	NA	NA	NA	NA	NA	NA	NA	NA	NA	NA	NA	NA	NA	NA	NA	NA	NA	NA	NA	NA	NA	NA	NA	NA	NA	NA	NA	NA
O14498	NA	NA	NA	NA	NA	NA	NA	NA	NA	NA	NA	NA	NA	NA	NA	NA	NA	NA	NA	NA	NA	NA	NA	NA	NA	NA	NA	NA	NA	NA	NA	NA	NA	NA	NA	NA	NA	NA	NA	NA	NA	NA	NA	NA	NA	NA	NA	NA	4.96064
O14523	NA	NA	2.48207	NA	NA	NA	NA	NA	1.86834	NA	NA	NA	NA	NA	3.05993	NA	NA	NA	NA	NA	NA	NA	NA	NA	NA	3.35144	2.36689	NA	NA	NA	NA	2.70072	NA	2.60641	NA	NA	NA	NA	2.44682	NA	NA	NA	NA	NA	NA	NA	NA	NA	NA
O14579	NA	2.49149	2.50501	2.90487	NA	2.279	NA	1.85805	2.74999	4.07694	NA	NA	NA	NA	2.95534	3.79184	NA	NA	NA	NA	NA	NA	NA	NA	NA	2.13177	2.50068	3.71812	NA	NA	NA	2.20358	2.9011	NA	NA	NA	NA	2.15389	2.46859	4.56721	NA	NA	NA	2.60296	NA	NA	NA	NA	NA
O14594	NA	NA	NA	NA	NA	NA	NA	NA	1.90159	NA	NA	NA	NA	NA	NA	NA	NA	NA	NA	NA	NA	NA	NA	NA	NA	NA	NA	NA	NA	NA	NA	NA	NA	NA	NA	NA	NA	NA	1.98588	3.87475	NA	NA	NA	NA	NA	2.8371	NA	NA	NA
O14602;P47813	NA	NA	1.59328	NA	NA	NA	NA	NA	3.34291	NA	NA	NA	NA	NA	NA	NA	NA	NA	NA	NA	NA	NA	NA	NA	NA	NA	NA	NA	NA	NA	NA	NA	NA	NA	NA	NA	NA	NA	NA	NA	NA	NA	NA	NA	NA	NA	NA	NA	NA
O14617	NA	2.82419	2.8697	3.21393	NA	2.17286	NA	2.92336	3.07246	3.35665	NA	NA	NA	2.49202	2.15675	3.00977	NA	NA	NA	NA	NA	NA	NA	NA	NA	3.08954	2.76517	3.19645	NA	3.2403	NA	2.85626	2.66642	2.35043	NA	NA	NA	2.83075	2.60879	3.31701	NA	2.61536	NA	NA	NA	NA	NA	NA	NA
O14618	NA	4.8116	4.12889	NA	4.44043	NA	NA	NA	1.59322	NA	NA	NA	NA	2.62951	2.17471	NA	3.52988	NA	NA	NA	NA	NA	NA	NA	NA	2.63329	2.26858	NA	NA	NA	NA	4.51463	3.05018	NA	4.1524	NA	NA	4.39203	2.62229	NA	NA	NA	NA	NA	NA	NA	NA	NA	NA
O14639	NA	NA	NA	NA	NA	NA	NA	NA	NA	NA	NA	NA	NA	NA	NA	NA	NA	NA	NA	NA	NA	NA	NA	NA	NA	NA	NA	NA	NA	NA	NA	NA	NA	NA	NA	NA	NA	NA	NA	NA	NA	NA	NA	NA	NA	NA	NA	NA	NA
O14662	NA	NA	NA	NA	NA	NA	NA	NA	NA	NA	NA	NA	NA	NA	NA	NA	NA	NA	NA	NA	NA	NA	NA	NA	NA	NA	NA	NA	NA	NA	NA	NA	NA	NA	NA	NA	NA	NA	NA	NA	NA	NA	NA	NA	NA	NA	NA	NA	NA
O14672	NA	5.69536	4.65207	4.28164	3.13393	4.87853	NA	5.29146	4.65117	4.52316	3.79906	3.91515	NA	5.33297	3.38014	4.01219	NA	2.85083	NA	4.58787	3.01937	4.20666	NA	2.54396	NA	5.62295	4.5443	4.25445	3.42075	4.18893	NA	5.25556	2.98713	4.32264	NA	4.40766	NA	5.5679	3.40925	4.94453	3.02707	4.22062	NA	4.72361	2.71336	4.5734	NA	2.60693	NA
O14735	NA	3.0523	1.79895	NA	NA	2.30505	NA	2.57377	1.69747	NA	NA	NA	NA	3.17113	NA	NA	NA	2.40737	NA	NA	NA	NA	NA	NA	NA	3.01913	2.05227	2.50286	NA	NA	NA	2.84671	NA	NA	NA	NA	NA	1.83381	1.53634	NA	NA	NA	NA	2.88848	NA	NA	NA	NA	NA
O14745	NA	3.58052	2.78894	3.38693	5.09305	2.8481	NA	2.83792	3.21128	NA	5.22186	NA	NA	NA	1.73331	NA	3.84633	NA	NA	NA	NA	NA	NA	NA	NA	3.82206	2.04475	NA	4.0912	NA	NA	3.0476	NA	NA	3.77679	NA	NA	4.04619	3.17652	4.47057	3.6826	NA	NA	NA	NA	NA	3.67885	NA	NA
O14773	NA	3.51309	2.66079	2.69771	NA	NA	NA	2.86578	2.82159	3.2484	NA	NA	NA	3.58778	2.79134	2.9115	NA	NA	NA	2.77145	NA	NA	NA	NA	NA	3.28235	2.86938	3.2267	NA	2.97115	NA	3.7358	3.19143	2.50895	NA	2.43119	NA	2.80142	2.43443	2.90515	NA	NA	NA	2.94728	2.40372	NA	NA	NA	NA
O14786	4.6464	NA	1.7231	5.71809	NA	NA	4.48089	NA	2.75966	6.02171	NA	NA	3.92342	NA	2.06994	5.50248	NA	NA	3.90472	NA	NA	6.01723	NA	NA	4.67168	NA	2.29578	5.99191	NA	NA	4.0673	NA	2.75876	5.70839	NA	NA	4.65639	NA	2.59941	6.00453	NA	NA	3.69188	NA	2.95058	5.64495	NA	NA	4.08877
O14791	5.03631	4.97402	3.17545	4.5381	6.23253	4.52738	4.75163	5.50885	3.52977	4.28588	5.55457	4.7777	4.3101	5.34522	3.4131	4.79926	6.33768	5.41065	3.93847	5.59775	3.07509	4.05865	5.26475	4.26829	4.41869	5.02047	3.06162	3.4477	5.41064	4.83724	4.46246	4.9189	4.58953	5.48791	6.05298	4.26223	4.87945	5.44416	3.5097	4.44954	6.41244	5.27357	4.39247	5.3195	3.16471	4.42984	5.93084	5.25753	3.79039
O14818	3.17896	4.45407	4.22933	4.47822	NA	3.51162	NA	4.22376	4.21472	3.27215	NA	NA	NA	3.99894	3.46332	NA	NA	NA	NA	3.2747	3.24925	2.74754	NA	NA	NA	4.60332	4.02244	4.10205	NA	3.61752	NA	4.39	3.28459	3.76715	NA	2.26117	NA	4.66762	4.33767	3.61566	NA	3.57613	NA	3.82713	2.50744	3.08748	NA	NA	3.1414
O14828	NA	NA	NA	NA	NA	NA	NA	NA	NA	NA	NA	NA	NA	NA	NA	NA	NA	NA	NA	NA	NA	NA	NA	NA	NA	NA	NA	NA	NA	NA	NA	NA	NA	NA	NA	NA	NA	NA	NA	NA	NA	NA	NA	NA	NA	NA	NA	NA	NA
O14874	NA	2.69004	2.20407	NA	NA	NA	NA	2.93579	2.19921	NA	NA	NA	NA	NA	2.15692	NA	NA	NA	NA	NA	NA	NA	NA	NA	NA	2.25153	2.4628	NA	NA	NA	NA	2.73908	NA	NA	NA	NA	NA	2.12153	2.03921	NA	NA	NA	NA	NA	NA	NA	NA	NA	NA
O14880	NA	2.57403	NA	NA	NA	2.16429	NA	NA	NA	NA	NA	NA	NA	2.51602	NA	NA	NA	NA	NA	2.65801	NA	NA	NA	NA	NA	2.49122	NA	NA	NA	NA	NA	2.45082	NA	NA	NA	NA	NA	2.1826	NA	NA	2.80159	1.77517	NA	1.98541	NA	NA	NA	NA	NA
O14949	NA	3.15448	2.87856	NA	NA	NA	NA	2.99626	2.31331	NA	NA	NA	NA	3.02394	2.49611	NA	NA	NA	NA	NA	NA	NA	NA	NA	NA	3.29994	2.63344	3.05954	NA	NA	NA	3.08281	3.19906	NA	NA	NA	NA	2.62102	2.49028	NA	NA	NA	NA	2.96934	NA	NA	NA	NA	NA
O14960	NA	7.84862	4.67468	4.71248	3.14534	7.48466	NA	8.53096	5.22002	4.84661	3.6527	7.98127	3.67774	8.77119	5.69526	5.18891	NA	7.98177	NA	7.95003	5.50604	5.20207	3.26972	7.57389	NA	7.74059	4.77619	4.77458	NA	7.49454	NA	7.57617	4.91	4.44583	NA	7.43213	NA	8.25804	4.87183	3.9546	NA	7.13763	NA	7.95371	4.93915	4.87933	3.1571	7.4505	NA
O14964	NA	NA	NA	NA	NA	NA	NA	NA	NA	NA	NA	NA	NA	NA	NA	NA	NA	NA	NA	NA	NA	NA	NA	NA	NA	NA	NA	NA	NA	NA	NA	NA	NA	NA	NA	NA	NA	NA	NA	NA	NA	NA	NA	NA	NA	NA	NA	NA	NA
O14974	NA	2.19142	3.05306	3.32208	3.16173	NA	NA	2.64669	3.33013	2.32477	3.2788	NA	NA	2.63264	2.38559	2.21088	3.41024	NA	NA	2.68762	NA	NA	NA	NA	NA	2.98436	3.25763	2.75226	NA	NA	NA	2.98294	NA	2.21991	NA	NA	NA	3.3622	2.70898	2.54006	3.03348	NA	NA	NA	NA	NA	3.05869	NA	NA
O14979	NA	NA	NA	NA	NA	NA	NA	4.54571	NA	NA	NA	4.33956	NA	NA	NA	NA	NA	NA	NA	NA	NA	NA	NA	NA	NA	NA	NA	NA	NA	NA	NA	2.50167	NA	NA	6.57143	NA	NA	NA	NA	NA	NA	NA	NA	4.40688	NA	NA	NA	4.04081	NA
O14980	NA	2.37335	1.54702	NA	5.35941	NA	NA	3.19451	1.63611	NA	5.41395	NA	NA	2.32635	NA	NA	NA	3.29626	NA	NA	NA	2.31007	4.9338	NA	NA	NA	1.6809	NA	4.65257	NA	NA	1.95356	NA	2.10223	3.67058	NA	NA	2.72413	2.22585	2.10563	4.21829	3.05791	NA	NA	NA	4.06774	4.93216	NA	NA
O15031	NA	2.16692	1.33924	NA	NA	NA	NA	NA	NA	NA	NA	NA	NA	NA	NA	NA	NA	NA	NA	NA	NA	NA	NA	NA	NA	2.26736	1.60128	NA	NA	NA	NA	NA	NA	NA	NA	NA	NA	1.98325	1.26439	NA	NA	NA	NA	NA	NA	NA	NA	NA	NA
O15078	NA	NA	NA	11.3671	8.48375	NA	NA	NA	NA	NA	NA	10.3687	NA	NA	NA	8.95006	8.25023	NA	NA	NA	NA	7.85878	11.0132	10.1877	NA	NA	NA	11.3656	NA	12.0028	NA	NA	NA	NA	8.03072	NA	NA	NA	NA	NA	8.69315	10.1223	NA	NA	NA	NA	NA	10.9493	NA
O15084	NA	NA	1.7473	NA	NA	NA	NA	NA	1.95957	NA	NA	NA	NA	NA	NA	NA	NA	NA	NA	NA	NA	NA	NA	NA	NA	NA	1.589	NA	NA	NA	NA	NA	NA	NA	NA	NA	NA	NA	NA	NA	NA	NA	NA	NA	NA	NA	NA	NA	NA
O15116	NA	NA	NA	NA	NA	NA	NA	NA	NA	NA	NA	NA	NA	NA	NA	NA	NA	NA	NA	NA	NA	NA	NA	NA	NA	NA	NA	NA	NA	NA	NA	NA	NA	NA	NA	NA	NA	1.9474	NA	NA	NA	NA	NA	NA	NA	NA	NA	NA	NA
O15117	NA	6.5761	4.57046	5.6485	5.44901	4.53652	NA	6.46957	4.64942	5.28127	5.10225	3.8977	NA	5.72089	4.15429	4.59074	4.08254	3.87505	NA	5.11474	3.51133	3.68293	3.38263	2.84506	NA	6.26314	4.51183	5.06899	4.64822	4.3319	NA	5.87788	4.30646	4.73881	4.21043	3.99657	NA	5.95002	4.23602	4.97687	4.20348	4.08709	NA	5.54733	3.84269	4.18279	3.89613	3.5503	NA
O15127	NA	2.75307	3.0228	NA	NA	NA	NA	2.18415	2.2589	2.5661	NA	NA	NA	2.83873	2.02648	NA	NA	NA	NA	NA	NA	NA	NA	NA	NA	2.0407	2.91208	2.43342	NA	NA	NA	2.66044	2.70272	NA	NA	2.54711	NA	2.72584	2.65436	NA	NA	NA	NA	NA	NA	NA	NA	NA	NA
O15131;O60684;P52294	NA	2.09532	NA	3.97786	NA	NA	NA	NA	3.31217	3.50798	NA	NA	NA	2.05451	NA	3.59272	NA	NA	NA	NA	NA	NA	NA	NA	NA	NA	NA	3.248	NA	NA	NA	2.19972	NA	3.58323	NA	NA	NA	2.59226	3.19993	3.72128	NA	NA	NA	NA	NA	NA	NA	NA	NA
O15143	2.63522	6.28869	5.10407	4.59891	NA	5.09629	3.03449	5.51827	4.87568	4.57913	NA	4.53016	NA	5.64166	4.65879	4.07218	NA	3.96398	NA	4.39641	3.88528	3.62841	NA	NA	NA	6.01687	4.95519	4.72493	NA	4.52693	NA	5.88439	5.03249	4.59719	NA	4.64947	NA	6.41791	5.23666	4.77688	3.01991	4.82283	NA	4.92464	4.47956	3.95849	NA	3.78369	NA
O15144	4.18801	7.27882	6.08465	6.50833	NA	6.32128	4.17262	6.76397	5.79649	5.84321	NA	5.48621	NA	6.78431	5.51883	5.76885	NA	5.00583	NA	5.78522	5.06665	4.81674	NA	4.44842	NA	7.12188	5.78949	6.01362	NA	5.69065	NA	6.86801	5.50239	5.73095	3.45403	5.96322	NA	7.39326	6.11531	6.13857	4.40003	5.86111	NA	6.25037	5.24029	5.18879	NA	5.04212	NA
O15145	3.42477	6.93139	5.66304	6.37836	NA	5.53723	NA	6.28517	5.52707	5.65378	NA	5.10926	NA	6.37374	5.53735	5.32047	NA	4.67852	NA	5.22459	4.64546	4.6011	NA	NA	3.21841	6.59733	5.52427	5.66296	NA	5.15546	NA	6.35988	5.7055	5.43128	NA	4.90837	NA	7.001	5.74809	5.70729	NA	5.41253	NA	5.82117	5.14664	4.69106	NA	4.11369	NA
O15155	NA	NA	1.853	NA	NA	NA	NA	NA	1.85635	NA	NA	NA	NA	NA	NA	NA	NA	NA	NA	NA	NA	NA	NA	NA	NA	NA	2.24123	NA	NA	NA	NA	2.45548	NA	NA	NA	NA	NA	4.30306	1.48738	NA	NA	NA	NA	2.3645	NA	NA	NA	NA	NA
O15173	NA	6.10553	5.09699	4.84659	NA	4.75499	NA	5.71283	4.94151	4.03923	NA	4.14232	NA	5.872	4.87356	4.15692	NA	3.90789	NA	4.9936	3.83127	NA	NA	3.03627	NA	6.03485	4.94353	3.3073	NA	4.48056	NA	5.72422	4.20974	NA	NA	4.58205	NA	5.73731	5.13664	4.18529	NA	4.19027	NA	5.29452	3.97439	NA	NA	3.69786	NA
O15198;P84022;Q15796	NA	NA	NA	NA	NA	NA	NA	3.79736	NA	NA	NA	3.19233	NA	NA	NA	NA	NA	NA	NA	NA	NA	NA	NA	NA	NA	NA	NA	NA	NA	NA	NA	2.88101	NA	NA	NA	NA	NA	3.09739	NA	NA	NA	NA	NA	NA	NA	NA	NA	NA	NA
O15204	NA	NA	NA	NA	5.88089	5.022	NA	NA	NA	NA	5.59168	2.95549	NA	2.68882	1.67458	NA	5.83391	NA	NA	3.16277	NA	NA	5.36765	4.94663	NA	NA	NA	NA	5.76551	3.40865	NA	2.09291	NA	2.6723	5.8687	4.97826	NA	NA	NA	3.05032	6.25455	NA	NA	2.71246	NA	NA	5.57283	NA	NA
O15212	NA	NA	2.08332	NA	NA	NA	NA	2.70643	3.90004	NA	NA	NA	NA	NA	2.38517	NA	NA	NA	NA	NA	NA	NA	NA	NA	NA	NA	NA	NA	NA	NA	NA	4.30182	NA	NA	NA	NA	NA	3.65159	NA	NA	NA	NA	NA	NA	NA	NA	NA	NA	NA
O15231	NA	NA	NA	5.2841	NA	NA	NA	NA	NA	NA	NA	NA	NA	NA	NA	NA	NA	NA	NA	NA	NA	NA	NA	NA	NA	NA	1.67865	2.52621	4.07289	NA	NA	NA	NA	NA	NA	NA	NA	NA	NA	NA	NA	NA	NA	NA	NA	NA	NA	NA	NA
O15260	NA	2.76714	3.35141	3.57707	NA	NA	NA	2.98743	1.97906	NA	NA	NA	NA	2.68254	1.98145	3.20165	NA	NA	NA	NA	NA	NA	NA	NA	NA	2.84502	2.10285	2.88324	NA	NA	NA	3.00916	NA	NA	NA	NA	NA	1.86533	2.95773	2.72334	NA	NA	NA	2.25486	2.23996	NA	NA	NA	NA
O15269	NA	NA	NA	NA	NA	NA	NA	2.29288	NA	NA	NA	NA	NA	NA	NA	NA	NA	NA	NA	NA	NA	NA	NA	NA	NA	NA	NA	NA	NA	NA	NA	NA	NA	NA	NA	NA	NA	NA	NA	NA	NA	NA	NA	NA	NA	NA	NA	NA	NA
O15270;Q9NUV7	NA	1.49881	NA	4.13505	6.93897	3.60446	NA	2.73981	NA	4.78642	6.44172	3.49645	NA	2.32395	NA	4.87747	6.41042	4.90319	NA	2.89436	NA	4.0056	5.75008	5.11408	NA	NA	NA	4.88188	6.01227	3.72146	NA	2.54023	NA	5.53127	6.9053	4.60458	NA	NA	NA	3.76468	6.50835	5.37156	NA	NA	NA	3.91518	6.18665	4.50697	NA
O15305	NA	NA	NA	NA	NA	NA	NA	NA	NA	NA	NA	NA	NA	NA	NA	NA	NA	NA	NA	NA	NA	NA	NA	NA	NA	NA	NA	NA	NA	NA	NA	NA	NA	NA	NA	NA	NA	NA	NA	NA	NA	NA	NA	NA	NA	NA	NA	NA	NA
O15335	NA	5.14172	NA	NA	3.31113	5.21916	NA	5.60724	NA	6.16372	4.21487	5.04157	NA	6.17335	NA	6.0084	4.96272	5.84705	NA	6.4044	NA	2.3464	3.91698	6.23854	NA	6.70167	NA	NA	4.97936	6.40582	NA	5.51878	NA	NA	4.15192	5.06041	NA	7.21953	NA	NA	5.27539	6.48987	NA	6.12792	NA	NA	3.51068	5.90538	NA
O15357	NA	NA	NA	NA	NA	NA	NA	NA	NA	NA	NA	NA	NA	3.16996	NA	NA	NA	NA	NA	NA	NA	NA	NA	NA	NA	NA	NA	NA	NA	NA	NA	NA	NA	NA	NA	NA	NA	NA	NA	NA	NA	NA	NA	NA	NA	NA	NA	NA	NA
O15371	NA	2.56924	2.70126	3.06915	NA	2.07592	NA	2.9529	3.41372	3.25595	NA	NA	NA	2.53991	2.82117	3.08554	NA	NA	NA	NA	NA	NA	NA	NA	NA	2.59615	2.81354	NA	NA	NA	NA	1.93283	NA	2.85333	NA	NA	NA	2.70544	2.8237	3.26674	NA	NA	NA	NA	NA	NA	NA	NA	NA
O15372	NA	NA	1.34023	NA	NA	NA	NA	NA	NA	NA	NA	NA	NA	NA	NA	NA	NA	NA	NA	NA	NA	NA	NA	NA	NA	NA	NA	NA	NA	NA	NA	NA	NA	NA	NA	NA	NA	NA	NA	NA	NA	NA	NA	NA	NA	NA	NA	NA	NA
O15400	NA	5.45596	3.50601	3.97695	3.57675	3.587	NA	5.14304	3.03987	2.26027	NA	3.14813	NA	4.25543	3.15978	2.68636	3.27939	3.17313	NA	3.49215	NA	2.55503	NA	2.91477	NA	5.11908	3.10337	3.05375	NA	2.80926	NA	4.86699	NA	2.499	NA	3.30357	NA	4.43972	3.40319	3.31809	NA	4.00254	NA	4.4427	2.86863	3.00653	NA	3.01858	NA
O15427	NA	4.12266	2.92924	3.47254	NA	NA	NA	3.70958	3.15946	NA	NA	NA	NA	3.85802	2.47272	2.81845	NA	NA	NA	NA	NA	NA	NA	NA	NA	3.54202	2.45712	NA	NA	NA	NA	4.21409	3.69919	3.02747	NA	3.15234	NA	3.97022	3.07624	NA	NA	NA	NA	3.38542	NA	NA	NA	NA	NA
O15439	NA	2.92333	2.85314	NA	NA	2.20799	NA	2.88382	2.73399	NA	NA	NA	NA	2.85795	2.58917	2.17308	NA	NA	NA	2.6982	2.3877	NA	NA	NA	NA	3.24696	2.81727	2.2507	NA	NA	NA	3.45331	NA	2.21431	NA	2.41359	NA	2.7218	2.32754	NA	NA	NA	NA	2.89104	NA	NA	NA	NA	NA
O15467	NA	3.62133	NA	NA	NA	3.40787	NA	4.74228	NA	NA	NA	NA	NA	3.64261	NA	NA	4.08584	NA	NA	NA	NA	NA	NA	NA	NA	NA	NA	NA	NA	NA	NA	NA	NA	NA	NA	2.87451	NA	NA	NA	NA	NA	NA	NA	4.67186	NA	NA	NA	3.62508	NA
O15511	3.00855	5.51597	4.54581	5.21945	NA	4.1284	NA	4.99767	4.40547	4.17104	NA	3.74855	NA	5.18517	4.25453	4.24717	NA	2.98002	NA	4.05489	3.67541	3.48498	NA	NA	NA	5.23932	4.05621	4.32185	NA	3.74806	NA	5.15671	4.10794	4.39393	NA	4.08576	NA	5.47146	4.82799	4.79275	2.97246	4.15576	NA	4.4808	3.40485	3.48449	NA	3.01126	NA
O15533	NA	NA	3.10456	NA	NA	NA	NA	NA	3.20569	NA	NA	NA	NA	NA	3.17081	NA	NA	NA	NA	NA	NA	NA	NA	NA	NA	3.06739	3.33755	2.85619	NA	NA	NA	NA	NA	2.89974	NA	NA	NA	NA	3.45783	NA	NA	NA	NA	NA	NA	NA	NA	NA	NA
O15551	NA	NA	NA	NA	NA	NA	NA	NA	NA	NA	NA	NA	NA	NA	NA	NA	NA	NA	NA	NA	NA	NA	NA	NA	NA	NA	NA	NA	NA	NA	NA	NA	NA	NA	NA	NA	NA	NA	NA	NA	NA	NA	NA	NA	NA	NA	NA	NA	NA
O43149	NA	2.27342	1.94325	NA	NA	NA	NA	NA	1.89842	2.27963	NA	NA	NA	NA	2.14526	NA	NA	NA	NA	NA	NA	NA	NA	NA	NA	2.60696	1.35201	2.34254	NA	NA	NA	1.99651	NA	NA	NA	NA	NA	1.93934	NA	NA	NA	NA	NA	NA	2.48402	NA	NA	NA	NA
O43150	NA	5.01419	2.61746	3.59291	3.25951	4.25936	NA	5.09224	2.77717	3.17472	NA	4.11972	NA	4.37833	2.72356	2.95944	NA	3.61799	NA	3.84256	2.76683	NA	NA	3.19263	NA	4.74665	3.23449	3.24281	3.27109	3.78845	NA	4.46345	3.2585	2.86972	NA	3.97847	NA	5.15528	3.1523	3.40212	NA	3.62715	NA	3.99952	2.83194	2.62896	NA	3.47208	NA
O43157	NA	NA	NA	NA	NA	NA	NA	NA	NA	NA	NA	NA	NA	NA	NA	NA	NA	NA	NA	NA	NA	NA	NA	NA	NA	NA	NA	NA	NA	NA	NA	NA	NA	NA	NA	NA	NA	NA	NA	NA	NA	NA	NA	NA	NA	NA	NA	NA	NA
O43169	NA	3.49727	3.22288	2.81519	NA	2.47787	NA	3.08364	2.88614	2.50818	NA	NA	NA	3.40819	2.9787	2.95761	NA	2.40709	NA	2.77136	2.37353	2.65839	NA	NA	NA	3.53528	3.08442	2.59997	NA	NA	NA	3.53506	NA	2.96088	NA	2.64395	NA	3.26149	2.93596	2.74237	NA	2.83632	NA	3.2397	2.86654	2.6344	NA	NA	NA
O43181	NA	3.79832	2.23373	NA	NA	2.89217	NA	NA	NA	NA	NA	NA	NA	2.98308	NA	NA	NA	NA	NA	2.88322	NA	NA	NA	NA	NA	3.15707	NA	NA	NA	NA	NA	3.5719	NA	NA	NA	NA	NA	NA	NA	1.57543	NA	NA	NA	3.24838	NA	NA	NA	NA	NA
O43182	NA	5.89096	2.9789	4.29234	4.49074	5.67223	NA	6.05753	3.24684	4.13136	3.53343	5.69329	NA	5.07756	2.77885	3.71807	2.80606	5.14843	NA	4.36003	NA	2.68015	NA	3.99609	NA	5.69951	3.16449	4.0055	NA	5.34837	NA	5.2126	3.26426	3.58484	3.22396	5.25236	NA	5.27344	3.29036	4.01445	3.12173	5.5568	NA	5.03214	2.31005	3.27211	3.32004	4.63821	NA
O43242	NA	NA	NA	NA	NA	NA	NA	NA	NA	NA	NA	NA	NA	NA	NA	NA	NA	NA	NA	NA	NA	NA	NA	NA	NA	NA	NA	NA	NA	NA	NA	NA	NA	NA	NA	NA	NA	NA	1.66134	NA	NA	NA	NA	NA	NA	NA	NA	NA	NA
O43294	NA	4.93834	3.98743	3.41346	4.42264	4.52609	NA	4.44105	4.07935	3.77366	4.01806	3.81804	NA	3.88375	3.63034	3.43249	3.31718	3.53515	NA	3.36319	3.24883	2.62839	NA	2.50937	NA	4.42618	3.91686	3.9329	3.53874	3.53324	NA	4.44001	4.10629	3.67183	3.52358	3.76251	NA	4.78199	4.06601	4.10165	3.34735	4.00125	NA	4.18482	3.59907	3.09263	3.08728	3.01312	NA
O43306	NA	3.02253	2.13967	NA	NA	NA	NA	3.22614	2.52844	NA	NA	NA	NA	3.11188	2.11676	NA	NA	NA	NA	3.07217	NA	NA	NA	NA	NA	NA	NA	NA	NA	NA	NA	3.70242	2.83289	NA	NA	NA	NA	3.0951	NA	NA	NA	NA	NA	3.12259	NA	NA	NA	NA	NA
O43312	NA	4.65333	2.06587	NA	NA	2.43919	NA	4.17294	NA	NA	NA	NA	NA	2.99573	1.6444	NA	NA	2.89656	NA	3.00197	NA	NA	NA	NA	NA	4.26636	1.96064	6.07852	NA	NA	NA	4.14744	NA	NA	NA	NA	NA	4.12773	1.17605	NA	NA	NA	NA	3.08963	NA	NA	NA	NA	NA
O43390	NA	NA	NA	NA	NA	NA	NA	2.10617	NA	NA	NA	NA	NA	NA	NA	NA	NA	NA	NA	NA	NA	NA	NA	NA	NA	NA	NA	NA	NA	NA	NA	NA	NA	NA	NA	NA	NA	NA	NA	NA	NA	NA	NA	2.4316	NA	NA	NA	2.11713	NA
O43396	NA	NA	1.77314	4.91728	NA	NA	NA	NA	NA	4.06508	NA	NA	NA	NA	1.7673	3.61719	NA	NA	NA	NA	NA	3.13364	NA	NA	NA	2.47868	NA	3.89777	NA	NA	NA	2.33544	NA	3.67032	NA	NA	NA	2.7502	1.65824	3.00671	NA	NA	NA	2.40826	NA	3.14486	NA	NA	NA
O43399	NA	3.57474	3.25747	NA	3.27839	NA	NA	3.32522	2.28643	NA	3.617	NA	NA	2.55806	2.86062	NA	NA	NA	NA	3.71952	NA	NA	NA	NA	NA	4.3146	2.59801	NA	3.47819	NA	NA	3.77722	3.1445	NA	NA	NA	NA	4.21999	3.38498	NA	2.90085	NA	NA	2.77732	2.5628	NA	NA	NA	NA
O43405	NA	NA	NA	NA	NA	NA	NA	NA	NA	NA	NA	NA	NA	NA	NA	NA	NA	2.85159	NA	NA	NA	NA	NA	NA	NA	NA	NA	NA	NA	NA	NA	NA	NA	NA	NA	2.34287	NA	1.86118	NA	NA	NA	NA	NA	NA	NA	NA	NA	3.64412	NA
O43488	NA	3.47498	3.1107	3.02845	NA	3.45408	NA	3.29814	2.67602	2.60344	NA	3.23287	NA	3.00497	2.71814	2.79407	NA	NA	NA	3.05972	3.02603	2.85709	2.46432	3.42903	NA	3.57662	2.82705	2.81176	NA	3.5472	NA	4.10326	3.18277	3.08679	NA	3.69507	NA	4.58335	3.51876	3.47401	NA	3.74075	NA	3.06549	2.91054	2.55599	NA	3.2397	NA
O43493	NA	4.20482	2.5956	3.56681	NA	NA	NA	4.05331	3.00354	NA	NA	NA	NA	4.24892	2.9327	3.35774	NA	NA	NA	3.06592	NA	NA	NA	NA	NA	4.06918	2.86599	2.41216	NA	NA	NA	3.95208	NA	2.35862	NA	NA	NA	3.99424	3.10999	2.65006	NA	NA	NA	3.78852	NA	3.05631	NA	NA	NA
O43504	NA	2.64247	1.70313	2.46376	NA	2.31391	NA	2.57125	2.20459	NA	NA	NA	NA	2.8887	1.82861	NA	NA	NA	NA	NA	NA	NA	NA	NA	NA	3.3277	2.74009	NA	NA	NA	NA	2.82008	NA	NA	NA	NA	NA	2.94117	NA	3.5571	NA	NA	NA	NA	NA	NA	NA	NA	NA
O43505	NA	NA	NA	NA	NA	NA	3.73179	NA	NA	NA	NA	NA	NA	NA	NA	NA	NA	NA	NA	NA	NA	NA	NA	NA	3.29198	NA	NA	NA	NA	NA	NA	NA	NA	NA	NA	NA	3.89553	NA	NA	NA	NA	NA	NA	NA	NA	NA	NA	NA	3.30117
O43516	NA	5.71462	3.51954	3.30649	NA	4.66073	NA	5.73255	3.65269	NA	NA	4.74212	NA	4.66912	2.51577	2.6431	NA	4.12122	NA	NA	NA	NA	NA	3.04469	NA	5.04664	2.21846	3.0111	NA	4.75645	NA	4.79208	NA	NA	NA	4.1475	NA	4.18742	2.86872	2.76624	3.18698	4.38935	NA	3.25829	NA	2.64608	3.15192	3.04945	NA
O43561	NA	NA	2.00926	NA	NA	NA	NA	2.57049	2.31626	NA	NA	NA	NA	NA	NA	NA	NA	NA	NA	NA	NA	NA	NA	NA	NA	NA	1.84025	NA	NA	NA	NA	2.73619	NA	NA	NA	NA	NA	NA	NA	NA	NA	NA	NA	NA	NA	NA	NA	NA	NA
O43583	NA	4.8331	NA	NA	NA	NA	NA	2.20785	NA	NA	NA	4.66315	NA	NA	NA	NA	NA	NA	NA	3.62065	NA	NA	NA	NA	NA	1.73287	NA	NA	NA	NA	NA	1.82471	NA	NA	NA	NA	NA	1.58761	NA	NA	NA	NA	NA	1.80988	NA	NA	NA	2.59866	NA
O43615	NA	NA	NA	NA	NA	NA	NA	NA	NA	NA	NA	NA	NA	NA	NA	NA	NA	NA	NA	NA	NA	NA	NA	NA	NA	NA	NA	NA	NA	NA	NA	NA	NA	NA	NA	NA	NA	NA	NA	NA	NA	NA	NA	NA	NA	NA	NA	NA	NA
O43633	NA	4.2988	2.38477	2.55444	3.19736	4.58921	NA	4.57388	NA	NA	6.25248	4.64714	NA	3.21466	2.24009	2.8092	NA	2.36399	NA	3.07648	NA	NA	5.33971	4.40332	NA	3.91615	1.96994	NA	4.43426	3.86334	NA	3.4076	NA	2.84064	3.08676	4.3778	NA	2.8622	2.32094	3.7011	NA	3.44865	NA	3.36289	NA	NA	6.2899	3.08115	NA
O43639	NA	4.96035	3.34858	3.42358	3.74304	4.94593	NA	4.76783	3.45294	3.6474	NA	4.65505	NA	3.70478	2.389	3.61797	NA	4.4512	NA	3.26422	NA	NA	NA	3.4209	NA	4.69147	3.69809	3.98761	NA	4.74432	NA	4.22566	3.17959	2.74803	NA	4.1967	NA	4.76433	3.57872	4.03126	3.00228	4.31151	NA	3.39567	2.75052	NA	NA	3.84202	NA
O43665	NA	NA	1.18201	NA	5.07995	5.18444	NA	2.72584	1.22274	NA	4.83695	4.59765	NA	2.2456	NA	NA	4.10398	3.71481	NA	2.67151	3.54492	NA	NA	3.31639	NA	3.10679	1.64376	NA	4.6538	4.46123	NA	2.606	2.52192	NA	4.03523	3.54317	NA	4.17247	2.2411	NA	3.87822	4.21708	NA	NA	NA	NA	3.71609	2.78319	NA
O43681	NA	4.53121	4.25416	7.1909	NA	NA	NA	4.22266	4.09589	7.24196	NA	NA	NA	4.04139	3.8833	6.63565	NA	NA	NA	3.54396	NA	3.84921	NA	NA	NA	4.11386	3.93982	7.03187	NA	NA	NA	4.46937	NA	6.5039	NA	NA	NA	4.96368	3.95663	6.70319	NA	NA	NA	NA	NA	3.9323	NA	NA	NA
O43707	NA	6.02317	5.28192	4.61209	NA	4.62543	NA	5.65929	5.27192	3.49178	NA	2.85954	NA	5.60894	4.92856	3.54379	3.07934	2.3008	NA	4.58393	4.31662	2.95382	NA	3.20855	NA	5.87703	4.90812	3.54567	NA	4.35	NA	5.82618	4.88455	3.58248	NA	4.68226	NA	6.13246	5.31279	3.65983	NA	4.29644	NA	5.47885	4.46854	3.3337	NA	3.3778	NA
O43747	NA	4.39996	2.35512	NA	NA	NA	NA	3.57056	2.33994	NA	NA	NA	NA	3.38712	2.25253	NA	NA	3.41993	NA	NA	NA	NA	NA	NA	NA	3.17275	1.99935	NA	NA	NA	NA	3.66981	3.01081	NA	NA	3.5659	NA	3.94941	2.54009	NA	NA	2.71382	NA	2.74164	NA	NA	NA	NA	NA
O43768	NA	4.08564	NA	NA	NA	3.89104	NA	3.99469	NA	NA	4.25274	3.31871	NA	2.84383	NA	NA	NA	2.96497	NA	2.79728	NA	NA	NA	NA	NA	3.32629	NA	NA	3.48387	NA	NA	3.32127	NA	NA	NA	2.77237	NA	2.59417	NA	NA	NA	2.95267	NA	3.25114	NA	NA	NA	NA	NA
O43776	NA	3.22749	NA	NA	NA	3.63521	NA	3.56727	NA	NA	NA	3.6333	NA	NA	NA	NA	NA	3.22521	NA	NA	NA	NA	NA	NA	NA	2.56351	NA	NA	NA	NA	NA	2.97576	NA	NA	NA	4.32124	NA	4.6027	NA	NA	2.79815	3.52697	NA	NA	NA	NA	NA	2.71352	NA
O43815	NA	NA	1.27612	NA	NA	NA	NA	NA	3.73511	NA	NA	NA	NA	NA	NA	NA	NA	NA	NA	NA	NA	NA	NA	NA	NA	2.64137	NA	NA	NA	NA	NA	NA	NA	3.18931	NA	NA	NA	NA	NA	4.66638	NA	NA	NA	NA	NA	NA	NA	NA	NA
O43837	NA	NA	NA	NA	NA	NA	NA	NA	NA	NA	NA	NA	NA	NA	NA	NA	NA	NA	NA	NA	NA	NA	NA	NA	NA	NA	NA	NA	NA	NA	NA	NA	NA	NA	NA	NA	NA	NA	NA	NA	NA	NA	NA	NA	NA	NA	NA	NA	NA
O43852	NA	3.35682	3.81614	7.09575	2.83395	2.06189	NA	3.08618	3.97224	6.66418	NA	3.14121	NA	2.90779	3.4452	6.35528	NA	2.59662	NA	2.76842	2.9892	5.27738	NA	NA	NA	3.69415	3.61373	6.50773	NA	NA	NA	3.96764	3.28017	6.58314	NA	2.82861	NA	2.92762	3.35235	7.48563	NA	NA	NA	2.72314	2.92009	5.86654	NA	NA	NA
O43865;Q96HN2	NA	NA	3.54008	3.71439	NA	NA	NA	NA	3.88175	3.3673	NA	NA	NA	NA	3.58366	3.2168	NA	NA	NA	NA	NA	NA	NA	NA	NA	NA	3.21283	3.0186	NA	NA	NA	NA	NA	2.81756	NA	NA	NA	NA	3.52786	3.52436	NA	NA	NA	NA	NA	NA	NA	NA	NA
O43866	7.57795	6.5075	6.94411	7.70874	9.81416	6.66889	6.57107	6.71292	6.85463	8.44495	8.37684	6.26913	6.29052	8.34231	6.73544	7.90441	9.18871	7.30763	5.55769	6.44871	6.64171	7.44683	7.67447	5.95143	7.1557	6.95855	7.08337	9.57249	9.17106	6.72298	6.49722	5.61868	8.50137	8.81581	8.5819	6.2033	6.45782	7.54395	7.53695	8.34134	9.15382	7.92387	6.12045	6.03994	6.64662	7.61434	8.51149	5.93732	6.52667
O43895	NA	NA	NA	NA	NA	NA	NA	NA	NA	NA	NA	NA	NA	NA	NA	NA	NA	NA	NA	NA	NA	NA	NA	NA	NA	NA	NA	NA	NA	NA	NA	NA	NA	NA	NA	NA	NA	NA	NA	NA	NA	NA	NA	NA	NA	NA	NA	NA	NA
O43915	NA	NA	NA	NA	NA	NA	NA	NA	NA	NA	NA	NA	NA	NA	NA	NA	NA	NA	NA	NA	NA	NA	NA	3.13427	NA	NA	NA	NA	NA	NA	NA	NA	NA	NA	NA	NA	NA	NA	NA	NA	NA	NA	NA	NA	NA	NA	NA	NA	NA
O60229	3.75315	2.83093	3.91341	4.59475	NA	4.26093	4.69686	4.40194	3.93347	2.63626	NA	3.07263	5.19808	3.58112	3.70466	3.32867	NA	NA	NA	3.24388	3.39576	NA	NA	NA	4.29794	3.87238	3.76919	2.61732	NA	3.40322	5.18916	4.22512	4.39823	4.17123	NA	3.90791	4.24664	4.49036	3.75176	4.06297	2.93948	3.34076	4.04465	3.59155	3.8434	3.05612	NA	NA	3.91629
O60234	2.95265	4.30062	3.53773	3.68903	5.65636	2.9342	NA	3.80673	3.6496	3.58504	5.9353	NA	NA	3.74665	3.02872	3.49239	5.19354	NA	NA	NA	NA	3.01238	NA	NA	NA	3.86347	3.59234	3.56781	4.77691	NA	NA	4.0852	3.70207	3.63701	4.56695	NA	NA	5.05948	3.8618	4.40469	5.1672	3.62162	NA	3.53578	2.39447	NA	4.6841	2.95308	NA
O60240	NA	NA	NA	2.45083	NA	NA	NA	NA	2.35042	NA	NA	NA	NA	NA	NA	NA	NA	NA	NA	NA	NA	NA	NA	NA	NA	NA	3.19321	NA	NA	NA	NA	NA	NA	NA	NA	NA	NA	NA	NA	NA	NA	NA	NA	NA	NA	NA	NA	NA	NA
O60268	NA	2.35339	3.71547	4.14419	NA	2.34926	NA	2.61972	4.00753	3.70075	NA	NA	NA	2.63489	3.23441	2.67516	NA	NA	NA	NA	2.55153	2.5937	NA	NA	NA	2.53038	3.8002	3.63654	NA	NA	NA	2.63075	3.52629	3.12251	NA	NA	NA	2.69404	3.37107	3.62234	NA	2.60677	NA	2.25416	2.62192	2.54019	NA	NA	NA
O60279	NA	NA	NA	5.81676	NA	NA	NA	NA	NA	5.61906	NA	NA	NA	NA	NA	5.04655	NA	NA	NA	NA	NA	5.97489	NA	NA	NA	NA	NA	5.41818	NA	NA	NA	NA	NA	5.1812	NA	NA	NA	NA	NA	5.92719	NA	NA	NA	NA	NA	3.23249	NA	NA	NA
O60313	NA	2.45259	1.66824	NA	NA	2.93292	NA	2.64794	NA	NA	NA	NA	NA	3.41772	1.39367	NA	NA	NA	NA	2.40151	NA	NA	NA	NA	NA	NA	1.55254	NA	NA	NA	NA	2.44028	NA	NA	NA	NA	NA	2.24799	1.7944	NA	NA	NA	NA	NA	NA	NA	NA	NA	NA
O60462	2.93841	NA	1.39691	4.96706	NA	NA	NA	NA	NA	4.73223	NA	NA	NA	NA	NA	4.81348	NA	NA	NA	NA	NA	4.91445	NA	NA	NA	NA	NA	4.87503	NA	NA	NA	NA	4.77283	4.37694	NA	NA	NA	NA	NA	5.25059	NA	NA	NA	NA	NA	5.12072	NA	NA	NA
O60476	NA	NA	NA	NA	NA	NA	NA	NA	NA	NA	NA	NA	NA	NA	NA	NA	NA	3.07254	NA	NA	NA	NA	NA	3.01326	NA	NA	NA	NA	NA	NA	NA	2.35807	NA	NA	NA	2.59747	NA	NA	NA	NA	NA	NA	NA	NA	NA	NA	NA	2.75607	NA
O60488	NA	4.13089	2.23731	NA	NA	3.72593	NA	4.64886	2.47415	NA	NA	4.288	NA	3.62383	1.64742	NA	NA	3.04815	NA	3.34144	2.57516	NA	6.07823	NA	NA	3.61243	2.46801	NA	NA	3.56553	NA	3.95869	NA	NA	NA	2.63014	NA	3.53915	2.38791	NA	NA	3.07552	NA	3.47754	NA	NA	NA	NA	NA
O60493	NA	5.2217	2.24337	NA	NA	6.63429	NA	5.7196	2.26205	NA	NA	6.8187	NA	4.86715	NA	NA	NA	6.02539	NA	4.29767	NA	NA	3.09123	5.00052	NA	5.12758	NA	NA	NA	6.15241	NA	4.95535	NA	NA	NA	6.00691	NA	4.74698	3.24939	NA	NA	5.98303	NA	3.98951	NA	NA	3.42956	5.46894	NA
O60496	NA	4.83838	2.70508	2.57535	4.08407	4.53643	NA	4.4286	2.75594	NA	3.56551	3.89483	NA	4.0283	2.09014	2.41191	NA	3.66579	NA	3.4274	2.57153	NA	NA	3.53865	NA	4.39854	2.89417	2.66648	3.96653	4.19303	NA	4.66489	2.86333	2.3495	NA	4.66491	NA	4.52711	2.7025	2.37091	3.72757	3.96019	NA	3.85741	2.06095	NA	2.84675	3.69174	NA
O60506	NA	4.87204	2.92809	3.15717	4.39116	5.12118	NA	5.57621	3.17403	2.83399	4.37588	5.48808	NA	4.28027	2.0706	2.90371	3.34304	4.71343	NA	3.53579	NA	NA	3.11202	2.67958	NA	4.64411	2.77083	2.76298	3.12607	2.798	NA	4.3672	NA	2.43348	3.66013	4.83417	NA	4.55481	2.64903	2.79834	3.39609	4.4541	NA	4.71381	3.5384	3.25572	3.68103	3.42392	NA
O60610	NA	6.55541	4.07485	5.36373	5.48689	5.59896	NA	6.26751	3.99151	5.2368	6.09733	4.4332	NA	5.81038	3.89159	4.58032	5.02887	4.47057	NA	5.12327	3.34057	2.92262	3.16731	3.88085	NA	4.75722	3.50102	4.55019	5.7693	3.90355	NA	6.05463	4.35503	4.97607	5.55025	5.30071	NA	6.21937	4.08229	4.97716	5.78847	4.6813	NA	5.5671	3.08205	3.61717	3.12823	4.40249	NA
O60613	NA	2.32095	NA	NA	NA	NA	NA	2.34046	NA	NA	NA	NA	NA	NA	NA	NA	NA	NA	NA	NA	NA	NA	NA	NA	NA	NA	1.94858	NA	NA	NA	NA	2.33412	NA	NA	NA	NA	NA	NA	2.2112	NA	NA	NA	NA	NA	NA	NA	NA	NA	NA
O60645	NA	NA	NA	NA	NA	NA	NA	NA	NA	NA	NA	NA	NA	NA	NA	NA	NA	NA	NA	NA	NA	NA	NA	NA	NA	NA	1.84039	NA	NA	NA	NA	NA	NA	NA	NA	NA	NA	NA	NA	NA	NA	NA	NA	NA	NA	NA	NA	NA	NA
O60664	NA	1.99473	NA	NA	NA	NA	NA	NA	NA	NA	NA	NA	NA	NA	NA	NA	NA	NA	NA	NA	NA	NA	NA	NA	NA	NA	NA	NA	NA	NA	NA	NA	NA	NA	NA	NA	NA	1.86489	1.38496	NA	NA	NA	NA	NA	NA	NA	NA	NA	NA
O60667	NA	NA	NA	NA	NA	NA	NA	NA	NA	NA	NA	NA	NA	NA	NA	NA	NA	NA	NA	NA	NA	NA	NA	NA	NA	NA	NA	NA	NA	NA	NA	NA	NA	NA	NA	NA	NA	NA	NA	NA	NA	NA	NA	NA	NA	NA	NA	4.37847	NA
O60704	NA	NA	NA	NA	NA	2.12136	NA	NA	1.96407	NA	NA	NA	NA	3.73554	NA	NA	NA	NA	NA	NA	NA	NA	NA	NA	NA	NA	NA	NA	NA	NA	NA	3.19089	NA	NA	NA	NA	NA	2.82198	2.54809	NA	NA	NA	NA	NA	NA	NA	NA	NA	NA
O60716	NA	2.87575	NA	NA	NA	NA	NA	3.17806	1.41974	NA	NA	NA	NA	NA	1.81671	NA	NA	NA	NA	NA	NA	NA	NA	NA	NA	2.72132	NA	NA	NA	NA	NA	NA	NA	NA	NA	NA	NA	2.14428	NA	NA	NA	NA	NA	2.17157	NA	NA	NA	NA	NA
O60739;P41567	NA	2.3614	NA	NA	NA	3.57104	NA	3.05112	NA	NA	NA	2.68188	NA	2.19446	NA	NA	NA	NA	NA	NA	NA	NA	NA	NA	NA	2.46706	NA	NA	NA	NA	NA	1.84454	NA	NA	NA	NA	NA	NA	NA	NA	NA	NA	NA	NA	NA	NA	NA	2.62719	NA
O60749	NA	3.69419	2.69203	NA	3.52429	4.77107	NA	3.9521	2.70257	2.75864	3.86607	4.518	NA	3.18391	2.26183	2.97982	3.03644	4.18962	NA	3.13792	2.09362	NA	NA	3.55627	NA	3.23732	2.34445	2.7907	3.7113	4.07771	NA	3.10283	NA	2.69554	2.94055	3.96028	NA	3.22804	1.91587	2.95932	NA	3.74177	NA	2.90075	2.22532	2.83883	3.05097	3.82765	NA
O60762	NA	2.87777	2.46288	NA	NA	NA	NA	3.19792	2.40814	NA	NA	NA	NA	3.2003	NA	NA	NA	NA	NA	NA	NA	NA	NA	NA	NA	2.90003	2.38158	2.70255	NA	NA	NA	3.17383	NA	2.76128	NA	2.69649	NA	2.42941	2.08379	NA	NA	NA	NA	2.95291	NA	NA	NA	NA	NA
O60763	NA	3.78815	3.4217	4.14428	NA	NA	NA	2.46841	3.48753	4.03052	NA	NA	NA	NA	2.8278	3.64551	NA	NA	NA	NA	2.12051	2.60588	NA	NA	NA	3.38481	3.48356	3.51936	NA	NA	NA	2.07232	2.80827	2.91716	NA	NA	NA	3.60013	2.66287	3.30846	NA	NA	NA	NA	NA	2.96393	NA	NA	NA
O60814;P06899;P23527;P33778;P57053;P58876;P62807;Q16778;Q5QNW6;Q8N257;Q93079;Q99877;Q99879;Q99880	NA	NA	NA	NA	NA	NA	NA	NA	NA	NA	NA	NA	NA	NA	NA	NA	NA	NA	NA	NA	NA	NA	NA	NA	NA	NA	NA	NA	NA	NA	NA	NA	NA	NA	NA	NA	NA	NA	NA	NA	NA	NA	NA	NA	NA	NA	NA	NA	NA
O60814;P57053;P58876;P62807;Q5QNW6;Q93079;Q99877;Q99879;Q99880	NA	NA	3.18014	NA	NA	NA	NA	6.86857	6.0821	5.03753	NA	6.46954	NA	4.52157	3.47605	NA	NA	NA	NA	NA	NA	NA	NA	4.03232	NA	NA	3.71889	NA	NA	NA	NA	NA	NA	NA	NA	NA	NA	2.04074	4.78096	NA	NA	NA	NA	5.86962	4.47402	NA	NA	5.22533	NA
O60831	NA	4.28278	3.7099	NA	NA	3.47734	NA	4.20329	3.43326	3.23098	NA	2.78244	NA	4.0545	3.64112	3.60131	NA	NA	NA	3.3988	NA	NA	NA	NA	NA	4.44581	3.51623	NA	NA	3.10055	NA	4.31744	NA	3.57261	NA	3.58254	NA	3.86318	3.7072	NA	NA	NA	NA	4.40024	NA	NA	NA	NA	NA
O60841	NA	NA	NA	NA	NA	NA	NA	2.34939	1.92909	2.40093	NA	NA	NA	NA	1.6783	NA	NA	NA	NA	NA	NA	NA	NA	NA	NA	NA	1.7425	NA	NA	NA	NA	1.93593	NA	NA	NA	NA	NA	NA	1.88453	NA	NA	NA	NA	NA	NA	NA	NA	NA	NA
O60844	NA	4.52775	NA	NA	NA	5.87148	NA	4.24128	NA	NA	NA	5.08119	NA	4.53098	NA	NA	NA	5.86774	NA	4.86357	NA	NA	NA	5.99083	NA	4.38929	NA	NA	NA	5.72626	NA	4.92908	NA	NA	NA	6.17459	NA	3.23671	NA	NA	NA	5.76099	NA	4.57162	NA	NA	NA	5.67487	NA
O60884	NA	6.58894	2.71141	3.66285	NA	2.15216	NA	5.08758	3.06716	3.06292	NA	NA	NA	3.03633	2.53185	3.77301	NA	NA	NA	2.90854	NA	NA	NA	NA	NA	5.32765	2.84132	3.15879	NA	NA	NA	6.0691	NA	3.10509	NA	2.36858	NA	5.82034	2.62558	3.1557	NA	NA	NA	2.85759	NA	2.75383	NA	NA	NA
O60888	NA	NA	NA	NA	NA	NA	NA	NA	NA	NA	NA	NA	NA	NA	NA	NA	NA	NA	NA	NA	NA	NA	NA	NA	NA	NA	NA	NA	NA	NA	NA	3.28315	NA	NA	NA	NA	NA	2.86094	NA	NA	NA	NA	NA	2.61421	NA	NA	NA	NA	NA
O60925	NA	NA	NA	NA	NA	NA	NA	NA	NA	NA	NA	NA	NA	NA	NA	NA	NA	NA	NA	NA	3.02134	NA	NA	NA	NA	NA	NA	NA	NA	NA	NA	NA	2.91687	NA	NA	NA	NA	NA	NA	NA	NA	NA	NA	NA	NA	NA	NA	NA	NA
O75015	6.00625	NA	NA	NA	NA	NA	5.21162	NA	NA	NA	NA	NA	5.29229	NA	NA	NA	NA	NA	5.16619	NA	NA	NA	NA	NA	5.10381	NA	NA	NA	NA	NA	4.83571	NA	NA	NA	NA	NA	4.79059	NA	NA	NA	NA	NA	5.05746	NA	NA	NA	NA	NA	4.55123
O75083	5.38957	8.16457	6.8146	7.43435	4.85792	6.81846	4.93339	7.5758	6.57392	6.66998	3.92275	6.13333	4.22812	7.26741	6.06354	6.25303	NA	5.45095	NA	6.19259	5.55162	5.65979	NA	4.58753	4.5932	7.79412	6.22541	6.67887	4.82589	6.45315	NA	7.78421	6.7107	6.71369	3.92904	6.56855	4.10855	8.56211	7.09899	7.17857	5.86522	6.82253	NA	6.81689	5.77374	5.867	NA	5.22471	3.39798
O75116	NA	5.48393	4.38784	3.72892	3.69493	4.8933	NA	5.25604	4.05362	3.75699	3.92919	4.356	NA	4.44579	4.0858	3.93634	NA	4.15553	NA	3.73145	3.573	2.69081	NA	3.22452	NA	5.24879	4.29218	4.44525	3.60674	4.59362	NA	4.87861	4.02099	3.9178	NA	4.12762	NA	5.21632	4.40356	4.45525	3.10366	4.50918	NA	4.33796	3.63246	3.04588	3.28141	3.44707	NA
O75131	NA	3.33137	2.21371	NA	2.73236	2.44098	NA	3.2295	2.37057	2.73808	NA	NA	NA	2.71272	2.24136	NA	NA	NA	NA	2.64682	NA	NA	NA	NA	NA	3.32222	2.47638	2.73457	NA	NA	NA	3.09324	NA	2.24747	NA	NA	NA	4.06685	2.54136	2.61285	NA	2.20339	NA	2.64635	NA	NA	NA	NA	NA
O75144	5.08777	NA	NA	NA	NA	NA	4.72147	NA	NA	NA	NA	NA	4.65163	NA	NA	NA	NA	NA	4.37366	NA	NA	NA	NA	NA	4.47456	NA	NA	NA	NA	NA	4.56351	NA	NA	NA	NA	NA	5.05193	NA	NA	NA	NA	NA	4.74788	NA	NA	NA	NA	NA	4.55087
O75190;Q8WWF6	NA	2.9424	NA	NA	NA	3.35741	NA	NA	NA	NA	NA	NA	NA	NA	2.91883	NA	NA	NA	NA	NA	NA	NA	NA	NA	NA	3.17014	NA	NA	NA	NA	NA	NA	NA	NA	NA	NA	NA	NA	NA	NA	NA	2.94287	NA	NA	NA	NA	NA	NA	NA
O75223	NA	NA	NA	NA	NA	NA	NA	NA	NA	NA	NA	NA	NA	NA	NA	NA	NA	NA	NA	NA	NA	NA	NA	NA	NA	NA	NA	NA	NA	NA	NA	NA	NA	NA	NA	NA	NA	2.08532	NA	NA	NA	NA	NA	NA	NA	NA	NA	NA	NA
O75251	NA	2.66384	2.50472	2.72656	NA	NA	NA	2.7629	2.45002	NA	NA	NA	NA	2.94357	2.69673	NA	NA	NA	NA	NA	2.2664	NA	NA	NA	NA	2.77578	2.47063	2.51508	NA	NA	NA	2.87948	NA	NA	NA	2.60409	NA	2.46629	2.40338	NA	NA	NA	NA	NA	NA	NA	NA	NA	NA
O75298	NA	4.2217	3.06562	NA	NA	NA	NA	3.30865	4.10375	3.12108	NA	NA	NA	5.13197	2.72161	NA	5.11994	2.58304	NA	NA	NA	NA	NA	NA	NA	3.56664	4.20084	NA	NA	NA	NA	4.44646	NA	NA	NA	3.19256	NA	4.38503	3.84827	2.82879	NA	NA	NA	4.25061	NA	2.57344	NA	NA	NA
O75306	NA	2.25291	2.97894	2.47569	NA	NA	NA	NA	NA	NA	NA	NA	NA	2.73031	3.05378	NA	NA	NA	NA	NA	NA	NA	NA	NA	NA	2.87474	NA	NA	NA	NA	NA	2.55053	NA	NA	NA	NA	NA	2.3251	NA	NA	NA	NA	NA	2.71154	NA	NA	NA	NA	NA
O75323	NA	NA	NA	NA	NA	NA	NA	NA	NA	NA	NA	NA	NA	NA	2.46009	NA	NA	NA	NA	NA	NA	NA	NA	NA	NA	NA	2.57829	NA	NA	NA	NA	NA	NA	NA	NA	NA	NA	NA	NA	NA	NA	2.53314	NA	NA	NA	NA	NA	NA	NA
O75339	NA	NA	1.96468	2.21309	4.28645	4.7925	NA	2.96648	3.64308	3.6663	4.36311	5.12695	NA	3.20822	2.53624	3.35758	2.97816	4.92573	NA	NA	3.41401	3.18421	3.83155	4.72521	NA	3.98739	2.83682	3.71184	NA	4.81775	NA	NA	NA	2.54097	NA	4.21526	NA	NA	2.752	4.32188	3.80466	5.26859	NA	NA	NA	2.99672	NA	4.16208	NA
O75340	NA	2.52307	NA	NA	3.72181	NA	NA	NA	1.93737	NA	NA	NA	NA	NA	NA	NA	NA	NA	NA	NA	NA	NA	3.799	NA	NA	2.70996	2.13965	NA	NA	NA	NA	NA	NA	NA	3.92795	NA	NA	3.91929	2.57888	NA	4.43168	NA	NA	NA	NA	NA	NA	NA	NA
O75347	NA	2.28639	1.6831	NA	5.68305	NA	NA	NA	1.48478	NA	5.75657	NA	NA	NA	NA	NA	4.44676	NA	NA	NA	NA	NA	NA	NA	NA	2.72761	NA	NA	4.51175	NA	NA	2.94645	NA	NA	4.59372	NA	NA	3.83658	2.10793	NA	4.44648	NA	NA	2.62007	NA	NA	3.29372	NA	NA
O75348	NA	2.99015	NA	NA	NA	NA	NA	3.23762	1.92242	NA	NA	NA	NA	NA	NA	NA	NA	NA	NA	NA	NA	NA	NA	NA	NA	NA	NA	NA	NA	NA	NA	NA	NA	NA	NA	2.22897	NA	2.28046	NA	NA	NA	NA	NA	NA	NA	NA	NA	NA	NA
O75351	NA	4.3657	2.88521	3.33988	NA	5.55049	NA	4.30175	3.06071	3.17668	3.91659	5.42133	NA	3.29035	2.55235	2.90545	NA	4.15505	NA	3.19413	NA	NA	NA	3.68247	NA	3.99895	2.9966	2.85899	NA	4.78573	NA	3.51718	3.39566	NA	NA	4.33022	NA	3.90897	2.89115	3.07729	NA	4.2548	NA	3.27655	3.11927	NA	NA	4.25506	NA
O75352	NA	5.16733	3.74688	NA	NA	NA	NA	3.81802	3.84276	NA	NA	NA	NA	4.41149	3.80487	NA	NA	NA	NA	3.63195	NA	NA	NA	NA	NA	3.56034	3.36153	NA	NA	NA	NA	4.60281	NA	NA	NA	3.47257	NA	4.54203	3.60174	NA	NA	NA	NA	4.05428	3.37242	NA	NA	NA	NA
O75368	3.26668	3.76018	2.77095	3.02657	NA	2.56846	3.14964	3.38834	2.87784	NA	NA	NA	NA	3.2157	2.26737	3.07808	NA	NA	NA	2.9511	2.61074	NA	NA	NA	NA	3.83777	2.81391	2.96626	NA	NA	NA	4.03594	3.062	2.69275	NA	2.60253	NA	4.9286	3.45763	2.96093	NA	2.81626	NA	3.22662	NA	NA	NA	NA	NA
O75369	NA	5.52469	4.12568	5.06369	NA	NA	NA	4.77382	3.71345	4.46191	NA	3.20308	NA	5.00147	3.9462	4.31028	NA	NA	NA	3.63556	3.8426	3.82045	NA	NA	NA	4.69714	3.78637	4.8091	3.83341	3.63094	NA	5.22704	4.84973	4.68248	3.7947	NA	NA	5.78334	5.0423	4.69704	3.33386	3.54123	NA	3.70377	3.82289	4.02966	NA	NA	NA
O75390	NA	6.8799	6.03744	6.08103	NA	6.34114	NA	6.59626	5.76998	5.5578	NA	5.50555	NA	6.66151	5.77147	5.33858	NA	4.36757	NA	5.24331	4.51428	3.96957	NA	NA	NA	6.73484	5.78629	5.62093	NA	5.54204	NA	6.68224	5.5591	5.42074	NA	6.00012	NA	6.51231	5.6786	5.25829	NA	5.6471	NA	6.09208	5.10649	4.72989	NA	5.03893	NA
O75396	NA	2.92011	2.00247	NA	3.2604	2.3689	NA	2.20616	2.41556	2.46963	3.5607	NA	NA	2.62963	2.08538	NA	NA	NA	NA	NA	2.11246	NA	NA	NA	NA	2.61994	2.33368	1.99069	3.34367	NA	NA	2.30345	2.58799	2.10262	NA	NA	NA	2.26822	2.28035	NA	NA	2.62048	NA	2.63412	NA	NA	NA	NA	NA
O75410	NA	1.93114	1.78102	NA	NA	NA	NA	1.72204	2.30678	NA	NA	NA	NA	NA	NA	NA	NA	NA	NA	NA	NA	NA	NA	NA	NA	NA	2.12197	NA	NA	NA	NA	NA	NA	NA	NA	NA	NA	1.41816	NA	NA	NA	NA	NA	NA	NA	NA	NA	NA	NA
O75477	NA	2.13225	2.50657	NA	NA	NA	NA	2.39489	2.3928	NA	NA	NA	NA	NA	2.34244	NA	NA	NA	NA	NA	NA	NA	NA	NA	NA	2.15201	1.92191	NA	NA	NA	NA	2.8726	NA	NA	NA	NA	NA	NA	2.33331	NA	NA	NA	NA	2.74454	NA	NA	NA	NA	NA
O75477;O94905	NA	NA	NA	NA	NA	NA	NA	NA	NA	NA	NA	NA	NA	NA	NA	NA	NA	NA	NA	NA	NA	NA	NA	NA	NA	NA	NA	NA	NA	NA	NA	NA	NA	NA	NA	NA	NA	NA	NA	NA	NA	NA	NA	NA	NA	NA	NA	NA	NA
O75489	NA	2.53266	2.07142	NA	NA	NA	NA	NA	2.08023	NA	NA	NA	NA	2.59616	2.44338	NA	NA	NA	NA	2.58814	NA	NA	NA	NA	NA	NA	2.003	NA	NA	NA	NA	2.61295	NA	NA	NA	2.41234	NA	2.35703	2.08388	NA	NA	NA	NA	2.69631	NA	NA	NA	NA	NA
O75493	NA	NA	NA	NA	NA	NA	NA	NA	NA	NA	NA	NA	NA	NA	NA	NA	NA	NA	NA	NA	NA	NA	NA	NA	NA	NA	NA	NA	NA	NA	NA	NA	NA	NA	NA	NA	NA	NA	NA	NA	NA	NA	NA	NA	NA	NA	NA	NA	NA
O75526;P38159;Q8N7X1;Q96E39	NA	NA	NA	NA	NA	NA	NA	NA	NA	NA	NA	NA	NA	NA	NA	NA	NA	NA	NA	NA	NA	NA	NA	NA	NA	NA	NA	NA	NA	NA	NA	NA	NA	NA	NA	NA	NA	NA	NA	NA	NA	NA	NA	NA	NA	NA	NA	NA	NA
O75531	NA	4.58714	3.1901	NA	NA	3.28651	NA	5.08509	4.70847	3.84017	NA	3.39619	NA	4.5773	3.08454	NA	NA	3.16102	NA	3.54436	2.96069	NA	NA	NA	NA	4.61872	3.49591	2.78749	NA	2.92601	NA	4.46476	3.0095	NA	NA	NA	NA	3.69098	3.34735	NA	NA	NA	NA	4.04806	3.68346	2.77543	NA	2.84999	NA
O75558	NA	6.9938	5.72099	4.18037	4.33287	5.57611	NA	6.18173	5.52143	5.40583	3.85727	5.35638	NA	6.08049	5.02824	4.0351	3.77188	4.92904	NA	5.42225	4.34792	3.22354	NA	4.26896	NA	6.08411	5.1747	5.1137	3.61221	5.21782	NA	6.49586	4.9894	3.92815	NA	5.68872	NA	6.81882	5.3496	4.71749	4.06434	5.47173	NA	5.81918	4.46505	3.34421	4.43422	4.86712	NA
O75563	NA	5.6512	5.38169	6.45377	4.24793	5.12895	NA	5.52432	5.25871	6.08009	4.41039	4.93424	NA	4.83878	4.99698	5.38815	3.58532	4.07465	NA	4.61302	4.19052	4.76652	NA	3.11752	NA	5.58927	5.12205	5.92924	3.66022	4.55545	NA	5.36998	4.59068	5.43639	3.31713	4.18381	NA	5.52402	4.71455	5.65688	3.49768	4.75776	NA	4.61861	4.3235	4.98445	3.22661	3.36269	NA
O75608	NA	3.15231	NA	NA	NA	NA	NA	NA	NA	NA	NA	NA	NA	2.90592	NA	NA	NA	NA	NA	NA	NA	NA	NA	NA	NA	NA	NA	NA	NA	NA	NA	2.8498	NA	NA	NA	NA	NA	3.17524	NA	NA	NA	NA	NA	NA	NA	NA	NA	NA	NA
O75629	NA	NA	NA	NA	NA	NA	NA	NA	NA	NA	NA	NA	NA	NA	NA	NA	NA	NA	NA	NA	NA	NA	NA	NA	NA	NA	NA	NA	NA	NA	NA	NA	NA	NA	NA	NA	NA	NA	NA	NA	NA	NA	NA	NA	NA	NA	NA	NA	NA
O75636	8.77476	2.83765	5.59456	3.56197	3.4844	NA	9.68109	3.74204	6.15911	3.65001	4.66987	3.3117	8.49174	5.3104	6.29756	5.29039	5.37026	3.24259	7.97183	4.31496	7.52504	5.79579	4.47582	NA	9.44752	3.41059	6.41192	5.66224	5.19033	2.8337	8.88605	3.81872	4.07674	3.4228	3.90283	NA	8.68833	2.64503	2.93101	3.35254	3.6834	3.19298	7.79174	6.24253	6.53565	3.38689	4.16866	NA	7.8688
O75695	NA	3.35746	3.20171	3.39397	NA	3.10977	NA	3.58764	3.3456	2.86691	NA	NA	NA	3.24247	2.35592	NA	NA	NA	NA	NA	2.50804	2.59482	NA	NA	NA	3.77549	2.60622	3.17068	NA	NA	NA	3.13898	3.3336	2.71785	NA	NA	NA	3.98151	3.15029	3.28887	NA	NA	NA	3.00398	NA	2.86776	NA	NA	NA
O75787	NA	NA	NA	NA	NA	NA	NA	NA	NA	NA	NA	NA	NA	NA	1.98238	NA	NA	NA	NA	NA	NA	NA	NA	NA	NA	NA	NA	NA	NA	NA	NA	NA	NA	NA	NA	NA	NA	NA	1.98485	NA	NA	NA	NA	NA	NA	NA	NA	NA	NA
O75791	NA	2.01114	2.43918	3.30859	4.55071	3.52748	NA	2.33113	2.97714	NA	4.25062	3.47487	NA	2.94922	2.03856	2.84324	3.62316	2.95843	NA	2.89884	NA	NA	NA	2.44479	NA	3.44023	2.6187	NA	NA	3.517	NA	3.19051	NA	NA	3.96377	3.31288	NA	3.74173	2.7792	NA	3.60115	NA	NA	NA	NA	NA	2.73685	2.87525	NA
O75821	NA	NA	NA	2.99777	NA	NA	NA	NA	NA	NA	NA	NA	NA	NA	NA	2.60312	NA	NA	NA	NA	NA	NA	NA	NA	NA	NA	NA	NA	NA	NA	NA	NA	NA	3.16792	NA	NA	NA	NA	NA	2.95375	NA	NA	NA	NA	NA	3.00395	NA	NA	NA
O75822	NA	NA	NA	4.19633	NA	NA	NA	3.65004	NA	3.99427	NA	NA	NA	2.79426	NA	3.55842	NA	NA	NA	NA	NA	NA	NA	NA	NA	NA	NA	3.37778	NA	NA	NA	2.64837	NA	3.24956	NA	NA	NA	3.08538	NA	3.69599	NA	NA	NA	NA	NA	2.94791	2.78317	NA	NA
O75844	NA	3.06228	3.92542	3.21864	NA	3.20809	NA	2.55109	2.82988	NA	NA	NA	NA	2.97926	3.75557	2.56947	NA	NA	NA	2.63951	2.71284	NA	NA	NA	NA	3.06215	3.63718	2.57707	NA	3.18196	NA	2.91751	NA	2.44377	NA	3.25208	NA	2.47622	3.57582	NA	NA	2.07286	NA	2.77012	2.2598	NA	NA	NA	NA
O75874	NA	4.59396	3.25432	3.91337	5.58015	6.08602	NA	4.33781	3.2759	2.50194	5.32631	6.2284	NA	3.51201	2.37761	NA	5.69665	5.87834	NA	4.08822	2.83188	NA	3.07071	5.55238	NA	4.1926	3.65387	NA	3.37595	5.41067	NA	4.23374	2.77612	2.3867	4.47731	6.1489	NA	4.63418	2.78858	4.17693	3.94734	5.79154	NA	3.81726	2.4732	NA	4.34833	5.60119	NA
O75882	8.63571	1.80736	1.30717	2.89055	NA	NA	8.51689	NA	1.94688	NA	NA	NA	7.97812	2.32719	NA	2.60526	NA	NA	7.14322	2.62935	NA	2.78199	NA	NA	8.63888	NA	1.36274	NA	NA	NA	7.80774	2.92588	4.04406	2.6513	NA	2.51396	8.30742	3.07336	2.98819	2.81	NA	NA	7.48653	NA	NA	NA	NA	2.61437	7.38196
O75888	NA	NA	NA	NA	NA	NA	NA	NA	NA	NA	NA	NA	NA	NA	NA	NA	NA	NA	NA	NA	NA	NA	NA	NA	NA	NA	NA	NA	NA	NA	NA	NA	NA	NA	NA	NA	NA	NA	NA	NA	NA	NA	NA	NA	NA	NA	NA	NA	NA
O75915	NA	7.75372	6.95547	5.63495	4.43043	6.62337	NA	7.27475	6.6242	6.74906	NA	6.22497	NA	7.42796	6.61434	6.13579	NA	5.73799	NA	6.30637	5.57749	4.84469	NA	4.90602	NA	7.32611	6.59677	6.72533	4.11059	6.25836	NA	7.39077	6.67017	6.34593	3.5401	6.5235	NA	7.52819	6.77585	6.52734	5.51323	6.10661	NA	6.83188	5.99876	5.81645	NA	5.20896	NA
O75935	NA	NA	NA	NA	NA	NA	NA	NA	NA	NA	NA	NA	NA	NA	2.41554	NA	NA	NA	NA	2.82937	NA	NA	NA	NA	NA	NA	NA	NA	NA	NA	NA	NA	NA	NA	NA	NA	NA	NA	NA	NA	NA	NA	NA	NA	NA	NA	NA	NA	NA
O75947	NA	6.00017	5.02142	5.64938	NA	5.17848	NA	5.53685	4.81034	4.88144	NA	4.13685	NA	5.54111	4.68652	4.56076	NA	4.24425	NA	3.52019	3.68585	3.47049	NA	3.26945	NA	5.72614	4.8673	4.81303	NA	4.34835	NA	5.53101	4.53757	4.41674	NA	4.39976	NA	5.41572	4.60748	4.54276	NA	4.18175	NA	5.18895	4.10375	4.27452	NA	3.62162	NA
O75954	NA	5.24284	3.7829	4.09164	NA	3.73983	NA	4.41914	3.3007	3.31058	NA	3.12801	NA	4.11703	2.90419	2.8514	NA	2.80516	NA	3.71992	2.69999	NA	NA	NA	NA	4.72067	2.77647	3.48024	NA	NA	NA	4.5172	3.01802	3.33141	NA	3.27241	NA	4.40748	2.82185	3.38144	NA	3.345	NA	3.56262	2.96678	NA	NA	2.59868	NA
O75955	NA	3.60345	3.27568	2.74574	3.62259	3.37081	NA	3.99156	3.19961	3.09916	NA	3.08301	NA	3.37838	2.88019	5.05006	NA	2.96548	NA	3.32614	3.21977	2.68195	NA	2.82929	NA	4.34551	3.79558	3.50748	NA	3.29546	NA	4.39137	3.56016	3.29149	NA	3.18115	NA	3.71332	3.3059	3.24189	8.23249	3.40896	NA	3.11667	2.92485	NA	NA	2.63699	NA
O75964	NA	5.23669	4.53579	4.50136	NA	4.36272	NA	4.82614	3.64639	2.78078	NA	NA	NA	4.91007	4.30014	3.89999	NA	2.79584	NA	3.77766	NA	2.49827	NA	NA	NA	5.0576	4.26124	4.32973	NA	NA	NA	4.79408	NA	2.94706	NA	4.1264	NA	4.97292	3.96373	3.63269	NA	2.72661	NA	4.38086	NA	2.93311	NA	NA	NA
O76003	NA	NA	1.95055	3.70002	3.38441	NA	NA	NA	2.27053	3.09432	NA	NA	NA	NA	NA	2.38418	NA	NA	NA	NA	NA	NA	NA	NA	NA	3.04207	NA	3.06709	NA	NA	NA	NA	NA	2.8859	NA	NA	NA	3.29143	1.95233	3.04568	NA	3.04809	NA	NA	NA	NA	NA	NA	NA
O76061	NA	2.30122	NA	NA	NA	NA	NA	NA	NA	NA	NA	2.31133	NA	2.28746	NA	NA	3.46642	2.73355	NA	3.11886	NA	NA	3.04765	NA	NA	NA	NA	NA	NA	NA	NA	NA	NA	NA	NA	2.08983	NA	NA	NA	NA	NA	NA	NA	2.62997	NA	NA	3.3594	NA	NA
O76074	NA	4.33013	3.29407	3.77337	NA	3.03617	NA	3.25625	2.80194	2.93501	4.67194	NA	NA	3.42548	2.86072	3.01546	NA	NA	NA	3.19049	2.62523	3.57458	3.05772	2.6532	NA	3.97467	3.27365	3.43919	NA	2.9654	NA	4.18853	3.12168	3.75271	5.10435	3.06498	NA	4.92107	3.65181	3.61059	NA	3.24097	NA	3.23886	2.55639	NA	3.70802	NA	NA
O94769	NA	NA	4.76783	4.94161	NA	4.60771	NA	3.08269	4.64149	5.66979	3.39586	4.36561	NA	3.19861	5.09764	5.27302	NA	5.0232	NA	NA	5.05501	4.98844	2.68218	4.99496	NA	2.71663	4.84477	5.39712	NA	4.51621	NA	NA	4.90839	4.63179	3.30613	4.18946	NA	2.32792	5.08645	5.74688	2.66063	5.15923	NA	3.29475	4.74902	5.06551	3.10386	4.88643	NA
O94804	NA	2.80782	1.78137	2.99235	NA	2.91646	NA	3.56301	1.93006	2.55793	NA	3.43426	NA	2.79066	1.96159	NA	NA	2.7744	NA	NA	NA	NA	NA	NA	NA	2.89503	NA	2.61183	NA	NA	NA	2.86408	NA	2.63944	NA	2.89949	NA	2.7212	1.74551	2.74621	NA	2.77758	NA	2.79009	NA	NA	NA	2.66697	NA
O94826	NA	2.78153	2.33831	2.84419	NA	2.99886	NA	2.61984	2.50716	NA	NA	2.96679	NA	NA	NA	NA	NA	NA	NA	NA	NA	NA	NA	NA	NA	2.15728	1.959	NA	NA	NA	NA	4.02675	NA	NA	NA	NA	NA	2.41706	NA	NA	NA	NA	NA	2.35564	NA	NA	NA	NA	NA
O94874	NA	2.11635	1.11774	NA	NA	NA	NA	2.38112	NA	NA	5.11996	NA	NA	NA	NA	NA	NA	NA	NA	NA	2.13485	2.51593	4.2351	NA	NA	NA	1.30927	NA	NA	NA	NA	NA	NA	NA	NA	NA	NA	1.88065	NA	NA	NA	NA	NA	2.37854	NA	NA	NA	NA	NA
O94886	NA	4.71934	3.67353	3.37862	NA	3.93699	NA	4.56783	3.14729	3.55372	NA	NA	NA	4.55178	3.4131	NA	NA	NA	NA	3.55438	NA	2.49197	NA	NA	NA	4.77932	3.5424	3.55594	NA	3.38719	NA	4.45504	3.54505	2.8744	NA	3.6767	NA	4.31235	3.29134	3.55055	NA	3.53543	NA	4.23343	2.9722	2.88227	NA	2.97966	NA
O94903	NA	NA	NA	NA	NA	NA	NA	NA	NA	NA	NA	NA	NA	NA	NA	NA	NA	NA	NA	NA	NA	NA	NA	NA	NA	NA	NA	NA	NA	NA	NA	NA	NA	NA	NA	NA	NA	NA	NA	NA	NA	NA	NA	NA	NA	NA	NA	NA	NA
O94919	NA	5.92762	4.34987	4.71069	NA	4.77942	NA	5.69447	4.22085	4.95175	3.29015	4.33219	NA	5.93789	4.67468	5.03804	NA	4.22994	NA	4.59677	3.82389	3.73272	NA	2.66343	NA	5.78058	4.18887	4.6383	NA	4.63448	NA	5.89188	4.05702	4.86018	3.49403	4.82389	NA	6.12559	4.78842	5.08552	3.63085	4.62491	NA	5.37176	3.52022	4.23601	NA	3.67098	NA
O94925	NA	NA	NA	NA	NA	NA	NA	NA	NA	NA	NA	NA	NA	NA	NA	NA	NA	NA	NA	NA	NA	NA	NA	NA	NA	NA	NA	NA	NA	NA	NA	NA	NA	NA	NA	NA	NA	NA	NA	NA	NA	NA	NA	NA	NA	NA	NA	NA	NA
O94929	NA	2.57574	1.24887	NA	NA	NA	NA	2.47911	1.04759	NA	NA	NA	NA	NA	0.867197	NA	NA	NA	NA	NA	NA	NA	NA	NA	NA	2.63623	NA	NA	NA	NA	NA	NA	NA	NA	NA	NA	NA	2.20598	NA	NA	NA	2.68547	NA	2.38409	NA	NA	NA	NA	NA
O94979	NA	NA	NA	NA	NA	NA	NA	NA	NA	NA	NA	NA	NA	NA	NA	NA	NA	NA	NA	2.58463	NA	NA	NA	NA	NA	2.56447	NA	NA	NA	NA	NA	1.99039	NA	NA	NA	NA	NA	2.12868	NA	NA	NA	NA	NA	NA	NA	NA	NA	NA	NA
O94985	NA	NA	NA	3.13677	NA	NA	NA	NA	NA	4.01235	NA	NA	NA	NA	NA	4.05354	NA	NA	NA	NA	NA	3.99779	NA	NA	NA	NA	NA	4.07547	NA	NA	NA	NA	NA	3.18173	NA	NA	NA	NA	NA	4.27958	NA	NA	NA	NA	NA	3.65265	NA	NA	NA
O95140	NA	NA	NA	NA	NA	NA	NA	NA	NA	NA	NA	NA	NA	NA	NA	NA	NA	NA	NA	NA	NA	NA	NA	NA	NA	NA	NA	NA	NA	NA	NA	NA	NA	NA	NA	NA	NA	NA	NA	NA	NA	NA	NA	NA	NA	NA	NA	NA	NA
O95168	NA	3.93302	3.27109	3.44317	NA	3.27389	NA	NA	2.63137	2.91317	NA	NA	NA	3.64028	2.91561	NA	NA	NA	NA	NA	NA	NA	NA	NA	NA	3.94555	3.32565	2.87062	NA	NA	NA	4.12226	3.63414	2.91097	NA	NA	NA	3.31895	3.20673	3.27179	NA	NA	NA	NA	NA	NA	NA	NA	NA
O95197	NA	4.79615	3.88458	4.24793	NA	2.76115	NA	4.2774	3.4684	3.89132	NA	3.40978	NA	4.48978	3.72565	3.80549	NA	2.99577	NA	3.20301	2.86565	2.9706	NA	NA	NA	4.52699	3.74425	3.81405	NA	3.53994	NA	4.41789	3.63965	3.86918	NA	3.00865	NA	4.47673	3.91261	3.84506	4.17078	2.78436	NA	3.82895	3.31187	3.22874	NA	2.83866	NA
O95202	NA	1.95247	1.62448	NA	NA	NA	NA	2.00978	1.73823	NA	NA	NA	NA	NA	1.78283	NA	NA	NA	NA	NA	NA	NA	NA	NA	NA	NA	1.33797	NA	NA	NA	NA	4.06012	NA	NA	NA	NA	NA	NA	1.63158	NA	NA	NA	NA	NA	NA	NA	NA	NA	NA
O95260	NA	4.06925	NA	NA	NA	NA	NA	4.28912	2.25364	NA	NA	NA	NA	3.26531	NA	NA	NA	NA	NA	3.12566	NA	NA	NA	NA	NA	3.55085	NA	NA	NA	NA	NA	3.54006	NA	NA	NA	2.85323	NA	3.9807	NA	NA	NA	NA	NA	NA	NA	NA	NA	NA	NA
O95292	NA	2.76216	2.46713	3.3794	NA	NA	NA	2.96827	2.26337	NA	NA	NA	NA	2.79838	2.34719	NA	NA	NA	NA	2.85643	2.33994	NA	NA	NA	NA	3.23229	2.56436	2.75757	NA	NA	NA	3.10032	NA	2.68657	NA	NA	NA	3.18066	2.51504	2.95907	NA	NA	NA	NA	NA	2.81804	NA	NA	NA
O95298	NA	NA	NA	NA	NA	NA	NA	NA	NA	NA	NA	NA	NA	NA	NA	NA	NA	NA	NA	NA	NA	NA	NA	NA	NA	NA	NA	NA	NA	NA	NA	NA	NA	NA	NA	NA	NA	NA	NA	NA	NA	NA	NA	NA	NA	NA	NA	NA	NA
O95299	NA	3.54307	1.86519	1.89936	NA	2.94722	NA	1.9221	NA	NA	NA	NA	NA	2.31612	2.16576	NA	NA	2.8734	NA	NA	NA	NA	NA	NA	NA	2.11634	NA	NA	NA	NA	NA	3.495	NA	2.24048	NA	2.57953	NA	1.43581	1.83867	NA	NA	2.04228	NA	3.15201	NA	NA	NA	NA	NA
O95319	NA	NA	NA	NA	NA	NA	NA	2.42015	NA	NA	NA	NA	NA	NA	NA	NA	NA	NA	NA	NA	NA	NA	NA	NA	NA	1.91878	NA	NA	NA	NA	NA	NA	NA	NA	NA	NA	NA	NA	NA	NA	NA	NA	NA	NA	NA	NA	NA	NA	NA
O95336	NA	4.1353	NA	NA	NA	NA	NA	NA	NA	NA	NA	NA	NA	NA	NA	NA	NA	NA	NA	NA	NA	NA	NA	NA	NA	NA	NA	NA	NA	NA	NA	3.86586	NA	NA	NA	NA	NA	4.54329	NA	NA	NA	NA	NA	NA	NA	NA	NA	NA	NA
O95373	NA	1.84301	2.91896	NA	NA	NA	NA	2.22549	2.93435	2.9429	NA	NA	NA	NA	2.75387	NA	NA	NA	NA	NA	NA	NA	NA	NA	NA	2.62178	2.98902	2.75938	NA	NA	NA	2.44556	NA	2.35901	NA	NA	NA	2.90844	3.21704	2.74634	NA	NA	NA	NA	2.57368	2.61644	NA	NA	NA
O95379	NA	4.59924	NA	NA	NA	NA	NA	3.6615	NA	NA	NA	NA	NA	4.26771	NA	NA	NA	NA	NA	3.86131	NA	NA	NA	NA	NA	2.41485	NA	NA	NA	NA	NA	2.06938	NA	NA	NA	NA	NA	1.96274	NA	NA	NA	NA	NA	3.2452	NA	NA	NA	NA	NA
O95407	NA	NA	NA	NA	NA	NA	NA	NA	NA	NA	NA	NA	NA	NA	NA	NA	NA	NA	NA	NA	NA	NA	NA	NA	NA	NA	NA	NA	NA	NA	NA	NA	NA	NA	NA	NA	NA	NA	NA	NA	NA	NA	NA	NA	NA	NA	NA	NA	NA
O95428	NA	NA	NA	NA	3.17083	NA	NA	NA	NA	NA	3.42323	NA	NA	NA	NA	NA	3.41601	NA	NA	NA	NA	NA	3.4999	NA	NA	NA	NA	NA	3.73265	NA	NA	2.0725	NA	NA	4.44572	NA	NA	NA	NA	NA	3.17012	NA	NA	NA	NA	NA	4.09594	NA	NA
O95445	7.97785	6.57695	3.17803	4.59195	4.35961	NA	7.93547	6.99102	3.71924	4.58615	4.82349	2.91679	7.77066	6.82396	3.09971	4.62344	4.02944	4.05365	6.09072	6.76081	2.80813	3.76332	4.4214	NA	7.44234	7.19656	3.93498	4.62409	4.68415	3.209	6.56452	6.20986	NA	3.41343	4.11079	NA	7.34572	7.08699	4.32704	4.44998	4.23492	2.95379	7.36627	7.08085	4.24282	4.76778	5.31265	2.90172	6.65003
O95479	5.26922	NA	NA	NA	NA	NA	4.45488	NA	NA	NA	NA	NA	NA	NA	NA	NA	NA	NA	3.09104	NA	NA	NA	NA	NA	4.6147	NA	NA	NA	NA	NA	3.55853	NA	NA	NA	NA	NA	5.45332	NA	NA	NA	NA	NA	3.47729	NA	NA	NA	NA	NA	3.14881
O95497	5.70556	NA	NA	NA	NA	NA	4.35077	NA	NA	NA	NA	NA	5.28632	NA	NA	NA	NA	NA	3.39763	NA	NA	NA	NA	NA	3.58835	NA	NA	NA	NA	NA	NA	NA	NA	NA	NA	NA	4.742	NA	NA	NA	NA	NA	4.72975	NA	NA	NA	NA	NA	3.4231
O95571	NA	3.19278	2.2358	NA	NA	2.87911	NA	2.8893	NA	3.06588	NA	NA	NA	2.99372	NA	NA	NA	NA	NA	3.08279	NA	NA	NA	NA	NA	2.94764	NA	2.78433	NA	NA	NA	2.99902	NA	NA	NA	2.66798	NA	3.26879	NA	NA	NA	NA	NA	NA	NA	NA	NA	NA	NA
O95674	NA	3.27715	2.6791	5.15464	NA	3.02285	NA	3.13318	2.56635	4.70434	NA	NA	NA	3.32337	2.23241	NA	NA	3.0992	NA	2.77609	NA	4.32049	NA	NA	NA	3.25751	2.71771	4.89055	NA	3.55804	NA	3.11377	3.08811	4.19448	NA	2.86635	NA	3.1652	2.40913	4.1994	NA	NA	NA	3.14489	2.93831	4.52217	NA	NA	NA
O95721	NA	2.13035	1.87611	2.44281	NA	NA	NA	2.48323	2.03286	NA	NA	NA	NA	2.14867	1.59608	NA	NA	NA	NA	NA	NA	NA	NA	NA	NA	NA	2.24494	2.68518	NA	NA	NA	2.8111	NA	NA	NA	NA	NA	2.09802	2.03302	NA	NA	NA	NA	1.77492	NA	NA	NA	NA	NA
O95747	NA	4.61332	1.67903	NA	2.96305	4.96058	NA	5.08304	1.53341	NA	3.1806	4.98442	NA	4.46265	1.83196	NA	NA	4.2754	NA	3.8932	NA	NA	NA	2.77045	NA	4.54746	1.92847	NA	NA	4.11223	NA	4.02943	2.84369	NA	NA	4.2886	NA	4.59167	1.4292	NA	NA	2.99309	NA	4.21259	NA	NA	NA	4.11723	NA
O95777	NA	NA	NA	NA	NA	NA	NA	2.51599	NA	NA	NA	NA	NA	NA	NA	NA	NA	NA	NA	NA	NA	NA	NA	NA	NA	NA	NA	NA	NA	NA	NA	NA	NA	NA	NA	NA	NA	NA	NA	NA	NA	NA	NA	NA	NA	NA	NA	NA	NA
O95782	NA	3.60687	2.60807	NA	NA	3.74219	NA	3.95361	3.07363	NA	7.41597	3.31533	NA	3.79397	3.18022	2.69256	NA	2.81799	NA	2.82642	2.70747	NA	NA	NA	NA	4.05983	3.10697	NA	NA	3.6188	NA	3.62757	NA	2.44815	NA	3.48708	NA	4.33847	3.17732	2.79973	NA	3.10389	NA	3.22134	2.77006	NA	NA	NA	NA
O95810	4.329	9.41876	9.20135	9.72935	7.72723	8.21626	4.40976	9.04619	9.10287	9.11386	6.93766	8.02134	3.34402	8.54224	8.25895	8.28371	6.47622	6.98348	NA	7.67684	7.30519	7.42888	4.92641	6.01275	3.29792	9.07579	8.79415	8.93418	6.95627	7.99616	3.64129	8.62055	8.42754	8.48202	6.25146	7.83134	3.47558	9.37998	8.77353	8.89041	7.12349	8.21196	NA	8.18165	7.84273	8.02661	5.70836	6.69555	2.94931
O95831	NA	2.59063	2.36181	NA	NA	NA	NA	2.15153	2.14238	NA	NA	NA	NA	2.46204	2.02167	NA	NA	NA	NA	NA	NA	NA	NA	NA	NA	NA	2.50976	NA	NA	NA	NA	NA	NA	NA	NA	NA	NA	2.27674	2.26675	2.8681	NA	NA	NA	2.92875	NA	NA	NA	NA	NA
O95834	NA	NA	NA	NA	NA	NA	NA	NA	NA	NA	NA	NA	NA	NA	NA	NA	NA	NA	NA	NA	NA	NA	NA	NA	NA	NA	NA	NA	NA	NA	NA	NA	NA	NA	NA	NA	NA	2.98412	NA	NA	NA	NA	NA	4.29799	NA	NA	NA	NA	NA
O95858	NA	3.04089	2.33329	NA	NA	NA	NA	NA	2.42193	NA	NA	NA	NA	2.67361	NA	NA	NA	NA	NA	NA	1.76801	NA	NA	NA	NA	NA	2.54006	NA	NA	NA	NA	3.04594	NA	NA	NA	NA	NA	3.3037	NA	NA	NA	NA	NA	NA	NA	NA	NA	NA	NA
O95866	NA	4.89176	4.64838	3.94485	NA	3.22821	NA	4.05756	3.78985	4.32668	NA	2.44496	NA	4.55185	4.12876	4.28006	NA	NA	NA	3.30561	3.38888	3.2084	NA	NA	NA	4.79949	3.87676	4.57091	NA	4.12088	NA	4.46864	3.37478	4.28962	NA	2.54899	NA	4.7828	4.04564	3.96193	NA	2.96606	NA	4.09305	2.90004	3.53721	NA	NA	NA
O95870	NA	4.7905	3.70739	2.66653	NA	3.8127	NA	4.54537	3.67585	2.94086	NA	2.87356	NA	3.74095	3.85382	2.9242	NA	2.40349	NA	3.00898	2.68354	2.67227	NA	2.34678	NA	4.84061	3.92368	3.74601	NA	3.06028	NA	4.69896	2.86834	2.684	NA	2.86018	NA	4.48929	2.96216	NA	NA	3.32853	NA	3.5317	3.00177	NA	NA	NA	NA
O95967	NA	NA	NA	5.38946	NA	NA	NA	NA	NA	6.58933	NA	NA	NA	NA	NA	5.85153	NA	NA	NA	NA	NA	5.78486	NA	NA	NA	NA	NA	6.05491	NA	NA	NA	NA	NA	6.19174	NA	NA	NA	NA	NA	6.80021	NA	NA	NA	NA	NA	5.77748	NA	NA	NA
O95989	NA	NA	NA	NA	NA	NA	NA	NA	NA	NA	NA	NA	NA	NA	NA	NA	NA	NA	NA	NA	NA	NA	NA	NA	NA	NA	NA	NA	NA	NA	NA	NA	NA	NA	NA	NA	NA	NA	NA	NA	NA	NA	NA	NA	NA	NA	NA	NA	NA
O96000	NA	3.58178	1.9683	NA	NA	NA	NA	NA	1.71173	NA	NA	NA	NA	2.57711	2.0622	NA	NA	NA	NA	NA	NA	NA	NA	NA	NA	2.54918	NA	NA	NA	NA	NA	2.60242	NA	NA	NA	2.06297	NA	4.79931	NA	NA	NA	NA	NA	NA	NA	NA	NA	NA	NA
O96011	NA	NA	NA	NA	NA	NA	NA	NA	NA	NA	NA	NA	NA	NA	NA	NA	NA	NA	NA	NA	NA	NA	NA	NA	NA	NA	NA	NA	NA	NA	NA	NA	NA	NA	NA	NA	NA	NA	NA	NA	NA	NA	NA	NA	NA	NA	NA	NA	NA
P00325	NA	NA	NA	NA	NA	2.75093	NA	NA	NA	NA	NA	2.86135	NA	2.23817	NA	NA	NA	3.30963	NA	NA	NA	NA	NA	NA	NA	NA	NA	NA	NA	NA	NA	NA	NA	NA	NA	NA	NA	NA	NA	NA	NA	NA	NA	NA	NA	NA	NA	3.19123	NA
P00326	NA	NA	1.39912	NA	NA	NA	NA	NA	NA	NA	NA	NA	NA	NA	NA	NA	NA	NA	NA	NA	NA	NA	NA	NA	NA	NA	NA	NA	NA	NA	NA	NA	NA	NA	NA	NA	NA	NA	NA	NA	NA	NA	NA	NA	NA	NA	NA	NA	NA
P00338	5.50107	7.20362	5.93816	6.32473	5.82505	5.90995	5.56907	6.80051	5.8508	5.80573	5.04112	6.16378	4.61745	6.49712	5.34543	5.31779	4.39723	6.28786	4.31583	5.50255	4.78018	4.91578	3.48849	4.55578	5.36705	7.00601	5.6818	5.81233	4.04645	5.50617	4.32492	6.82241	5.93315	5.82695	3.81112	6.49663	5.17184	7.55162	6.10199	6.39721	5.0023	6.04372	4.38861	6.08767	5.29796	5.00964	3.84107	6.26264	4.39331
P00367	NA	4.66807	3.65173	3.54633	3.29014	3.32002	NA	4.37294	3.314	2.13885	NA	3.04422	NA	4.35803	3.58536	3.22016	NA	3.58321	NA	3.49763	2.70112	NA	NA	2.71183	NA	4.44147	3.49546	2.47893	NA	3.49097	NA	4.43692	3.18196	2.49909	NA	3.48981	NA	4.19255	2.91072	3.41567	NA	2.76409	NA	3.79183	2.83943	2.88087	NA	NA	NA
P00387	NA	8.22114	6.73125	6.73315	4.58605	6.86239	NA	7.35142	6.50347	6.53859	4.23822	6.34901	NA	7.78281	6.41575	6.35838	4.29712	5.89452	NA	6.39412	5.33995	5.06588	3.63701	5.30613	NA	7.45436	6.37025	6.54345	5.09063	6.55111	NA	7.55086	6.47992	6.39762	4.32978	6.90211	NA	7.81681	6.5426	6.39315	5.88377	6.23529	NA	6.96402	5.46588	5.61227	3.79775	5.65454	NA
P00390	NA	3.22101	2.63757	2.91706	NA	2.42747	NA	2.5014	2.5861	2.44391	NA	3.261	NA	2.99666	2.41691	2.79522	NA	NA	3.15582	NA	NA	2.65527	3.50398	NA	3.24837	3.78376	2.67641	2.54449	NA	NA	NA	3.33207	NA	2.58502	NA	NA	3.93164	3.69453	3.04521	2.70841	NA	NA	NA	2.5953	2.73413	2.4988	NA	NA	3.05099
P00403	NA	6.97299	5.57373	4.17635	NA	5.99106	NA	6.38317	5.40997	4.88908	NA	5.09269	NA	6.54549	5.34019	4.77865	NA	4.40163	NA	5.51173	4.57524	3.65937	NA	3.53368	NA	6.89754	5.72264	5.52089	NA	5.8164	NA	6.53506	5.66136	5.05862	NA	5.90484	NA	6.54356	5.30366	4.80253	NA	5.03137	NA	6.35508	5.02366	4.3191	NA	4.8419	NA
P00441	4.18717	4.31719	4.06927	4.00032	NA	NA	4.12012	3.91078	3.95533	3.72758	NA	NA	3.52123	3.8501	3.74568	3.11337	NA	NA	3.09598	3.2759	2.95083	NA	NA	NA	3.74719	4.19266	3.85488	3.37355	NA	NA	4.01251	4.64742	4.12189	3.98891	NA	3.19851	3.80695	5.40613	4.41107	4.18953	NA	3.98271	NA	3.67796	3.47379	3.08536	NA	NA	3.15875
P00450	12.8143	5.43545	5.25159	8.69798	6.96815	4.5961	12.6217	5.27704	6.48518	9.54076	6.31276	4.82008	12.4187	5.56962	5.19372	8.13309	6.63294	4.91499	10.9237	5.26954	4.78459	8.1247	5.84179	4.62512	12.7633	5.48595	6.31583	9.20876	6.25382	4.34165	12.2197	4.73596	4.22669	8.9179	6.07953	4.64504	12.8996	4.96456	6.24083	8.17848	7.06404	5.09504	11.4882	4.95449	5.6738	8.63265	6.13167	5.17601	11.4514
P00451	NA	4.5688	3.90488	4.26149	5.9895	6.09755	NA	5.24469	4.31022	4.82372	6.14735	6.52495	NA	4.78912	3.82116	4.85862	6.44201	6.43438	NA	5.33182	3.90777	4.6503	5.34666	6.00324	5.435	4.27129	3.40071	4.09892	4.85706	5.36072	NA	4.13287	3.20434	4.2952	5.4072	5.8143	NA	5.26924	3.61985	4.87833	6.22704	6.28125	3.1703	5.07854	3.73215	4.50718	5.59638	6.18451	NA
P00488	9.44492	8.73099	7.23438	7.42526	3.80917	7.04636	9.352	8.29772	7.0209	7.58334	3.66438	6.72409	8.07887	8.43229	6.84653	7.1739	3.89866	6.51994	7.90466	7.09992	6.02363	6.07443	3.16708	5.59424	8.99358	8.87579	7.31992	7.7376	5.21504	7.33741	8.36928	8.44121	7.16946	7.7767	3.66808	7.16292	8.49646	9.47485	7.77826	7.78346	5.9977	7.49893	8.29309	7.77639	6.65041	6.55712	3.27843	6.21256	8.23394
P00491	9.07376	5.38319	4.8828	4.07221	NA	3.19761	3.4047	4.5094	4.66041	3.68648	NA	3.10872	8.52846	4.36785	4.10062	3.52674	NA	NA	7.44998	3.80648	3.84055	2.96538	NA	NA	8.53156	5.00697	4.35416	3.88177	NA	3.11326	8.2293	5.25916	4.80742	3.74476	NA	3.71388	8.92181	5.86411	4.83726	4.04494	2.8879	3.57925	7.74372	4.17789	2.39775	2.64425	NA	2.87471	7.69936
P00492	NA	3.78778	3.84701	3.62515	3.21019	2.96352	NA	3.87989	3.43372	2.35647	3.64394	2.61102	NA	3.17779	2.24041	2.91174	NA	NA	NA	2.83143	2.46502	NA	NA	NA	NA	4.00523	3.14643	2.29217	NA	NA	NA	4.05081	3.58701	2.96289	NA	2.46496	NA	4.41028	3.51142	2.21231	NA	2.7499	NA	2.70019	3.09235	NA	NA	2.47378	NA
P00505	NA	4.90125	4.00676	3.68325	NA	3.61405	NA	4.17772	3.23122	2.90397	NA	NA	NA	4.45068	3.23579	NA	NA	NA	NA	2.76289	2.92521	NA	NA	NA	NA	4.361	3.51599	3.29935	NA	3.05324	NA	4.43924	3.17068	2.63965	NA	3.25747	NA	4.34901	3.71447	3.36837	NA	2.77915	NA	4.0391	2.40384	2.95414	NA	NA	NA
P00558	5.17203	7.05631	4.86498	5.77212	5.51933	6.47162	4.96692	6.65615	5.26204	4.99613	5.40337	6.4088	3.26843	6.24803	4.49729	4.56579	4.16506	5.77477	NA	5.69825	4.62477	4.30782	3.48568	5.26094	4.31615	6.74789	4.93809	5.00709	4.78582	5.626	NA	6.6997	5.64397	5.22571	4.23365	6.0788	3.9278	7.49221	5.5662	5.5333	4.57247	6.3794	NA	6.04692	4.83049	4.09415	4.08206	5.78453	3.58258
P00568	NA	3.7008	1.46951	NA	6.33287	7.14851	NA	4.82168	1.76836	NA	6.56437	7.5102	NA	4.24662	1.32962	NA	3.91148	6.68276	NA	4.45214	NA	NA	3.62413	6.09472	NA	3.89262	NA	NA	5.4303	6.51653	NA	4.21395	NA	NA	5.50844	6.96436	NA	4.41313	2.42573	NA	5.11648	6.26052	NA	3.97541	NA	NA	4.95038	6.59176	2.93405
P00709	NA	8.29331	NA	NA	7.00762	7.72848	NA	8.39997	NA	NA	6.12764	7.4405	NA	8.55005	NA	NA	7.59859	7.29394	NA	8.3827	NA	NA	5.91484	6.86037	NA	8.30559	NA	NA	6.16243	7.47978	NA	8.32525	NA	NA	6.6063	7.71729	NA	8.52177	NA	NA	7.97666	8.12225	NA	8.72077	NA	NA	6.67488	7.66723	NA
P00734	12.0883	7.20187	12.1967	13.2843	10.4062	5.63191	11.8112	7.31075	11.9673	13.3251	9.62825	5.85775	11.3814	7.93717	12.0136	13.1589	9.96887	5.89453	10.1523	7.28924	11.3724	12.0203	8.48835	5.49424	11.7881	7.07787	12.0011	13.3029	9.4465	3.80123	11.0876	7.17872	12.6164	12.5853	9.41062	6.10221	11.8706	7.18353	11.4815	13.7374	10.3761	5.48025	10.6448	7.78392	11.6077	12.6152	9.37939	6.22819	10.7304
P00736	11.5076	6.82363	6.69293	8.81633	10.1699	7.36459	11.2366	6.84097	6.60148	8.92548	9.633	7.22535	10.2134	6.6008	6.89629	8.00534	10.0634	6.95539	9.34891	6.02733	6.12386	7.86966	8.62206	6.78319	11.0574	6.6263	6.43955	8.6445	9.72123	7.12302	10.3106	6.53911	6.61063	7.95598	9.25574	7.39606	10.5894	7.7972	7.31392	8.60215	10.4692	7.61584	9.93514	6.11696	6.1637	8.12474	8.72984	6.91914	9.83381
P00738	9.59954	7.94922	6.58861	8.09915	7.63702	5.95529	11.0557	7.87235	6.07621	7.54353	7.33821	5.56265	7.96814	7.68082	6.60054	7.74421	7.75958	6.49607	5.44437	6.61414	4.78796	5.22744	5.40082	4.09702	5.2662	7.01749	5.93237	5.89702	5.95085	4.76806	8.57095	6.7597	5.15442	6.87273	5.82942	5.35588	7.66957	6.59406	5.5342	6.57929	6.80274	4.98591	8.23081	7.08693	5.86544	7.34644	6.338	5.02836	6.68322
P00739	10.3099	9.08842	7.70776	9.4866	8.95109	7.47707	11.4677	9.00076	7.22325	8.68271	8.26539	6.98311	8.74355	8.66412	7.73302	8.80513	8.1886	7.87885	6.1341	7.49741	5.89329	6.31829	6.7427	5.56809	5.85375	8.36977	7.06862	7.18678	7.50374	6.30991	9.0711	7.65099	7.08619	8.17702	6.94484	6.51903	8.34903	7.69721	6.73911	7.61343	7.84227	6.673	8.7078	7.84989	6.99353	8.17461	7.53781	6.13971	7.24997
P00740	8.21579	NA	8.72678	11.9939	7.36007	NA	7.90437	2.69795	7.82696	11.883	7.05178	NA	7.73961	3.14271	9.38753	11.5161	6.52804	NA	6.69087	NA	8.63024	10.6407	6.01208	NA	7.58139	NA	7.46644	11.2027	6.36205	NA	7.41039	NA	9.25818	11.0369	6.68444	NA	7.78855	2.32405	7.88102	11.866	6.45815	NA	7.18366	3.14183	8.06586	11.2632	6.82625	NA	7.41929
P00742	7.07513	2.20899	6.8718	12.2414	4.92585	3.86067	6.95499	2.10393	7.16539	12.347	4.24709	3.74263	6.71315	NA	8.3064	11.9601	4.97302	4.54835	5.94834	3.03259	8.11405	11.1179	4.08116	4.9448	7.07825	2.67983	6.77353	11.9639	5.0901	3.96889	6.39121	NA	7.90175	11.4646	5.0938	4.07227	6.92213	3.24274	7.33587	12.5062	4.56278	4.62068	6.16946	2.60564	7.15587	11.5961	5.20809	4.66966	6.71894
P00746	6.10765	9.65386	NA	NA	10.1868	9.82936	6.22032	9.68684	NA	NA	10.0099	9.82868	6.01145	9.67832	NA	NA	9.91755	9.5164	5.09798	9.07947	NA	NA	8.62688	8.95734	5.8855	9.02528	NA	NA	9.65925	9.17778	5.68689	9.00863	NA	NA	9.47185	9.3562	5.91099	9.15276	NA	NA	9.61199	9.38531	5.33634	9.08572	NA	NA	9.18738	9.13692	5.57599
P00747	11.5828	12.0676	5.91118	7.64212	13.0249	12.0933	11.3271	11.7812	6.16381	7.30536	12.5175	11.8426	10.9143	12.202	6.16138	7.51006	12.5548	11.6913	9.61398	10.9878	5.97462	6.73207	10.864	10.6338	11.2191	11.6347	5.88684	7.01605	12.5652	11.6959	10.4709	11.4921	6.0297	7.53127	12.0529	12.0854	11.3121	11.4436	6.11129	7.29155	12.8258	11.9671	10.0399	11.5021	6.10899	7.03965	11.6799	11.6102	10.2554
P00748	10.0403	12.1064	NA	3.34559	12.436	5.81477	9.99375	11.6628	1.89275	3.223	12.1449	6.07086	9.14268	11.686	2.47741	2.62989	11.4751	6.07318	7.24445	10.2853	NA	2.50677	9.69762	5.08813	10.011	11.3722	2.41393	3.06771	11.9944	6.06241	8.73203	10.9273	NA	NA	11.2786	6.16799	9.96225	12.0675	1.68097	2.75868	11.9921	6.23524	8.36503	10.9387	NA	NA	10.8794	5.80887	9.25377
P00750	NA	2.62355	NA	NA	NA	3.09761	NA	4.15034	2.59117	NA	4.22618	3.78769	NA	3.45007	1.61254	NA	NA	3.54085	NA	3.74819	NA	NA	3.19525	3.05096	NA	NA	NA	NA	NA	NA	NA	3.17008	NA	NA	3.69284	3.10403	NA	2.81872	1.59782	NA	NA	3.17958	NA	3.67895	NA	NA	3.45346	3.30183	NA
P00751	11.569	6.18537	4.39693	5.58018	12.3686	7.46774	11.4976	7.24136	3.56504	4.80383	11.8867	6.83065	10.9787	6.71455	4.42815	5.5868	11.8415	7.3579	9.55268	6.82069	3.48266	3.64249	10.0952	7.21679	11.2364	6.77744	3.92291	4.14489	11.6682	6.61072	10.7608	6.09492	3.14771	4.21289	11.3086	7.20204	11.289	5.69764	3.37251	4.00455	11.9427	6.98546	9.99968	6.49534	3.42295	4.38151	10.7224	6.70445	10.2971
P00846	NA	NA	4.20591	NA	NA	NA	NA	NA	NA	NA	NA	NA	NA	NA	3.95612	NA	NA	NA	NA	NA	NA	NA	NA	NA	NA	NA	4.15406	NA	NA	NA	NA	NA	NA	NA	NA	NA	NA	NA	3.61061	NA	NA	NA	NA	NA	NA	NA	NA	NA	NA
P00915	8.25606	NA	2.66481	NA	NA	NA	9.07218	2.86149	2.69911	NA	NA	NA	7.60116	NA	1.68997	NA	NA	NA	6.43262	NA	2.5316	NA	NA	NA	7.22623	NA	3.3446	NA	NA	NA	7.64091	2.79871	NA	NA	NA	NA	7.13557	2.77912	3.81696	NA	NA	NA	6.74619	NA	NA	NA	NA	NA	6.69096
P00918	5.63748	4.67154	3.62334	4.25834	4.71986	4.15477	6.29255	4.50301	3.91563	3.2308	4.84486	4.51196	5.28119	4.62737	3.70351	3.70738	4.5233	4.31249	4.42038	3.60683	2.42142	3.0657	4.04034	4.09433	5.28772	5.092	3.82385	3.83273	4.37319	4.47026	5.27569	5.64021	4.27266	4.51304	5.36343	5.31431	5.192	6.23054	4.64629	4.50393	4.55608	5.18789	4.41867	2.36211	2.57301	NA	3.88478	NA	4.5048
P00966	NA	5.08432	NA	NA	NA	NA	NA	NA	NA	NA	NA	NA	NA	NA	NA	NA	NA	2.61174	NA	NA	NA	NA	NA	2.41227	NA	NA	NA	NA	NA	NA	NA	NA	NA	NA	NA	4.28579	NA	NA	NA	NA	NA	NA	NA	NA	NA	NA	NA	3.03809	NA
P00995	NA	NA	NA	NA	NA	NA	NA	NA	NA	NA	NA	NA	NA	NA	NA	NA	NA	NA	NA	NA	NA	NA	NA	NA	NA	NA	NA	NA	NA	NA	NA	NA	NA	NA	NA	NA	NA	NA	NA	NA	NA	NA	NA	NA	NA	NA	NA	NA	NA
P01008	12.3906	4.84333	4.6597	6.09626	10.3922	5.02759	12.0563	4.64858	4.21084	5.19424	9.39277	4.8768	11.7408	4.33842	4.94638	5.88732	9.66166	5.802	10.5728	4.60525	4.39213	4.74837	8.45483	3.89894	12.262	5.00767	4.531	4.88155	9.20438	4.58186	11.4626	3.7422	3.46765	3.28277	9.18411	5.99587	12.2607	3.85386	4.11599	4.90299	10.0366	3.56656	11.0498	4.52562	3.46926	5.23314	9.17398	6.07142	11.0342
P01009	9.97496	8.60499	6.73699	9.4686	9.61648	6.2376	3.49998	8.83765	6.24649	9.07996	8.75551	6.18635	5.6033	8.54238	6.80445	9.47929	8.91392	6.49348	3.94782	7.75084	5.24929	7.70509	7.27804	5.64295	3.59405	8.9579	6.43569	8.73507	8.30148	5.83008	7.1375	7.84353	5.98071	8.53168	8.47552	6.00876	3.60519	7.87189	6.2033	9.13991	9.17736	6.21946	3.13366	7.96633	5.72565	8.64181	8.18996	6.09061	3.80008
P01011	11.7755	6.43061	5.32629	8.65799	9.04349	4.99299	11.3154	6.02866	4.472	7.97901	8.09948	3.49901	11.4203	6.50158	5.73345	8.27201	8.84966	5.52399	9.69719	5.8384	4.43777	7.6537	7.29305	3.98091	11.7437	6.86748	5.26759	8.42254	8.35992	4.91192	10.7502	5.73247	4.65695	7.64355	8.17384	4.56707	11.7154	5.71062	5.00482	8.38354	9.22624	5.06241	10.1887	5.83428	4.39556	7.97274	8.17936	4.38508	10.5135
P01019	12.0573	5.4445	4.8924	9.00556	6.74245	5.10366	11.6914	5.47849	5.142	9.25385	6.38756	5.71984	11.3274	5.25863	5.27992	8.35078	5.9276	5.12429	10.2871	5.71571	4.62727	7.88495	5.57411	5.22728	11.8239	5.43248	4.83937	8.43046	5.80569	4.83754	10.6094	4.19339	4.02877	7.65528	5.6857	4.94055	11.9776	4.48294	4.66503	9.21825	6.00485	5.49129	10.5422	5.05685	4.89586	8.68075	5.76424	5.82464	10.575
P01023	9.90315	7.91191	6.66124	8.89027	7.06314	5.8671	11.9255	8.52429	6.56502	9.12877	7.43829	6.23904	9.83492	8.46726	7.1796	9.06143	7.42862	7.24732	10.0322	8.02466	5.76863	7.19152	6.60945	5.4434	10.589	8.36959	7.02512	7.90411	6.63835	5.76585	12.8954	8.09168	6.61953	9.02751	6.62514	6.8896	10.7921	6.83383	6.14964	8.00414	6.38427	5.83449	9.53069	6.84385	5.85292	7.58087	5.86911	4.99545	6.96356
P01024	7.53277	9.83154	7.54988	9.98096	12.1728	10.1128	7.47143	9.70451	7.10041	9.35127	11.8231	10.0723	6.79707	10.2387	7.67201	9.78607	11.5951	10.4268	6.02135	9.00498	6.07746	7.80054	10.0758	9.02596	6.82615	9.24058	7.11803	8.34233	11.2021	9.31792	6.81927	9.33635	6.76312	8.60137	11.3194	10.3369	6.61064	9.49509	6.35182	8.38326	11.6803	9.56269	6.25416	9.23319	6.80935	8.40514	10.8738	9.95406	6.49489
P01031	10.6445	4.87637	3.43024	5.29446	7.09325	9.22956	10.3541	4.94054	3.39924	4.68205	7.36765	9.43072	9.634	5.31428	3.71632	5.24403	7.32099	8.85952	8.44677	4.69365	2.37191	3.6858	6.07827	9.08228	10.091	4.52493	3.44249	3.06327	6.65437	9.3246	9.32158	4.05572	2.45244	4.367	6.45185	8.41358	9.80026	4.43421	3.04826	3.95473	7.53717	9.27116	8.9143	4.58491	2.96732	4.24832	6.8488	9.23494	9.09924
P01033	4.81388	4.02121	3.28901	2.86168	7.51885	5.30838	4.52022	3.24941	2.98273	NA	6.99279	4.86632	4.18635	3.72016	3.24357	3.20487	7.21843	4.97749	3.81589	3.40283	2.7629	NA	5.92914	5.14965	4.74601	3.90131	3.2925	NA	6.8225	5.067	4.36918	3.81072	NA	2.99257	6.65459	5.16277	4.80738	3.47169	2.9517	NA	7.79603	5.10553	4.03583	3.33938	NA	NA	6.4004	5.12615	4.28177
P01034	7.08456	8.18169	1.77119	NA	9.58928	6.70697	6.63374	8.75806	2.55253	NA	9.16885	6.6267	6.0165	8.06263	1.95468	NA	9.46923	6.58646	5.5799	8.35127	2.64139	NA	7.99351	5.96249	6.52913	8.29366	1.90407	NA	9.14037	6.05817	5.44436	8.28698	NA	NA	8.4351	6.74326	6.31527	6.32636	1.77655	NA	9.59576	6.85467	5.43787	8.4274	2.60385	NA	8.41983	6.38185	5.54078
P01040	NA	NA	NA	NA	NA	NA	NA	NA	NA	NA	NA	NA	NA	NA	NA	NA	NA	NA	NA	NA	NA	NA	NA	NA	NA	NA	NA	NA	NA	NA	NA	NA	NA	NA	NA	NA	NA	NA	NA	NA	NA	NA	NA	NA	NA	NA	NA	NA	NA
P01042	11.6396	11.0964	5.63595	10.6474	12.7945	10.0743	11.2776	10.9042	5.83562	10.9578	12.1991	9.68379	11.0831	11.3767	5.98887	10.845	11.8898	9.8727	9.94069	10.5233	5.67496	10.1573	10.9414	9.80787	11.4554	10.7686	6.09031	11.3362	12.3064	9.89093	10.9478	10.6839	5.2756	10.5632	12.0418	10.5802	11.5734	10.1963	6.35064	10.9792	12.404	10.0429	10.3551	10.7184	5.94356	10.3777	11.5066	9.68415	10.3071
P01111	NA	6.08513	5.02881	4.38076	4.77016	5.15549	NA	5.94566	4.845	4.57481	NA	5.11325	NA	2.4969	4.14461	3.98696	NA	3.73398	NA	NA	NA	3.90472	NA	NA	NA	4.32995	3.69989	3.97365	NA	4.44473	NA	5.38185	NA	4.52206	NA	4.27214	NA	6.1302	4.69578	4.92383	NA	4.49625	NA	3.82559	NA	3.61293	NA	3.96474	NA
P01116	NA	4.01567	NA	NA	NA	3.51285	NA	4.25923	NA	NA	3.4082	NA	NA	3.53897	NA	NA	NA	3.31707	NA	NA	NA	NA	NA	NA	NA	3.87894	NA	NA	NA	NA	NA	3.83006	NA	NA	NA	3.07221	NA	4.09595	NA	NA	NA	3.34565	NA	3.62645	NA	NA	NA	2.87512	NA
P01127	NA	NA	NA	4.16556	NA	NA	NA	NA	NA	4.59458	NA	NA	NA	NA	NA	3.25877	NA	NA	NA	NA	NA	4.31644	NA	NA	NA	NA	NA	3.96364	NA	NA	NA	NA	NA	3.84244	NA	NA	NA	NA	NA	4.81312	NA	NA	NA	NA	NA	3.54842	NA	NA	NA
P01130	NA	NA	NA	2.4635	NA	NA	NA	NA	NA	2.61906	NA	NA	NA	NA	NA	2.76132	NA	NA	NA	NA	NA	NA	NA	NA	NA	NA	NA	3.6142	NA	NA	NA	NA	3.29396	NA	NA	NA	NA	NA	NA	NA	NA	NA	NA	NA	NA	NA	NA	NA	NA
P01133	NA	NA	NA	NA	NA	NA	NA	NA	NA	NA	NA	NA	NA	NA	NA	NA	NA	NA	NA	NA	NA	NA	NA	NA	NA	NA	NA	NA	NA	NA	NA	NA	NA	NA	NA	NA	NA	NA	NA	NA	NA	NA	NA	NA	NA	NA	NA	NA	NA
P01137	NA	6.36661	5.58171	4.697	3.55844	5.64767	3.08826	6.23203	5.46529	5.98304	5.03149	5.69318	NA	6.12847	5.25052	5.45181	5.46983	5.63612	NA	5.22352	4.51276	4.17873	3.22197	4.67157	NA	6.42231	5.55719	6.07523	5.08422	6.48791	NA	6.1887	5.33879	5.78097	5.58749	6.8791	3.68612	6.87559	5.80312	6.37666	6.74782	7.15743	2.8722	5.79699	4.65309	4.81927	4.62691	5.99214	NA
P01160	NA	NA	NA	3.45547	3.96129	NA	NA	NA	NA	NA	3.97624	NA	NA	NA	NA	NA	4.34627	NA	NA	NA	NA	NA	NA	NA	NA	NA	NA	NA	NA	NA	NA	NA	NA	NA	NA	NA	NA	NA	NA	NA	4.69361	NA	NA	NA	NA	NA	4.94323	NA	NA
P01236	NA	NA	NA	NA	3.09263	NA	NA	NA	NA	NA	3.42492	NA	NA	NA	NA	NA	NA	NA	NA	NA	NA	NA	2.96855	NA	NA	NA	NA	NA	NA	NA	NA	NA	NA	NA	NA	NA	NA	NA	NA	NA	2.86824	NA	NA	NA	NA	NA	NA	NA	NA
P01275	NA	NA	4.66869	3.86151	3.3708	NA	NA	NA	NA	4.64384	3.88645	NA	NA	NA	NA	4.3837	3.56629	NA	NA	NA	NA	4.00343	3.60306	NA	NA	NA	NA	3.87716	3.39216	NA	NA	NA	NA	4.72483	5.14235	NA	NA	NA	NA	4.07571	NA	NA	NA	NA	NA	4.35446	3.91856	NA	NA
P01344	NA	5.06421	2.86801	NA	7.20528	8.09983	NA	4.26808	NA	NA	5.3283	6.83569	NA	4.52835	NA	2.64395	6.42227	7.12538	NA	5.70389	4.0417	3.0686	5.60009	7.24941	NA	4.97692	2.95687	NA	5.95435	7.78479	NA	4.42993	NA	NA	5.97768	7.2772	NA	5.23105	3.59516	3.0507	7.24809	8.11593	NA	5.10452	NA	2.80358	5.7687	7.23236	NA
P01591	4.8176	6.85968	6.48717	5.55444	6.45277	6.48375	5.1007	6.72797	6.57338	6.93995	6.35012	6.03088	NA	8.42363	6.62733	6.49295	7.55854	7.21324	NA	5.96343	6.04482	5.81595	3.83716	5.39835	4.88943	7.18155	6.69264	7.11111	6.54068	6.71187	NA	6.01772	8.12579	7.88394	4.33205	5.50872	NA	7.53431	7.25761	6.79165	7.05117	7.71869	3.99164	5.75268	5.57468	5.27875	4.20331	5.23616	NA
P01593;P01594	NA	3.10186	5.01554	4.68292	7.81338	NA	NA	4.34675	3.11194	4.52799	8.36258	NA	NA	4.52121	5.25669	5.81106	8.19897	4.74542	NA	3.54241	2.90426	3.57898	6.0125	NA	NA	3.65862	5.02584	6.00502	7.45016	NA	NA	NA	4.17397	4.33259	6.56884	NA	NA	2.94447	3.47053	3.42279	9.16255	NA	NA	3.31176	NA	NA	6.56746	NA	NA
P01597;P04432	NA	NA	NA	NA	NA	NA	NA	NA	NA	NA	4.84153	NA	NA	2.8862	NA	NA	NA	NA	NA	NA	NA	4.48224	NA	NA	NA	NA	NA	NA	NA	NA	NA	NA	NA	NA	NA	NA	NA	NA	NA	NA	NA	NA	NA	NA	NA	0.838572	NA	NA	NA
P01599	NA	4.23951	3.52153	NA	7.08732	NA	NA	4.24981	2.5484	NA	6.2134	NA	NA	4.92696	3.88711	NA	6.73597	NA	NA	4.80371	NA	NA	5.61378	NA	NA	5.69273	3.34465	NA	6.93852	5.77969	NA	NA	NA	NA	5.90713	NA	NA	NA	NA	NA	7.12887	5.98206	NA	4.56439	2.91622	NA	6.09764	NA	NA
P01602	NA	NA	NA	NA	3.83413	NA	NA	NA	NA	NA	4.43702	NA	NA	3.01753	2.23117	NA	5.94762	NA	NA	NA	NA	NA	5.52529	NA	NA	NA	NA	3.2999	4.17025	NA	NA	NA	NA	NA	3.987	NA	NA	NA	NA	NA	5.61301	NA	NA	NA	NA	NA	3.75198	NA	NA
P01619	NA	6.98699	5.4174	5.64529	11.1363	6.17881	NA	7.0716	4.58867	5.22348	10.5579	6.22862	NA	7.64486	5.67682	5.92174	10.6693	6.67936	NA	6.57478	4.95542	3.50852	8.60511	5.08075	NA	6.9455	7.24908	5.41044	10.3891	5.99798	NA	6.91186	4.16377	4.51907	10.3086	6.3687	NA	5.27702	4.09341	4.28591	10.7559	4.98376	NA	6.36871	3.83189	3.998	8.88847	4.69384	NA
P01624	NA	7.37128	5.71125	6.91127	11.3798	6.34675	NA	7.98973	5.56194	5.80583	10.9385	6.19705	NA	7.98893	5.62059	6.65847	11.1742	7.15519	NA	6.85089	6.57308	4.32907	8.77404	4.6348	NA	7.63876	7.01041	5.66322	10.4429	5.553	NA	7.27472	5.19878	5.54624	11.4909	6.34567	NA	5.58926	4.46636	5.25649	11.0316	5.86293	NA	6.19563	NA	4.41518	8.91495	5.79007	NA
P01700	NA	4.52955	3.62049	NA	8.55392	3.05051	NA	6.17593	3.51045	3.65746	8.67377	NA	NA	7.19638	4.78889	4.2222	9.40289	5.0617	NA	5.69713	3.8052	NA	7.31823	3.209	NA	5.78311	5.07914	3.79806	8.85097	NA	NA	4.30611	NA	NA	7.85342	NA	NA	5.05174	3.68544	3.75436	9.63071	4.27502	NA	5.01332	3.96155	2.87369	7.73836	NA	NA
P01701	NA	8.56584	5.67457	6.78708	11.8062	6.3205	NA	7.82611	4.81249	NA	10.6982	NA	NA	7.40533	4.69932	5.15528	10.4758	6.0203	NA	7.73485	5.01611	NA	8.95625	NA	NA	8.0265	6.21812	6.16024	10.8588	NA	NA	6.90782	NA	NA	10.109	NA	NA	7.0585	5.98238	6.90419	11.5244	6.91964	NA	6.04722	NA	4.826	8.10156	5.81402	NA
P01703	NA	NA	NA	NA	NA	NA	NA	NA	NA	NA	NA	NA	NA	NA	NA	NA	NA	NA	NA	NA	NA	NA	NA	NA	NA	NA	NA	NA	NA	NA	NA	NA	NA	NA	NA	NA	NA	NA	NA	NA	NA	NA	NA	NA	NA	NA	NA	NA	NA
P01705	NA	NA	NA	NA	NA	NA	NA	NA	NA	NA	NA	NA	NA	NA	NA	NA	NA	NA	NA	7.15998	NA	2.70498	5.13518	4.5931	NA	NA	NA	NA	NA	NA	NA	3.78814	NA	NA	5.6963	NA	NA	NA	1.77845	NA	5.40978	NA	NA	NA	NA	NA	NA	NA	NA
P01706	NA	5.89851	4.44865	5.45721	9.01899	6.51683	NA	4.14722	NA	NA	7.02009	NA	NA	4.47871	2.65233	NA	5.65674	NA	NA	3.58544	NA	NA	6.16875	NA	NA	NA	2.78939	NA	NA	NA	NA	NA	NA	NA	7.05719	NA	NA	5.78626	4.03312	NA	8.09915	5.8021	NA	6.88169	2.4331	NA	6.82432	NA	NA
P01709	NA	4.67521	3.13311	4.45758	8.62897	NA	NA	6.0223	3.51928	4.79071	7.85738	NA	NA	6.41616	5.15444	5.6034	9.34586	5.47014	NA	6.43014	NA	2.79704	6.94447	3.9777	NA	5.45199	4.06405	5.26405	7.50971	NA	NA	4.77894	3.45924	4.24862	8.1331	4.04177	NA	2.64074	NA	NA	8.14164	3.43647	NA	5.23236	NA	3.70233	6.73713	NA	NA
P01714	NA	2.90274	NA	2.9244	5.24129	3.4418	NA	3.04131	1.88525	NA	5.76043	NA	NA	4.68734	3.3122	3.96177	5.7098	3.53067	NA	3.60623	NA	NA	5.1094	3.28769	NA	5.65697	1.85019	NA	5.17416	NA	NA	3.09357	NA	NA	6.10704	NA	NA	2.06839	NA	NA	4.20974	NA	NA	NA	NA	NA	4.84339	NA	NA
P01715	NA	NA	NA	NA	NA	NA	NA	NA	NA	NA	NA	NA	NA	NA	NA	NA	NA	NA	NA	NA	NA	NA	3.77559	NA	NA	NA	NA	NA	NA	NA	NA	NA	NA	NA	5.63803	NA	NA	6.39205	5.80672	6.06359	5.64459	6.18216	NA	NA	NA	NA	4.06963	NA	NA
P01717	NA	4.20386	4.57095	4.56242	6.26186	3.91779	NA	4.59554	4.69648	4.41368	6.45891	4.26054	NA	4.65803	4.8626	3.99757	5.2382	4.09215	3.26989	4.52457	6.3476	5.97658	5.08516	NA	NA	4.22117	5.17266	4.59994	5.47084	NA	NA	4.80341	7.00085	4.24292	6.08649	4.40751	NA	2.64495	3.15999	3.98592	5.64701	NA	NA	3.57462	4.47738	3.21232	6.23843	NA	NA
P01718	NA	NA	NA	NA	NA	NA	NA	NA	NA	NA	NA	NA	NA	NA	NA	NA	NA	NA	NA	NA	NA	NA	NA	NA	NA	NA	NA	NA	NA	NA	NA	NA	NA	NA	NA	NA	NA	NA	NA	NA	NA	NA	NA	NA	NA	NA	NA	NA	NA
P01721	NA	2.7088	2.1442	NA	5.43052	NA	NA	2.3184	NA	NA	4.91392	NA	NA	3.40643	NA	2.56747	5.92632	NA	NA	2.75494	2.7201	NA	4.53656	NA	NA	2.96938	2.29119	2.56675	5.9256	NA	NA	NA	NA	NA	4.30746	NA	NA	3.97297	2.73444	2.93202	7.20235	2.01535	NA	2.22707	3.94697	NA	4.56239	NA	NA
P01742	NA	2.54895	2.52083	NA	6.39875	NA	NA	NA	NA	NA	5.00804	NA	NA	2.51077	NA	NA	6.52259	2.67225	NA	2.37505	NA	NA	4.45008	NA	NA	NA	1.4241	NA	6.15634	NA	NA	NA	NA	NA	4.52486	NA	NA	NA	NA	NA	4.71757	NA	NA	2.9292	NA	NA	5.28929	2.7268	NA
P01743	NA	2.51332	NA	NA	5.22995	NA	NA	2.33943	NA	NA	4.71825	NA	NA	2.77113	1.8103	NA	6.45318	3.35266	NA	2.87228	NA	NA	4.64185	NA	NA	NA	NA	NA	4.58876	NA	NA	2.39107	NA	NA	5.82281	3.93719	NA	NA	NA	NA	4.96007	NA	NA	NA	NA	NA	3.8545	2.22175	NA
P01764	NA	NA	NA	NA	NA	NA	NA	NA	NA	NA	NA	NA	NA	NA	NA	NA	NA	NA	NA	NA	NA	NA	NA	NA	NA	NA	NA	NA	NA	NA	NA	NA	NA	NA	NA	NA	NA	NA	NA	NA	NA	NA	NA	NA	NA	NA	NA	NA	NA
P01768;P0DP03	NA	6.08513	4.67835	5.64642	10.3012	5.45512	NA	6.54293	4.38971	5.05909	8.67446	5.23741	NA	6.64964	4.99102	5.40602	9.57351	5.38396	NA	6.16887	4.45952	3.88121	7.65959	5.25895	NA	5.69084	4.75213	4.76707	8.75913	5.44061	NA	5.38604	4.4594	4.8305	8.72122	4.36177	NA	6.07385	5.44503	4.88246	9.92016	5.80024	NA	4.85832	3.5321	3.49218	6.91351	3.45771	NA
P01772	NA	NA	NA	NA	NA	NA	NA	NA	NA	NA	NA	NA	NA	NA	NA	NA	NA	NA	NA	NA	NA	NA	NA	NA	NA	NA	NA	NA	NA	NA	NA	NA	NA	NA	NA	NA	NA	NA	NA	NA	NA	NA	NA	NA	NA	NA	NA	NA	NA
P01780	NA	6.94243	5.49668	6.02428	10.8547	6.05689	NA	6.79871	5.20495	5.87067	9.61536	6.36934	NA	7.41909	5.91137	6.27483	10.1809	6.53783	NA	5.57247	4.62904	3.89456	7.26813	4.17511	NA	6.84426	5.71229	6.18127	9.51855	4.64685	NA	6.25343	4.75406	4.84022	9.05305	4.76338	NA	5.23765	5.51768	5.35616	9.58815	5.16193	NA	6.68873	5.33673	4.82653	9.11387	4.21118	NA
P01782	NA	2.16086	NA	NA	5.78481	NA	NA	3.02009	NA	NA	5.3276	NA	NA	2.78236	2.77322	NA	6.06733	NA	NA	NA	4.67358	NA	4.51796	NA	NA	2.85262	2.25002	NA	5.84499	NA	NA	NA	3.84981	NA	5.24583	NA	NA	NA	2.07126	NA	5.98879	NA	NA	2.80233	NA	NA	4.49354	NA	NA
P01814	NA	4.00633	1.82729	1.8897	3.15341	NA	NA	NA	NA	NA	NA	NA	NA	2.7296	1.46402	NA	NA	NA	NA	2.76707	NA	NA	NA	NA	NA	NA	1.74477	NA	NA	NA	NA	NA	NA	NA	3.15187	NA	NA	NA	NA	NA	NA	NA	NA	NA	2.7369	NA	NA	NA	NA
P01817	NA	3.14563	NA	2.94375	5.37809	NA	NA	2.79271	1.71894	NA	5.51275	NA	NA	4.13442	2.84397	3.76922	6.4906	3.2215	NA	3.46108	3.77057	NA	4.61529	NA	NA	3.01208	2.39245	4.13462	5.39055	NA	NA	3.53453	3.02832	2.67916	5.71641	NA	NA	2.83097	3.08923	5.0184	6.16522	NA	NA	3.41666	NA	NA	4.93645	NA	NA
P01833	2.52792	NA	2.09871	NA	NA	NA	NA	NA	2.63229	NA	NA	NA	3.42363	NA	2.54161	NA	NA	NA	NA	NA	NA	NA	NA	NA	NA	NA	1.31291	NA	NA	NA	NA	NA	NA	2.80981	NA	NA	NA	2.10136	1.87539	NA	NA	NA	NA	NA	NA	NA	NA	NA	NA
P01834	5.95475	11.3617	9.67776	8.37876	13.3473	9.65804	4.96123	10.8521	8.79581	9.34736	12.4548	8.80298	NA	11.1338	9.33017	9.32466	12.6385	9.43032	NA	10.0349	8.74051	7.1709	11.9334	8.34163	4.25345	10.627	9.85056	9.33253	14.0365	8.90735	NA	10.3615	7.99532	8.70308	12.0926	9.27111	NA	8.97182	8.63427	7.93283	12.917	9.0403	NA	9.86604	7.8978	7.22542	12.5769	8.39193	NA
P01857;P0DOX5	NA	NA	NA	NA	NA	NA	NA	NA	NA	NA	NA	NA	NA	NA	NA	NA	NA	NA	NA	NA	NA	NA	NA	NA	NA	NA	NA	NA	NA	NA	NA	NA	NA	NA	NA	NA	NA	NA	NA	NA	NA	NA	NA	NA	NA	NA	NA	NA	NA
P01859	3.97819	10.1227	8.67883	10.5671	12.6661	9.9496	NA	9.08785	7.54424	8.29884	11.7256	8.68557	NA	9.84673	8.29062	9.88865	11.6997	9.29882	NA	8.60868	7.59288	7.26284	10.0794	8.14973	NA	9.69392	8.70641	8.76598	12.0091	9.45961	3.39418	9.05776	7.73139	8.56197	11.6576	8.26966	NA	6.86829	6.18447	6.38836	10.8476	8.27452	3.45492	7.86544	6.60828	7.19349	10.1548	6.6375	NA
P01860	6.51749	8.74316	5.07424	5.79202	11.7106	5.82968	5.17541	8.17437	4.41221	4.94234	11.2037	6.33101	4.8299	8.06612	5.30908	5.78931	11.1129	4.9759	3.97778	8.49237	5.14788	5.00356	9.96471	4.95583	3.80738	7.78063	4.44323	3.0976	10.9254	4.897	3.73272	7.31461	3.40557	NA	10.3571	5.41897	6.52053	6.84229	4.74568	5.69386	11.9395	5.96232	5.77592	8.12935	4.54492	5.19596	10.3808	4.11025	NA
P01861	NA	4.78579	3.62538	4.96284	6.82451	2.99243	NA	5.3004	3.87591	4.66405	8.18879	NA	NA	7.36041	6.04943	7.01207	9.70064	6.70222	NA	5.27549	2.72348	2.84587	6.77339	3.53862	NA	5.64157	5.59879	4.81164	7.94327	3.88194	NA	5.0567	3.20574	4.42986	8.09525	3.33019	NA	NA	1.93774	2.77737	6.99478	NA	NA	3.74294	NA	2.78795	6.44566	NA	NA
P01871	NA	7.92413	7.16453	7.84228	7.76129	7.69025	5.88369	8.48726	7.92106	8.60183	7.86568	7.60893	3.55087	10.0251	7.8084	8.23467	9.1641	8.92799	NA	7.39177	7.08753	7.98119	6.2255	6.85213	5.81337	8.35095	7.26884	8.57324	8.07396	7.94996	4.93548	6.94817	9.7141	9.95361	6.50992	6.71278	NA	9.53183	8.7288	9.03482	9.06508	9.85736	4.78213	7.17959	6.60308	7.18244	6.42157	6.69909	NA
P01876	5.65946	8.65745	8.45738	9.07173	9.75356	7.52742	3.61906	8.07485	7.23095	8.10137	9.40728	5.88646	3.50324	8.25035	7.87203	8.28809	9.1662	7.46244	NA	6.87195	6.90707	6.49485	7.33914	4.68095	3.71461	8.50917	8.16889	8.14118	9.03911	6.56565	4.46759	7.3666	6.65409	7.73291	8.5606	5.77294	NA	6.81875	7.62724	7.18686	9.02958	6.35562	3.23717	6.6716	6.05391	7.30087	7.83146	4.9035	NA
P01880	NA	NA	NA	NA	NA	NA	NA	NA	NA	NA	NA	NA	NA	NA	NA	NA	NA	NA	NA	NA	NA	NA	NA	NA	NA	NA	NA	NA	NA	NA	NA	NA	NA	NA	NA	NA	NA	NA	NA	NA	NA	NA	NA	NA	NA	NA	3.8929	NA	NA
P01889	NA	NA	NA	NA	NA	NA	NA	NA	2.20133	NA	NA	NA	NA	NA	NA	NA	NA	NA	NA	NA	NA	NA	NA	NA	NA	NA	2.15509	NA	4.44549	NA	NA	NA	NA	NA	4.29502	NA	NA	2.20746	1.15725	NA	NA	NA	NA	NA	NA	NA	3.25927	NA	NA
P01891	NA	NA	NA	NA	NA	NA	NA	NA	3.86886	NA	NA	NA	NA	NA	NA	NA	NA	NA	NA	NA	NA	NA	NA	NA	NA	NA	NA	NA	NA	NA	NA	NA	NA	NA	NA	NA	NA	NA	NA	NA	NA	NA	NA	NA	NA	NA	NA	NA	NA
P01892	NA	7.70364	6.86117	6.68561	5.1936	7.19587	NA	7.85087	7.11374	7.34527	5.72382	7.20228	NA	7.85538	6.95129	7.23737	NA	6.72016	NA	5.91561	5.05367	5.31863	NA	4.58181	NA	7.05434	6.19246	6.54649	3.55901	6.30687	NA	7.47549	6.11033	6.84954	4.7571	6.78203	NA	8.31437	6.90161	7.15497	5.60078	7.0905	NA	6.30627	5.34571	5.70874	4.38609	4.80435	NA
P01903	NA	NA	NA	NA	NA	NA	NA	NA	NA	NA	NA	NA	NA	NA	NA	NA	NA	NA	NA	NA	NA	NA	NA	NA	NA	NA	NA	NA	NA	NA	NA	NA	NA	NA	NA	NA	NA	NA	NA	NA	NA	NA	NA	NA	NA	NA	NA	NA	NA
P01911;P01912;P04440;P20039;Q5Y7A7;Q95IE3	NA	NA	NA	NA	NA	NA	NA	NA	NA	NA	NA	NA	NA	NA	NA	NA	NA	NA	NA	NA	NA	NA	NA	NA	NA	NA	NA	NA	NA	NA	NA	NA	NA	NA	NA	NA	NA	NA	2.10957	NA	NA	NA	NA	NA	NA	NA	NA	NA	NA
P02042	3.41439	3.90094	NA	2.81226	NA	NA	6.36822	NA	3.19806	NA	NA	NA	3.2526	4.22309	2.22748	NA	NA	NA	NA	3.5211	NA	2.50642	NA	NA	NA	3.1138	NA	NA	NA	NA	NA	2.41864	NA	NA	NA	NA	NA	2.54867	2.99977	NA	NA	NA	3.03347	4.18837	NA	NA	NA	3.18524	NA
P02144	NA	NA	NA	NA	NA	NA	NA	NA	NA	NA	NA	NA	NA	NA	NA	NA	NA	NA	NA	NA	NA	NA	NA	NA	NA	NA	NA	NA	NA	NA	NA	NA	NA	NA	NA	NA	NA	NA	NA	NA	NA	NA	3.69675	NA	NA	NA	NA	NA	NA
P02452	NA	NA	NA	NA	NA	NA	NA	NA	NA	NA	NA	NA	NA	NA	NA	NA	NA	NA	NA	NA	NA	NA	NA	NA	NA	NA	NA	NA	NA	NA	NA	NA	NA	NA	NA	NA	NA	NA	NA	NA	NA	NA	NA	NA	NA	NA	NA	NA	NA
P02533	3.02831	3.72729	5.49488	4.38807	NA	5.28217	NA	2.97497	6.51326	5.41595	NA	NA	5.69778	6.01516	3.27535	6.4326	NA	7.34874	4.63007	NA	5.29716	4.88837	3.94375	4.22637	NA	5.38765	2.35259	4.55276	NA	NA	NA	5.16921	2.84826	4.75322	4.10832	4.94281	NA	5.66391	6.57946	3.25751	5.05932	7.35228	3.74056	4.86822	5.00119	5.45754	4.29121	4.88553	NA
P02538	NA	2.43428	5.31899	3.32234	NA	5.58208	NA	3.62841	6.01211	4.41542	NA	NA	3.95525	5.98422	4.2231	6.07874	3.39017	6.4861	NA	NA	5.18379	4.08142	3.18531	2.83035	NA	4.04014	4.30775	4.03498	NA	NA	NA	4.04336	3.31035	2.95673	3.59606	3.43371	NA	4.51183	5.83383	4.53147	3.97092	6.47395	NA	4.30052	4.80499	4.08762	3.64878	4.24638	NA
P02545	NA	NA	NA	NA	3.13096	2.36748	NA	2.56674	NA	NA	3.3474	3.52353	NA	3.60741	NA	NA	NA	NA	NA	3.93884	NA	NA	NA	NA	NA	NA	NA	NA	NA	NA	NA	4.06751	NA	NA	3.12404	NA	NA	2.23083	NA	NA	4.94571	2.96855	NA	2.61199	NA	NA	3.37087	2.74486	NA
P02549	NA	2.8516	3.26804	2.64804	NA	2.48848	NA	3.33912	4.50729	3.51587	NA	NA	NA	2.48651	3.01627	2.54244	NA	NA	NA	3.42864	4.09571	2.86245	NA	NA	NA	2.21059	2.77117	2.34332	NA	3.45792	NA	3.99382	3.32523	3.31033	NA	NA	NA	2.66555	2.2067	2.69437	NA	NA	NA	3.91851	3.60974	3.5444	NA	NA	NA
P02585	NA	NA	NA	NA	NA	NA	NA	NA	NA	NA	NA	NA	NA	NA	NA	NA	NA	NA	NA	NA	NA	NA	NA	NA	NA	NA	NA	NA	NA	NA	NA	NA	NA	NA	NA	NA	NA	NA	NA	NA	NA	NA	NA	NA	NA	NA	NA	NA	NA
P02647	8.03781	13.1677	10.2746	11.7594	14.4917	10.9446	6.5202	12.4755	10.3589	11.0435	14.2713	11.0629	5.6563	12.5932	9.85472	10.9331	13.6044	10.3145	6.55305	11.9087	9.31522	10.0233	12.383	10.2305	7.6537	12.7101	10.2546	11.1119	13.9181	11.0799	5.97676	11.9464	9.52911	10.4928	13.4449	10.5882	7.10372	12.8151	10.7471	10.9584	13.7936	11.2618	6.46907	12.005	9.97571	10.4933	12.8239	10.7744	6.19716
P02649	9.85594	11.2571	9.07475	9.091	13.1405	13.3987	9.75353	11.6211	10.2175	10.2155	13.0221	13.7623	9.14589	11.0408	9.26133	9.05474	12.5086	13.1079	7.69706	10.3675	7.82871	8.65448	10.5542	11.7954	10.0756	10.9651	8.6846	8.90224	12.4586	13.3354	7.94008	10.2238	8.84233	9.11724	11.1835	12.504	9.73649	11.5259	10.3595	10.3416	12.6493	13.4291	8.87788	10.6476	8.64238	9.34935	11.6165	12.7017	8.49723
P02652	9.29279	11.31	8.6211	10.6547	13.1081	9.45157	10.4589	11.0255	8.94562	10.4149	12.9227	10.4073	9.76891	11.1227	8.31481	10.1671	12.3335	9.91316	7.78619	10.6588	8.08554	9.53786	11.3684	8.98375	9.63684	11.125	8.71374	10.147	12.6936	10.8494	9.22666	10.5857	8.3437	9.77518	12.2923	8.81462	9.09134	11.2705	9.00312	10.337	12.571	10.0977	8.31111	10.7021	8.50169	9.78096	11.7556	10.5339	8.37054
P02654	8.54073	10.8184	6.08237	6.29351	13.9449	9.13479	8.27216	10.1076	6.54206	6.70498	13.4982	9.87255	7.53846	10.1532	6.00583	5.76038	12.7328	8.59618	6.31928	10.17	5.68731	5.2974	11.6611	8.88422	8.29222	10.7121	6.35889	6.79629	13.4858	9.78301	6.04152	9.69757	5.55437	5.72895	12.6859	10.01	7.85809	10.7254	6.41505	5.77503	13.0713	9.15419	7.46984	10.2505	6.25577	6.20116	12.402	9.74837	6.9712
P02655	9.39452	7.80162	4.99722	10.0688	12.24	5.37639	9.1081	7.25122	5.02938	10.4781	12.155	7.86904	8.98113	6.40648	4.68394	9.74966	11.7149	4.29037	7.06815	7.11731	4.45704	8.93461	10.0615	6.59817	8.22607	8.07757	5.12711	10.4014	11.9503	7.25837	6.94648	5.84043	4.14541	9.62355	11.3435	7.43982	9.15894	8.172	5.65255	10.4957	12.0325	6.56582	7.88208	7.28899	4.89602	9.56319	10.6898	7.40295	7.84806
P02656	10.6816	8.7108	6.1967	12.2537	13.9762	6.88491	10.3462	8.3666	6.30258	12.1603	13.8785	11.2402	9.84868	7.56964	6.08527	12.1934	12.8915	5.28507	8.36948	8.32967	5.807	10.9833	11.8409	10.1205	9.4346	8.88519	5.97257	12.4104	13.4071	10.9565	7.72609	6.85415	5.33789	11.8425	12.9239	9.45178	10.0152	8.56639	6.01242	12.6407	13.1319	7.84899	9.16649	8.00896	5.79786	11.7081	12.4063	10.6201	9.06235
P02671	11.5573	11.4457	8.64572	12.7731	14.2133	13.3799	11.5785	11.5485	8.8096	12.6455	14.1675	13.5313	10.3816	11.5111	8.33546	12.3149	13.2288	12.9558	9.35522	10.9419	7.0837	11.3058	12.2143	12.101	11.223	11.2345	8.4429	12.714	13.9495	13.6013	10.8587	11.0899	8.31187	12.5487	13.7616	12.8421	10.8825	10.2866	8.4676	12.2666	13.567	13.2719	10.2259	10.8581	8.13351	11.4263	12.9731	12.5476	9.77858
P02675	11.237	11.4626	8.77812	12.8289	14.6208	13.4294	11.1162	11.569	8.86492	12.6295	14.3377	13.236	9.8199	11.3642	8.58489	12.3992	13.5529	12.9421	8.93046	10.9877	7.41212	11.0586	12.3475	12.0486	10.7621	11.1816	8.63745	12.8137	14.1518	13.135	10.3128	11.0975	8.45204	12.2	13.8659	12.7085	10.358	9.97762	8.7058	11.8043	13.8952	13.3203	9.72407	10.8526	8.36854	11.0233	13.0423	12.4499	9.37097
P02679	11.3483	11.9064	8.82865	13.2095	14.6156	13.7134	11.523	11.8282	8.85906	13.0976	14.4232	13.8464	10.1996	11.8336	8.78865	12.7613	13.4603	13.2396	9.30014	11.2013	7.56461	11.6135	12.4242	12.4057	11.2115	11.54	8.56669	13.0769	14.2414	13.8307	10.7273	11.358	8.44689	12.7236	13.9103	13.2317	10.6954	10.5686	8.93078	12.6888	13.8229	13.5929	10.1427	11.1334	8.46333	11.7742	13.209	12.9193	9.77249
P02686	NA	NA	NA	NA	NA	NA	NA	NA	NA	NA	NA	NA	NA	NA	NA	NA	NA	NA	NA	NA	NA	NA	NA	NA	NA	NA	NA	NA	NA	NA	NA	NA	NA	NA	NA	NA	NA	NA	NA	NA	NA	NA	NA	NA	NA	NA	NA	NA	NA
P02730	NA	6.03426	5.46291	4.16487	NA	3.17706	NA	6.37573	6.5134	6.08414	NA	NA	NA	5.74683	5.29835	4.38177	NA	2.80434	NA	5.93027	5.65741	4.07791	3.23577	NA	NA	5.14953	4.67939	4.43937	3.32212	NA	NA	6.6276	5.19333	5.08945	4.36543	2.6212	NA	5.94558	4.56997	3.49134	NA	NA	NA	6.40265	5.39489	5.1862	4.36769	NA	NA
P02741	6.94346	NA	8.5261	9.16871	3.23497	NA	7.88871	NA	10.3186	11.2255	5.647	2.78038	7.52115	2.517	9.97511	10.6504	6.03771	3.32599	4.74832	NA	7.60774	7.64815	3.1465	NA	5.91029	NA	8.35836	8.87171	3.59435	NA	5.33585	NA	7.22973	7.53264	3.16382	NA	5.21846	NA	8.65718	8.33611	NA	NA	6.07735	NA	9.04377	9.50956	4.29466	2.69831	5.84125
P02743	12.1338	4.801	3.78925	5.47217	6.20136	3.92385	12.1027	5.31371	4.23401	5.41391	6.62371	3.79424	10.9358	5.12185	4.33559	4.8718	6.60946	4.10447	9.58872	4.32225	3.29857	3.38686	5.07583	NA	10.5535	3.52414	2.87865	3.0217	4.63667	3.06004	11.269	4.87624	3.95586	4.88391	5.8804	3.87179	11.1245	3.54223	3.72492	4.16111	6.39705	3.28158	10.6839	4.98388	4.05375	5.12553	6.43124	3.46362	10.7737
P02745	9.1282	11.9185	6.58358	6.87872	10.7412	10.3018	8.83631	11.469	6.7172	6.40007	12.2074	10.5586	8.10298	11.7278	7.28717	6.2415	11.3808	10.2374	7.18204	10.7787	6.61279	5.84447	10.2534	9.7482	8.85178	11.5373	6.48573	6.60186	11.5605	10.2428	7.87675	10.9737	6.76051	6.127	10.6757	10.0495	8.27383	11.0435	5.39526	5.95368	11.7537	10.0641	7.48823	10.8476	6.88099	6.20509	10.5671	10.0207	7.61921
P02746	9.83187	13.1135	7.22243	5.59528	13.0947	12.8406	9.73802	12.3567	7.44979	6.88631	12.6974	13.0117	8.89087	12.8287	7.45957	6.12231	12.3437	12.3861	7.98023	11.7035	7.35507	5.58279	10.8649	11.6895	9.78129	12.3228	7.52701	7.10567	12.5767	12.7637	8.92313	11.9337	7.12008	6.01138	11.7677	12.5869	9.11684	12.2263	6.16695	6.09051	12.7302	12.707	8.24342	11.9393	7.09206	5.9587	11.5443	12.2202	8.51541
P02747	10.0182	12.6906	7.70755	7.50921	13.0877	12.6214	10.0103	12.0614	7.75096	7.58839	12.7383	12.7298	9.09475	12.595	7.69848	7.1096	12.2878	12.4164	8.32661	11.3586	7.45427	6.88033	10.8939	11.5153	10.0155	12.1232	7.7513	7.94546	12.808	12.5065	9.27688	11.6248	7.31473	7.18768	11.8738	12.3292	9.31098	12.0193	6.44792	7.23834	12.6315	12.6739	8.59744	11.6184	7.11669	7.12191	11.4479	12.0161	8.71423
P02748	11.574	6.09617	3.69219	7.48415	11.1644	6.40096	11.6109	5.94743	4.59826	8.10321	10.8726	6.60782	10.9331	6.26701	4.02168	7.33331	10.9941	6.76085	9.39625	5.12911	3.35076	6.58949	8.93428	6.45293	11.3001	5.03414	3.57152	7.23279	10.3142	5.90412	10.7308	5.75577	3.45065	7.42857	10.0752	6.933	11.382	6.15506	3.96824	7.30623	11.2804	6.76606	10.276	6.4445	4.73999	7.53998	10.1151	7.23619	10.228
P02749	10.3129	7.12814	5.81186	6.18948	10.8578	6.39516	10.3371	7.36417	6.15733	6.55367	10.3052	6.43512	9.90633	7.15468	5.9577	5.73563	11.0435	6.63333	8.9976	7.12073	4.70526	4.63039	9.26315	6.12754	10.2329	6.93088	5.34823	5.75817	9.75661	5.99258	9.91337	7.10949	5.77235	6.31771	10.172	6.7559	10.4751	7.04666	5.91942	6.13201	11.2171	7.20749	9.52746	7.44162	5.43229	6.03519	10.257	6.46083	9.55084
P02750	9.58769	9.49219	3.55402	4.56986	NA	5.44451	9.16138	4.47491	3.02082	3.24724	NA	6.33829	9.18884	9.40941	3.73753	4.15316	NA	9.52081	7.85698	8.60411	NA	NA	NA	NA	9.55932	4.39163	2.95948	3.26345	NA	NA	8.61292	8.55475	3.75018	NA	NA	5.47347	9.51117	8.75136	3.24582	NA	NA	9.61812	8.81281	8.715	NA	NA	3.59166	NA	8.05082
P02751	10.9349	5.41048	4.73062	6.44204	6.84452	5.11469	11.1276	5.97191	5.51016	6.93298	7.26292	4.8082	10.4449	6.26061	4.98144	6.4119	7.53244	5.47786	9.26264	5.99382	3.56891	5.93271	6.45608	4.9294	10.7516	5.78558	5.2177	6.429	6.93213	4.88976	10.0678	5.22374	3.70898	5.75592	6.35414	4.80638	10.5047	5.11016	4.94507	6.35517	7.65577	4.82291	9.64488	5.54445	4.86793	6.47215	6.67493	5.00826	9.3367
P02753	9.59719	NA	1.21654	5.70808	6.03208	NA	9.35119	2.93347	NA	7.37817	NA	NA	9.45399	NA	1.7109	6.02607	4.49693	NA	8.35311	3.09694	NA	6.40017	3.95827	NA	8.97867	NA	NA	6.14064	NA	NA	9.22894	2.0911	2.99072	6.81766	5.54608	NA	9.71282	NA	1.61711	6.24849	4.51787	NA	8.82628	3.19025	NA	6.85888	5.08028	NA	8.64608
P02760	11.5564	6.19212	5.62984	11.731	7.82571	12.3378	10.8786	6.19276	6.02927	11.7213	7.28986	12.2179	10.8907	6.03963	5.27821	11.2002	7.46076	11.8591	9.63101	6.48875	5.61367	10.4487	6.35252	11.4075	11.0501	5.76901	5.65072	11.767	6.29348	11.8677	10.7261	6.09848	5.16222	10.8893	7.31666	12.2744	11.3456	6.03297	7.02363	11.8472	7.7411	12.1622	10.1242	6.52608	6.55496	11.0799	7.22383	12.0212	9.94633
P02763	9.27443	6.2941	5.29668	6.27117	5.29425	4.64727	NA	6.73132	4.72265	5.94089	3.85112	4.01589	5.58046	6.23818	5.49738	6.36203	3.38195	3.80309	3.32471	5.89058	4.81707	4.86083	3.67227	3.83703	NA	6.9067	4.92473	5.72109	4.74564	NA	4.65004	5.48716	4.71806	5.20513	3.75357	3.93297	NA	5.89298	4.61518	5.19178	4.05768	3.46182	NA	6.15665	4.91118	6.04232	4.32242	3.12636	4.82819
P02765	11.203	5.9433	5.55123	9.60575	11.8928	4.53729	10.7542	5.7353	6.0471	9.13829	11.4867	5.79481	11.0792	6.08019	6.00316	8.78816	11.545	5.10518	9.44282	5.68584	5.77494	8.59215	10.3479	5.98949	11.0268	6.20664	5.96336	9.22376	11.6395	6.48513	10.5051	5.07934	5.03765	8.75105	11.3425	5.00723	11.2412	6.38458	6.90498	10.2101	11.5344	5.99188	10.0252	5.65044	5.69035	9.04061	10.9653	5.82813	10.0542
P02766	4.68568	5.01615	4.08769	8.98652	12.5875	5.35419	4.84635	5.07926	4.02999	9.49973	11.8394	5.22616	4.35186	4.34311	4.48893	8.40833	11.6415	4.87593	4.0984	4.38049	4.02866	8.77432	10.3657	5.53723	4.76787	3.8302	3.56665	8.40368	11.3376	4.88304	3.61524	4.94144	4.174	9.32886	11.5865	6.02233	4.82467	4.82008	4.31267	9.03027	11.4924	5.01836	4.12362	4.80873	3.96641	9.26788	11.0079	6.06247	4.27264
P02768	4.72438	11.7916	9.13302	12.2734	14.002	11.435	4.86472	11.2934	8.5335	11.6566	13.5614	10.9942	3.67883	11.2095	9.41193	11.6033	12.9032	10.8717	3.8624	10.5222	8.73224	9.95575	11.9692	10.5926	3.92978	11.5834	8.87574	11.368	13.3275	11.15	4.4657	10.6988	9.18583	10.9172	13.1539	10.9192	3.83424	11.1428	9.25472	11.0262	13.2807	10.8721	3.33826	10.4886	8.499	10.7029	12.5862	10.5306	3.94845
P02774	12.1104	6.95575	5.87199	6.77563	9.07812	6.17881	11.8695	6.83018	5.61568	6.15548	8.28994	5.64381	11.5977	7.00251	6.12523	6.29288	8.86407	5.80617	10.3323	6.38522	5.12389	5.41795	7.68529	5.58299	11.9946	7.12492	5.8106	5.86947	8.14545	6.13281	11.2748	6.44979	5.7246	5.7908	8.70854	5.7031	12.1291	6.79601	5.64865	5.91596	9.43792	5.6716	10.8348	6.69716	5.65875	6.09965	9.57299	5.77246	10.8427
P02775	8.35978	11.1853	9.52894	9.74574	12.7173	12.0079	7.81571	10.9351	8.93249	8.91028	12.3759	12.0712	7.22619	10.8712	8.63279	8.77494	11.6814	11.3773	5.38211	9.53581	7.75421	7.78029	9.4738	9.81703	7.78763	10.6304	9.03964	8.98861	11.9518	11.7067	7.30861	10.475	8.62558	8.81737	11.9095	11.7073	8.7128	11.743	9.09033	9.22586	12.8386	12.577	6.32138	9.93179	7.98909	8.23623	10.8009	10.687	7.87355
P02776	NA	6.24322	4.82403	5.50617	NA	5.18042	NA	7.21052	5.21514	4.21963	NA	6.25945	NA	6.97012	5.05354	4.43609	4.12184	5.73186	NA	5.44559	3.90428	NA	NA	NA	NA	7.05067	4.8921	3.57996	NA	5.6779	NA	6.45937	4.79414	NA	NA	4.66129	NA	8.41192	5.73329	4.79671	4.82476	6.64323	NA	6.36065	4.85877	NA	NA	4.61689	NA
P02786	NA	NA	1.46708	NA	NA	2.05972	2.9117	3.14267	1.88627	2.262	3.51901	2.95024	NA	2.54647	1.4843	NA	3.34248	NA	NA	NA	2.47035	NA	3.96285	3.61902	3.44277	2.48003	NA	NA	3.52415	NA	NA	NA	NA	NA	2.91048	2.59699	3.86706	2.99636	2.73205	NA	4.10576	4.02127	NA	NA	NA	NA	3.42759	2.82846	3.10739
P02787	7.10201	8.62509	7.32688	8.77104	8.49193	7.26712	8.07448	8.49391	6.80547	7.98331	7.88678	6.83221	7.37364	8.32451	7.76802	8.59281	7.85501	7.61291	6.43147	8.10072	6.6159	6.40279	6.90366	6.1432	6.61308	8.45542	7.15074	7.00702	7.33307	6.77203	8.49547	8.13861	7.24293	7.60356	7.88796	7.09629	8.501	7.90759	7.18541	7.1126	8.23319	6.76814	5.65405	7.80313	6.46061	7.30247	7.29661	5.91014	8.37413
P02788	3.70427	5.26318	NA	NA	6.55662	8.2604	4.48125	7.08947	1.80323	NA	7.34283	9.21409	NA	5.1387	NA	NA	5.9354	7.6563	3.24232	6.37325	NA	NA	5.6805	8.00006	3.44705	4.87964	NA	NA	5.59146	7.76436	4.74215	6.28386	NA	NA	6.76535	9.39686	4.04614	7.33039	1.28023	3.98027	6.54222	8.21604	NA	6.01596	NA	NA	5.56657	7.91349	3.52307
P02790	13.1625	6.43895	6.02788	7.07845	12.7345	6.30389	12.9471	6.13676	5.5145	5.89562	12.3816	6.26785	12.7517	5.85534	6.32425	7.0737	12.2252	6.74425	11.2163	6.04117	5.40041	5.26265	10.8044	6.05427	13.0348	6.54531	5.79192	5.30978	12.1323	6.19676	12.522	5.6903	5.65657	5.46755	11.9323	6.81676	13.1625	5.83189	5.83647	5.31092	12.6526	6.34259	11.8703	5.86185	5.56455	5.877	11.6609	6.27495	11.7384
P02792	NA	NA	NA	NA	NA	NA	NA	NA	NA	NA	NA	NA	NA	NA	NA	NA	NA	NA	NA	NA	NA	NA	NA	NA	NA	NA	NA	NA	NA	NA	NA	NA	NA	NA	NA	NA	NA	NA	NA	NA	NA	NA	NA	NA	NA	NA	NA	NA	NA
P02794	NA	NA	NA	NA	NA	NA	NA	NA	NA	NA	NA	NA	NA	NA	NA	NA	NA	NA	NA	NA	NA	NA	NA	NA	NA	NA	NA	NA	NA	NA	NA	NA	NA	NA	NA	NA	NA	NA	NA	NA	NA	NA	4.24217	NA	NA	NA	NA	NA	NA
P02812;P04280	NA	NA	NA	NA	NA	NA	NA	NA	NA	NA	NA	NA	NA	NA	NA	NA	NA	NA	NA	NA	NA	NA	NA	NA	NA	2.25574	NA	NA	NA	NA	NA	NA	NA	NA	NA	NA	NA	NA	NA	NA	NA	NA	NA	NA	NA	NA	NA	NA	NA
P02818	NA	NA	NA	NA	NA	NA	NA	NA	NA	NA	NA	NA	NA	NA	NA	NA	NA	NA	NA	NA	NA	NA	NA	NA	NA	NA	NA	4.71307	NA	NA	NA	NA	NA	NA	NA	NA	NA	NA	NA	5.27341	NA	NA	NA	NA	NA	NA	NA	NA	NA
P03950	3.51614	9.50716	2.17672	NA	NA	6.86373	NA	8.91169	1.45735	NA	NA	7.70832	3.28986	8.51751	1.6735	3.94109	NA	5.87522	NA	7.99123	4.93187	NA	NA	5.64655	3.66187	8.09741	1.57323	NA	NA	7.00262	NA	8.83027	NA	NA	NA	6.65987	3.76998	9.35908	NA	NA	NA	6.20881	NA	8.46605	NA	NA	NA	6.04164	NA
P03951	6.94463	11.3876	NA	NA	11.5687	10.9598	6.63804	11.1865	1.60264	2.54175	10.7041	10.4424	6.12879	11.5171	NA	2.46615	11.1359	10.5971	5.65152	10.8649	2.52133	2.99013	10.0977	10.3242	6.91862	11.3168	1.71459	2.34336	11.2638	10.8938	6.1876	10.927	NA	NA	10.8808	10.88	6.84214	11.5114	NA	2.62146	11.7554	11.4099	6.02506	11.0945	NA	3.06286	10.678	10.7706	5.89667
P03952	10.189	11.4652	2.21286	3.75947	10.7247	7.08182	9.30497	10.6016	NA	2.85413	9.53325	6.5	9.40873	11.2672	2.46376	3.93011	10.3906	7.91221	8.57645	10.8166	NA	2.76679	9.28081	7.5765	9.79969	10.8274	2.56779	2.90833	10.5009	7.79491	9.33463	10.6939	NA	2.63218	9.64938	6.6255	9.82252	10.1097	1.92876	3.2939	10.5596	6.49599	8.98359	10.8132	2.4939	3.61847	9.88475	7.57253	8.62627
P03956	NA	2.26402	1.06783	NA	NA	NA	NA	NA	NA	NA	NA	NA	NA	2.66449	NA	NA	NA	NA	NA	NA	NA	NA	NA	NA	NA	3.06101	1.63496	NA	NA	NA	NA	2.40317	NA	NA	NA	3.20043	NA	3.56257	NA	NA	NA	3.70061	NA	2.95209	NA	NA	NA	NA	NA
P03973	NA	NA	NA	NA	NA	NA	NA	NA	NA	NA	NA	NA	NA	1.97988	NA	NA	NA	NA	NA	NA	NA	NA	NA	NA	NA	NA	NA	NA	NA	NA	NA	NA	NA	NA	NA	NA	NA	NA	NA	NA	NA	NA	NA	2.92761	NA	NA	NA	NA	NA
P03989	NA	2.35144	4.98799	5.16697	NA	NA	NA	NA	2.80685	NA	NA	NA	NA	NA	NA	NA	NA	NA	NA	NA	2.76844	NA	NA	NA	NA	NA	1.44792	NA	NA	NA	NA	NA	NA	NA	NA	NA	NA	NA	NA	NA	NA	NA	NA	NA	5.13061	4.96865	NA	NA	NA
P04003	12.2328	7.64648	10.9595	11.228	9.0334	7.29789	11.9249	7.17437	10.65	11.5903	8.33998	6.44314	11.2788	7.95798	11.0872	11.0553	8.68332	7.45224	10.1221	6.88949	10.6272	10.3062	7.72157	6.38292	11.8433	7.27119	10.3005	11.3275	8.55558	7.03427	11.3736	7.35294	11.7663	10.9222	8.15731	7.57929	11.5788	6.70666	10.8605	11.3049	8.96086	7.01742	10.7169	7.03352	10.4303	10.4564	8.00827	6.82308	10.3992
P04004	12.8192	12.7213	10.5703	12.9403	14.6255	13.6941	12.5335	12.0955	10.3975	13.0416	14.0461	13.3512	12.0431	12.2678	10.9287	12.9675	13.4161	13.0092	10.7157	11.3633	9.79919	11.996	12.1695	12.4999	12.1663	11.4612	9.67634	12.4788	13.5115	13.1137	11.7915	11.4424	10.0306	12.5778	13.4505	13.3816	12.3344	13.1891	11.179	13.2027	13.781	13.392	11.2334	11.8383	10.2049	12.296	12.986	12.9658	11.4927
P04040	4.64544	4.83579	4.07517	4.2906	NA	3.39061	5.24302	4.138	4.08887	3.15506	NA	2.62246	3.95965	4.35888	3.67877	3.46992	NA	NA	3.79463	3.90369	3.6814	2.73278	NA	2.44292	4.04774	5.11344	4.33632	4.5529	NA	3.2276	4.27285	4.57846	3.14825	3.53093	NA	2.42808	4.0619	4.76374	3.94392	2.90265	NA	2.65994	3.72004	4.32711	3.49223	2.89119	NA	2.37038	3.76202
P04066	3.72708	NA	NA	NA	NA	NA	5.36352	NA	NA	NA	NA	NA	3.54621	NA	NA	NA	NA	NA	4.28834	NA	NA	NA	NA	NA	4.82282	NA	NA	NA	NA	NA	4.61881	NA	NA	NA	NA	NA	4.83133	NA	NA	NA	NA	NA	4.23193	NA	NA	NA	NA	NA	3.99348
P04070	8.15952	NA	8.63564	11.3386	6.28716	NA	7.90299	1.8838	8.14555	11.4892	6.37298	NA	7.52484	NA	8.92088	11.0777	6.313	NA	6.58803	NA	8.50762	10.2213	5.46882	NA	7.39833	2.1217	7.90609	10.8209	5.40581	NA	6.97072	NA	8.34179	10.3473	5.86659	NA	7.80041	NA	8.03164	11.4666	6.38696	NA	7.1818	NA	7.95855	10.7917	6.07898	NA	6.99245
P04075	6.18069	7.66471	6.79044	6.94132	4.68388	6.24273	6.00159	6.83456	6.46857	6.3771	4.48142	5.88395	4.53321	7.00594	6.16221	5.84862	3.95182	5.27494	4.13487	6.10585	5.46188	5.10479	3.61123	5.26058	5.54159	7.31132	6.50202	6.40131	4.52849	6.14514	4.46735	7.22045	6.28124	6.15848	3.94358	6.34475	4.73886	8.17537	7.07859	6.63661	6.0088	6.91396	4.31062	6.41606	5.50334	5.36097	3.85526	5.38801	4.52105
P04080	NA	NA	NA	NA	NA	NA	NA	NA	NA	NA	NA	NA	NA	NA	NA	NA	NA	NA	NA	NA	NA	NA	NA	NA	NA	NA	NA	NA	NA	NA	NA	NA	NA	NA	3.77408	NA	NA	2.54819	NA	NA	NA	NA	NA	NA	NA	NA	3.20503	NA	NA
P04083	NA	NA	1.12072	NA	3.13963	2.44714	NA	3.30998	1.49214	NA	5.72712	4.43556	NA	NA	NA	NA	NA	2.67604	NA	NA	NA	NA	NA	NA	NA	NA	NA	NA	NA	NA	NA	1.80305	NA	NA	3.12448	2.23645	NA	1.65053	3.27735	NA	3.22285	NA	NA	NA	NA	NA	NA	NA	NA
P04114	11.6214	10.9935	5.63444	7.0099	7.37076	5.99636	11.3575	11.3616	6.74866	6.9945	7.12232	5.81417	10.8684	10.9024	5.58078	6.96815	7.33686	6.64434	9.70119	10.3576	5.30489	5.71763	6.40469	5.74525	11.5012	10.7508	6.26427	6.55812	6.95737	5.84447	9.94213	10.8213	5.2569	5.88753	6.40069	6.08959	10.8817	10.9021	6.68484	5.87234	6.8936	5.63643	10.2678	10.9287	6.70951	6.57737	6.94826	6.6393	9.92916
P04156	NA	2.23425	NA	NA	3.6558	NA	NA	2.60399	1.47057	NA	3.88207	NA	NA	2.9097	1.71382	NA	3.76695	NA	NA	3.40779	NA	NA	3.51135	NA	NA	3.03974	2.26649	NA	3.60102	NA	NA	3.23188	NA	NA	4.29464	NA	NA	2.89053	1.33117	NA	3.6297	NA	NA	2.99751	NA	NA	3.71355	NA	NA
P04179	NA	6.73511	6.08624	6.3782	3.09787	5.89939	NA	6.81038	6.04998	5.82848	NA	5.50007	NA	6.56439	5.43707	5.3324	NA	4.75919	NA	4.5587	4.14906	3.46826	NA	3.34873	NA	6.6033	5.64302	5.52956	NA	5.2897	NA	6.82911	5.87923	5.65497	NA	5.66037	NA	6.59483	5.8963	5.71457	3.73799	5.55918	NA	6.34397	5.4805	5.09559	NA	3.79345	NA
P04180	4.83467	NA	NA	NA	NA	NA	4.10772	NA	NA	NA	NA	NA	3.73857	NA	NA	NA	NA	NA	3.39794	NA	NA	NA	NA	NA	4.59429	NA	NA	NA	NA	NA	3.57358	NA	NA	NA	NA	NA	NA	NA	NA	NA	NA	NA	4.13355	NA	NA	NA	NA	NA	4.25089
P04196	12.0706	13.8425	4.95766	6.42457	14.3114	12.6583	11.5255	12.9673	5.43607	5.65396	13.8998	11.6849	11.1789	13.5721	5.22675	6.28513	13.0595	11.9226	8.74598	11.9008	5.17098	5.61161	10.9784	9.57221	11.8366	13.1323	5.17229	5.55708	13.7522	11.4512	10.7851	12.809	4.74244	5.41214	13.4461	12.381	11.746	13.2342	5.8464	6.31987	13.6296	12.5066	10.2689	12.6068	5.72411	5.60326	12.8468	11.0922	10.2789
P04211	NA	NA	NA	NA	6.90865	NA	NA	NA	NA	NA	6.74896	NA	NA	4.84036	2.8549	NA	6.49285	NA	NA	NA	NA	NA	6.73267	NA	NA	4.88946	3.35983	NA	6.97955	NA	NA	4.51377	5.00472	4.54093	7.68314	NA	NA	5.00414	3.76753	NA	8.50072	5.17394	NA	NA	NA	NA	5.87319	NA	NA
P04217	11.4983	5.69808	4.61597	6.04107	6.12763	5.62988	11.2141	5.76525	4.07473	5.86272	5.75649	5.37275	11.2127	5.33847	4.55063	6.18659	5.79321	5.17285	9.64384	5.33549	2.66842	5.38296	5.02357	5.22447	11.3086	5.70503	4.43513	5.22269	5.52105	4.82602	10.718	4.54169	4.28403	5.20709	5.10017	4.8494	11.605	4.85683	3.9785	5.79219	5.91846	5.5752	10.3202	5.14339	4.09789	6.11797	5.67954	5.45221	10.196
P04222	NA	6.81312	3.2985	NA	5.11642	5.24682	NA	5.86938	NA	NA	5.82315	4.74367	NA	7.04972	NA	NA	5.2284	5.19186	NA	4.1163	NA	NA	4.26358	2.73884	NA	6.09667	NA	NA	5.1024	4.83809	NA	6.48889	NA	NA	5.09462	5.46315	NA	6.99626	3.44901	NA	6.55979	5.46375	NA	NA	NA	NA	4.4096	NA	NA
P04264	2.84821	5.06147	6.51847	6.33749	4.00543	6.54647	NA	3.01036	7.21365	5.46552	3.60386	3.84493	5.7084	5.3901	6.42696	6.76767	3.94297	7.9457	4.52733	3.7817	6.70893	5.86155	3.30858	5.15189	4.42859	5.4553	5.75258	5.5832	3.65339	3.0863	3.70601	5.83963	5.64926	5.86805	5.30875	5.1422	NA	6.83077	7.46416	5.68963	5.64054	8.2776	4.26585	6.48095	5.97526	5.60817	4.53767	6.4102	2.88755
P04275	6.13068	7.29133	6.72749	6.49821	3.09598	6.30226	6.25911	6.16755	5.77524	6.03571	3.10005	4.63065	5.12547	6.41553	5.78962	5.35969	3.02489	4.66793	5.59985	5.08014	4.68737	5.72644	3.08502	3.63971	5.86632	6.73369	6.02148	6.25293	3.62962	5.48753	5.43426	5.52479	5.03445	5.63076	NA	4.57308	5.8341	6.19288	5.66893	5.99869	3.61036	4.98337	5.85168	5.85823	5.36146	5.81362	2.96436	3.86594	5.26779
P04278	6.91685	2.2765	1.15573	NA	5.55433	NA	6.91943	2.18816	1.49501	2.46799	5.70425	2.83271	6.25083	2.36458	2.69999	2.52141	5.66613	NA	5.73679	2.48282	2.43571	2.43468	5.08256	NA	8.0261	3.22082	3.16382	2.69574	6.592	NA	6.42203	NA	NA	2.33877	5.57343	NA	7.96904	3.85004	3.62591	3.95384	7.27339	4.09153	6.70351	3.05202	2.52888	3.48431	6.19858	2.84469	5.73777
P04350	NA	NA	2.53461	NA	NA	NA	NA	NA	NA	NA	NA	NA	NA	NA	NA	NA	NA	NA	NA	NA	NA	NA	NA	NA	NA	NA	NA	3.11836	NA	NA	NA	NA	NA	NA	NA	NA	NA	NA	NA	NA	NA	NA	NA	NA	NA	NA	NA	NA	NA
P04406	3.50995	9.09436	7.46409	7.50658	9.47134	10.0154	3.62798	8.99001	6.97909	7.29026	8.97453	9.94002	3.44978	8.46271	6.73052	6.82983	8.31993	8.75746	NA	7.06742	5.68357	6.32579	6.76006	7.578	NA	8.50196	6.53794	7.05227	8.50089	9.20176	NA	8.06479	6.81785	7.03487	7.87852	8.86989	3.72589	8.99183	7.42192	7.35514	7.96961	9.00164	NA	7.79841	6.22615	6.97219	7.60241	8.36514	NA
P04424	NA	NA	NA	NA	NA	NA	NA	NA	NA	NA	NA	NA	NA	NA	NA	NA	NA	NA	NA	NA	NA	NA	NA	NA	NA	NA	NA	NA	NA	NA	NA	NA	NA	NA	NA	NA	NA	NA	NA	NA	NA	NA	NA	NA	NA	NA	NA	NA	NA
P04430	NA	NA	NA	NA	NA	NA	NA	2.83695	NA	NA	NA	NA	NA	NA	NA	NA	NA	NA	NA	NA	NA	NA	NA	NA	NA	NA	NA	NA	NA	NA	NA	NA	NA	NA	NA	NA	NA	NA	NA	NA	NA	NA	NA	NA	NA	NA	NA	NA	NA
P04439	NA	NA	NA	NA	NA	NA	NA	NA	NA	NA	NA	NA	NA	NA	NA	NA	NA	NA	NA	NA	NA	NA	NA	NA	NA	3.34765	3.73947	3.82784	NA	NA	NA	4.01033	3.24381	2.78867	NA	NA	NA	NA	NA	NA	NA	NA	NA	NA	NA	NA	NA	NA	NA
P04632	3.39314	5.66496	5.23237	5.91747	5.06965	6.19296	3.72417	5.48907	5.07031	5.88127	5.04921	6.11435	NA	5.30126	4.74687	5.48932	3.57024	5.12284	NA	4.5318	4.50218	5.11861	4.0617	4.75091	NA	5.70818	4.93451	5.8798	4.90403	6.08013	3.87856	5.54136	4.963	5.14592	4.36437	5.26688	NA	6.38861	5.45843	6.11804	4.82524	5.92691	NA	4.89958	4.65444	5.00122	4.34319	5.43486	3.0991
P04745	NA	NA	NA	NA	NA	NA	NA	NA	NA	NA	NA	NA	NA	NA	NA	6.31558	NA	NA	NA	NA	NA	NA	NA	NA	3.01857	NA	NA	6.19584	NA	NA	2.4765	NA	NA	NA	NA	NA	NA	NA	NA	NA	NA	NA	4.15336	NA	NA	NA	NA	NA	2.75218
P04746	NA	NA	NA	NA	NA	NA	NA	NA	NA	NA	NA	NA	NA	NA	NA	NA	NA	NA	NA	NA	NA	NA	NA	NA	NA	NA	NA	NA	NA	NA	NA	NA	NA	NA	NA	NA	NA	NA	NA	NA	NA	NA	NA	NA	NA	NA	NA	NA	NA
P04792	3.23324	6.81234	5.9358	6.23014	8.16411	7.56064	3.22263	5.67265	4.9243	5.74224	6.98418	6.40388	NA	6.48613	5.58994	6.05075	7.3562	6.33703	NA	5.11508	4.53303	4.80108	5.24364	4.80766	NA	5.79403	4.83398	5.34501	6.55718	5.65413	NA	6.68769	5.63825	6.37212	6.82287	6.97538	NA	7.07659	6.21369	6.64976	7.26121	6.90203	NA	5.44002	4.64799	5.15677	6.03644	5.68239	NA
P04843	NA	6.09074	5.13679	5.18676	NA	4.98	NA	5.76163	4.82247	4.69163	NA	4.47368	NA	5.71352	4.79163	4.49823	NA	4.17002	NA	4.4692	3.80568	3.31729	NA	3.22913	NA	5.6464	4.72231	4.62862	NA	4.51783	NA	5.46777	4.52352	4.34327	NA	4.46491	NA	5.68112	4.74218	4.38993	2.89005	4.57113	NA	5.40026	4.22755	4.17628	NA	3.77363	NA
P04844	NA	5.25873	4.52678	4.38399	NA	4.49918	NA	4.67587	4.29988	4.17466	NA	3.62394	NA	4.94329	4.22273	3.9612	NA	3.90976	NA	3.95126	3.26312	2.65928	NA	2.95927	NA	4.76684	4.13612	4.17137	NA	3.91954	NA	4.45116	4.17297	3.51951	NA	4.19709	NA	5.20174	4.38339	4.16293	2.60644	3.83565	NA	4.52467	4.18519	3.42342	3.25334	3.14879	NA
P04899	NA	7.22723	5.69791	6.07757	3.0658	5.60156	NA	6.88703	5.67779	5.79114	NA	4.93219	NA	6.51982	5.20682	5.1513	NA	4.56472	NA	5.72503	4.60529	4.6871	NA	3.88673	NA	6.79285	5.29868	5.71515	2.95465	4.82395	NA	6.82404	5.20467	5.71424	2.91793	5.31009	NA	7.19948	5.44888	5.54402	4.41365	5.23253	NA	6.10878	5.00552	5.01216	NA	4.31569	NA
P04908;P0C0S8;P20671;Q16777;Q6FI13;Q7L7L0;Q93077;Q96KK5;Q99878;Q9BTM1	NA	NA	NA	NA	NA	NA	NA	NA	NA	NA	NA	NA	NA	NA	NA	NA	NA	NA	NA	NA	NA	NA	NA	NA	NA	NA	NA	NA	NA	NA	NA	NA	NA	NA	NA	NA	NA	NA	NA	NA	NA	NA	NA	NA	NA	NA	NA	NA	NA
P04908;P0C0S8;P20671;Q7L7L0;Q93077;Q96KK5;Q99878;Q9BTM1	NA	NA	NA	NA	NA	NA	NA	2.90984	3.20358	NA	NA	NA	NA	NA	NA	NA	NA	NA	NA	NA	NA	NA	NA	NA	NA	NA	NA	NA	NA	NA	NA	NA	NA	NA	NA	NA	NA	NA	1.68259	NA	NA	NA	NA	2.61139	2.21007	NA	NA	NA	NA
P04921	NA	2.51668	NA	NA	NA	NA	NA	2.69888	2.51701	NA	NA	NA	NA	2.32445	NA	NA	NA	NA	NA	NA	NA	NA	NA	NA	NA	2.43292	NA	NA	NA	NA	NA	NA	NA	NA	NA	NA	NA	NA	NA	NA	NA	NA	NA	3.05274	NA	NA	NA	NA	NA
P05019	NA	2.04799	NA	NA	NA	2.90166	NA	2.44632	NA	NA	NA	NA	NA	2.40115	NA	NA	NA	NA	NA	3.69073	NA	NA	NA	3.19054	NA	2.62012	NA	NA	NA	NA	NA	2.15277	NA	NA	NA	NA	NA	2.62252	NA	NA	NA	3.19051	NA	3.03323	NA	NA	NA	NA	NA
P05023	NA	4.53242	4.93605	3.88293	5.83861	2.35805	NA	5.00863	5.09903	2.31332	NA	NA	NA	4.17408	4.92942	3.45428	NA	NA	NA	2.65884	4.4381	NA	5.36887	NA	NA	5.00726	5.06384	3.173	NA	3.58769	NA	4.60527	5.11402	3.3688	6.1072	3.38485	NA	4.95908	4.84044	3.30482	6.17906	3.49702	NA	4.26811	5.19794	3.19891	5.76638	NA	NA
P05060	NA	NA	2.08348	3.16679	NA	NA	NA	NA	2.14007	3.64532	3.23616	NA	NA	NA	2.30801	3.46605	NA	NA	NA	NA	3.11365	3.24635	NA	NA	NA	NA	1.98013	3.26751	NA	NA	NA	NA	NA	NA	NA	NA	NA	NA	NA	3.66944	NA	NA	NA	NA	2.67869	3.73168	NA	NA	NA
P05062	4.48218	NA	NA	NA	NA	NA	3.41431	NA	NA	NA	NA	NA	3.9519	NA	NA	NA	3.62477	2.53495	3.13556	NA	NA	NA	NA	2.53665	3.95987	NA	NA	NA	NA	NA	4.32743	NA	NA	NA	3.24227	2.29789	NA	NA	NA	NA	NA	NA	3.40058	NA	NA	NA	3.04435	NA	4.56531
P05067	NA	4.46519	4.80036	4.82475	5.21977	4.96211	NA	4.5945	4.89904	5.1424	4.7633	5.52827	NA	4.31591	4.76296	4.96553	4.65786	NA	NA	3.24205	3.89664	3.95962	4.5364	5.50809	NA	4.58301	4.84532	5.10376	4.90133	5.67566	3.74514	4.65094	4.8335	5.34868	5.08429	5.06953	NA	4.56939	6.39723	6.52249	5.25961	NA	NA	3.95749	4.30516	4.85494	4.62752	5.47476	NA
P05090	9.17432	8.23465	6.26783	6.95495	10.296	6.94199	8.81274	7.78436	5.90596	6.69611	9.14187	6.92138	7.95732	7.53324	5.60371	6.4921	9.37205	6.46242	6.87481	7.40586	5.13513	5.52392	7.49352	5.3449	9.07059	8.32505	6.18626	6.89688	9.27699	7.17079	7.46813	7.28318	5.38993	6.13102	9.19095	5.56924	8.09832	7.70472	5.99999	6.63298	9.48751	6.35756	7.97316	7.92871	5.85072	6.42136	8.91465	6.75151	7.75279
P05106	NA	9.84683	8.36625	8.36042	5.68304	8.37469	NA	9.41341	8.00167	7.99552	5.33431	7.65392	NA	9.19324	7.81277	7.43899	4.83884	6.98819	NA	7.94446	6.52251	6.63629	3.59325	6.06518	NA	9.51923	7.7579	7.99131	5.58757	7.97641	NA	9.31674	7.5241	7.61616	4.95888	7.92543	NA	9.86121	8.06479	7.96954	6.72587	7.81678	NA	8.57767	6.73362	7.1009	4.3416	6.76023	NA
P05107	NA	NA	NA	NA	NA	NA	NA	NA	NA	NA	NA	NA	NA	NA	NA	NA	NA	NA	NA	NA	NA	NA	NA	NA	NA	NA	NA	NA	NA	NA	NA	NA	NA	NA	NA	NA	NA	NA	NA	NA	NA	NA	NA	NA	NA	NA	NA	NA	NA
P05109	5.03804	3.80638	1.73658	NA	7.86198	6.52001	7.18234	6.8782	4.34781	4.42752	9.8061	7.68102	5.15179	4.95619	1.61846	NA	8.83274	6.65474	4.64136	6.00547	NA	NA	7.44737	6.90192	5.62408	4.98337	1.62844	NA	8.10829	6.97534	5.27195	5.30947	NA	NA	8.22475	7.56102	5.70196	5.7992	2.64612	3.11488	8.93639	7.13154	4.384	5.01433	NA	NA	7.1823	6.07461	4.96637
P05121	4.68064	2.82676	3.65775	3.83971	NA	4.72167	NA	2.15443	3.02016	3.49364	NA	4.26025	NA	2.49423	3.22207	3.68465	NA	4.4978	NA	3.21796	2.6708	3.11938	NA	2.63471	NA	2.9625	3.16908	3.46137	NA	3.0802	NA	2.51723	NA	2.86514	3.07177	4.00561	NA	2.52923	2.85869	3.48159	3.01225	2.94923	NA	2.86358	3.15534	2.89517	5.26064	4.27156	NA
P05141	NA	6.74268	5.59931	4.96099	NA	6.12128	NA	6.24098	5.7434	5.15978	NA	5.53824	NA	6.53374	5.71981	4.86332	NA	5.31288	NA	5.42083	4.81238	3.49345	NA	4.30665	NA	6.72651	5.69202	5.47627	NA	6.0841	NA	6.20725	5.14446	4.86467	NA	5.93406	NA	6.5146	5.514	4.71654	3.40175	5.01599	NA	5.93823	5.12897	4.62149	NA	4.97846	NA
P05154	8.62049	9.75375	2.20446	4.03935	12.4665	12.0707	8.13786	9.97922	2.99367	3.64348	11.8446	11.8391	7.75507	9.0801	3.29436	3.93735	11.7052	11.5125	7.46023	9.88354	4.27885	4.68573	10.9222	10.9985	8.1374	9.4731	3.40973	4.18083	11.8226	11.4996	7.27715	9.02739	2.98272	3.33953	11.0814	11.4834	7.94888	8.81382	2.81318	3.7369	11.7935	11.7706	7.28504	9.35925	3.26434	4.13972	11.1024	11.4665	7.72668
P05155	12.618	7.38225	5.17023	7.96124	7.40678	4.97955	12.0861	7.70177	4.81802	7.6574	7.20713	3.62484	11.7374	7.3607	4.8475	7.6175	6.96716	5.00882	10.6177	7.26226	4.59054	7.54835	6.71597	4.07034	12.342	6.86789	5.29002	7.83862	6.97202	4.02959	11.3203	7.47133	2.90926	6.90786	6.68557	3.79112	12.3297	8.35006	4.53007	8.24707	7.43905	4.43397	11.0999	8.14182	4.75946	7.66266	7.22136	3.62446	11.066
P05156	11.5312	4.30571	2.99305	4.07172	11.1084	8.00442	11.1365	3.99154	2.83207	5.20343	10.5769	7.5027	10.6517	4.68321	2.97013	4.63466	10.9535	8.23438	9.09503	4.37156	NA	3.08791	9.05438	7.52001	10.8357	2.43195	2.68585	4.27074	10.3061	7.79931	10.1522	3.86209	NA	4.7676	10.0969	8.89116	10.6513	3.48664	NA	3.87529	10.9012	8.17378	9.80683	4.19843	NA	4.54099	9.98634	8.45667	9.92047
P05160	8.22911	2.13282	1.56932	3.36932	3.66848	6.79306	7.83943	NA	NA	3.25797	3.75672	6.98987	6.97272	2.57294	NA	3.94052	4.10206	6.46547	6.57731	NA	NA	NA	3.85597	6.69525	7.48765	NA	1.35823	2.9665	3.8258	6.41614	6.92448	1.98056	NA	4.80489	4.03659	6.70445	7.34474	1.90389	NA	2.5996	3.98349	6.39473	6.95743	NA	NA	2.83247	3.72444	6.46868	6.94458
P05164	NA	NA	NA	3.08299	3.14609	5.81213	3.65221	3.78359	2.43503	3.35556	NA	7.07147	NA	2.09722	1.5327	NA	NA	5.84274	3.54624	2.9551	NA	NA	NA	6.00927	NA	2.35226	NA	NA	NA	5.79316	NA	2.41066	3.74826	NA	NA	6.18052	NA	4.28111	1.41857	NA	NA	6.59352	3.93487	4.04226	NA	2.75813	NA	7.0268	NA
P05198	NA	4.34175	2.20197	4.03791	3.701	3.68392	NA	4.69353	3.1852	4.19772	4.18456	3.96774	NA	3.10068	2.09071	2.75484	NA	2.80124	NA	3.47273	2.74848	2.85154	NA	3.05732	NA	4.15958	2.95062	3.85189	NA	3.63446	NA	3.52706	NA	5.83187	NA	3.70142	NA	4.17276	2.63482	3.79604	NA	2.92308	NA	3.72955	NA	2.80705	NA	2.63166	NA
P05362	5.56838	NA	NA	NA	NA	NA	5.26178	NA	NA	NA	NA	NA	5.02147	NA	NA	NA	NA	NA	3.78685	NA	NA	NA	NA	NA	5.66821	NA	NA	NA	NA	NA	5.13008	NA	NA	NA	NA	NA	5.59346	NA	NA	NA	NA	NA	4.97457	NA	NA	NA	NA	NA	4.92174
P05386	NA	NA	4.02107	4.70923	NA	NA	NA	NA	4.97554	5.07242	NA	NA	NA	3.0709	3.94842	4.57054	NA	NA	NA	NA	3.61397	3.89693	NA	NA	NA	3.08435	3.85333	4.08844	NA	NA	NA	NA	4.36524	4.0867	NA	NA	NA	3.83471	4.45596	5.03762	NA	NA	NA	NA	4.6311	4.82219	NA	NA	NA
P05387	NA	NA	3.12109	4.27612	NA	2.36641	NA	2.52633	4.91688	4.4587	NA	NA	NA	NA	3.23081	4.02816	NA	NA	NA	NA	3.43656	3.35642	NA	NA	NA	2.78168	3.71844	3.9324	NA	NA	NA	2.69994	3.83112	4.12187	NA	NA	NA	2.61784	3.81466	4.42749	NA	NA	NA	NA	4.20625	4.30661	NA	NA	NA
P05388	NA	NA	2.0468	NA	NA	NA	NA	NA	3.37671	3.35979	NA	NA	NA	NA	1.9011	2.84505	NA	NA	NA	NA	NA	NA	NA	NA	NA	NA	2.10953	2.79943	NA	NA	NA	NA	NA	2.80977	NA	NA	NA	2.27495	2.57018	3.34321	NA	NA	NA	NA	NA	2.82978	NA	NA	NA
P05451	NA	NA	NA	NA	NA	NA	NA	NA	NA	NA	NA	NA	NA	NA	NA	NA	NA	NA	NA	NA	NA	NA	NA	NA	NA	NA	NA	NA	NA	NA	NA	NA	NA	NA	NA	NA	NA	NA	NA	NA	NA	NA	NA	NA	NA	NA	NA	NA	NA
P05452	8.03424	11.0429	NA	NA	10.4819	NA	7.86519	10.7681	NA	NA	9.74635	NA	7.3174	11.0393	NA	NA	10.2081	NA	6.86782	10.8132	NA	2.56482	9.02371	2.72566	8.34197	10.7921	NA	NA	10.2956	NA	6.84068	9.6562	NA	NA	8.96682	NA	7.6591	10.9827	NA	NA	10.5516	NA	6.89232	10.5749	NA	2.52781	9.38638	2.67067	7.10783
P05534	NA	NA	NA	NA	NA	NA	NA	4.40224	5.80434	2.54188	NA	NA	NA	NA	3.31354	3.44098	NA	NA	NA	2.7183	3.25898	NA	NA	NA	NA	NA	3.44351	3.50371	NA	NA	NA	NA	3.07027	2.92777	NA	2.37984	NA	4.64098	5.76391	4.00105	NA	NA	NA	3.87886	NA	NA	NA	NA	NA
P05543	9.37088	1.8321	NA	2.4655	NA	NA	9.53674	2.90804	1.61728	2.48569	NA	NA	9.19034	2.58458	1.94429	3.15545	NA	NA	7.92327	2.78295	NA	NA	3.22466	NA	9.58123	2.66269	1.53824	2.69215	NA	NA	8.75959	2.17353	NA	NA	NA	NA	9.59523	NA	1.38062	NA	NA	NA	8.47754	2.71882	2.36229	2.66107	NA	NA	8.37379
P05546	11.323	4.44726	3.56214	7.00462	8.721	5.52438	11.2112	4.55327	3.49138	7.47501	7.65436	5.51622	10.8596	4.4297	3.84618	6.66034	8.70787	5.7991	9.48583	5.01233	4.10037	6.87305	7.31741	6.0365	10.8649	3.85983	3.28425	7.36868	8.01654	4.94197	10.6354	3.42298	3.29942	7.68101	8.12563	5.47282	11.118	3.31065	3.37358	6.63348	8.89905	5.3248	10.1195	4.4581	4.09821	7.1433	7.81217	6.15873	10.0837
P05556	3.50222	7.81019	6.06571	7.12784	4.28817	5.90894	NA	7.30523	5.86129	6.398	3.42491	4.83975	NA	7.3657	5.67616	6.20245	NA	5.23485	3.19275	5.91956	4.96325	5.05571	NA	4.16939	NA	7.28558	5.54241	6.2876	NA	5.22491	NA	7.29936	5.1254	6.21787	3.98921	5.61604	NA	7.86451	5.81787	6.59297	3.08208	5.57138	NA	6.69356	4.72694	5.4304	NA	4.07606	NA
P05771	NA	6.00547	4.43964	4.97608	4.78982	6.15774	NA	6.11411	4.35408	4.76514	4.39529	6.26487	NA	5.19302	4.01262	4.18069	3.63194	5.07553	NA	4.59912	3.57604	3.46216	NA	3.8246	NA	5.93104	4.50599	4.81844	4.32001	5.72067	NA	5.62447	4.24171	4.08274	4.05749	5.10254	NA	6.31082	4.50468	4.67985	4.12332	5.34499	NA	5.09573	3.57401	3.5235	3.6664	4.87106	NA
P05787	NA	NA	NA	NA	NA	NA	NA	NA	NA	NA	NA	NA	NA	NA	NA	NA	NA	NA	NA	NA	NA	NA	NA	NA	NA	NA	NA	NA	NA	NA	NA	NA	NA	NA	NA	NA	NA	NA	NA	NA	NA	NA	NA	NA	NA	NA	NA	NA	NA
P05976	NA	NA	NA	2.35965	3.36416	NA	NA	1.88286	NA	2.76324	3.93831	NA	NA	NA	NA	NA	NA	NA	NA	NA	NA	2.69935	NA	NA	NA	2.78517	NA	NA	NA	NA	NA	NA	NA	NA	3.00817	NA	NA	NA	NA	NA	NA	NA	NA	2.58188	NA	2.96348	4.17317	NA	NA
P06132	NA	NA	1.27623	NA	NA	NA	NA	NA	NA	NA	NA	NA	NA	NA	NA	NA	NA	NA	NA	NA	NA	NA	NA	NA	NA	NA	NA	NA	NA	NA	NA	2.72312	NA	NA	NA	NA	NA	2.39663	1.46618	NA	NA	NA	NA	NA	NA	NA	NA	NA	NA
P06241	NA	2.76166	1.85611	2.9369	NA	NA	NA	2.54308	1.59176	NA	NA	NA	NA	2.80332	1.41933	2.62313	NA	NA	NA	3.14313	NA	NA	NA	NA	NA	2.67245	1.61696	2.54127	NA	NA	NA	2.48992	NA	NA	NA	NA	NA	2.79294	1.61547	2.63316	NA	NA	NA	NA	NA	NA	NA	NA	NA
P06276	9.29815	NA	1.74855	NA	NA	NA	9.19709	NA	NA	NA	NA	NA	7.94364	NA	NA	NA	NA	NA	7.78452	NA	4.56229	NA	NA	NA	9.0865	NA	NA	NA	NA	NA	8.65076	NA	5.15378	NA	NA	NA	8.76766	NA	3.49212	2.51856	NA	NA	8.13122	NA	NA	NA	NA	NA	8.30265
P06310	NA	NA	NA	NA	6.00634	NA	NA	NA	NA	NA	5.88174	NA	NA	NA	NA	3.94296	6.47648	NA	NA	NA	NA	NA	NA	NA	NA	NA	1.86648	NA	NA	NA	NA	NA	NA	NA	5.8564	NA	NA	NA	NA	NA	NA	NA	NA	NA	NA	NA	NA	NA	NA
P06312	NA	2.97556	3.26699	4.0176	7.85524	4.02882	NA	4.79628	2.59977	3.37884	7.62383	NA	NA	5.34829	3.64537	4.35915	6.15916	4.12207	NA	3.07193	2.39912	2.66456	5.56911	2.7365	NA	4.08602	3.69366	4.03901	7.38077	3.42155	NA	4.72992	2.72661	2.90675	7.18068	2.82439	NA	2.42593	2.16028	2.8787	6.83817	NA	NA	4.7466	NA	2.90968	6.80236	3.04582	NA
P06315	NA	NA	4.70201	NA	NA	NA	NA	NA	2.73104	NA	NA	NA	NA	NA	5.28875	2.63097	NA	NA	NA	NA	3.19482	NA	NA	NA	NA	NA	2.21097	NA	NA	NA	NA	NA	5.36308	3.09976	3.93952	NA	NA	NA	4.93045	2.71829	NA	NA	NA	NA	4.31812	NA	NA	NA	NA
P06331	NA	6.46876	4.293	NA	9.55766	4.81137	NA	7.12404	5.11935	5.80683	10.166	6.64506	NA	7.43958	5.43223	5.68156	9.94562	6.08886	NA	6.92091	4.62361	4.82152	7.77925	5.24098	NA	6.72913	5.22096	5.57785	9.47083	5.09698	NA	6.62922	8.33187	7.78576	9.07091	6.07118	NA	5.81898	5.78667	4.97374	9.53715	6.86645	NA	5.75896	4.327	3.4392	7.7704	4.43272	NA
P06396	9.75786	10.2213	8.55682	9.30899	10.5119	10.1506	9.3013	9.28192	7.94989	8.39989	9.76163	10.044	9.15292	9.57317	7.93837	8.2017	10.3096	9.90182	8.2451	8.64785	6.72737	8.08935	9.15167	9.66718	10.0073	9.55906	8.0371	8.89179	10.3603	10.2777	8.65192	9.31582	7.62929	8.54525	9.88197	10.176	9.51883	9.90218	8.15286	8.8402	10.7439	10.3837	8.45229	8.97443	7.3094	8.28256	9.80898	10.1658	8.76099
P06454	NA	NA	NA	2.25129	NA	NA	NA	NA	1.49899	NA	NA	NA	NA	NA	NA	NA	NA	NA	NA	NA	NA	NA	NA	NA	NA	NA	NA	NA	NA	NA	NA	NA	NA	NA	NA	NA	NA	NA	NA	NA	NA	NA	NA	NA	NA	1.86447	NA	NA	NA
P06576	NA	7.78391	7.10145	7.75953	2.8472	7.34051	NA	7.36581	6.652	7.18411	3.59998	6.57744	NA	7.42045	6.74718	6.88541	NA	6.22564	NA	6.26326	5.68701	5.82852	3.25129	5.46048	NA	7.52982	6.72787	7.21777	4.68939	6.89429	NA	7.29881	6.61989	7.0126	3.18472	7.06172	NA	7.3977	6.80324	6.83312	4.93806	6.47726	NA	7.0124	6.14359	6.61709	7.15196	5.93604	NA
P06681	10.6493	2.76541	2.21309	3.57814	9.29522	3.91117	10.1924	4.30578	2.00376	NA	8.97721	3.79837	9.75048	3.32409	2.78142	3.98858	9.1748	2.88386	8.77922	4.47153	NA	NA	8.02691	4.95458	10.1486	2.91239	1.64695	NA	8.77476	3.74332	9.50691	4.38738	NA	2.37679	8.85565	4.43978	9.96121	2.9098	NA	2.50585	9.36636	4.48527	9.25161	4.46538	NA	3.25447	8.6728	5.03669	9.42975
P06702	4.40006	3.40903	1.17598	NA	7.71236	6.03882	6.78951	5.91311	3.30227	4.39104	10.0853	6.74707	5.12792	4.92267	1.53049	NA	8.57908	6.77607	4.32854	5.65285	NA	NA	7.23996	6.3388	5.07891	4.76738	1.53801	NA	7.93104	6.73355	4.90097	5.15066	NA	NA	8.14523	6.95177	5.11417	5.54164	NA	NA	8.83623	6.58078	3.89546	4.6158	NA	NA	6.99018	5.49953	4.44495
P06703	5.34216	5.14853	4.01471	4.68365	4.54216	4.33614	5.66809	4.52412	3.9808	4.20817	4.72409	4.11661	3.84766	4.0042	3.48063	3.91505	4.29828	3.4559	3.6475	3.78602	NA	3.78608	NA	NA	4.41436	4.53119	3.67123	4.30931	4.28613	3.8998	4.6197	4.86622	4.11771	4.25061	NA	4.26445	4.42285	5.80271	4.54494	4.67795	NA	4.40051	4.20591	3.76748	3.45936	3.72351	4.27212	NA	4.00414
P06727	12.2811	6.93858	5.23702	9.11954	13.4114	6.26863	11.7521	5.88818	4.98282	9.04078	12.7653	5.62801	11.4183	6.93122	5.09175	8.14214	12.541	6.50595	10.7695	7.14229	5.47402	9.10355	11.6325	6.3249	12.0615	7.1895	5.0766	8.72388	12.672	5.02465	11.5841	6.59605	5.39871	8.97843	12.6595	6.41426	12.1927	7.50859	5.1777	8.98403	12.9579	6.63239	10.8014	7.35337	5.21929	9.01826	12.0039	5.93212	10.6716
P06730	NA	3.2602	1.53181	NA	3.08732	4.04859	NA	3.55579	1.90287	NA	NA	NA	NA	2.54774	NA	NA	NA	NA	NA	NA	NA	NA	NA	NA	NA	2.7228	NA	NA	NA	NA	NA	NA	NA	NA	NA	3.35946	NA	3.01066	NA	NA	NA	NA	NA	NA	NA	NA	NA	NA	NA
P06732	3.26053	4.97783	3.38592	NA	NA	3.75428	3.29515	NA	NA	4.55424	NA	NA	6.20213	4.4414	2.95083	5.72509	NA	NA	5.46948	NA	2.75463	4.64174	NA	2.75353	NA	5.49582	NA	5.1865	NA	NA	5.67939	4.04463	NA	5.20604	NA	2.73564	6.37279	NA	NA	5.43313	NA	NA	5.55525	NA	NA	4.85792	NA	NA	3.42327
P06733	4.86145	8.66812	6.54856	5.95715	9.57819	9.84829	4.44125	8.50528	6.61179	5.68671	9.13795	10.1606	3.92107	7.7929	6.09415	5.1087	8.58682	9.06223	3.20615	7.4143	5.55608	4.6561	6.7395	8.09259	3.41419	8.20373	6.26436	5.72199	8.43148	9.2856	3.48453	7.40856	6.25373	5.55799	7.68911	9.15288	3.95166	8.31882	6.90773	6.09063	8.59144	9.15706	3.36354	7.38351	5.77415	4.95944	7.40985	8.71036	3.47839
P06737	NA	7.69289	6.59631	NA	NA	NA	4.36325	2.75345	2.15452	NA	NA	NA	NA	6.10842	6.70275	NA	NA	NA	NA	4.8024	4.38222	NA	NA	NA	NA	NA	5.81596	5.59599	NA	7.204	NA	2.3951	NA	NA	NA	NA	3.80541	7.70746	4.6235	NA	NA	NA	NA	7.75037	6.07398	NA	NA	NA	NA
P06744	NA	4.66862	4.07111	4.22458	NA	2.89747	3.64193	3.90349	3.43801	2.91114	NA	NA	NA	3.8071	3.47636	2.37754	NA	NA	NA	2.90353	2.89908	2.84844	NA	NA	NA	4.35355	3.67941	3.52643	NA	3.2291	NA	4.54423	2.88755	3.87007	3.1782	3.61795	NA	5.0321	4.13049	4.34624	NA	3.72435	NA	2.23611	2.42282	NA	NA	NA	NA
P06748	NA	NA	1.18731	NA	NA	NA	NA	NA	4.60977	NA	NA	NA	NA	NA	NA	NA	NA	NA	NA	NA	NA	NA	NA	NA	NA	NA	NA	NA	NA	NA	NA	NA	NA	NA	NA	NA	NA	NA	NA	NA	NA	NA	NA	NA	NA	NA	NA	NA	NA
P06753	5.18911	9.18052	7.11205	6.46186	5.41366	7.15859	4.76157	8.13194	7.11625	9.24834	4.3946	6.47314	3.84728	8.58222	6.64688	7.52404	4.01941	5.70705	NA	7.51491	5.83804	5.83585	NA	5.49002	4.45304	8.51623	7.12326	8.97627	4.74595	6.93726	3.52452	8.74921	6.94792	7.48777	4.11987	7.22324	4.01608	9.135	7.35917	7.76607	6.04408	6.61196	NA	8.05609	6.15647	6.39783	3.54526	5.99743	3.72579
P06756	NA	NA	2.10661	NA	NA	NA	NA	NA	1.82205	NA	NA	NA	NA	NA	NA	NA	NA	NA	NA	NA	NA	NA	NA	NA	NA	NA	1.7753	NA	NA	NA	NA	2.41194	NA	NA	NA	NA	NA	2.00511	NA	NA	NA	NA	NA	NA	NA	NA	NA	NA	NA
P06858	NA	3.97963	1.46648	2.43502	5.74351	4.46728	NA	4.57581	2.7876	2.78495	3.8113	3.64652	NA	4.28945	2.02856	2.6651	4.99736	4.34617	NA	5.74274	3.08051	3.71137	5.55518	5.13756	NA	5.60092	3.57736	3.94439	5.89738	5.34905	NA	NA	NA	NA	NA	2.47113	NA	4.73997	3.44767	2.84237	6.06815	5.12614	NA	5.45067	2.82971	2.99024	6.12072	5.49694	NA
P07093	NA	3.30488	NA	NA	3.36873	4.86617	NA	5.6362	2.63657	NA	4.24668	5.81645	NA	4.3696	1.90897	NA	3.30787	5.10976	NA	4.26336	NA	2.45958	2.98639	4.20891	NA	4.01697	NA	2.48538	NA	4.17769	NA	4.18415	NA	2.18301	3.2176	5.11073	NA	5.65725	2.20382	NA	4.50884	6.00634	NA	2.49524	NA	NA	NA	3.50868	NA
P07108	NA	NA	NA	NA	5.13271	NA	NA	NA	NA	NA	4.83783	NA	NA	NA	NA	NA	4.24896	NA	NA	NA	NA	NA	3.13386	NA	NA	NA	NA	NA	4.13439	NA	NA	NA	NA	NA	4.27346	NA	NA	NA	NA	NA	4.08308	NA	NA	NA	NA	NA	4.23781	NA	NA
P07148	NA	NA	NA	NA	4.34015	NA	NA	NA	NA	NA	NA	NA	NA	NA	NA	NA	4.40664	NA	NA	NA	NA	NA	NA	NA	NA	NA	NA	NA	NA	NA	NA	NA	NA	NA	3.33436	NA	NA	NA	NA	NA	NA	NA	NA	NA	NA	NA	4.73658	NA	NA
P07195	5.95954	6.80449	5.42313	5.92804	3.27381	5.85672	6.14713	6.91337	5.7525	5.83909	3.73694	5.56155	4.9484	6.61343	5.22308	5.32809	NA	5.07592	5.09799	5.73275	4.71904	4.87678	3.04671	3.27614	6.15119	7.45819	5.71446	5.9818	NA	5.90288	5.0382	6.9977	5.86267	5.69083	3.7416	5.956	5.49653	7.80869	5.87998	5.96266	4.64917	6.30233	4.72872	6.15775	5.27202	4.83561	3.25985	4.55754	5.08938
P07203	NA	6.92105	5.9582	5.79793	6.03289	6.87371	NA	6.71601	6.14754	6.02864	4.45532	6.55657	NA	6.08474	5.37693	4.14568	4.95874	5.63872	NA	5.20507	4.59886	4.26932	3.61972	5.16314	NA	6.37746	5.61219	5.63689	4.80451	6.05038	NA	6.45882	5.74383	5.23771	4.73094	6.50402	NA	6.71113	5.7329	5.5005	4.93032	5.9221	NA	5.97593	4.87829	4.79368	4.0978	5.95741	NA
P07225	10.6815	5.93532	11.7339	12.4302	7.69207	4.17851	10.1464	5.68075	11.3245	13.4612	6.74153	3.85983	9.42994	6.18211	11.6945	12.9123	7.40736	4.28653	8.73728	5.28477	11.0661	11.7282	6.37973	3.80508	10.1324	5.80442	11.3329	13.2669	6.87985	4.07058	9.53022	5.71582	12.0736	12.5336	6.96595	4.14016	9.92159	5.47319	11.4655	13.4252	7.90291	3.96176	9.14639	5.41942	11.049	12.2469	7.17736	3.96909	9.20972
P07237	4.35149	6.76129	6.22814	8.7009	NA	5.66189	3.60904	6.51715	6.37748	8.55997	3.33543	5.49245	NA	6.39735	5.86057	8.26584	3.23015	4.77018	3.215	5.15854	5.14345	7.55745	NA	3.62226	NA	6.65148	5.92072	8.40617	3.51764	5.21514	NA	6.52163	6.20853	8.08805	NA	5.3996	3.37268	6.70752	6.24178	8.28921	3.03186	5.3816	NA	6.02156	5.64102	7.78267	NA	3.19903	3.26154
P07307	7.82258	NA	NA	NA	3.33665	NA	NA	NA	NA	NA	NA	NA	8.06081	NA	NA	NA	3.92233	NA	2.93281	NA	NA	NA	NA	NA	NA	NA	NA	NA	NA	NA	8.02236	NA	NA	NA	NA	NA	3.59322	NA	NA	NA	NA	NA	7.07758	NA	NA	NA	NA	NA	NA
P07327	NA	NA	NA	NA	NA	NA	NA	NA	NA	NA	NA	4.01723	NA	NA	NA	NA	NA	6.13558	NA	3.18442	NA	NA	NA	5.99206	NA	NA	NA	NA	NA	NA	NA	NA	NA	NA	NA	4.09357	NA	NA	NA	NA	NA	4.38944	NA	5.65649	NA	NA	3.68357	3.8393	NA
P07332	NA	NA	1.58994	NA	NA	NA	NA	NA	NA	NA	NA	NA	NA	NA	NA	NA	NA	NA	NA	NA	NA	NA	NA	NA	NA	NA	2.32006	NA	NA	NA	NA	NA	NA	NA	NA	NA	NA	NA	2.37758	NA	NA	NA	NA	NA	NA	NA	NA	NA	NA
P07333	5.2531	NA	NA	NA	NA	NA	5.62146	NA	NA	NA	NA	NA	4.92017	NA	NA	NA	NA	NA	4.78258	NA	NA	NA	NA	NA	5.49701	NA	NA	NA	NA	NA	4.69137	NA	NA	NA	NA	NA	5.24928	NA	NA	NA	NA	NA	4.6823	NA	NA	NA	NA	NA	4.93607
P07339	5.05978	7.20156	7.3317	5.24936	4.05242	7.16761	4.79151	7.72076	7.40529	6.22372	3.88139	7.37243	4.30233	7.24626	7.06074	6.29119	3.53618	6.33721	3.66082	6.24413	6.98468	5.7333	NA	5.17512	3.7843	7.95338	7.61657	6.70484	NA	7.83858	4.05915	7.26552	7.66155	7.21444	3.54821	6.90685	4.79311	7.97908	7.83243	7.25737	NA	7.09879	NA	6.81533	7.2768	6.50784	3.69653	5.85084	4.24311
P07355	NA	NA	1.47125	NA	NA	NA	NA	1.95205	1.75106	NA	NA	NA	NA	NA	NA	NA	NA	NA	NA	NA	NA	NA	NA	NA	NA	NA	NA	NA	NA	NA	NA	NA	NA	NA	NA	NA	NA	NA	NA	NA	NA	NA	NA	NA	NA	NA	NA	NA	NA
P07357	8.95393	3.31164	3.92344	4.12374	7.38337	7.49758	8.38065	4.12646	5.07042	4.38021	7.26019	7.83637	8.64361	4.07183	3.06465	4.43021	6.95376	7.80898	7.40773	4.80807	3.59124	4.35962	6.94128	8.25103	8.54381	4.12325	4.45864	4.9245	7.504	9.00423	8.39906	3.32496	3.15421	4.29944	7.26474	7.82609	9.04726	2.62592	5.57816	4.07157	7.08396	8.28976	7.66741	4.86396	4.78888	5.14046	7.40883	8.70413	7.72267
P07358	10.0136	7.34449	2.63625	3.70411	10.4412	12.5864	9.40988	7.36465	3.29519	3.13922	9.85091	12.2743	9.28025	7.42231	2.89666	3.95292	10.3211	11.9536	8.12841	8.21382	3.06783	2.95841	9.04054	11.4765	9.62446	7.8842	3.4344	3.63028	10.2967	12.7365	8.89941	6.83964	2.72395	3.24817	9.44081	11.9182	9.61977	8.1185	3.62633	3.13452	10.5973	12.5448	8.122	8.13418	3.88517	3.64797	9.98876	11.494	8.56752
P07359	7.23396	8.95464	6.97854	8.8116	4.51441	7.70521	6.59945	7.80584	6.72704	8.30974	3.67043	6.79118	5.87826	8.09389	6.55549	7.65923	NA	6.54262	5.42087	7.0586	5.73294	7.70309	3.12292	5.89177	6.66397	7.85154	6.59819	8.27587	4.45579	7.15183	5.97166	8.30464	6.78821	7.82074	3.88129	7.66514	6.50825	8.74163	6.87219	8.16586	5.62868	7.42226	5.59864	7.6041	6.2109	7.93829	3.30207	6.53542	5.77421
P07360	10.1296	3.20059	2.54129	2.5332	9.6145	9.19998	9.85002	3.60498	3.87791	NA	9.17457	9.02576	9.48165	3.42046	3.05659	3.27692	9.50423	9.44171	8.58159	4.05302	2.79885	NA	8.28685	10.1888	10.0099	3.50866	3.78285	2.58173	9.31969	10.2692	9.29717	2.90968	NA	2.45128	8.75634	9.46922	9.81274	2.895	4.48101	2.81642	9.83731	9.80217	8.42738	3.53351	3.20098	NA	8.75529	10.4433	9.07774
P07384	3.41767	6.75133	5.79507	5.59651	6.22046	7.65225	3.59107	6.45043	5.69872	5.61275	5.50079	7.31809	NA	6.37833	5.29787	5.05599	5.56346	6.75488	NA	5.39918	4.69074	4.18126	4.53291	6.3181	NA	6.55529	5.72441	5.48248	5.82947	7.2879	NA	6.46194	5.31868	5.19058	5.02579	6.93781	NA	7.32386	6.15807	5.86445	6.12932	7.20317	NA	5.98615	5.21917	4.40957	5.04155	6.79898	NA
P07437	NA	8.19277	7.60776	8.63765	7.25628	6.64864	NA	7.81482	7.29069	8.08988	6.23828	6.29256	3.54425	8.19386	7.37974	7.83615	6.14721	6.18757	NA	6.73906	6.24928	6.74648	4.22213	4.9859	NA	8.08843	7.47607	8.39672	6.45661	6.81139	NA	8.05073	7.24029	7.99475	6.13056	6.81208	NA	8.35603	7.62816	8.41146	7.03798	6.97688	NA	7.36641	6.56657	7.41506	5.66979	5.52029	NA
P07451	NA	NA	NA	NA	NA	NA	NA	NA	NA	NA	NA	NA	NA	NA	NA	NA	NA	NA	NA	NA	NA	NA	NA	NA	NA	NA	NA	NA	NA	NA	NA	NA	NA	NA	NA	NA	NA	NA	NA	NA	NA	NA	NA	NA	NA	NA	NA	NA	NA
P07477	NA	5.35245	NA	NA	4.62899	4.03997	NA	5.27766	NA	NA	4.2738	3.10533	NA	4.40898	NA	NA	3.89547	3.35866	NA	4.46531	NA	NA	4.6177	4.29954	NA	4.10272	NA	NA	4.22837	3.14196	NA	4.49226	NA	NA	3.9584	3.5754	NA	6.05968	NA	NA	4.56219	4.07148	NA	4.99271	NA	NA	4.46978	3.36537	NA
P07478	3.22976	NA	NA	4.10151	4.02943	NA	4.35361	NA	NA	4.96469	4.72343	NA	4.25209	NA	NA	4.33033	NA	NA	4.2114	NA	NA	4.46602	3.93684	NA	4.46759	NA	NA	4.05272	4.56972	NA	4.31931	NA	NA	4.56818	3.92138	NA	NA	NA	NA	5.2846	4.3889	NA	4.17925	NA	NA	4.82371	4.7741	NA	4.15993
P07585	NA	NA	4.40112	4.55142	NA	NA	NA	NA	4.58341	4.8201	NA	NA	NA	NA	4.2732	3.8323	NA	NA	NA	NA	4.68702	3.8259	NA	NA	NA	NA	4.18737	4.54852	NA	NA	NA	NA	4.60148	3.88653	NA	NA	NA	NA	5.23309	5.07511	NA	NA	NA	NA	4.62362	4.06576	NA	NA	NA
P07602	NA	NA	NA	NA	NA	NA	NA	NA	NA	NA	NA	NA	NA	NA	2.51574	NA	NA	NA	NA	NA	NA	NA	NA	NA	NA	NA	NA	NA	NA	NA	NA	NA	NA	NA	NA	NA	NA	NA	2.30131	NA	NA	NA	NA	NA	NA	NA	NA	NA	NA
P07686	3.1653	2.37289	1.74692	NA	NA	NA	NA	1.70013	1.86719	NA	NA	NA	NA	NA	NA	NA	NA	NA	NA	NA	NA	NA	NA	NA	NA	2.38482	1.75568	NA	NA	NA	NA	2.74761	NA	NA	NA	NA	NA	2.03139	1.44277	NA	NA	NA	NA	NA	NA	NA	NA	NA	3.09942
P07711	NA	2.81799	NA	NA	NA	3.35824	NA	2.04414	NA	NA	NA	3.21336	NA	NA	NA	NA	NA	NA	NA	3.36248	NA	NA	NA	3.6809	NA	2.56276	NA	NA	NA	NA	NA	NA	NA	NA	NA	NA	NA	2.3342	NA	NA	NA	5.18476	NA	3.15884	NA	NA	NA	3.75454	NA
P07737	7.72999	9.77023	8.67478	8.78489	10.7534	9.25664	7.44577	9.21651	8.23582	8.22819	10.0282	8.79082	6.21531	8.79463	7.77177	7.52282	9.63971	7.96001	4.65735	7.65189	6.84401	7.0765	7.50459	7.26603	7.15555	9.35366	8.13539	8.27413	9.80962	8.66206	6.02323	9.29118	8.18216	8.0601	9.08057	8.70783	6.63777	10.4853	9.05036	8.64974	9.73572	9.12245	5.44583	8.29485	7.30601	7.26026	8.35046	7.92118	5.79889
P07738	NA	NA	NA	NA	NA	NA	3.32843	NA	NA	NA	NA	NA	NA	NA	NA	NA	NA	NA	NA	NA	NA	NA	NA	NA	NA	NA	NA	NA	NA	NA	NA	NA	NA	NA	NA	NA	3.52562	NA	NA	NA	NA	NA	NA	NA	NA	NA	NA	NA	NA
P07741	NA	3.5971	2.51871	NA	NA	5.29276	NA	3.54721	3.26541	2.6479	NA	4.81634	NA	NA	2.43659	NA	NA	4.88422	NA	NA	NA	2.60358	NA	4.46682	NA	3.60887	3.28203	3.05845	NA	4.52978	NA	3.83198	NA	NA	NA	5.11244	NA	4.63813	3.01326	NA	NA	4.95341	NA	3.41362	2.95414	2.56129	NA	4.65045	NA
P07814	NA	2.15841	1.52361	NA	NA	NA	NA	2.97432	NA	NA	NA	NA	NA	2.38324	NA	NA	NA	NA	NA	NA	NA	NA	NA	NA	NA	2.58191	NA	NA	NA	NA	NA	2.3614	NA	NA	NA	NA	NA	2.36065	NA	NA	NA	NA	NA	2.53185	NA	NA	NA	NA	NA
P07858	3.58995	NA	NA	NA	NA	NA	NA	NA	NA	NA	NA	NA	NA	NA	NA	NA	NA	NA	NA	NA	NA	NA	3.47251	NA	NA	NA	NA	NA	NA	NA	NA	NA	NA	NA	NA	NA	NA	NA	NA	NA	NA	NA	4.46116	NA	NA	NA	NA	NA	NA
P07900	3.03343	4.92768	5.31018	7.88024	NA	3.36719	3.42165	4.67786	5.06823	7.8594	NA	2.80375	NA	4.2882	4.85458	7.01264	NA	3.39878	NA	3.81973	4.59102	6.19095	NA	NA	NA	4.98406	5.25079	7.43899	NA	3.4988	NA	4.78198	4.84313	6.94248	NA	3.33323	NA	5.39582	4.97514	7.23027	3.09755	3.32848	NA	4.40983	4.26076	6.63895	NA	NA	NA
P07910	NA	NA	NA	2.86454	NA	NA	NA	4.28444	3.60105	3.41159	NA	3.21998	NA	NA	2.49733	NA	NA	NA	NA	2.88302	NA	NA	NA	NA	NA	NA	2.12099	NA	NA	NA	NA	NA	NA	NA	NA	NA	NA	2.81882	2.3737	3.45212	NA	NA	NA	4.99776	3.79871	3.92812	3.82418	3.85535	NA
P07942	NA	6.44559	4.17206	3.1158	NA	NA	NA	5.93999	4.19303	2.4454	NA	NA	NA	5.70727	3.9028	2.42662	NA	NA	NA	NA	NA	2.55025	NA	NA	NA	5.98619	3.76978	2.9908	NA	NA	NA	NA	NA	2.49667	NA	NA	NA	NA	4.73052	3.76356	NA	NA	NA	2.43826	NA	2.63055	NA	NA	NA
P07947	NA	4.0586	2.93591	3.63489	NA	3.25688	NA	3.52502	3.10422	3.65141	NA	3.16398	NA	3.3869	3.61607	3.23397	NA	2.74409	NA	3.01814	2.99199	NA	NA	2.60751	NA	3.82106	3.19642	3.94527	NA	NA	NA	3.74646	3.04871	3.7065	NA	3.27278	NA	4.58861	3.69629	3.83109	NA	3.41808	NA	3.00996	2.96053	3.2594	NA	2.56823	NA
P07948	NA	5.79731	4.04776	5.29503	3.11495	4.67212	NA	5.65655	4.26357	3.95327	3.37775	3.86103	NA	5.00446	3.84659	3.64856	NA	3.56164	NA	4.09026	3.32433	2.65718	NA	NA	NA	5.48342	3.99392	4.92346	NA	4.79121	NA	5.25506	3.74468	3.82233	NA	3.80962	NA	6.0339	4.23017	4.02772	2.79227	4.24496	NA	4.77975	3.85822	4.18383	NA	3.09214	NA
P07951	NA	7.75388	6.03189	6.26147	4.27712	6.98456	NA	8.25519	6.55499	7.1315	NA	6.61779	NA	7.84885	6.65588	7.13183	NA	5.64125	NA	6.74924	5.66577	5.63818	NA	3.56581	NA	7.71212	6.08786	7.63871	5.14576	7.05843	NA	7.85905	6.63788	7.17711	4.5725	5.70287	NA	8.24427	6.63249	7.28778	5.90626	6.36387	NA	7.53044	5.59422	6.21874	4.19863	4.37739	NA
P07954	NA	3.76692	2.89069	3.1955	NA	3.16661	NA	2.47722	2.58921	NA	NA	NA	NA	3.4336	2.317	2.23029	NA	NA	NA	2.37724	NA	NA	NA	NA	NA	3.83623	2.89865	2.33004	NA	2.47221	NA	3.38357	2.57934	NA	NA	2.52307	NA	3.24994	1.83204	2.7647	NA	2.9777	NA	2.47965	2.64322	2.27166	NA	NA	NA
P07988	NA	NA	NA	NA	NA	NA	NA	NA	NA	NA	NA	NA	NA	1.62847	NA	NA	NA	NA	NA	NA	NA	NA	NA	NA	4.53148	NA	NA	NA	NA	NA	5.01032	3.13058	NA	NA	NA	NA	5.40057	2.28699	NA	NA	NA	2.73746	NA	NA	NA	NA	NA	NA	4.05677
P07996	6.99236	11.4358	10.7612	10.7896	10.8959	9.60576	6.88557	10.6148	10.965	11.0231	10.2756	9.12932	5.89899	10.7081	10.5007	10.3733	9.97043	8.74202	4.10003	9.08519	8.66452	8.35381	7.72521	7.33645	6.56245	10.6511	10.5887	10.6742	9.91271	9.62537	6.37705	10.8232	10.9936	10.7362	9.95607	9.31232	7.4226	11.4863	11.7301	12.092	11.0012	9.87254	5.62075	10.2377	9.99998	10.0593	9.13477	8.41847	6.93218
P07998	NA	3.49567	NA	NA	3.92143	3.02882	NA	4.13319	NA	NA	3.8281	3.59388	NA	3.70582	NA	NA	3.72529	3.22499	NA	2.85365	NA	NA	3.2676	NA	NA	3.46453	NA	NA	NA	3.07794	NA	3.53443	NA	NA	3.61086	3.42236	NA	3.95484	NA	NA	3.91733	3.25186	NA	4.24325	NA	NA	3.89024	NA	NA
P08123	NA	NA	NA	NA	NA	NA	NA	NA	NA	NA	NA	NA	NA	NA	NA	NA	NA	NA	NA	NA	NA	NA	NA	NA	NA	NA	NA	NA	NA	NA	NA	NA	NA	NA	NA	NA	NA	NA	NA	NA	NA	NA	NA	NA	NA	NA	NA	NA	NA
P08133	NA	4.26	NA	NA	7.36958	8.765	NA	4.39894	3.42874	NA	7.74951	8.85017	NA	4.64961	3.49239	NA	7.47921	8.46389	NA	NA	NA	NA	6.50538	8.59923	NA	2.09056	3.24201	NA	6.77976	8.74935	NA	NA	NA	NA	6.75645	7.71726	NA	4.15844	NA	NA	8.21667	8.8421	NA	4.15486	NA	NA	6.9895	8.53815	NA
P08134	NA	4.8465	2.8062	NA	NA	NA	NA	4.7418	2.16446	NA	NA	NA	NA	4.62671	3.16216	NA	NA	NA	NA	4.18421	3.05909	NA	NA	NA	NA	4.68692	2.48614	NA	NA	NA	NA	3.26414	NA	NA	NA	NA	NA	4.98735	2.32312	NA	NA	NA	NA	4.48054	NA	NA	NA	NA	NA
P08185	10.0422	2.12959	NA	2.45945	NA	NA	9.55513	2.77937	NA	2.7582	NA	NA	8.95007	NA	NA	3.27184	NA	2.31111	8.42289	3.00935	NA	NA	NA	NA	10.0102	3.88366	2.20878	2.24345	NA	NA	8.70566	2.11997	NA	2.737	NA	NA	9.82701	2.09267	NA	2.77419	NA	2.76102	8.46129	2.62817	NA	2.48182	NA	NA	8.6493
P08195	3.86062	NA	NA	NA	NA	NA	3.88125	NA	NA	NA	NA	NA	3.10648	NA	NA	NA	NA	NA	3.66553	NA	NA	NA	NA	NA	4.1863	2.8403	NA	NA	NA	NA	3.9074	NA	NA	NA	NA	NA	NA	NA	NA	NA	NA	NA	3.46342	NA	NA	NA	NA	NA	3.96373
P08237	NA	NA	NA	NA	NA	3.1192	NA	NA	NA	NA	NA	2.89889	NA	NA	NA	NA	NA	NA	NA	NA	NA	NA	NA	NA	NA	NA	NA	NA	NA	NA	NA	NA	NA	NA	NA	NA	NA	NA	NA	NA	NA	NA	NA	NA	NA	NA	NA	NA	NA
P08238	4.60788	7.28139	7.50217	9.63771	3.67496	5.74069	7.81131	6.80971	7.21223	9.52046	3.62623	5.25387	4.01502	6.80394	7.21968	8.69789	NA	5.02122	3.57965	5.76156	6.42715	7.78053	NA	NA	4.31092	7.08556	7.4512	9.20837	3.62755	5.5951	3.72479	6.94723	6.9288	8.3723	3.62476	5.54477	3.99311	7.598	6.9472	8.95525	7.86898	5.62177	3.86609	6.30774	6.62292	8.43173	3.09315	4.59553	4.02584
P08240	NA	NA	NA	NA	NA	NA	NA	2.33522	NA	NA	NA	NA	NA	NA	NA	NA	NA	NA	NA	NA	NA	NA	NA	NA	NA	2.51556	NA	NA	NA	NA	NA	NA	NA	NA	NA	NA	NA	NA	NA	NA	NA	NA	NA	NA	NA	NA	NA	NA	NA
P08253	4.82419	NA	NA	3.16488	6.65302	NA	4.81489	2.47212	NA	4.09389	6.4321	NA	4.07908	NA	NA	NA	6.48984	2.95272	4.18132	2.77493	NA	3.62381	5.90365	NA	4.85408	NA	NA	3.72928	6.39531	4.1517	3.99968	NA	NA	2.97596	5.68816	NA	4.81167	1.79059	NA	3.76293	6.84997	NA	4.27948	NA	NA	3.48301	6.06652	NA	4.20976
P08254	NA	5.10728	NA	NA	5.76729	2.88331	NA	4.01174	NA	3.00778	4.93246	NA	NA	3.83767	NA	2.36258	3.71674	NA	NA	3.88601	NA	NA	4.85526	NA	NA	NA	NA	NA	NA	3.01165	NA	2.34492	NA	NA	4.03787	NA	NA	NA	NA	NA	3.37729	NA	NA	3.94521	NA	NA	NA	NA	NA
P08294	4.62547	NA	NA	5.29336	NA	NA	4.80566	NA	2.45715	5.83737	NA	NA	3.80272	NA	1.79643	5.51245	NA	NA	4.47103	NA	3.46617	5.92605	NA	NA	5.21932	NA	2.86825	6.75134	NA	NA	3.69183	NA	NA	4.91904	NA	NA	5.24735	NA	2.95076	6.11267	NA	NA	4.70498	NA	2.75182	5.71755	NA	NA	4.04319
P08311	NA	NA	NA	NA	NA	3.00759	NA	3.77277	NA	NA	NA	3.84075	NA	NA	NA	NA	NA	3.19333	NA	NA	NA	NA	NA	3.57239	NA	NA	NA	NA	NA	3.32039	NA	NA	NA	NA	NA	3.39378	NA	NA	NA	NA	NA	3.86881	NA	NA	NA	NA	NA	3.64477	NA
P08319	NA	5.13313	2.25445	NA	5.39216	5.65629	NA	5.79245	2.45021	NA	5.22722	6.17782	NA	5.85174	1.88757	NA	4.15649	6.35334	NA	4.89844	NA	NA	2.95868	5.14919	NA	4.05993	NA	NA	3.1497	3.92898	NA	5.7244	NA	NA	5.5308	6.66995	NA	4.62895	1.54155	NA	5.01499	5.59426	NA	5.01107	NA	NA	3.46621	5.42973	NA
P08493	NA	2.52455	3.32573	4.53766	4.8447	4.9275	NA	3.90655	2.31736	4.04524	4.78286	4.60935	NA	4.0257	3.81595	4.7707	4.47882	5.91126	NA	3.60029	3.06341	4.34145	4.24613	5.30341	NA	3.81369	3.02657	4.56074	4.88061	4.51565	NA	3.76465	NA	3.91213	4.46101	5.2164	NA	3.56944	3.27193	5.33769	4.73974	6.02561	NA	3.67127	NA	4.39569	4.18502	5.05235	NA
P08514	3.8983	10.9695	9.46357	10.1907	6.73282	9.25551	NA	10.4168	9.02371	9.37897	6.12148	8.52298	NA	10.2081	8.71197	8.82881	5.68994	7.86583	NA	8.74407	7.32069	7.85732	4.42333	6.77129	NA	10.4585	8.80073	9.27286	6.79594	8.57405	NA	10.2693	8.7327	9.06883	6.39528	8.68367	NA	10.8676	8.99495	9.32601	7.71873	8.57169	NA	9.51956	7.99756	8.34571	5.26974	7.58428	NA
P08519	3.90606	4.48965	2.17257	NA	5.00512	4.18442	4.45875	5.37867	2.83493	2.89202	4.83914	3.8574	4.10799	5.21425	2.1817	2.98433	4.86938	4.53711	3.8263	4.97421	NA	NA	4.25077	3.57626	3.97911	4.70747	1.63601	NA	4.85584	3.78328	7.58276	5.45094	3.61722	3.77302	4.87609	5.25348	4.37214	3.36683	1.88649	2.95462	4.73763	4.72952	4.28924	6.19685	4.30379	4.00281	4.92217	4.56409	7.85726
P08559	NA	2.20972	3.20476	NA	NA	2.3254	NA	NA	2.97901	NA	NA	NA	NA	NA	2.58085	NA	NA	NA	NA	NA	2.73571	NA	NA	NA	NA	NA	2.86416	3.0269	NA	NA	NA	NA	NA	NA	NA	4.61644	NA	1.80168	2.68792	2.69167	NA	NA	NA	NA	2.89611	NA	NA	NA	NA
P08567	5.7555	9.47189	7.38432	6.23667	9.44928	9.74022	5.17665	9.43121	7.08431	7.82054	8.60474	9.99143	4.23869	8.68175	6.68446	6.46778	8.27416	8.42957	3.23073	7.8791	5.94129	5.50597	6.25173	7.30201	5.01648	9.17821	6.96155	7.53784	8.52389	9.66796	4.11915	8.63558	6.8744	6.74112	7.51587	8.53021	4.41559	9.44864	7.37353	7.30729	8.59014	8.68519	3.87068	8.40249	6.59233	6.26915	7.20825	8.11465	3.96396
P08571	7.89	2.77686	4.20646	2.33378	6.99258	NA	7.3189	NA	4.70666	3.19744	6.49217	NA	7.11547	NA	3.46707	NA	6.75344	NA	6.61723	NA	4.60361	NA	6.17118	2.29607	7.67849	NA	4.66578	NA	6.58863	NA	6.83588	NA	3.50717	3.10034	6.88595	NA	7.89938	NA	4.37203	3.43254	7.57335	NA	7.01566	NA	4.80643	2.84916	6.91199	NA	6.84748
P08574	NA	4.3188	4.34563	4.09626	NA	2.91765	NA	3.77071	3.76821	2.95641	NA	NA	NA	4.25005	3.91915	3.53819	NA	NA	NA	3.19447	NA	2.9234	NA	NA	NA	4.51901	3.91197	3.99333	NA	NA	NA	NA	NA	3.51466	NA	3.68549	NA	2.47363	3.66716	NA	NA	3.28406	NA	3.89205	3.40326	3.27284	NA	NA	NA
P08575	NA	3.34335	1.91732	NA	NA	2.55261	NA	3.3418	2.94281	NA	NA	NA	NA	2.49627	2.53155	NA	NA	NA	NA	2.61697	NA	NA	NA	NA	NA	NA	2.58622	NA	NA	NA	NA	4.34357	3.44284	2.99754	NA	3.82267	NA	3.55732	2.85757	2.72236	NA	NA	NA	2.79596	2.49973	NA	NA	NA	NA
P08603	12.2783	9.11387	5.76591	6.75737	13.5889	13.2021	12.0127	9.62131	5.84469	6.12605	13.3619	13.3625	11.5495	8.96668	5.96206	6.55024	12.8077	12.6894	10.1448	8.78771	5.6289	5.60429	11.3538	11.9859	11.6227	9.2241	5.69365	5.95834	13.0955	13.2979	11.4784	8.62156	5.1697	5.60983	12.6129	12.8083	11.8199	8.77697	5.42607	5.58238	13.2257	12.991	10.6866	8.79112	5.70358	5.84434	12.1107	12.231	10.4983
P08637	5.73634	NA	NA	NA	NA	NA	4.01952	NA	NA	NA	NA	NA	4.16812	NA	NA	NA	NA	NA	3.78788	NA	NA	NA	NA	NA	4.46536	NA	NA	NA	NA	NA	5.03583	NA	NA	NA	NA	NA	4.36512	NA	NA	NA	NA	NA	3.87712	NA	NA	NA	NA	NA	4.38372
P08648	NA	2.22493	2.56908	2.36784	NA	NA	NA	2.13827	1.57913	NA	NA	NA	NA	NA	2.41884	NA	NA	NA	NA	NA	NA	NA	NA	NA	NA	2.34349	NA	2.5769	NA	NA	NA	2.43272	NA	3.33327	NA	NA	NA	2.6382	NA	3.0583	NA	NA	NA	NA	NA	2.78265	NA	NA	NA
P08670	NA	6.94454	2.41892	4.62018	NA	NA	NA	4.02184	3.73065	7.94525	4.10575	3.82114	NA	6.3207	5.83266	3.72931	NA	NA	NA	NA	NA	2.52374	NA	NA	NA	6.80658	1.43728	7.87003	NA	NA	NA	2.35782	5.54455	3.78758	NA	5.41345	NA	3.01507	2.67622	4.65699	NA	NA	NA	3.07569	4.69849	6.63526	3.12709	2.7499	NA
P08697	11.4415	8.17401	3.73328	5.9607	9.37475	3.01849	11.1982	8.75574	3.61235	5.54353	8.96027	4.16919	11.0414	8.45098	3.8562	5.8897	9.13059	4.77294	9.88051	7.72065	2.53124	5.34413	7.86455	5.22101	11.2826	8.39732	4.01061	5.49235	9.0151	3.23333	10.7965	7.60696	2.79973	5.39064	8.83324	2.65085	11.4784	9.3702	3.60897	5.39645	9.48852	4.32363	10.2468	7.94525	3.47923	5.59096	8.52894	4.80574	10.3202
P08709	5.17431	NA	5.67005	8.62935	6.94896	2.16778	5.20335	2.01836	4.9423	9.16434	6.66226	2.6002	4.8439	NA	5.88117	8.70258	6.99476	2.93227	4.31901	2.65633	5.90115	8.33892	5.75518	NA	5.21862	NA	5.28845	9.26278	6.51181	NA	4.40965	NA	5.59528	8.49086	6.18231	NA	5.03978	NA	4.97853	9.07598	6.97376	2.59392	4.88781	2.27844	5.40535	8.75523	6.50773	2.6358	4.69356
P08754	NA	2.77525	2.09233	NA	NA	NA	NA	NA	NA	NA	NA	NA	NA	2.19707	NA	NA	NA	NA	NA	2.48069	NA	NA	NA	NA	NA	2.32993	1.98231	NA	NA	NA	NA	2.42364	NA	NA	NA	NA	NA	1.8916	NA	NA	NA	NA	NA	NA	NA	NA	NA	NA	NA
P08758	NA	5.11631	3.81277	5.4751	NA	3.14647	NA	4.71073	4.20961	5.28315	NA	2.60272	NA	5.26032	4.11062	5.17816	NA	3.01061	NA	3.64116	NA	4.25731	NA	NA	NA	5.84434	4.6113	5.57074	NA	3.88656	NA	4.85877	3.83751	5.05142	NA	3.25241	NA	5.47794	3.50962	4.8761	NA	2.83493	NA	3.37637	2.79332	NA	NA	NA	NA
P08779	NA	NA	NA	NA	NA	NA	NA	NA	NA	NA	NA	NA	NA	NA	NA	NA	NA	3.02719	NA	NA	NA	NA	NA	NA	NA	NA	NA	NA	NA	NA	NA	NA	NA	NA	NA	NA	NA	NA	2.10165	NA	NA	2.60517	NA	NA	NA	NA	NA	NA	NA
P08833	NA	NA	2.9738	4.79177	NA	NA	NA	NA	1.96161	3.96527	NA	NA	NA	NA	3.43735	4.77687	NA	NA	NA	NA	NA	3.14657	NA	NA	NA	NA	3.16011	5.55123	NA	NA	NA	NA	4.3539	5.24059	NA	NA	NA	NA	1.75933	5.49396	NA	NA	NA	NA	3.28432	5.38479	NA	NA	NA
P08887	NA	NA	NA	NA	NA	NA	NA	NA	NA	NA	NA	NA	NA	NA	NA	NA	NA	NA	NA	NA	NA	NA	NA	NA	NA	NA	NA	NA	NA	NA	NA	NA	NA	NA	NA	NA	NA	NA	NA	NA	NA	2.57588	NA	NA	NA	NA	NA	NA	NA
P08962	NA	4.59355	3.61108	3.73769	NA	3.24362	NA	4.18655	3.51854	3.61016	NA	2.77111	NA	4.63756	3.67037	3.69576	NA	3.01944	NA	3.04175	2.75401	NA	NA	NA	NA	3.98066	2.86292	3.3836	NA	NA	NA	4.48217	3.35336	3.31564	NA	2.88061	NA	4.58063	3.84914	3.83126	NA	3.24468	NA	4.11942	3.21258	3.5383	NA	2.86148	NA
P09104	NA	2.95785	2.83516	3.48745	NA	1.88305	NA	2.32122	2.33383	2.70069	NA	NA	NA	NA	NA	NA	NA	NA	NA	NA	2.57476	NA	NA	NA	NA	3.28867	2.87548	3.38181	NA	NA	NA	3.68932	2.68278	3.37143	NA	NA	NA	3.67756	3.08686	3.74466	NA	2.5071	NA	2.43057	NA	NA	NA	NA	NA
P09110	NA	3.10006	1.67787	NA	NA	2.68862	NA	3.68712	1.81744	NA	NA	NA	NA	2.82908	NA	NA	NA	2.60408	NA	3.01693	NA	NA	NA	NA	NA	2.85787	NA	NA	NA	2.76427	NA	2.65398	NA	NA	NA	2.89213	NA	2.77667	2.22609	NA	NA	NA	NA	NA	NA	NA	NA	NA	NA
P09172	7.1975	NA	NA	NA	NA	NA	5.11759	NA	1.23274	NA	NA	NA	5.77509	NA	NA	NA	NA	NA	5.31379	NA	NA	NA	NA	NA	7.96103	NA	NA	NA	NA	NA	6.45394	NA	NA	NA	NA	NA	6.45224	NA	1.80918	NA	NA	NA	6.99161	NA	NA	NA	NA	NA	4.84398
P09211	3.99895	5.18449	4.33663	4.31402	5.127	3.82804	4.07292	4.74714	4.09463	3.80782	4.73213	2.51796	NA	4.383	3.8968	3.7167	3.9189	2.44923	NA	3.65896	3.34583	3.37813	NA	2.3834	3.47448	5.1235	3.73506	3.88244	3.72725	3.55352	NA	4.67788	3.19558	3.69383	NA	3.28916	4.00038	6.25745	4.87563	4.72672	4.33919	4.53491	3.34904	4.04885	3.02536	3.58578	3.56942	NA	3.13995
P09382	NA	3.13256	2.62106	2.9806	7.14097	NA	NA	NA	1.76128	NA	7.34024	2.22843	NA	2.0396	2.27895	2.63782	6.55152	NA	NA	NA	NA	NA	6.4362	NA	NA	3.15994	NA	NA	6.14142	NA	NA	3.11256	NA	2.64091	7.09397	NA	NA	3.87193	2.30282	NA	6.99085	2.32102	NA	NA	NA	NA	6.99841	NA	NA
P09417	NA	NA	NA	NA	NA	NA	NA	NA	NA	NA	NA	NA	NA	NA	NA	NA	NA	3.62014	NA	NA	NA	NA	NA	NA	NA	NA	NA	NA	NA	NA	NA	NA	NA	NA	NA	3.46695	NA	NA	NA	NA	NA	NA	NA	NA	NA	NA	NA	NA	NA
P09429	NA	NA	NA	NA	NA	NA	NA	5.392	4.23711	3.72809	3.51939	4.30415	NA	NA	NA	NA	NA	NA	NA	NA	NA	NA	NA	NA	NA	NA	NA	NA	NA	NA	NA	NA	NA	NA	NA	NA	NA	NA	NA	NA	NA	NA	NA	4.91666	3.96919	3.2443	NA	3.25675	NA
P09466	NA	NA	NA	NA	NA	NA	NA	NA	NA	NA	NA	NA	NA	NA	1.50955	NA	NA	NA	NA	NA	NA	NA	NA	NA	NA	NA	NA	NA	NA	NA	NA	NA	NA	NA	NA	NA	NA	NA	NA	NA	NA	NA	NA	NA	NA	NA	NA	NA	NA
P09467	NA	NA	NA	NA	NA	NA	NA	NA	NA	NA	NA	NA	NA	NA	NA	NA	NA	NA	NA	NA	NA	NA	NA	NA	NA	NA	NA	NA	NA	NA	NA	NA	NA	NA	NA	NA	NA	NA	NA	NA	NA	NA	NA	NA	NA	NA	NA	NA	NA
P09486	NA	4.19506	4.60574	6.59225	NA	2.68913	NA	2.88896	4.31866	6.18179	NA	2.61331	NA	2.91212	3.94321	6.26878	NA	3.24999	NA	2.84995	3.01385	5.29909	NA	NA	NA	3.70069	4.44997	6.46501	3.41442	3.0121	NA	3.95851	3.89543	6.46831	NA	2.83545	3.7406	3.57513	3.86184	7.51688	3.78048	3.17296	NA	2.52852	NA	5.85475	NA	NA	3.37086
P09488	NA	NA	2.05156	2.79549	NA	3.28562	NA	NA	NA	NA	NA	NA	NA	NA	NA	NA	NA	NA	NA	2.43855	NA	NA	NA	2.32744	NA	2.5338	2.71016	2.61746	3.36997	2.93089	NA	NA	NA	NA	NA	NA	NA	4.57636	4.00899	3.32828	3.25939	3.89347	NA	NA	NA	NA	NA	NA	NA
P09488;Q03013	NA	NA	NA	NA	NA	NA	NA	NA	NA	NA	NA	NA	NA	NA	NA	NA	NA	NA	NA	NA	NA	NA	NA	NA	NA	NA	NA	NA	NA	NA	NA	NA	NA	NA	NA	NA	NA	NA	NA	NA	NA	NA	NA	NA	NA	NA	NA	NA	NA
P09493	3.66776	8.59106	6.24811	5.54871	4.98541	6.24451	NA	7.2597	6.25782	8.14473	3.93673	5.449	NA	7.92175	5.88673	6.18321	NA	5.20808	NA	6.79913	5.24393	4.64748	NA	4.99623	NA	7.51772	6.09598	7.47833	4.20412	5.74231	NA	7.87242	5.99049	5.90381	3.58155	6.54499	NA	8.39069	6.31585	6.4594	5.803	5.68977	NA	7.66598	5.58914	5.5847	3.57954	5.7687	NA
P09496	NA	5.40076	4.69685	4.74057	NA	4.00501	NA	4.8105	4.72932	4.48885	NA	3.20569	NA	4.91793	4.66179	4.9228	NA	3.19371	NA	4.10026	3.91953	NA	NA	2.69633	NA	5.2382	4.30231	4.65523	NA	3.48378	NA	4.96855	4.2047	4.32881	NA	3.94334	NA	5.13045	4.81639	4.52475	NA	4.00923	NA	4.75849	3.90285	3.55831	3.13605	3.09455	NA
P09525	NA	2.46772	NA	2.18466	NA	NA	NA	2.52755	1.18154	NA	NA	NA	NA	NA	1.08464	NA	NA	NA	NA	NA	NA	NA	NA	NA	NA	2.43422	1.5826	NA	NA	NA	NA	2.62148	NA	2.8477	NA	NA	NA	3.07808	NA	NA	NA	NA	NA	NA	NA	NA	NA	NA	NA
P09529	NA	3.10725	NA	NA	NA	4.74835	NA	2.70204	NA	NA	NA	4.10633	NA	3.13194	NA	NA	5.06759	3.42893	NA	3.41686	NA	NA	NA	3.50095	NA	NA	NA	NA	4.48691	3.12376	NA	2.55347	NA	NA	4.29419	NA	NA	2.20563	NA	NA	NA	4.47205	NA	3.8949	NA	NA	NA	4.45332	NA
P09543	NA	3.95087	2.30956	3.36389	NA	3.23538	NA	3.8427	2.34353	NA	NA	3.13701	NA	3.1087	1.5169	NA	NA	3.05942	NA	2.6944	NA	NA	NA	NA	NA	3.1353	1.76879	NA	NA	3.05003	NA	3.23311	2.60266	NA	NA	2.74215	NA	3.45308	2.35919	NA	NA	2.83503	NA	3.11466	NA	NA	NA	NA	NA
P09601	NA	NA	NA	NA	NA	NA	NA	NA	NA	NA	NA	NA	NA	NA	NA	NA	NA	NA	NA	NA	NA	NA	NA	NA	NA	NA	NA	NA	NA	NA	NA	NA	NA	NA	NA	NA	NA	NA	NA	NA	NA	NA	NA	NA	NA	NA	NA	NA	NA
P09603	NA	NA	4.60516	6.10464	NA	NA	NA	NA	5.02808	5.80933	3.63812	NA	NA	NA	2.32104	5.46836	NA	NA	NA	NA	4.57507	5.16598	3.16684	NA	NA	NA	5.08095	5.73495	NA	NA	NA	NA	NA	4.85409	4.05301	NA	NA	NA	2.74178	6.24462	3.44014	NA	NA	NA	3.0608	5.57895	3.54355	NA	NA
P09619	NA	NA	NA	NA	NA	NA	NA	NA	NA	NA	NA	NA	NA	NA	NA	2.30025	NA	NA	NA	NA	NA	NA	NA	NA	NA	NA	NA	NA	NA	NA	NA	NA	NA	NA	NA	NA	NA	NA	NA	2.92247	NA	NA	NA	NA	NA	NA	NA	NA	NA
P09622	NA	4.08524	3.30522	3.708	NA	3.37407	NA	3.60693	3.2901	2.79174	NA	2.87599	NA	3.58613	3.27768	4.99509	NA	2.45585	NA	2.73001	2.72711	1.84131	NA	NA	NA	3.63554	3.68545	2.46385	NA	NA	NA	3.13059	2.75633	2.90239	NA	2.50451	NA	3.60605	3.07503	2.90454	NA	2.43028	NA	3.38282	2.90305	2.85234	NA	NA	NA
P09651	NA	2.46748	NA	NA	3.4346	2.21523	NA	4.54588	NA	NA	3.91234	3.72966	NA	2.61934	NA	NA	NA	2.89092	NA	3.02112	NA	NA	NA	2.48853	NA	2.22823	NA	NA	NA	NA	NA	2.77113	NA	NA	NA	2.48255	NA	2.0349	NA	NA	NA	2.68429	NA	4.76427	NA	NA	3.63307	3.82529	NA
P09668	3.82949	3.36791	NA	NA	NA	NA	NA	3.04831	NA	NA	NA	NA	NA	4.37809	NA	NA	NA	NA	NA	3.90907	NA	NA	NA	NA	3.53424	3.46717	NA	NA	NA	NA	NA	3.26133	NA	NA	NA	NA	3.70911	3.97072	NA	NA	NA	NA	3.88547	3.75884	NA	NA	NA	NA	3.89536
P09681	NA	NA	NA	NA	4.01458	NA	NA	NA	NA	NA	NA	NA	NA	NA	NA	NA	NA	NA	NA	NA	NA	NA	2.88766	NA	NA	NA	NA	NA	NA	NA	NA	NA	NA	NA	3.36392	NA	NA	NA	NA	NA	3.02755	NA	NA	NA	NA	NA	NA	NA	NA
P09871	10.9762	4.54118	5.33524	13.2455	7.82676	4.81179	10.6018	4.91582	5.93002	12.6784	7.57734	5.17423	9.85366	4.99587	5.55382	12.3204	7.78982	5.19514	8.93413	4.22711	5.05237	11.5488	6.55916	3.51077	10.5387	4.7747	5.63744	12.9916	7.16707	3.56011	9.75369	4.67232	5.14316	12.297	7.17298	4.96203	10.298	5.37635	5.9961	12.5133	8.08883	4.9001	9.45496	4.96612	5.71862	11.5743	7.46847	5.15219	9.48526
P09960	3.34042	5.73473	NA	NA	NA	NA	3.58211	5.6546	NA	NA	NA	NA	3.21943	NA	NA	NA	NA	NA	3.31887	2.79618	NA	NA	NA	NA	NA	NA	NA	NA	3.13799	NA	3.60171	5.54751	NA	NA	NA	NA	3.75089	6.44056	NA	NA	NA	NA	3.16724	6.06976	NA	NA	4.40175	NA	NA
P09972	NA	4.73006	3.75804	NA	NA	3.79002	NA	3.35736	3.5538	NA	NA	3.31967	NA	4.67574	2.43777	NA	NA	3.29739	NA	4.05776	3.12068	NA	NA	NA	NA	4.40407	3.9772	NA	NA	3.40188	NA	5.23706	3.89897	NA	NA	3.68445	NA	5.43579	3.5817	NA	NA	3.16973	NA	4.12608	3.05911	NA	NA	NA	NA
P0C0L4	12.7544	11.4085	8.54124	12.0774	12.6789	12.1037	12.7226	11.1511	9.00791	12.1442	12.2197	12.5669	11.7096	11.3875	8.22902	11.4389	11.644	11.8069	10.6757	10.045	7.19757	10.4545	9.99478	10.4349	12.3515	10.9324	8.25481	11.9157	11.8901	11.9924	11.9172	10.4351	7.97107	11.7521	11.3319	11.8884	12.3908	11.0334	8.45083	11.5869	11.9406	11.9221	11.4767	10.5714	8.09176	10.7058	11.0099	11.553	11.4029
P0C0L5	10.6948	5.67822	5.99292	10.0402	7.92893	6.74809	11.0929	6.12056	6.0715	10.3302	7.92546	7.02178	9.92392	5.85221	5.88768	9.72266	6.16564	5.57631	9.35241	5.28854	5.22086	9.06537	6.44298	5.53735	10.52	5.45035	5.47358	10.0528	7.30862	6.45079	10.3646	5.48065	5.99102	10.0242	7.26483	6.60564	10.6014	5.29242	5.42881	9.96254	7.19852	5.80082	10.1543	6.07578	5.49871	9.19796	7.40868	6.78154	9.89019
P0C7P3	NA	2.07732	4.03664	3.11442	NA	NA	NA	3.77378	3.3262	NA	NA	NA	NA	2.12273	2.21453	NA	NA	6.98516	NA	NA	NA	NA	NA	5.30759	NA	3.77367	3.24568	3.2802	NA	3.11957	NA	3.64603	NA	3.17667	NA	5.67743	NA	3.72725	2.30547	NA	NA	NA	NA	3.6397	3.09648	NA	NA	NA	NA
P0CG39	NA	2.97761	NA	NA	NA	NA	NA	NA	NA	NA	NA	NA	NA	NA	NA	NA	NA	NA	NA	NA	NA	NA	NA	NA	NA	NA	NA	NA	NA	NA	NA	3.18273	NA	NA	NA	NA	NA	4.09264	NA	NA	NA	NA	NA	NA	NA	NA	NA	NA	NA
P0CG47;P0CG48;P62979;P62987	4.61685	6.0583	4.37791	4.89949	6.42973	5.53411	5.43355	6.12654	4.82618	5.30414	6.60971	5.70164	4.00622	5.93333	4.57019	4.49569	5.79578	5.22034	3.77077	5.03186	4.01393	3.79497	4.47993	4.48468	4.80127	5.66923	4.23304	4.58796	5.75009	4.82574	4.37467	6.00625	4.38574	4.524	5.77049	5.62628	4.56615	6.44175	5.02016	4.95122	6.12256	5.36826	3.83488	5.79267	3.98441	4.02421	5.55341	5.02895	4.40174
P0DJI8	5.57371	4.18343	NA	5.89602	10.3517	6.06781	NA	2.45255	NA	5.26799	8.95116	6.13081	4.38895	5.96087	2.98123	7.4562	11.2732	8.30561	NA	4.11305	NA	5.55489	8.22747	6.12244	3.4796	4.11142	NA	5.84483	9.26129	7.15754	NA	4.46783	3.06997	6.17484	9.46146	7.44622	NA	4.12529	NA	6.54997	10.5481	7.43118	NA	4.38774	2.51173	6.68514	9.52161	7.18943	3.32462
P0DJI9	2.99037	NA	NA	NA	NA	2.19004	NA	NA	NA	NA	NA	NA	NA	NA	NA	NA	NA	3.24221	NA	NA	NA	NA	NA	NA	NA	NA	NA	NA	NA	NA	NA	NA	NA	NA	NA	2.90476	NA	NA	NA	NA	NA	NA	NA	NA	NA	NA	NA	2.91516	NA
P0DMM9;P0DMN0	NA	2.91447	2.84866	2.84369	3.57208	2.77807	NA	2.61006	2.34678	2.83298	NA	2.89688	NA	2.89559	2.31735	2.81401	NA	NA	NA	NA	2.49313	NA	NA	NA	NA	2.98921	2.47883	3.08774	NA	NA	NA	3.69952	3.37718	2.92054	NA	2.8102	NA	4.09976	3.17754	2.94646	3.40643	3.08851	NA	2.90914	2.79335	NA	3.49279	NA	NA
P0DMV8;P0DMV9	3.6811	7.10411	6.01052	6.03247	4.93823	6.17577	3.8312	6.78875	5.68659	5.79324	5.30523	6.16108	NA	6.60747	5.68779	5.62703	4.28635	5.93633	NA	5.80981	4.86988	4.97822	3.49339	5.31646	5.71353	7.05707	5.72326	5.9583	4.25529	5.82429	3.42086	6.69582	5.5623	6.00585	4.06002	6.06298	NA	7.42026	6.21085	6.15606	5.29028	6.31602	3.18199	6.22533	5.13128	5.2214	3.74228	5.71294	NA
P0DOX2	7.05827	7.40255	8.3741	8.45236	8.66633	8.17794	3.45765	7.26496	7.03059	7.70934	8.26447	6.05209	NA	7.15758	7.77401	7.97127	8.15978	7.87304	NA	6.18671	6.61317	5.27582	6.17411	5.62592	3.66965	7.58714	7.8773	7.64151	7.81527	6.94417	4.26114	6.66479	7.08588	6.49309	7.36236	6.9159	3.54899	5.60038	7.26735	6.992	8.22202	6.62503	NA	5.95448	5.87408	6.53104	6.62468	5.81911	5.06238
P0DOX3	3.46971	4.12338	1.93803	3.1295	8.65612	4.54162	4.49532	5.81473	3.41847	NA	8.93663	3.43621	NA	4.11129	1.67698	NA	7.77481	NA	NA	3.71333	NA	NA	5.7965	NA	NA	3.28621	2.65255	NA	6.67073	3.32724	3.76616	3.92882	NA	2.18699	7.76914	2.75968	NA	2.25077	NA	NA	8.53788	NA	NA	3.22892	NA	NA	6.68528	NA	NA
P0DOX5	NA	12.1836	10.8153	11.7321	14.3772	11.8288	NA	11.53	10.6745	11.0995	14.0948	11.5231	NA	11.9151	9.94168	11.368	13.3573	11.6352	NA	10.9208	10.0214	9.79502	12.0681	10.7255	NA	11.5831	10.9746	11.1539	13.9424	11.8875	NA	11.1998	9.78859	10.8034	13.6207	11.3848	NA	10.9754	10.1852	10.3997	13.5834	11.5446	NA	10.9134	9.51935	9.88691	12.5684	10.2377	NA
P0DOX6	6.23202	9.38995	8.41189	8.74665	8.65291	8.57966	7.03867	9.71359	8.87571	9.64359	8.87033	8.23118	5.49235	11.2006	8.99894	9.14277	9.67637	9.65638	4.52697	8.34839	8.02037	9.04564	7.04875	7.60584	6.93682	9.57718	8.19695	9.59016	9.09294	8.76959	5.31915	8.10584	10.6262	11.13	7.40746	7.332	5.1061	10.8283	9.79474	10.0528	9.63702	10.7042	5.6462	8.4033	7.38896	8.28722	7.27858	7.3918	3.6063
P0DOX7	4.90287	10.7939	9.05714	9.96773	13.4582	9.9588	4.10675	10.5384	8.50099	8.86939	13.1857	9.3907	3.5959	10.8038	8.87007	9.40477	12.4973	9.82328	3.36986	9.78391	8.38257	8.20115	11.1436	8.27253	3.73541	10.558	9.52527	8.99089	13.0483	9.82026	3.5661	10.0034	7.67429	8.70594	12.7153	9.31336	3.38315	8.90868	8.19618	7.98602	13.0304	9.38531	3.3797	9.60615	8.01591	7.87363	11.7664	8.31147	NA
P0DOX8	5.18764	10.3314	9.3169	9.47775	13.6592	9.08461	5.08931	10.0371	9.24577	9.02458	13.3141	8.43884	3.99784	10.4181	8.27433	9.17991	13.1402	9.5526	3.61813	9.83676	7.66595	7.60939	11.4533	8.58251	4.31231	9.79525	9.4723	9.10456	12.8353	7.89002	4.40978	9.11537	9.1048	9.57653	12.7449	8.18092	4.28209	10.2448	8.87276	8.83512	13.3433	10.1215	4.11073	9.28641	7.10499	7.81378	11.9011	7.19836	NA
P0DOY2;P0DOY3	5.8204	10.2107	9.35834	10.0653	12.7352	9.58624	5.04931	9.60633	9.04084	9.21323	12.8475	8.89583	4.48913	9.73022	7.79063	9.3522	12.2448	9.76107	4.19222	9.19125	7.85411	8.08385	11.1577	9.51667	4.80392	9.2543	8.83095	9.23076	11.9978	8.40077	4.8375	8.54782	9.30823	10.98	11.814	8.90696	4.90866	8.55234	8.87381	9.51845	12.7224	10.3451	4.78706	8.85965	7.21309	8.18093	10.7726	7.78841	3.24049
P0DP01	NA	2.8195	NA	NA	4.97757	NA	NA	NA	NA	NA	4.12607	NA	NA	3.29307	2.37978	2.46328	4.76247	2.65893	NA	NA	NA	NA	4.01357	NA	NA	1.88729	NA	NA	3.98255	NA	NA	NA	NA	NA	5.47523	NA	NA	NA	NA	NA	5.65563	NA	NA	NA	NA	NA	NA	NA	NA
P0DP08	NA	NA	NA	NA	NA	NA	NA	NA	NA	NA	6.22616	NA	NA	NA	NA	NA	NA	NA	NA	NA	NA	NA	NA	NA	NA	NA	NA	NA	6.47489	NA	NA	NA	NA	NA	5.20726	NA	NA	NA	NA	NA	NA	NA	NA	NA	NA	NA	NA	NA	NA
P0DP23;P0DP24;P0DP25	6.02744	7.75447	6.67061	10.8174	3.24975	6.18286	5.54361	7.43318	6.58156	10.7502	3.42068	5.69166	4.70789	7.06665	6.13975	9.58423	NA	4.88844	3.55155	6.09313	5.64705	8.38948	NA	4.23357	5.41944	7.70768	6.38026	10.1189	4.03938	6.0442	4.17015	7.32117	6.15735	9.31539	3.71164	6.0685	4.73453	8.29425	6.8997	10.0705	5.36187	6.4724	3.96441	6.67045	5.49236	9.17562	2.75872	4.7714	4.30579
P10124	3.80089	6.25669	6.57062	6.93808	7.64269	6.41012	3.96269	5.69924	6.90331	6.74295	6.57366	5.80102	3.60932	5.89169	6.92112	6.68734	6.36633	5.12376	NA	5.03699	5.53949	5.33425	4.97582	4.41941	3.70075	6.09465	6.56865	6.61347	6.65027	6.01007	4.27781	5.74771	7.21442	7.09056	6.3852	5.59288	4.76651	5.37656	8.12575	8.17026	7.13969	5.38208	NA	5.3265	6.07642	6.21721	5.78226	4.71161	4.33207
P10301	NA	3.647	2.52871	NA	NA	2.19153	NA	2.91975	2.57099	NA	NA	NA	NA	2.99773	1.90619	NA	NA	NA	NA	2.90202	NA	NA	NA	NA	NA	2.53482	2.48474	NA	NA	NA	NA	3.3625	NA	NA	NA	2.3458	NA	3.87812	1.83691	3.14244	NA	NA	NA	3.04932	NA	NA	NA	NA	NA
P10314;P30459	NA	NA	NA	NA	3.00189	NA	NA	NA	NA	NA	NA	NA	NA	NA	NA	NA	NA	NA	NA	NA	NA	NA	NA	NA	NA	NA	NA	NA	NA	NA	NA	NA	NA	NA	NA	NA	NA	NA	NA	NA	NA	NA	NA	NA	NA	NA	NA	NA	NA
P10412;P16402;P16403	NA	2.23707	NA	NA	NA	NA	NA	7.05246	4.72154	4.02275	3.58081	6.67642	NA	NA	NA	NA	NA	NA	NA	3.08876	NA	NA	NA	NA	NA	2.36286	NA	NA	NA	NA	NA	2.65683	NA	NA	NA	3.10848	NA	2.06011	NA	3.49514	NA	NA	NA	5.85395	NA	2.87586	NA	5.5352	NA
P10451	NA	NA	5.31708	4.5711	NA	NA	NA	NA	6.07346	5.58083	NA	NA	NA	2.41433	5.52564	5.32646	NA	NA	NA	NA	5.61491	5.9159	NA	NA	NA	NA	5.56804	6.02413	NA	NA	NA	NA	3.97099	4.88777	NA	NA	3.54402	NA	6.56067	6.69172	NA	NA	NA	NA	5.29358	5.94428	3.4108	NA	NA
P10515	NA	2.80401	1.87711	NA	NA	NA	NA	2.98781	1.40325	NA	NA	NA	NA	2.77566	2.27065	NA	NA	NA	NA	NA	NA	NA	NA	NA	NA	3.09661	1.42152	NA	NA	NA	NA	NA	NA	NA	NA	NA	NA	2.41643	2.08867	NA	NA	NA	NA	2.8302	NA	NA	NA	NA	NA
P10586	3.42127	NA	NA	NA	NA	NA	4.03768	NA	NA	NA	NA	NA	3.85109	NA	NA	NA	NA	NA	NA	NA	NA	NA	NA	NA	3.76144	NA	NA	NA	NA	NA	NA	NA	NA	NA	NA	NA	3.69272	NA	NA	NA	NA	NA	3.62622	NA	NA	NA	NA	NA	NA
P10599	4.65952	5.75322	4.82072	5.5552	4.2398	4.93167	4.58706	5.14019	4.48939	4.53205	4.4679	4.0646	4.01915	4.90814	4.30306	4.66485	3.75758	3.72131	3.28327	4.19438	3.88205	4.29064	3.61479	3.0472	4.1567	5.53071	4.57146	4.78818	3.77973	4.56824	3.58913	5.79385	4.59214	5.10786	4.31153	5.02632	4.21708	6.15599	4.87001	5.06374	4.72309	5.11159	NA	4.49803	3.72896	4.0878	NA	3.60992	3.4499
P10606	NA	6.43113	4.02198	5.47963	NA	NA	NA	5.35741	4.51823	4.18008	NA	3.90795	NA	6.0245	3.80177	4.3034	NA	3.62167	NA	4.3235	3.73963	3.60077	NA	NA	NA	5.97581	4.84728	4.6381	NA	4.49598	NA	6.1695	4.5837	4.26079	NA	4.38625	NA	6.08685	4.22555	4.24342	NA	3.90968	NA	5.13334	4.31702	4.3429	NA	NA	NA
P10619	3.15344	3.90219	2.95454	2.78212	2.73106	3.20564	NA	3.51054	3.32895	3.07132	NA	3.17151	NA	4.22085	3.4419	3.28851	NA	3.23279	NA	3.2061	2.98077	2.18091	NA	2.82134	NA	4.44052	3.49071	3.24657	NA	3.62431	NA	4.11792	4.1279	3.01599	3.57205	3.25155	NA	4.06276	3.19993	2.74734	NA	3.12961	NA	3.47697	3.02062	2.65227	2.91285	2.53257	NA
P10643	10.952	4.48091	1.96822	4.75528	10.9915	6.29497	10.1581	4.07531	NA	NA	9.76152	5.40369	9.35824	3.56443	1.52575	3.86453	9.91276	5.22844	8.12438	2.88224	NA	2.37558	8.05048	5.05749	9.9847	3.0998	1.8988	2.59757	9.72397	5.50237	9.8037	3.48495	NA	2.9865	9.75702	5.39848	10.0276	1.7318	NA	NA	10.5341	5.65415	8.9443	3.94686	2.34498	2.82982	9.16389	5.79561	9.04424
P10644	NA	5.76175	4.44172	5.28931	NA	4.8232	NA	5.08241	4.1442	4.12032	NA	4.10719	NA	4.89686	4.02138	4.25466	NA	3.6489	NA	4.33906	2.72458	3.72306	NA	3.31553	NA	5.59595	4.28856	4.45451	2.92033	4.28375	NA	5.61815	4.23423	4.51022	NA	4.66232	NA	6.16046	4.74583	4.90072	3.06345	4.82422	NA	4.47508	3.67932	3.58847	3.07256	3.54828	NA
P10645	NA	NA	2.866	5.73143	5.30121	NA	NA	NA	3.33906	7.65424	5.34833	NA	NA	NA	2.57766	5.60739	4.42188	NA	5.89063	NA	3.81694	5.90922	4.25802	NA	NA	NA	2.0113	6.16115	4.58958	NA	NA	NA	3.88046	5.98367	4.86144	NA	NA	NA	1.7448	6.08457	4.19027	3.27241	3.03705	2.36228	5.43519	9.26887	7.38035	3.48587	NA
P10646	NA	6.52698	2.7094	NA	6.44665	6.11127	NA	6.48926	NA	NA	3.9165	5.8347	NA	6.43866	NA	NA	NA	5.62821	NA	6.37453	NA	NA	3.72079	5.71982	NA	6.53342	2.13691	NA	6.64695	5.95765	NA	6.63635	NA	NA	NA	6.58951	NA	7.32038	3.52191	NA	4.21573	6.87035	NA	6.83168	NA	NA	NA	6.08413	NA
P10720	4.97625	9.99563	8.11982	8.33623	9.62247	8.16352	4.88039	9.7663	7.56719	7.69463	8.94302	9.65483	4.18135	9.80364	7.49232	7.28061	9.20675	7.77283	NA	7.95177	6.18531	6.16602	6.4849	6.66619	4.12302	9.57514	7.16983	7.52516	8.83551	8.79269	3.49019	9.28936	7.41044	7.57017	8.81199	8.3246	5.12186	10.7664	7.91946	7.53817	10.1707	9.30339	NA	8.87506	6.67936	6.91249	7.81754	7.75289	5.18843
P10721	5.06761	NA	NA	NA	NA	NA	4.80427	NA	NA	NA	NA	NA	NA	NA	NA	NA	NA	NA	4.81557	NA	NA	NA	NA	NA	5.14427	NA	NA	NA	NA	NA	NA	NA	NA	NA	NA	NA	4.63196	NA	NA	NA	NA	NA	3.39993	NA	NA	NA	NA	NA	3.62499
P10768	NA	NA	1.77698	NA	NA	NA	NA	NA	1.89199	NA	NA	NA	NA	NA	NA	NA	NA	NA	NA	NA	NA	NA	NA	NA	NA	NA	NA	NA	NA	NA	NA	3.2897	NA	NA	NA	NA	NA	3.35596	NA	NA	NA	NA	NA	NA	NA	NA	NA	NA	NA
P10809	NA	7.27013	5.67901	6.9657	3.04328	6.02727	NA	6.94261	5.53226	6.32602	3.39999	5.4746	NA	7.04658	5.39004	6.02418	NA	4.80196	NA	5.68767	4.54203	5.00988	NA	3.96943	NA	7.13005	5.57231	6.27438	3.78051	5.59161	NA	6.94628	5.25647	6.13687	3.13882	5.85536	NA	6.86964	5.40589	6.16167	4.35486	5.47611	NA	6.58772	5.00724	5.74277	NA	4.71593	NA
P10909	11.9101	9.8739	9.17991	9.63721	13.1021	10.4947	11.8332	9.75053	9.40954	11.251	12.5697	10.4476	11.2029	9.65774	9.22206	10.2279	12.2104	10.287	10.1835	8.83014	8.38706	9.58337	11.2688	9.77529	11.7844	9.43177	8.95758	10.9576	12.4909	9.74449	10.9994	9.3995	9.21273	10.2461	12.3493	10.7062	11.6548	10.8631	10.2992	11.3173	12.7629	10.9451	10.5256	9.3311	8.86339	10.0088	11.7952	10.1712	10.7447
P10916	NA	NA	NA	NA	NA	NA	NA	NA	NA	NA	NA	NA	NA	NA	NA	NA	NA	NA	NA	NA	NA	NA	NA	NA	NA	NA	NA	NA	NA	NA	NA	NA	NA	NA	NA	NA	NA	NA	NA	NA	NA	NA	NA	NA	NA	3.0318	3.05718	NA	NA
P11021	5.26832	6.85962	6.2513	6.87686	5.58739	5.81516	4.78765	6.76685	6.05974	6.56863	5.50011	5.63095	4.64432	6.61921	5.71405	6.13401	5.6967	5.11422	4.06663	5.78595	4.91877	5.85775	4.36715	4.37478	4.7243	6.6812	5.99527	6.87793	5.07113	5.28023	4.6267	6.58282	5.96526	6.77588	5.08577	5.7466	4.83838	6.96701	6.04672	6.19193	5.98195	5.53523	4.18955	6.22049	5.33188	5.93245	5.03165	4.82142	4.13091
P11047	NA	NA	1.70704	4.24146	NA	NA	2.6791	NA	2.23476	4.12685	NA	NA	NA	NA	2.07982	3.78224	NA	NA	NA	NA	2.50135	3.95041	NA	NA	NA	NA	2.592	4.33859	NA	NA	NA	NA	2.53435	3.08111	NA	NA	NA	NA	2.93593	4.71892	NA	NA	NA	NA	NA	3.4631	NA	NA	NA
P11142	5.69153	8.12973	6.93558	7.53108	5.37056	7.22654	5.44343	7.80101	6.76771	6.79035	5.10737	7.00996	4.45789	7.68924	6.54924	6.5899	5.56089	6.49622	3.88052	6.6404	5.62235	5.90283	4.07857	5.81752	5.12442	7.99934	6.68327	7.10288	5.18597	7.00648	4.58665	7.78947	6.68491	6.80367	4.97063	7.08175	4.7562	8.4891	7.17383	6.97017	5.73417	7.17188	4.29316	7.24322	6.01924	6.04964	4.70477	6.38886	4.41071
P11150	NA	NA	NA	NA	NA	NA	NA	NA	NA	NA	NA	NA	NA	NA	NA	NA	NA	2.55593	NA	NA	NA	NA	NA	3.47993	NA	NA	NA	NA	NA	NA	NA	NA	NA	NA	NA	NA	NA	NA	NA	NA	NA	3.18738	NA	NA	NA	NA	NA	3.04932	NA
P11166	NA	4.98489	3.905	NA	NA	NA	NA	4.82377	5.19913	4.95924	NA	NA	NA	4.4927	3.97034	NA	NA	NA	NA	4.90436	4.41492	NA	NA	NA	NA	4.0948	3.461	3.72141	NA	NA	NA	5.40185	4.42217	3.43027	3.85407	NA	NA	5.09492	3.53621	NA	NA	NA	NA	5.44914	4.56212	3.83972	NA	NA	NA
P11169	NA	8.90055	8.15276	7.54545	5.83156	8.04618	NA	8.51366	7.83964	7.72069	NA	7.34946	NA	8.48759	7.80602	7.30593	4.50759	6.98948	NA	7.21901	6.49551	5.96077	4.1241	6.08793	NA	8.81564	7.81093	8.00244	6.16315	7.96842	NA	8.34387	7.66445	7.2382	4.51872	7.79152	NA	8.5372	7.6203	7.26395	6.55642	7.15533	NA	7.97964	6.97979	6.53897	4.17965	6.53563	NA
P11171	NA	6.15221	4.94829	4.412	NA	4.97752	NA	5.53109	4.67339	2.63316	NA	4.5144	NA	5.43204	4.41245	5.19791	NA	NA	NA	3.43858	4.17135	3.70056	NA	NA	NA	5.36179	4.26475	5.56745	NA	4.50046	NA	5.79864	5.19503	4.44549	NA	4.55813	NA	6.08858	4.90928	4.82382	NA	4.52118	NA	4.96715	NA	4.05843	NA	3.81941	NA
P11172	NA	NA	NA	NA	NA	1.26795	NA	NA	NA	NA	NA	2.27445	NA	NA	NA	NA	NA	NA	NA	NA	NA	NA	NA	NA	NA	NA	NA	NA	NA	NA	NA	NA	NA	NA	NA	NA	NA	NA	NA	NA	NA	NA	NA	NA	NA	NA	NA	NA	NA
P11177	NA	4.42077	4.11605	5.92784	NA	3.84299	NA	4.33106	4.19791	6.12504	5.30516	3.05698	NA	3.56209	3.96415	6.78326	NA	NA	NA	3.20846	3.05964	6.6087	5.23906	NA	NA	4.00598	3.53476	5.78325	NA	3.45922	NA	3.99032	2.79793	6.18017	5.40788	2.92021	NA	3.91161	3.8037	6.13575	5.54901	3.24305	NA	3.948	3.58625	6.31612	5.12151	2.8858	NA
P11182	9.07077	NA	NA	6.3838	NA	NA	8.90834	NA	NA	NA	NA	NA	8.37939	NA	NA	NA	NA	NA	7.64586	NA	NA	NA	NA	NA	9.01511	NA	NA	NA	NA	NA	8.19165	NA	NA	NA	NA	NA	9.3088	NA	NA	NA	NA	NA	7.67097	NA	NA	NA	NA	NA	7.78514
P11216	NA	3.66265	3.81218	3.2218	NA	3.58101	NA	3.94459	3.95415	3.05518	3.03663	3.60743	NA	3.82574	4.11896	2.94314	NA	3.26019	NA	NA	3.06523	NA	NA	2.77768	NA	4.24601	4.40404	2.62268	NA	4.0605	NA	3.39013	2.88639	2.86999	3.12948	4.15593	NA	4.68634	4.40551	5.69287	NA	4.48979	3.1703	3.29774	3.49937	2.77373	NA	3.51787	NA
P11217	NA	4.96623	NA	5.8763	NA	NA	NA	4.34265	NA	3.23675	NA	NA	NA	5.11742	NA	3.70316	NA	NA	NA	3.49062	NA	NA	NA	NA	NA	5.38341	NA	8.02738	3.77284	NA	NA	4.87703	NA	3.98153	3.18539	NA	NA	5.46293	2.01619	7.27956	NA	NA	NA	4.3182	NA	6.32695	NA	NA	NA
P11226	5.97859	NA	4.73239	NA	5.52174	NA	7.56628	3.29408	4.87853	4.88433	6.60825	3.74883	4.52977	NA	NA	4.48616	5.16715	NA	5.90718	3.32268	4.05002	3.58429	4.92235	4.39215	7.26939	NA	4.94983	4.37254	3.3696	4.27557	6.35443	NA	4.86247	3.17435	5.00897	3.05083	6.28778	NA	4.82049	3.45515	2.96269	4.46992	6.41126	2.51228	5.09816	4.38072	3.81591	5.65267	5.85411
P11233	NA	2.24976	1.49451	NA	NA	NA	NA	1.69516	NA	NA	NA	NA	NA	1.60552	NA	NA	NA	NA	NA	NA	NA	NA	NA	NA	NA	NA	1.65671	NA	NA	NA	NA	2.14106	NA	NA	NA	2.17663	NA	2.34964	NA	NA	NA	NA	NA	NA	NA	NA	NA	NA	NA
P11234	NA	6.99823	4.99397	6.06149	5.53815	7.08942	NA	6.51972	4.84098	5.32683	5.21453	6.73061	NA	6.03958	4.55934	5.33546	4.23564	6.07854	NA	5.24103	4.25256	4.85141	NA	4.99852	NA	6.53013	4.66418	5.34821	4.91993	6.45843	NA	6.29917	3.98054	5.26328	4.57586	6.08029	NA	7.34695	5.34848	5.86435	4.82574	6.52541	NA	5.87603	4.56587	4.91933	4.25896	5.91783	NA
P11274	10.8457	NA	NA	NA	NA	NA	8.25191	NA	NA	NA	NA	NA	9.91578	NA	NA	NA	NA	NA	7.02181	NA	NA	NA	NA	NA	8.71267	NA	NA	NA	NA	NA	NA	NA	NA	NA	NA	NA	9.28588	NA	NA	NA	NA	NA	7.41842	NA	NA	NA	NA	NA	8.11957
P11277	NA	4.96688	4.56036	4.65542	NA	3.10439	NA	4.72932	5.07251	4.98065	5.01107	2.68571	NA	4.5438	5.76128	4.75295	5.84437	2.69515	NA	4.5553	6.08756	3.75681	NA	NA	NA	4.45796	5.09793	4.74846	NA	2.64041	NA	5.48622	4.32709	4.6808	2.82138	2.53078	NA	4.87743	6.18556	4.16235	6.53989	2.5441	NA	5.10394	4.38785	4.30374	NA	2.70337	NA
P11279	5.67163	5.37203	4.12185	2.84315	NA	4.75593	3.50925	5.33821	4.09885	3.85586	NA	3.47763	4.10784	5.64414	4.29664	3.98003	NA	2.62223	4.87839	4.51246	3.36051	2.38835	NA	NA	NA	5.87016	4.11308	4.46357	NA	4.45679	3.54712	5.36314	3.86708	2.37545	NA	4.46082	4.29733	5.90284	4.31554	4.23035	NA	4.50317	3.60951	5.03969	3.49893	3.84225	NA	3.61552	4.85663
P11310	NA	3.6857	3.35041	2.57942	NA	3.32264	NA	3.55215	2.96676	NA	NA	2.92583	NA	3.28665	3.0721	NA	NA	NA	NA	3.41361	2.90211	NA	NA	2.84285	NA	4.60819	3.07473	NA	NA	NA	NA	4.66747	3.52908	2.47068	NA	3.22457	NA	4.48413	3.00474	NA	NA	3.24505	NA	NA	NA	NA	NA	NA	NA
P11362	3.10976	NA	NA	6.56521	NA	NA	NA	NA	1.88157	6.24998	NA	NA	NA	NA	5.0966	5.89438	NA	NA	NA	NA	3.36583	6.58031	NA	NA	NA	NA	4.75905	6.72314	NA	NA	NA	NA	NA	6.23932	NA	NA	3.52698	NA	NA	6.20471	NA	NA	3.4434	NA	NA	6.26321	NA	NA	2.85838
P11413	3.01597	5.91948	4.92138	4.53201	5.2149	6.42086	NA	5.20267	4.39424	3.85172	4.62595	5.35346	NA	4.54302	3.94608	3.66972	3.82393	5.27131	NA	4.36731	3.50661	3.25992	NA	3.28459	NA	5.35128	4.38086	4.02156	3.55755	5.56536	NA	5.51201	4.29105	4.2608	NA	5.75079	NA	5.82907	4.44615	4.39188	3.48875	5.6474	NA	4.57377	3.69774	3.71406	NA	4.39335	NA
P11586	NA	3.77173	2.53759	3.57263	5.71029	4.98135	NA	4.49739	3.57119	NA	5.5315	5.26237	NA	3.11306	2.18271	NA	3.42493	4.1609	NA	2.68215	NA	2.52142	3.1632	3.66012	NA	3.46884	2.86566	3.36814	3.63265	4.1482	NA	3.54633	NA	2.12686	NA	4.41831	NA	4.84711	3.56571	3.79631	4.25072	4.33598	NA	3.57131	NA	2.55544	4.77968	4.15738	NA
P11597	NA	NA	1.24957	NA	NA	NA	NA	2.11995	1.45581	2.46097	3.4968	NA	NA	NA	1.5955	3.02073	3.09199	NA	3.50114	2.3066	NA	2.87289	3.01051	NA	4.58185	NA	1.71666	NA	NA	NA	NA	NA	NA	NA	NA	NA	NA	NA	NA	2.74679	NA	NA	NA	2.01434	3.09585	2.72476	3.1826	NA	NA
P11684	5.24546	NA	NA	NA	NA	NA	NA	NA	NA	NA	NA	NA	NA	NA	NA	NA	NA	NA	NA	NA	NA	NA	NA	NA	5.34967	NA	NA	NA	NA	NA	6.28916	NA	NA	NA	NA	NA	NA	NA	NA	NA	NA	NA	NA	NA	NA	NA	NA	NA	4.93889
P11717	3.61147	NA	NA	NA	NA	NA	3.3479	NA	NA	NA	NA	NA	NA	NA	NA	NA	NA	NA	3.08302	NA	NA	NA	NA	NA	3.65501	NA	NA	NA	NA	NA	3.55949	NA	NA	NA	NA	NA	3.54199	NA	NA	NA	NA	NA	3.51235	NA	NA	NA	NA	NA	3.37219
P11766	NA	4.48436	4.12236	2.54448	NA	4.39537	NA	4.5574	3.74446	NA	NA	NA	NA	4.83373	3.13578	NA	NA	3.31347	NA	3.54393	5.59713	NA	NA	2.74928	NA	5.00614	2.45871	3.94716	NA	2.89187	NA	5.22673	NA	NA	NA	3.74337	NA	6.02362	4.46364	4.35642	3.87903	4.50017	NA	NA	NA	6.43401	NA	2.70894	NA
P11908;P60891	NA	2.02689	1.5997	NA	3.25062	NA	NA	2.60131	NA	NA	NA	NA	NA	2.18326	1.72766	NA	2.64437	NA	NA	NA	NA	NA	NA	NA	NA	NA	1.75146	NA	NA	NA	NA	NA	NA	NA	NA	NA	NA	2.38421	1.51277	NA	3.01915	NA	NA	2.6736	2.38572	NA	3.15764	NA	NA
P11940	NA	3.83781	2.29931	NA	3.44504	4.92429	NA	4.87897	1.89092	NA	3.82181	5.07612	NA	3.76782	1.86047	NA	3.57148	4.46942	NA	3.90451	NA	2.61112	NA	3.76233	NA	4.03311	2.49468	NA	3.35378	4.35392	NA	3.60334	NA	2.10343	3.51747	3.93389	NA	4.14691	1.86586	2.44157	3.0816	4.60971	NA	3.99633	2.41967	NA	2.90843	4.0938	NA
P12035	NA	NA	NA	NA	NA	NA	NA	NA	NA	NA	NA	NA	NA	NA	NA	NA	NA	NA	NA	NA	NA	NA	NA	NA	NA	NA	NA	NA	NA	NA	NA	NA	NA	NA	NA	NA	NA	NA	NA	NA	NA	NA	NA	NA	NA	NA	NA	NA	NA
P12081	NA	NA	NA	NA	NA	NA	NA	NA	NA	NA	NA	NA	NA	NA	NA	NA	NA	NA	NA	NA	2.67061	NA	NA	NA	NA	NA	NA	NA	NA	NA	NA	NA	2.94516	NA	NA	NA	NA	NA	NA	NA	NA	NA	NA	NA	2.92803	NA	NA	NA	NA
P12109	4.05785	NA	1.29672	NA	NA	NA	3.91611	NA	1.58186	NA	3.02371	NA	3.83798	NA	NA	NA	NA	NA	3.85668	NA	NA	NA	3.13569	NA	4.05594	2.39361	1.50012	NA	NA	NA	3.48692	NA	NA	NA	3.6534	NA	4.39907	2.32532	2.06349	NA	2.97446	NA	3.62335	NA	NA	NA	NA	2.76551	3.65972
P12110	NA	NA	1.63006	NA	NA	NA	6.18376	1.98241	1.50904	NA	NA	NA	5.51904	NA	1.4141	NA	NA	2.8285	4.59369	NA	NA	NA	3.06217	NA	8.99784	NA	NA	NA	NA	2.88953	6.13005	2.0726	NA	NA	NA	NA	NA	2.66365	1.36325	NA	2.95931	NA	5.72919	2.6858	NA	NA	NA	NA	5.80277
P12111	4.98048	5.68234	1.46799	3.57287	6.43049	3.07533	4.75188	5.78838	2.0836	2.99101	6.34311	2.89157	4.35362	5.46091	1.68298	3.34287	6.36612	2.33796	4.47918	6.47824	NA	4.54391	5.71495	5.23524	5.05119	5.73188	1.37255	3.98947	6.26296	NA	4.72998	4.92958	2.50068	3.16363	5.78304	4.47719	5.48136	5.46625	2.55817	4.05974	7.0984	3.4147	4.43139	5.70794	2.77019	3.74425	5.9547	4.80136	4.26726
P12236	NA	7.30228	6.46848	6.04333	NA	6.91199	NA	6.79063	6.27402	6.10219	NA	5.72228	NA	7.12501	6.46383	5.82416	NA	5.86675	NA	5.49438	5.49331	4.68789	NA	4.55224	NA	7.11815	6.45155	6.29291	NA	6.49911	NA	6.74053	6.54545	5.58833	NA	6.20459	NA	6.97579	6.27261	5.83758	4.63649	6.0752	NA	6.49082	5.77466	5.39771	NA	5.17381	NA
P12259	8.13212	10.8186	9.04361	10.6528	9.96863	12.0914	7.59583	10.5109	9.05266	10.111	9.69065	12.1084	7.12158	10.3901	9.18423	9.77661	9.83423	11.9856	6.6202	9.75305	8.34567	9.29231	8.43357	11.1734	7.85237	10.5678	8.94698	10.4005	9.7285	12.1095	7.10229	10.156	9.03114	9.98983	9.36609	12.0322	7.40642	11.1776	9.67953	10.3206	10.1945	12.266	6.712	10.033	8.7714	9.50713	9.16622	11.6503	6.9282
P12273	NA	NA	NA	NA	NA	NA	NA	NA	NA	NA	NA	NA	NA	NA	NA	NA	NA	NA	NA	NA	NA	NA	NA	NA	NA	NA	NA	NA	NA	NA	NA	NA	NA	NA	NA	NA	NA	NA	NA	NA	NA	NA	NA	NA	NA	NA	NA	NA	NA
P12318	NA	3.12487	2.41951	NA	NA	NA	NA	2.21093	3.61966	NA	NA	NA	NA	NA	3.05947	2.92345	NA	NA	NA	NA	NA	NA	NA	NA	NA	3.87451	3.64616	NA	NA	NA	NA	4.03832	NA	NA	NA	NA	NA	4.04117	2.43057	3.01192	NA	NA	NA	NA	NA	NA	NA	NA	NA
P12318;P31995	NA	NA	NA	NA	NA	2.59109	NA	NA	NA	NA	NA	NA	NA	NA	NA	NA	NA	NA	NA	NA	NA	NA	NA	NA	NA	NA	NA	NA	NA	NA	NA	NA	NA	NA	NA	NA	NA	NA	NA	NA	NA	2.84561	NA	NA	NA	NA	NA	NA	NA
P12429	NA	3.05124	2.75666	2.70231	NA	NA	NA	3.57722	3.29134	3.22488	NA	NA	NA	3.11199	2.46123	2.51217	NA	NA	NA	2.51992	2.46848	NA	NA	NA	NA	3.76455	2.60442	3.5239	NA	3.23724	NA	3.4716	2.91001	2.27921	NA	2.5337	NA	4.7321	3.21009	3.49239	NA	3.75501	NA	2.93359	NA	NA	NA	NA	NA
P12724	NA	NA	NA	NA	NA	NA	NA	6.23674	4.38798	NA	4.87368	6.36095	NA	3.94009	NA	NA	NA	4.01834	NA	4.39351	3.12531	NA	NA	3.79108	NA	NA	NA	NA	NA	NA	NA	3.5678	NA	NA	NA	4.04104	NA	4.20778	2.70532	NA	NA	4.37344	NA	3.76413	NA	NA	NA	4.21205	NA
P12814	5.94433	9.37154	8.73548	8.86483	4.95821	8.55398	5.39605	8.81763	8.27003	8.79237	4.22522	7.74796	4.57521	9.12035	8.29079	8.35967	3.54102	7.37925	3.23374	7.65049	7.052	7.33063	3.32029	6.17877	5.04751	9.25278	8.3407	8.88791	5.16116	8.50351	3.95085	8.92783	8.33202	8.53138	4.4743	8.01568	4.18301	9.49199	8.69585	8.65054	6.93184	8.27772	3.65261	8.30253	7.79008	7.89178	3.67216	6.70346	3.73292
P12821	NA	NA	NA	NA	NA	NA	3.37389	NA	NA	NA	NA	NA	NA	NA	NA	NA	NA	NA	3.82227	NA	NA	NA	NA	NA	3.3184	NA	NA	NA	NA	NA	3.20489	NA	NA	NA	NA	NA	3.88351	NA	NA	NA	NA	NA	3.39093	NA	NA	NA	NA	NA	3.35394
P12829	NA	NA	NA	NA	NA	NA	NA	1.7661	NA	NA	NA	NA	NA	NA	NA	NA	NA	NA	NA	NA	NA	NA	NA	NA	NA	3.04229	3.31411	NA	NA	NA	NA	NA	NA	NA	NA	NA	NA	NA	NA	NA	NA	NA	NA	NA	NA	NA	NA	NA	NA
P12830	4.51144	8.80743	7.33846	6.84249	5.71288	8.53452	4.2429	8.84825	7.33397	6.89744	5.21114	8.41931	NA	8.72047	7.039	6.53708	5.78687	8.15433	3.4536	8.47327	7.25236	6.60072	4.60204	8.21996	4.14585	8.42877	6.97037	6.74615	5.25203	8.0827	4.04545	8.77076	7.40871	6.7592	5.25198	8.70379	4.04833	9.33801	7.53764	6.91873	5.60965	8.27305	3.53454	8.47174	6.95308	6.5256	NA	8.22832	3.47776
P12882;P12883;P13533;Q9UKX2	NA	NA	NA	NA	NA	NA	NA	NA	NA	NA	NA	NA	NA	NA	NA	NA	NA	NA	NA	NA	NA	NA	NA	NA	NA	NA	NA	NA	NA	NA	NA	NA	NA	NA	NA	NA	NA	NA	NA	NA	NA	NA	NA	NA	NA	NA	NA	NA	NA
P12882;Q9UKX2	NA	NA	NA	NA	NA	NA	NA	NA	NA	NA	NA	NA	NA	NA	NA	NA	NA	NA	NA	NA	NA	NA	NA	NA	NA	NA	NA	NA	NA	NA	NA	NA	NA	NA	NA	NA	NA	NA	NA	NA	NA	NA	NA	NA	NA	NA	NA	NA	NA
P12883	NA	NA	NA	NA	NA	NA	NA	NA	NA	NA	NA	NA	NA	NA	NA	NA	NA	NA	NA	NA	NA	2.5142	NA	NA	NA	NA	NA	2.55211	NA	NA	NA	NA	NA	2.45393	NA	NA	NA	NA	NA	NA	NA	NA	NA	NA	NA	3.00926	NA	NA	NA
P12931	NA	7.32787	6.14328	6.49209	6.2429	7.10687	NA	7.00199	5.99973	6.46298	5.85488	6.65939	NA	6.2876	5.41011	5.61558	5.64693	5.95086	NA	5.63238	4.8606	5.16113	4.0582	5.43367	NA	7.01664	5.76926	6.58286	5.74854	6.80029	NA	6.90216	5.83985	6.13229	5.22692	6.61171	NA	7.58899	6.01913	6.54219	5.86971	6.67023	NA	6.42429	5.23995	5.54105	4.80906	5.91048	NA
P12955	5.18047	NA	NA	NA	NA	NA	4.65949	NA	NA	NA	NA	NA	4.43471	NA	NA	NA	NA	NA	4.64995	NA	NA	NA	NA	NA	4.9644	NA	NA	NA	NA	NA	4.42991	NA	NA	NA	NA	NA	4.89001	NA	NA	NA	NA	NA	3.98604	NA	NA	NA	NA	NA	3.71475
P13073	NA	5.26785	4.79807	5.13777	NA	3.1877	NA	4.87895	4.38274	4.93137	NA	NA	NA	5.15541	4.24983	4.69817	NA	2.86293	NA	3.73675	3.85438	2.75968	NA	NA	NA	5.3321	4.63319	4.82087	NA	NA	NA	5.30488	4.91854	4.69641	NA	3.16654	NA	5.22964	4.38973	4.923	NA	NA	NA	4.78852	4.22776	4.68797	NA	NA	NA
P13164;Q01628;Q01629	NA	NA	NA	NA	NA	NA	NA	NA	NA	NA	NA	NA	NA	NA	NA	NA	NA	NA	NA	NA	NA	NA	NA	NA	NA	NA	NA	NA	NA	NA	NA	NA	NA	NA	NA	NA	NA	NA	NA	NA	NA	NA	NA	NA	NA	NA	NA	NA	NA
P13224	NA	10.594	9.56769	9.30039	6.30538	9.11619	NA	9.85373	9.09912	9.35925	4.92125	8.27305	NA	9.77667	8.83745	8.66373	5.17201	7.68783	NA	8.58987	7.52622	7.69926	3.77796	7.01914	NA	9.90842	8.65447	9.26206	6.11922	8.38891	NA	9.83796	8.71836	8.87852	5.61603	8.74724	NA	10.3261	9.07547	9.08773	6.99592	8.41259	NA	9.17806	7.85281	8.11155	4.68063	7.6068	NA
P13473	7.1267	4.56902	3.81803	3.14407	NA	3.56009	7.24828	4.35127	3.95001	NA	NA	2.97899	6.48054	4.25296	4.01493	3.28812	NA	NA	6.16913	3.18965	NA	NA	NA	NA	7.35538	4.09884	3.96305	3.23196	NA	3.2337	6.47868	4.76198	3.98077	2.64537	NA	3.30279	7.23401	4.54313	3.98996	3.14098	NA	3.64277	6.41523	4.39188	3.22012	2.61923	NA	2.9048	6.63701
P13489	NA	3.84833	3.15807	2.78998	NA	2.53144	3.61306	3.60721	2.7407	2.72626	NA	NA	NA	2.76026	2.46129	2.87485	NA	NA	NA	2.54036	2.62207	2.62921	NA	NA	3.36415	3.55923	2.97034	3.08636	NA	NA	3.50553	3.6267	2.80593	2.92624	NA	2.81251	NA	4.21203	3.06932	3.26929	NA	2.96849	NA	NA	2.35579	2.62489	NA	NA	2.96302
P13497	NA	3.50657	2.61387	3.77049	5.55353	6.63411	NA	3.39647	2.10679	4.01802	5.07532	6.50175	NA	3.17967	2.33367	3.92968	5.27827	6.75287	NA	3.93274	NA	3.62574	4.65036	6.26346	NA	2.81264	1.4903	3.4478	4.48774	6.15917	NA	2.65329	NA	3.64091	4.83281	6.40402	NA	3.12972	1.87729	4.19651	5.27122	6.41723	NA	3.19962	NA	3.66294	5.04126	6.40673	NA
P13501	NA	6.03084	NA	NA	NA	6.20805	NA	6.45198	NA	NA	NA	NA	NA	2.70268	1.84898	NA	NA	6.47329	NA	NA	NA	NA	NA	NA	NA	6.93018	NA	NA	NA	NA	NA	6.54986	5.48177	NA	NA	7.28425	NA	3.62671	NA	NA	NA	7.49896	NA	6.52729	NA	NA	NA	6.15488	NA
P13591	5.54641	NA	1.93572	6.89998	NA	NA	5.33371	NA	3.10118	6.70224	NA	NA	4.69464	NA	2.23988	6.35741	NA	NA	4.80492	NA	3.28986	6.7535	NA	NA	5.47086	NA	3.97312	6.95496	NA	NA	4.61665	NA	NA	5.91108	NA	NA	5.2918	NA	2.31822	7.67587	NA	NA	4.74401	NA	3.25256	6.8574	NA	NA	5.18959
P13598	6.15206	5.54561	4.29023	4.07001	NA	4.54286	5.89037	5.19327	4.18652	4.27199	NA	4.24742	4.65279	5.25373	4.29694	3.7051	NA	3.1316	4.50288	3.75958	3.59945	3.22953	NA	2.97971	6.10387	5.80289	4.55289	4.50846	3.19827	4.91393	5.13005	5.30647	3.13545	3.58073	NA	4.3687	5.38973	6.01946	4.28195	4.29776	3.36035	4.55345	5.01865	4.4601	3.21901	3.33738	NA	3.09431	5.04462
P13611	NA	4.88919	3.40371	4.53026	5.18617	5.2373	NA	5.81025	4.35472	5.41015	5.27545	6.24328	NA	4.7293	3.07737	4.86294	4.97754	5.20563	NA	5.37412	3.83679	4.99885	3.9441	5.38684	NA	5.39623	4.08348	5.61185	4.27281	6.03011	NA	4.87395	2.49183	5.00416	5.1201	5.75308	NA	5.23629	4.57804	6.04888	6.24183	6.17206	NA	5.46563	3.5695	5.16469	4.20452	5.58906	NA
P13639	NA	6.18082	3.82355	5.71732	NA	NA	NA	6.41366	3.76925	6.88681	NA	8.08245	5.15867	6.32257	3.99278	6.27707	NA	NA	4.66309	6.42491	3.38725	6.12493	7.50828	NA	5.79008	6.11549	3.66975	6.91944	NA	8.03392	NA	6.17278	3.76441	6.40599	8.47595	NA	5.38729	5.1387	4.13989	6.08565	NA	NA	NA	6.07321	3.37206	6.42659	8.13424	NA	4.8345
P13645	NA	NA	6.01991	4.63513	NA	6.51629	NA	4.38052	7.14002	5.7561	NA	NA	5.87069	6.2206	5.41412	7.10987	4.31457	7.53677	4.9401	4.14388	6.15651	5.36957	4.62011	3.59948	NA	4.88605	5.33401	5.01564	NA	NA	3.62588	4.88905	4.27333	4.76475	3.92831	5.07157	3.2876	4.93601	6.78309	5.77448	6.27324	7.23646	2.95034	4.51512	5.56865	5.28199	5.15519	5.58851	NA
P13646	NA	NA	NA	NA	NA	NA	NA	NA	NA	NA	NA	NA	NA	NA	NA	NA	NA	NA	NA	NA	NA	NA	NA	3.79022	NA	NA	NA	NA	NA	NA	NA	NA	NA	NA	NA	NA	NA	NA	NA	NA	NA	NA	NA	NA	NA	NA	NA	NA	NA
P13647	NA	NA	1.50021	NA	NA	3.27658	NA	NA	3.75851	NA	NA	NA	NA	NA	4.94466	2.55999	NA	5.26506	NA	NA	NA	NA	NA	NA	NA	NA	NA	NA	NA	NA	NA	NA	NA	NA	7.7475	NA	NA	2.13645	4.07288	NA	NA	3.61815	NA	4.16737	NA	NA	NA	NA	NA
P13667	NA	3.8078	5.79141	6.22067	NA	2.53047	NA	4.00754	6.03478	6.18674	NA	2.87413	NA	3.73306	5.88051	5.89477	NA	2.5724	NA	2.56124	5.25921	5.25101	NA	NA	NA	3.57473	5.61663	5.75314	NA	NA	NA	4.24031	5.34976	5.75008	NA	2.27386	4.54253	4.28302	6.13934	6.14618	NA	2.55213	NA	3.59138	5.674	6.01434	NA	NA	NA
P13671	10.4318	4.81667	7.59137	9.70127	11.4948	9.6757	10.0828	6.14737	6.93176	9.3637	10.9967	9.51994	9.66086	5.192	7.67479	9.2794	10.9631	9.01476	8.70274	6.20638	7.66354	8.9034	9.82304	9.31523	10.212	5.7276	7.03281	9.38703	11.0567	9.43715	9.26158	4.83934	8.15967	8.37218	10.3849	8.84801	10.0013	3.17045	7.03333	9.72446	11.3256	9.19564	8.84302	5.53931	7.23918	9.0673	10.1114	8.96894	9.18903
P13686	NA	2.51315	NA	NA	NA	2.507	NA	3.79632	NA	NA	NA	3.6311	NA	2.96176	NA	NA	NA	3.3844	NA	3.94269	NA	NA	NA	3.68607	NA	2.98434	NA	NA	NA	3.4015	NA	2.15054	NA	NA	NA	NA	NA	2.98112	NA	NA	NA	NA	NA	3.42914	NA	NA	NA	3.80377	NA
P13688	3.20781	NA	NA	NA	NA	NA	3.40075	NA	NA	NA	NA	NA	NA	NA	NA	NA	NA	NA	NA	NA	NA	NA	NA	NA	3.39549	NA	NA	NA	NA	NA	NA	NA	NA	NA	NA	NA	3.67121	NA	NA	NA	NA	NA	3.12042	NA	NA	NA	NA	NA	3.04695
P13693	NA	2.17238	NA	4.17597	4.01518	NA	NA	2.26868	1.68012	3.69574	3.73832	NA	NA	2.33188	NA	3.04337	3.32059	NA	NA	NA	NA	2.71051	NA	NA	NA	NA	NA	3.67501	3.46287	NA	NA	2.4622	NA	2.76534	3.32172	NA	NA	2.59063	1.64964	3.19118	3.1359	NA	NA	2.37252	NA	2.88016	3.28054	NA	NA
P13716	NA	4.24522	3.97108	3.87993	NA	3.26098	3.67664	3.72678	3.68113	3.65575	NA	3.14316	NA	3.82317	3.32888	3.67809	NA	NA	NA	3.52445	3.14631	3.22491	NA	NA	NA	4.11526	3.48797	3.45179	NA	2.94172	NA	4.21287	3.8965	3.78172	NA	3.18694	NA	4.40693	3.43337	3.73362	NA	3.29934	NA	4.05516	3.40009	3.21158	NA	2.88921	NA
P13727	3.45441	NA	3.30333	5.72619	NA	NA	4.92119	NA	3.98448	7.68479	NA	NA	4.33666	NA	4.14395	6.40213	NA	NA	3.60992	NA	3.73346	6.05904	NA	NA	4.75345	NA	3.71153	6.80204	NA	NA	NA	NA	3.61674	5.69426	NA	NA	4.83413	NA	3.23358	7.32495	NA	NA	4.0886	NA	3.83791	7.05609	NA	NA	3.93659
P13746	NA	NA	NA	NA	NA	NA	NA	NA	NA	NA	NA	NA	NA	NA	1.99307	NA	NA	NA	NA	NA	NA	NA	NA	NA	NA	NA	NA	NA	NA	NA	NA	NA	NA	NA	NA	NA	NA	NA	NA	NA	NA	NA	NA	NA	NA	NA	NA	NA	NA
P13747	NA	NA	NA	NA	NA	NA	NA	1.74509	1.56994	NA	NA	NA	NA	NA	NA	2.37228	NA	NA	NA	NA	NA	NA	NA	NA	NA	2.2247	1.4292	NA	NA	NA	NA	4.25865	NA	2.21178	NA	NA	NA	3.29208	NA	NA	2.69978	NA	NA	NA	NA	NA	NA	NA	NA
P13796	6.17566	2.09018	1.1538	NA	5.0006	NA	6.4256	NA	NA	3.5591	5.96218	NA	5.63182	NA	NA	2.80328	5.46007	NA	5.35322	2.6814	NA	2.43945	4.82403	NA	6.48419	NA	NA	2.41532	4.42056	NA	5.69996	2.40717	2.65187	2.36248	5.33656	NA	6.40585	1.97673	1.73258	2.65081	6.24234	NA	5.33596	2.74961	NA	2.4354	5.34426	NA	5.61806
P13797	NA	2.52918	2.08464	2.86446	NA	NA	NA	NA	1.63099	NA	NA	NA	NA	2.21508	1.99758	2.83163	NA	NA	NA	2.76146	NA	2.68678	NA	NA	NA	2.51747	1.70909	2.80087	NA	NA	NA	2.48751	NA	2.54485	NA	NA	NA	2.40976	2.31663	2.79974	NA	NA	NA	2.57048	NA	NA	NA	NA	NA
P13798	NA	2.97097	2.10909	2.41035	NA	NA	NA	3.17864	1.77302	NA	NA	NA	NA	NA	1.68189	NA	NA	NA	NA	NA	NA	NA	NA	2.35601	NA	3.43615	2.70489	NA	NA	2.55945	NA	3.00513	NA	2.45715	NA	NA	NA	3.67503	2.55663	NA	NA	3.43659	NA	2.94599	NA	NA	NA	NA	NA
P13804	NA	5.16604	3.99933	4.65596	NA	4.27134	NA	4.72526	4.12704	3.67416	NA	3.58398	NA	4.77068	3.8923	3.91529	NA	3.40739	NA	3.7669	3.24886	2.87558	NA	NA	NA	4.99293	3.86608	4.04041	NA	4.20083	NA	4.56593	4.31319	3.92821	NA	3.92282	NA	4.70468	3.89784	4.11708	NA	3.77614	NA	4.6224	3.59044	3.67634	NA	3.29189	NA
P13807	NA	NA	NA	NA	NA	NA	NA	NA	4.24666	NA	NA	NA	NA	NA	NA	NA	NA	NA	NA	NA	NA	NA	NA	NA	NA	NA	NA	NA	NA	NA	NA	NA	NA	NA	NA	NA	NA	NA	NA	NA	NA	NA	NA	NA	NA	NA	NA	NA	NA
P13861	NA	NA	1.66994	2.70139	NA	NA	NA	NA	1.65403	NA	NA	NA	NA	NA	NA	NA	NA	NA	NA	NA	NA	NA	NA	NA	NA	NA	NA	NA	NA	NA	NA	NA	NA	NA	NA	NA	NA	NA	NA	NA	NA	NA	NA	NA	2.3002	NA	NA	NA	NA
P13929	NA	NA	NA	NA	NA	7.74827	NA	2.32753	NA	5.07113	NA	7.65286	NA	2.32861	NA	3.50219	NA	6.83184	NA	3.20926	NA	NA	3.04043	6.86029	NA	NA	NA	4.50682	NA	6.89857	NA	2.35482	NA	3.8345	NA	7.57	NA	NA	NA	4.49658	NA	6.88311	NA	2.25435	NA	NA	NA	7.24196	NA
P13987	2.93753	3.87146	2.88674	3.59623	NA	3.33589	NA	3.98791	3.66634	NA	NA	NA	NA	3.39366	3.01472	NA	NA	NA	NA	NA	NA	NA	NA	NA	2.95591	3.92564	2.78535	NA	NA	NA	3.37995	3.68568	NA	2.91661	NA	NA	NA	3.43124	2.58838	NA	NA	NA	NA	3.7348	NA	NA	NA	NA	NA
P14151	7.63883	NA	NA	NA	NA	NA	7.42437	NA	NA	NA	NA	NA	7.02447	4.01551	NA	5.2938	NA	NA	6.5663	NA	NA	5.06873	NA	NA	7.56393	NA	NA	4.76031	NA	NA	6.5427	NA	NA	3.45024	NA	NA	7.26201	NA	NA	4.89509	NA	NA	7.24776	2.9167	NA	6.13965	NA	NA	6.41153
P14174	NA	3.5421	3.59294	NA	NA	NA	NA	NA	3.7677	NA	NA	NA	NA	3.44693	3.14493	NA	NA	NA	NA	NA	3.28838	NA	NA	NA	NA	3.92072	3.8049	NA	NA	NA	NA	3.87731	NA	NA	NA	NA	NA	4.17192	4.25894	NA	NA	NA	NA	NA	3.49693	NA	NA	NA	NA
P14209	NA	2.47368	1.71657	NA	NA	NA	NA	2.33868	2.05392	NA	NA	NA	NA	NA	NA	NA	NA	NA	NA	NA	NA	NA	NA	NA	NA	2.26141	NA	NA	NA	NA	NA	2.34699	NA	NA	NA	NA	NA	2.20352	NA	NA	NA	NA	NA	NA	NA	NA	NA	NA	NA
P14314	NA	4.82977	5.84749	7.42183	NA	4.24523	NA	4.75139	5.59066	7.17606	NA	NA	NA	4.82405	5.77172	6.84503	NA	NA	NA	2.92775	5.77813	6.6803	NA	NA	NA	4.5377	5.71342	6.76407	NA	3.98792	NA	5.05074	5.7407	6.76438	NA	4.36456	NA	4.52686	5.05593	7.38827	3.63417	NA	NA	4.64367	5.47067	7.25763	2.63461	2.76331	NA
P14317	NA	NA	NA	2.59451	NA	NA	NA	2.91719	NA	2.75954	NA	NA	NA	6.98731	NA	2.72175	3.95624	NA	NA	NA	NA	NA	NA	NA	NA	NA	NA	NA	NA	NA	NA	2.0766	NA	NA	NA	NA	NA	NA	NA	2.84791	NA	NA	NA	NA	NA	NA	NA	NA	NA
P14324	NA	NA	2.70263	2.692	NA	NA	NA	NA	3.29691	3.16998	NA	NA	NA	NA	2.07955	NA	NA	NA	NA	NA	NA	NA	NA	NA	NA	NA	3.01764	2.82872	NA	NA	NA	4.22908	NA	2.64734	NA	NA	NA	4.7739	2.55846	NA	NA	NA	NA	NA	2.55831	NA	NA	NA	NA
P14406	NA	5.73372	4.88169	3.95066	NA	5.25901	NA	5.20731	4.43488	4.28403	NA	4.12199	NA	5.51247	4.63391	4.15115	NA	4.2273	NA	4.44829	3.82224	3.36154	NA	3.18471	NA	5.69312	4.73254	4.61713	NA	4.65467	NA	5.59008	4.73773	4.2083	NA	5.1329	NA	5.13104	4.33887	4.21342	NA	4.56268	NA	5.20836	4.40862	3.84175	NA	4.01292	NA
P14543	2.95089	4.54615	5.02926	7.61752	NA	3.86509	3.47178	3.89572	4.84735	7.71481	NA	2.58529	3.69866	4.3665	4.63201	7.2509	NA	2.82175	2.7638	2.91159	4.43346	6.58876	NA	NA	NA	4.90874	4.96718	7.25851	NA	2.89245	NA	4.72948	5.16945	7.04576	NA	2.8326	NA	4.1782	4.70254	8.07406	NA	2.90979	NA	3.34999	4.30174	7.06977	NA	NA	2.95341
P14618	5.86253	9.02476	6.99278	7.48475	8.97995	10.1747	5.27594	8.63893	7.04874	7.52325	8.59017	10.2259	4.57161	8.26343	6.4901	6.85258	7.95427	9.0653	3.79523	7.48546	5.88429	6.11511	6.29039	8.24494	4.86158	8.44336	6.76952	7.46408	8.22245	9.62852	4.36703	8.23533	6.63144	7.20763	7.28636	9.45199	4.58831	9.11863	7.23668	7.6679	7.99348	9.27749	3.57704	7.64258	6.09888	6.31116	6.93251	8.77488	4.03256
P14625	4.95559	6.62241	8.81365	9.77769	NA	5.7413	3.94493	6.07208	8.11567	9.32193	3.1484	5.14756	3.66401	6.35937	8.27915	8.88597	2.97189	4.13304	3.32238	4.82573	7.31479	8.03719	2.97426	2.64446	4.85202	6.33244	8.50248	9.43325	6.48981	5.41361	4.00096	6.04812	7.61711	8.28871	3.40732	5.33703	3.7165	6.21158	7.58526	8.94769	3.02106	4.42841	4.18663	5.61269	7.59635	8.76396	3.04489	4.39561	4.09907
P14770	NA	8.44947	7.49542	5.5882	4.62373	6.90752	NA	7.5029	7.05226	7.32796	3.89951	6.10537	NA	7.81531	6.78671	6.62339	3.25998	5.87219	NA	6.6407	5.68452	5.58206	NA	5.24043	NA	7.53246	6.72293	7.1711	4.39392	6.35366	NA	7.81039	6.93249	6.46286	3.91199	6.86632	NA	8.4653	7.18766	6.95199	5.45653	6.5787	NA	7.26465	6.19038	5.98452	3.29903	5.94843	NA
P14780	NA	NA	NA	NA	NA	NA	NA	NA	NA	NA	NA	NA	NA	NA	NA	NA	NA	NA	NA	NA	NA	NA	NA	NA	NA	NA	NA	NA	3.41569	NA	NA	NA	NA	NA	NA	NA	3.1064	NA	NA	NA	3.121	NA	NA	NA	NA	NA	3.20014	NA	NA
P14868	NA	4.22826	3.18168	NA	3.67687	3.83527	NA	3.94503	3.46083	NA	3.79984	3.51456	NA	3.15973	2.81338	NA	NA	NA	NA	3.00382	NA	NA	NA	2.83686	NA	4.08943	3.37542	NA	NA	3.81641	NA	3.85384	3.35666	NA	NA	3.3417	NA	4.40858	3.28312	NA	3.40809	3.3793	NA	3.26365	NA	NA	NA	NA	NA
P14923	NA	NA	NA	NA	NA	NA	NA	NA	NA	NA	NA	NA	NA	NA	NA	NA	NA	NA	NA	NA	NA	NA	NA	NA	NA	NA	NA	NA	NA	NA	NA	NA	NA	NA	NA	NA	NA	NA	NA	NA	NA	NA	NA	NA	NA	NA	NA	NA	NA
P14927	NA	3.63826	2.49788	3.72604	NA	2.47834	NA	3.4024	2.24492	NA	NA	NA	NA	3.27503	2.31274	2.35264	NA	NA	NA	2.80691	NA	NA	NA	NA	NA	3.27683	2.43815	2.72515	NA	NA	NA	3.56042	NA	NA	NA	2.52509	NA	3.6227	1.92101	NA	NA	NA	NA	2.81964	NA	NA	NA	NA	NA
P15085	NA	NA	NA	NA	NA	NA	NA	NA	NA	NA	NA	NA	NA	NA	NA	NA	NA	NA	NA	NA	NA	NA	NA	NA	NA	NA	NA	NA	NA	NA	NA	NA	NA	NA	NA	NA	NA	NA	NA	NA	NA	NA	NA	NA	NA	NA	NA	NA	NA
P15090	2.75221	NA	NA	NA	5.35647	NA	NA	NA	NA	NA	5.2408	NA	NA	NA	NA	NA	5.41901	NA	NA	NA	NA	NA	5.45558	NA	NA	NA	NA	NA	5.03482	NA	NA	NA	NA	NA	5.29047	NA	NA	NA	NA	NA	3.08768	NA	NA	NA	NA	NA	5.64076	NA	NA
P15144	5.28831	NA	NA	NA	NA	NA	5.10662	NA	NA	NA	NA	NA	4.56101	NA	NA	NA	NA	NA	4.35727	NA	NA	NA	NA	NA	5.16335	NA	NA	NA	NA	NA	4.52595	NA	NA	NA	NA	NA	5.10307	NA	NA	NA	NA	NA	4.32622	NA	NA	NA	NA	NA	4.94081
P15151	5.50953	NA	NA	NA	NA	NA	5.7275	NA	NA	NA	NA	NA	5.46469	NA	NA	NA	NA	NA	4.84773	NA	NA	NA	NA	NA	3.85159	NA	NA	NA	NA	NA	5.16485	NA	NA	NA	NA	NA	5.49127	NA	NA	NA	NA	NA	5.2119	NA	NA	NA	NA	NA	5.16295
P15153	NA	7.92543	6.75437	7.05048	6.11431	8.11987	NA	7.45478	6.60074	6.82635	6.22643	8.42582	NA	6.67084	5.88496	5.82372	4.59504	6.69002	NA	5.56671	5.18573	5.43975	3.84288	5.83497	NA	7.07539	6.24996	6.42951	NA	7.6731	NA	6.92972	5.88541	6.50312	4.75422	7.35987	NA	8.03423	6.7737	6.62348	NA	7.23344	NA	6.36787	5.48269	5.90548	4.28988	6.79821	NA
P15169	8.9869	11.0123	5.86099	5.72865	10.1214	11.4374	8.73755	10.6153	6.23335	6.26524	9.55513	11.3068	8.63781	11.314	6.59101	6.63971	10.498	11.5731	7.4827	10.2512	6.13966	5.77655	8.50618	10.6044	7.58308	10.8687	7.19287	7.09978	10.4947	11.7329	8.10469	10.4161	6.74414	6.24714	9.06763	11.1869	8.58886	11.1422	6.8419	6.79644	9.73227	11.5973	8.16159	10.5567	6.63672	6.5096	9.01922	11.2412	7.96713
P15170	NA	3.91616	2.79661	4.33502	NA	4.56397	NA	4.02981	3.42976	3.50529	NA	3.11938	NA	3.42728	2.72377	3.35383	NA	3.16661	NA	3.10326	NA	2.63248	NA	2.83298	NA	3.87347	2.7075	3.71882	NA	2.92984	NA	3.7532	NA	3.38647	NA	NA	NA	4.0046	2.75069	3.20169	NA	NA	NA	3.14073	2.68827	NA	NA	NA	NA
P15291	NA	NA	NA	NA	5.06616	NA	NA	NA	NA	NA	4.97744	NA	NA	NA	NA	NA	5.46116	NA	NA	NA	NA	NA	4.68347	NA	NA	NA	NA	NA	5.15542	NA	NA	NA	NA	NA	4.78647	NA	NA	NA	NA	NA	5.48017	NA	NA	NA	NA	NA	5.44953	NA	NA
P15311	NA	NA	NA	NA	NA	NA	NA	3.13219	NA	NA	NA	NA	NA	2.08272	NA	NA	NA	NA	NA	3.42647	NA	NA	NA	NA	NA	2.57578	NA	NA	NA	NA	NA	2.28658	NA	NA	NA	NA	NA	2.80345	NA	NA	NA	NA	NA	3.30545	NA	NA	NA	NA	NA
P15498	NA	2.51005	2.29919	2.58802	NA	2.43931	NA	3.11983	2.66727	NA	NA	2.64428	NA	NA	2.51466	NA	NA	NA	NA	NA	NA	NA	NA	NA	NA	2.71574	2.8265	NA	NA	NA	NA	2.41095	NA	3.04409	NA	2.77745	NA	2.61145	2.39076	3.37155	NA	NA	NA	2.34922	NA	2.21298	NA	NA	NA
P15502	NA	NA	NA	NA	NA	NA	NA	NA	NA	NA	NA	NA	NA	NA	NA	NA	NA	NA	NA	NA	NA	NA	NA	NA	NA	NA	NA	NA	NA	NA	NA	2.42695	NA	NA	NA	NA	NA	NA	NA	NA	NA	NA	NA	3.28792	NA	NA	NA	NA	NA
P15529	NA	4.92881	3.81974	NA	NA	3.89575	NA	4.2414	3.95149	NA	NA	NA	NA	3.80069	NA	NA	NA	NA	NA	NA	NA	NA	NA	NA	NA	4.69154	3.69042	NA	NA	NA	NA	4.57087	NA	NA	NA	NA	NA	4.7189	4.06798	NA	NA	NA	NA	4.47035	NA	NA	NA	NA	NA
P15531	NA	2.57949	2.24434	2.38579	NA	1.86719	NA	2.54779	2.07474	2.40349	NA	NA	NA	NA	1.76371	NA	NA	NA	NA	2.62051	2.33524	NA	NA	NA	NA	2.97548	2.3635	2.06865	NA	NA	NA	2.77639	2.97212	2.43657	NA	NA	NA	3.12005	2.2729	NA	NA	2.56757	NA	NA	NA	NA	NA	NA	NA
P15814	NA	NA	2.58064	2.57871	7.23758	NA	NA	NA	NA	NA	5.39079	NA	NA	3.3924	NA	NA	7.22036	NA	NA	3.61887	NA	NA	5.24603	NA	NA	NA	2.96731	NA	6.32643	NA	NA	3.31096	NA	NA	7.13142	NA	NA	NA	NA	NA	5.30418	NA	NA	NA	NA	NA	5.2367	NA	NA
P15880	NA	2.38536	NA	NA	NA	NA	NA	2.75779	1.7114	NA	NA	NA	NA	2.80206	NA	NA	NA	NA	NA	2.59136	NA	NA	NA	NA	NA	NA	NA	NA	NA	NA	NA	NA	NA	NA	NA	NA	NA	NA	NA	NA	NA	NA	NA	2.43721	NA	NA	NA	NA	NA
P15907	NA	3.35323	1.58077	2.8056	4.40786	3.90492	NA	3.89512	1.89409	2.40428	4.56382	3.87315	NA	3.70943	1.82398	2.52046	4.31784	4.49591	NA	3.90487	2.55991	3.00934	3.6659	4.06005	NA	3.27971	NA	NA	4.19964	3.02156	NA	3.59085	NA	NA	4.27805	4.14215	NA	3.66884	1.69976	2.7709	4.2913	4.48681	NA	3.40815	2.37564	2.78996	3.98576	3.69339	NA
P15924	NA	NA	NA	NA	NA	NA	NA	NA	NA	NA	NA	NA	NA	NA	NA	NA	NA	NA	NA	NA	NA	NA	NA	NA	NA	NA	NA	NA	NA	NA	NA	NA	NA	NA	NA	NA	NA	3.43579	NA	NA	NA	NA	NA	NA	NA	NA	NA	NA	NA
P15941	NA	NA	NA	NA	NA	NA	NA	NA	NA	NA	NA	NA	NA	NA	NA	NA	NA	NA	NA	NA	NA	NA	NA	NA	NA	NA	NA	NA	NA	NA	NA	NA	NA	NA	NA	NA	NA	NA	NA	NA	NA	NA	NA	NA	NA	NA	NA	NA	NA
P15954	NA	3.11618	2.06751	3.00446	NA	NA	NA	NA	2.39787	NA	NA	NA	NA	3.48674	2.59399	2.83061	NA	3.65327	NA	3.56976	NA	NA	NA	NA	NA	2.98089	2.73052	2.80982	NA	NA	NA	3.64813	NA	NA	NA	NA	NA	3.22968	2.1661	NA	NA	3.6227	NA	2.73669	2.54115	NA	NA	NA	NA
P16035	3.75984	NA	NA	NA	5.70875	NA	4.08488	NA	NA	NA	5.93036	NA	3.14651	NA	NA	NA	6.10176	NA	3.1271	NA	NA	NA	5.02811	NA	3.83261	NA	NA	NA	5.5972	NA	NA	NA	NA	NA	5.62805	NA	NA	NA	NA	NA	6.3601	NA	NA	NA	NA	NA	5.66935	NA	3.19286
P16070	5.95181	NA	1.99194	6.43487	NA	NA	5.63178	NA	2.32115	7.68229	NA	NA	5.53098	NA	2.11106	7.38103	NA	NA	5.06348	NA	2.71062	7.53339	NA	NA	6.21945	NA	2.243	7.97518	NA	NA	5.3884	NA	NA	7.06013	NA	NA	6.01672	NA	2.10384	7.83206	NA	NA	5.14428	NA	NA	7.43884	NA	NA	5.13968
P16109	NA	6.65917	5.9256	5.44622	3.8763	4.88598	NA	6.12756	5.59215	5.45415	4.26722	4.36164	NA	6.49321	5.81646	5.30597	NA	4.38674	NA	5.18566	4.15297	4.28756	NA	3.33675	NA	6.5908	5.68567	5.75004	4.21225	4.88429	NA	6.38442	5.03988	5.47748	4.03823	4.73355	NA	6.40365	5.72264	5.43506	4.73203	4.51214	NA	5.64767	4.68342	4.82913	4.26034	3.92481	NA
P16112	NA	NA	NA	NA	NA	NA	NA	NA	3.39893	6.91135	NA	NA	NA	NA	NA	NA	NA	NA	NA	NA	NA	NA	NA	NA	NA	NA	4.59491	6.36372	NA	NA	NA	NA	NA	NA	NA	NA	NA	NA	2.48029	7.10687	NA	NA	NA	NA	4.16624	5.7132	NA	NA	NA
P16150	NA	2.2311	2.80584	NA	NA	NA	NA	NA	2.09951	NA	NA	NA	NA	NA	NA	NA	NA	NA	NA	NA	NA	NA	NA	NA	NA	2.44509	NA	NA	NA	NA	NA	2.42564	2.76583	2.21915	NA	NA	NA	NA	NA	2.41565	NA	NA	NA	2.34321	NA	NA	NA	NA	NA
P16152	NA	2.82317	3.50541	2.84052	4.69626	4.29977	NA	2.8429	1.56865	NA	4.38451	4.60392	NA	2.25826	1.43072	NA	3.48155	4.12965	NA	NA	NA	NA	NA	3.40816	NA	2.65596	1.80896	NA	4.01856	3.5959	NA	2.54773	NA	NA	3.73647	4.30494	NA	3.40445	1.94436	2.74522	3.72048	4.27705	NA	2.6353	NA	NA	NA	3.56633	NA
P16157	NA	4.72285	3.94724	3.84419	3.32857	4.08385	NA	4.7022	4.83019	4.22747	NA	2.82944	NA	4.18114	3.56406	3.00382	NA	2.63162	NA	4.38757	4.13382	2.81621	NA	2.2472	NA	4.23525	3.34951	3.4086	NA	3.2175	NA	5.10814	3.58128	3.41206	2.76147	2.77224	NA	4.2681	2.92016	2.54687	NA	2.8109	NA	4.94274	3.52535	3.47612	2.86402	2.44038	NA
P16188	NA	4.47062	4.46811	4.72303	NA	NA	NA	NA	NA	NA	NA	NA	NA	NA	NA	NA	NA	NA	NA	NA	NA	NA	NA	NA	NA	NA	NA	NA	NA	NA	NA	NA	NA	NA	NA	NA	NA	NA	NA	NA	NA	NA	NA	NA	NA	NA	NA	NA	NA
P16233	NA	NA	NA	NA	NA	NA	NA	NA	NA	NA	NA	NA	NA	NA	NA	NA	NA	NA	NA	NA	NA	NA	2.95456	NA	NA	NA	NA	NA	NA	NA	NA	NA	NA	NA	NA	NA	NA	NA	NA	NA	NA	NA	NA	NA	NA	NA	NA	4.10252	NA
P16278	NA	2.92856	2.54406	2.47596	NA	NA	NA	2.62497	2.18992	NA	NA	NA	NA	2.33281	2.3323	NA	NA	NA	NA	NA	NA	NA	NA	NA	NA	3.02992	2.27009	NA	NA	NA	NA	2.68558	NA	NA	NA	NA	NA	2.30978	2.20309	NA	NA	2.62376	NA	2.84087	NA	NA	NA	NA	NA
P16284	3.00158	7.63612	6.55257	6.83542	5.43805	6.93607	3.00786	7.15709	6.28755	6.00298	3.37252	6.08027	NA	6.89763	5.80892	5.46406	NA	5.6416	NA	5.81218	5.04097	4.83317	NA	4.29942	NA	7.09665	6.19632	5.91444	3.95207	6.22051	NA	6.83964	5.87021	5.89513	3.35892	6.41256	NA	7.20698	6.18574	5.71576	4.01832	6.18135	NA	6.52259	5.45962	5.32173	4.02782	5.19267	NA
P16298;Q08209	NA	2.37407	NA	NA	NA	3.82675	NA	NA	2.981	2.78726	NA	NA	NA	2.22753	2.91349	2.83725	NA	NA	NA	2.35582	3.27142	NA	3.0462	3.07638	NA	NA	3.20132	3.02958	NA	3.95048	NA	2.27301	NA	NA	NA	3.18432	NA	NA	4.15349	3.17872	3.19588	4.51158	NA	2.31945	2.99938	NA	NA	3.24744	NA
P16401	NA	NA	NA	NA	NA	NA	NA	6.02236	3.58816	NA	NA	5.15741	NA	NA	NA	NA	NA	NA	NA	NA	NA	NA	NA	NA	NA	NA	NA	NA	NA	NA	NA	NA	NA	NA	NA	NA	NA	NA	NA	NA	NA	NA	NA	4.50685	NA	NA	NA	NA	NA
P16452	NA	2.02241	1.72101	2.27839	NA	NA	NA	2.33288	2.9445	NA	NA	NA	NA	2.29385	1.67769	2.30672	NA	NA	NA	NA	2.72872	NA	NA	NA	NA	NA	1.48446	NA	NA	NA	NA	2.69645	2.79061	NA	NA	NA	NA	1.23242	NA	NA	NA	NA	NA	2.91652	2.48977	2.44664	NA	NA	NA
P16615	NA	7.63545	6.56772	6.70342	NA	6.6358	NA	6.966	6.19834	6.19116	NA	5.91396	NA	7.34396	6.29028	5.90169	NA	5.77052	NA	5.91885	5.08713	3.73371	NA	4.80737	NA	7.17268	6.06627	6.06936	3.58416	6.21622	NA	6.9829	6.09462	5.94891	NA	6.40314	NA	7.43106	6.43367	6.20684	3.35556	6.16428	NA	6.77966	5.55233	5.48163	3.42121	5.43058	NA
P16671	NA	7.70174	5.99149	6.32545	2.85802	6.41989	NA	7.2718	6.82159	6.73349	4.4679	6.61139	NA	7.42761	6.02797	6.05053	3.6865	5.93768	NA	6.25504	5.16555	5.38259	NA	4.71026	NA	7.59023	6.66394	7.04083	4.40211	7.00753	NA	7.93697	6.56654	6.96148	4.68506	7.34636	NA	8.23731	6.48686	6.73703	5.33341	6.54128	NA	6.5813	5.43663	5.26193	3.34303	5.08651	NA
P16885	NA	2.21734	1.55914	NA	NA	3.09798	NA	2.42924	2.98876	NA	NA	2.61024	NA	1.91639	NA	NA	NA	2.92304	NA	NA	3.32327	NA	NA	NA	NA	NA	1.89725	2.40817	NA	NA	NA	2.2096	NA	2.3952	NA	2.76464	NA	3.00777	2.46522	4.80198	NA	4.30013	NA	2.35145	3.21922	NA	NA	2.32581	NA
P16930	3.66031	2.89561	2.9359	2.36965	NA	NA	3.91802	NA	2.5502	2.66677	NA	NA	NA	NA	NA	NA	NA	NA	3.40426	NA	NA	NA	NA	NA	3.86079	1.77036	2.23757	NA	NA	NA	4.14314	3.02228	NA	NA	NA	NA	4.19902	3.63863	3.17916	2.5091	NA	NA	NA	NA	NA	NA	NA	NA	4.16168
P16989	NA	NA	NA	NA	NA	NA	NA	2.14513	NA	NA	NA	NA	NA	NA	NA	NA	NA	NA	NA	NA	NA	NA	NA	NA	NA	NA	NA	NA	NA	NA	NA	NA	NA	NA	NA	NA	NA	NA	NA	NA	NA	NA	NA	NA	NA	NA	NA	NA	NA
P16989;P67809;Q9Y2T7	NA	NA	NA	NA	NA	NA	NA	NA	NA	NA	NA	NA	NA	NA	NA	NA	NA	NA	NA	NA	NA	NA	NA	NA	NA	NA	NA	NA	NA	NA	NA	NA	NA	NA	NA	NA	NA	NA	NA	NA	NA	NA	NA	NA	NA	NA	NA	NA	NA
P17174	NA	5.92327	NA	NA	NA	NA	NA	NA	NA	NA	NA	NA	NA	5.82087	NA	NA	NA	NA	NA	NA	NA	NA	NA	NA	NA	NA	NA	NA	NA	NA	NA	NA	NA	NA	NA	NA	NA	NA	NA	NA	NA	NA	NA	NA	NA	NA	NA	NA	NA
P17213	NA	NA	NA	NA	NA	NA	NA	5.68003	3.62533	2.85773	NA	4.89843	NA	NA	NA	NA	NA	NA	NA	NA	NA	NA	NA	NA	NA	NA	NA	NA	NA	NA	NA	2.84789	NA	NA	NA	NA	NA	NA	NA	NA	NA	NA	NA	NA	NA	NA	NA	NA	NA
P17252	NA	4.01191	3.23499	3.57438	3.29808	5.11328	NA	3.9343	4.51767	3.60848	3.26711	4.25131	NA	3.18726	4.48713	2.84854	3.02768	3.7387	NA	3.24551	4.64443	2.56985	NA	2.97325	NA	4.04514	3.23453	3.95519	NA	3.92566	NA	3.33029	3.15008	2.88828	NA	3.6341	NA	4.17993	4.85475	3.71539	2.63436	4.18717	NA	3.17371	4.30444	2.61429	2.94777	3.57533	NA
P17301	NA	6.98328	5.89089	6.44246	NA	6.21906	NA	5.3274	4.40323	4.28441	NA	4.16997	NA	6.57787	5.24856	5.37979	NA	5.10005	NA	3.94959	2.81275	2.80758	NA	2.3567	NA	5.97552	4.58031	4.74782	3.13249	4.86497	NA	6.67264	5.2474	5.72348	NA	5.96491	NA	6.52638	5.14753	5.34382	2.81682	5.33326	NA	5.72214	4.56841	4.7432	NA	4.53116	NA
P17538;Q6GPI1	NA	NA	NA	NA	NA	NA	NA	NA	NA	NA	NA	NA	NA	NA	NA	NA	3.42431	NA	NA	NA	NA	NA	NA	NA	NA	NA	NA	NA	NA	NA	NA	NA	NA	NA	NA	NA	NA	NA	NA	NA	3.94483	NA	NA	NA	NA	NA	NA	NA	NA
P17612	NA	3.38877	2.4439	NA	NA	4.63274	NA	2.94979	1.90204	NA	NA	4.13254	NA	2.75939	1.9837	NA	NA	3.70223	NA	2.49344	NA	NA	NA	3.40053	NA	2.72445	1.37918	NA	NA	3.82997	NA	2.76546	NA	NA	NA	4.15664	NA	4.32454	2.82483	NA	NA	3.76328	NA	2.82563	NA	NA	NA	4.03097	NA
P17655	NA	NA	3.9946	5.03313	NA	NA	NA	NA	4.24238	5.05676	NA	NA	NA	NA	3.68585	4.6568	NA	NA	NA	NA	4.7389	4.80663	NA	NA	NA	NA	4.41102	5.09929	NA	NA	NA	NA	3.43738	4.45805	NA	NA	NA	NA	4.549	5.48012	NA	NA	NA	NA	4.42701	4.80188	NA	NA	NA
P17812	NA	NA	1.82068	NA	NA	2.5847	NA	NA	2.20473	2.59532	NA	NA	NA	NA	1.80471	NA	NA	NA	NA	NA	NA	NA	NA	NA	NA	NA	1.77891	2.5987	NA	NA	NA	NA	NA	2.36919	NA	NA	NA	NA	1.62037	2.76298	NA	NA	NA	NA	NA	NA	NA	NA	NA
P17813	3.50806	NA	NA	NA	NA	NA	NA	NA	NA	NA	NA	NA	NA	NA	NA	NA	NA	NA	3.40389	NA	NA	NA	NA	NA	3.95241	NA	NA	NA	NA	NA	NA	NA	NA	NA	NA	NA	4.08979	NA	NA	NA	NA	NA	3.42181	NA	NA	NA	NA	NA	3.57022
P17858	NA	4.40584	4.53648	3.96027	3.93497	5.43099	NA	3.83556	4.41524	4.57708	4.0721	4.85048	NA	3.93557	3.75307	3.67817	2.81018	4.38261	NA	3.49567	3.25813	2.73205	NA	3.85672	NA	4.21363	4.43522	4.53476	3.92552	4.77782	NA	4.41937	4.08553	3.88198	NA	4.90763	NA	4.57979	4.02739	3.2355	NA	4.38903	NA	3.6365	2.54349	2.797	3.05402	4.31047	NA
P17900	NA	NA	NA	NA	NA	NA	NA	2.06431	NA	NA	NA	NA	NA	NA	NA	NA	NA	NA	NA	NA	NA	NA	NA	NA	NA	NA	NA	NA	NA	NA	NA	NA	NA	NA	NA	NA	NA	NA	NA	NA	NA	NA	3.64674	NA	NA	NA	NA	NA	NA
P17936	7.59342	8.29002	1.54206	NA	7.55308	10.3123	6.35599	8.06387	2.32242	NA	6.87921	9.8876	6.59734	8.01672	1.81502	NA	7.53456	9.71282	5.98662	8.73188	2.79527	2.77708	6.88072	9.31757	6.94624	8.10164	2.78716	NA	7.39854	10.5962	5.39384	7.51425	NA	NA	6.58059	9.39347	7.1264	8.71499	3.49107	3.77655	7.79064	10.2957	5.58177	8.02355	2.87726	NA	6.39508	9.24273	6.26377
P17980	NA	3.61827	2.70459	3.08008	NA	NA	NA	2.63225	2.68872	2.51266	NA	NA	NA	3.33658	2.47985	NA	NA	NA	NA	NA	NA	NA	NA	NA	NA	3.25984	2.37754	2.38079	NA	NA	NA	3.53489	NA	NA	NA	2.621	NA	3.56874	3.02768	NA	NA	NA	NA	2.91937	NA	NA	NA	NA	NA
P17987	NA	5.05544	4.2325	4.71916	4.70682	4.36856	NA	4.92319	4.28864	4.35861	3.43017	3.29063	NA	4.55565	3.85747	4.1795	3.28124	3.9337	NA	4.11231	3.09357	3.43041	NA	2.72041	NA	4.95917	4.3397	4.44075	NA	3.36763	NA	5.00211	4.18548	4.30578	3.1779	4.53845	NA	5.1711	4.27224	4.51474	3.36634	4.3616	NA	4.4549	3.58594	3.66181	NA	4.10859	NA
P18031	NA	4.5424	3.7851	3.54929	3.44427	5.05278	NA	3.08769	3.76782	2.6656	NA	4.21379	NA	2.93427	3.36952	2.93084	3.20384	3.36333	NA	2.86861	NA	2.65932	NA	2.51742	NA	4.20345	3.2494	NA	3.47789	4.29141	NA	2.92323	NA	3.13342	3.5799	4.21719	NA	4.93918	4.52044	NA	NA	4.88549	NA	3.97922	NA	NA	NA	4.05401	NA
P18054	NA	5.95486	4.74608	7.00643	NA	3.79039	NA	5.03305	4.47292	3.84262	NA	3.26272	NA	5.24497	4.40334	3.78606	NA	3.44635	NA	3.1942	2.5267	2.43878	NA	NA	NA	5.5859	4.65121	6.45259	NA	3.78586	NA	4.70499	2.9278	6.09818	NA	2.66104	NA	6.18635	4.71402	6.54393	NA	4.22928	NA	4.97904	2.93548	6.39982	NA	2.67932	NA
P18065	NA	4.72293	NA	NA	7.28729	6.42565	NA	5.50075	NA	NA	6.80872	5.9985	NA	4.80796	NA	NA	6.89178	5.82588	NA	5.00663	NA	NA	5.77692	5.79976	NA	5.39703	NA	NA	7.41718	6.78097	NA	5.02124	NA	NA	7.00203	6.52177	NA	5.79791	NA	NA	8.16386	6.98778	NA	6.21813	NA	NA	7.59545	7.04536	NA
P18084	NA	NA	2.42679	NA	NA	1.99819	NA	2.32125	NA	NA	NA	NA	NA	NA	NA	NA	NA	NA	NA	NA	NA	NA	NA	NA	NA	NA	NA	NA	NA	NA	NA	2.20895	NA	NA	NA	NA	NA	NA	NA	NA	NA	NA	NA	2.03352	NA	NA	NA	NA	NA
P18085	NA	5.15602	3.41192	3.84863	6.59719	5.25095	NA	3.91053	2.92254	3.40771	5.58832	4.29464	NA	4.23011	3.03776	3.52466	5.35998	4.29545	NA	3.75784	NA	NA	3.94704	3.56042	NA	2.18115	3.06327	3.4286	5.31072	4.345	NA	4.74843	3.0327	3.60396	4.77644	4.53309	NA	4.65968	3.37786	NA	5.01286	4.07228	NA	3.93177	NA	2.81886	4.50883	3.2157	NA
P18206	7.00216	9.61398	8.4948	8.50978	6.28396	9.18753	6.62694	8.98338	8.13742	8.28662	5.35531	8.3879	5.24114	8.83589	7.74311	7.56953	4.86227	7.92326	4.4406	7.80542	6.93971	6.96815	3.48587	6.74969	6.34398	9.29336	8.10308	8.34126	6.01301	8.45904	5.25075	8.88279	7.89055	8.03399	5.32528	8.43906	5.81566	9.81901	8.53151	8.47297	7.00789	8.61889	4.77534	8.27725	7.32175	7.25923	4.2436	7.40366	5.27518
P18428	9.36158	6.86365	5.39451	6.06351	11.3817	8.41207	9.22035	6.52322	5.38481	5.9034	10.9189	7.4505	7.91475	5.73363	4.57325	5.39146	10.0322	7.27528	7.27386	6.13314	5.38996	5.62328	9.15743	7.06412	8.56697	5.60865	4.23428	4.6669	10.2893	7.02903	7.76552	5.36003	4.72199	4.43271	9.82252	7.28239	8.42849	6.65692	4.95218	5.64591	10.5695	7.27195	7.76161	6.50039	6.10012	6.44508	9.90996	7.28934	8.15641
P18433	NA	4.01159	2.97765	3.61118	NA	2.53446	NA	3.56568	3.01808	2.9058	NA	2.72849	NA	2.55854	2.52005	NA	NA	NA	NA	NA	NA	NA	NA	NA	NA	3.93701	2.71235	NA	NA	3.11422	NA	3.73176	NA	NA	NA	NA	NA	4.22815	2.89674	3.38823	NA	2.99318	NA	NA	NA	NA	NA	NA	NA
P18577;Q02161	NA	NA	2.46018	NA	NA	NA	NA	NA	3.96533	NA	NA	NA	NA	NA	2.24198	NA	NA	NA	NA	NA	NA	NA	NA	NA	NA	NA	NA	NA	NA	NA	NA	NA	NA	NA	NA	NA	NA	NA	NA	NA	NA	NA	NA	NA	NA	NA	NA	NA	NA
P18627	NA	NA	NA	NA	NA	NA	NA	NA	NA	NA	NA	NA	NA	NA	NA	NA	NA	NA	NA	NA	NA	NA	NA	NA	NA	NA	NA	NA	NA	NA	NA	NA	NA	NA	NA	NA	NA	NA	NA	NA	NA	3.01381	NA	NA	NA	NA	NA	NA	NA
P18669	3.03809	4.04297	3.26569	3.61438	NA	2.556	3.00331	3.40945	2.87767	2.89755	NA	NA	NA	2.86927	3.52873	3.03032	NA	NA	NA	2.99561	2.8215	2.1165	NA	NA	NA	3.72983	3.59323	3.05855	NA	NA	NA	4.07353	3.97039	3.34686	NA	NA	NA	4.37937	3.42928	3.41194	NA	2.66993	NA	2.97723	2.3314	2.53397	NA	NA	2.77948
P18827	NA	NA	3.25375	4.59562	NA	NA	NA	NA	3.90787	5.51955	NA	NA	NA	NA	3.32147	5.11161	NA	NA	NA	NA	NA	5.32369	NA	NA	NA	NA	3.4475	5.46226	NA	NA	NA	NA	NA	5.12804	NA	NA	NA	NA	3.20654	5.95409	NA	NA	NA	NA	3.42466	5.23086	NA	NA	NA
P18859	NA	3.83604	4.00524	3.96182	NA	2.77975	NA	3.76797	3.95337	2.66647	NA	NA	NA	3.32062	3.40531	2.96279	NA	NA	NA	NA	NA	NA	NA	NA	NA	4.58244	3.71357	3.01668	NA	NA	NA	2.98071	3.53373	3.42673	NA	NA	NA	2.85182	2.84399	3.08705	NA	NA	NA	2.30368	NA	3.36558	NA	NA	NA
P19013	NA	NA	NA	NA	NA	NA	NA	NA	NA	NA	NA	NA	NA	NA	NA	NA	NA	NA	NA	NA	NA	NA	NA	NA	NA	NA	NA	NA	NA	NA	NA	NA	NA	NA	NA	NA	NA	NA	NA	NA	NA	NA	NA	NA	NA	NA	NA	NA	NA
P19021	3.02649	NA	NA	3.94804	6.2794	4.85722	3.51983	NA	NA	4.2512	6.83818	5.24578	NA	NA	1.39859	4.46503	7.2521	5.51085	3.11071	4.82394	2.83215	4.73683	5.95444	5.37053	3.60742	2.96961	3.92069	5.25701	7.07	5.86225	NA	NA	NA	3.92864	6.14475	5.10803	3.60741	2.22329	NA	4.56827	6.7238	5.19838	NA	NA	NA	4.5941	6.34091	5.44634	NA
P19022	3.34664	NA	NA	NA	4.82724	NA	3.52126	NA	NA	NA	4.62549	NA	2.98379	NA	NA	NA	4.98854	NA	3.03089	NA	NA	NA	4.53403	NA	NA	NA	NA	NA	4.54508	NA	NA	NA	NA	NA	4.57917	NA	NA	NA	NA	NA	4.83951	NA	NA	NA	NA	NA	5.01518	NA	3.13164
P19086	NA	6.41707	5.22158	5.32656	NA	5.21055	NA	5.97752	5.0616	5.08108	3.67247	4.49828	NA	5.73389	4.62408	4.6779	NA	4.2889	NA	4.72523	3.77886	3.88995	NA	NA	NA	6.19195	4.78541	5.13575	3.32759	5.05635	NA	6.14523	4.55543	3.78685	NA	4.81209	NA	6.31572	4.79341	4.96398	NA	4.76898	NA	5.5011	4.4486	4.25173	NA	3.92753	NA
P19105	NA	9.6368	8.70203	9.27201	8.55206	8.08287	NA	9.05375	8.17649	9.11258	7.8904	7.34792	NA	8.94408	8.16051	8.62948	7.96676	6.76363	NA	7.72462	6.91255	7.44433	5.90456	5.95253	NA	9.17238	8.15315	9.00494	7.92287	7.90803	NA	9.0314	8.00943	8.78078	7.46885	7.75103	NA	9.41802	8.29193	8.86524	8.27399	7.42555	NA	8.37817	7.0623	8.19482	6.73133	6.55244	NA
P19256	3.42873	3.06353	2.37441	2.75041	NA	2.68066	NA	2.80312	NA	2.82843	NA	2.64505	NA	2.64466	2.12919	3.43324	NA	2.13934	2.96328	2.64792	2.464	NA	NA	NA	2.98778	3.11517	2.11478	2.75158	NA	NA	NA	2.86531	2.63234	2.40665	NA	2.38467	3.46815	2.89608	1.9856	2.80455	NA	2.54642	2.72887	2.56584	NA	2.49296	NA	NA	2.90127
P19320	5.79683	5.72325	2.49638	NA	NA	NA	5.57494	5.83909	5.53027	NA	NA	NA	4.84275	5.80129	5.54279	NA	NA	NA	4.93482	4.67487	NA	NA	NA	NA	5.6263	5.59985	5.41541	NA	NA	NA	4.51222	7.10605	NA	NA	NA	NA	5.14757	5.51897	NA	NA	NA	NA	5.21856	3.30075	NA	NA	NA	NA	4.81914
P19338	NA	NA	NA	NA	NA	NA	NA	2.94423	2.43066	2.6277	NA	NA	NA	NA	NA	NA	NA	NA	NA	NA	NA	NA	NA	NA	NA	NA	NA	NA	NA	NA	NA	NA	NA	NA	NA	NA	NA	NA	NA	NA	NA	NA	NA	3.83819	3.63379	2.89212	3.36947	3.71601	NA
P19367	NA	5.90728	6.30401	6.68199	3.06167	6.00348	NA	5.65281	6.09935	5.92486	NA	5.6513	NA	5.27051	5.98785	5.65682	NA	5.1091	NA	4.57784	5.16895	5.10043	NA	2.96988	NA	5.67821	5.99622	6.02265	3.76271	5.91701	NA	5.5241	6.33105	5.95038	3.92609	5.77085	NA	5.74006	6.2665	5.95454	3.47085	5.60024	NA	5.26611	5.54461	5.49354	NA	4.98765	NA
P19404	NA	4.00277	3.16561	NA	NA	2.4068	NA	2.49296	3.10602	NA	NA	NA	NA	4.21179	3.11781	NA	NA	NA	NA	2.62625	NA	NA	NA	NA	NA	3.91586	3.16493	NA	NA	NA	NA	3.91525	2.87574	3.01543	NA	NA	NA	4.04307	1.92726	NA	NA	NA	NA	3.87333	3.13531	NA	NA	NA	NA
P19525	NA	NA	NA	NA	NA	2.62906	NA	2.6068	NA	NA	NA	2.96017	NA	2.11805	NA	NA	NA	NA	NA	NA	NA	NA	NA	NA	NA	2.4727	NA	NA	NA	2.77832	NA	2.50438	NA	NA	NA	2.49356	NA	3.96403	NA	NA	NA	NA	NA	3.56309	NA	NA	NA	2.52274	NA
P19634	NA	3.0071	1.89702	NA	NA	NA	NA	2.51428	2.05682	NA	NA	NA	NA	NA	1.81692	NA	NA	NA	NA	NA	NA	NA	NA	NA	NA	NA	NA	1.99282	NA	NA	NA	2.63634	NA	2.25619	NA	NA	NA	2.10877	1.52232	NA	NA	NA	NA	2.5096	NA	NA	NA	NA	NA
P19652	9.77423	5.08132	4.8097	5.15142	5.35517	5.53755	NA	5.3627	4.66857	5.16205	4.75546	5.23346	4.67327	5.55068	5.77427	5.34616	5.42493	5.72232	3.3421	5.54166	5.0318	4.38349	4.49073	5.32668	NA	5.40159	4.74158	4.77711	4.56432	5.21452	4.57919	5.11023	5.22097	4.35612	4.67638	5.28176	NA	4.71008	5.09542	4.71137	4.9053	5.35832	3.55346	5.12973	5.15465	4.79731	4.94548	5.32699	5.3123
P19784	NA	NA	2.43454	2.25538	NA	NA	NA	NA	2.71742	NA	NA	NA	NA	NA	2.04117	NA	NA	NA	NA	NA	NA	NA	NA	NA	NA	NA	NA	NA	NA	NA	NA	NA	NA	2.10949	NA	NA	NA	NA	2.19328	2.11187	NA	NA	NA	NA	NA	NA	NA	NA	NA
P19823	12.2649	6.30181	5.77578	12.8522	7.92822	5.94728	11.7798	6.39975	6.12853	12.8082	7.53335	5.56433	11.69	6.28044	6.53793	12.1264	7.94684	5.50158	10.4387	6.27631	5.1397	11.6599	6.91583	5.71041	12.0588	6.03937	6.03014	13.1015	7.31496	5.51336	11.5904	5.99937	3.86627	12.0875	7.24731	5.65274	12.144	6.14657	7.69622	12.9782	8.38898	5.67995	10.966	6.261	6.21184	12.0608	7.65741	5.85583	10.803
P19827	11.6016	5.28147	4.06831	12.2681	7.77807	4.74829	10.4085	4.02693	3.70749	10.7796	6.28625	3.65307	10.9457	5.47329	3.57108	10.9763	7.50015	5.1209	9.64356	5.75482	3.89818	10.8767	6.69025	5.1915	11.3452	5.14287	4.99819	12.3685	7.22446	4.25591	10.532	4.68802	3.02787	11.2038	7.09494	4.95366	11.3115	4.65336	5.83915	11.8073	7.83433	4.66123	9.92874	5.19076	4.97896	11.0318	7.07925	4.92949	9.91945
P19883	NA	NA	NA	NA	NA	2.29104	NA	NA	NA	NA	NA	NA	NA	NA	NA	2.34775	NA	NA	NA	NA	NA	2.84464	NA	NA	NA	NA	NA	NA	NA	NA	NA	NA	NA	NA	NA	NA	NA	NA	NA	3.13543	NA	NA	NA	NA	NA	NA	NA	NA	NA
P19971	NA	3.6692	3.15355	3.057	NA	2.51797	NA	3.20758	2.72968	2.49223	NA	NA	NA	3.15374	2.43987	2.59689	NA	NA	NA	NA	2.3686	NA	NA	NA	NA	3.84925	3.11777	2.93329	NA	2.95631	NA	3.67229	2.804	2.44277	NA	2.57546	NA	4.46332	3.32484	2.65283	NA	2.91947	NA	3.26231	2.3508	NA	NA	NA	NA
P20042	NA	3.9799	2.72451	4.17557	NA	2.90374	NA	4.35252	3.29983	3.37763	NA	2.57369	NA	3.35405	2.28669	3.11943	NA	NA	NA	3.1494	NA	3.14903	NA	NA	NA	3.18016	2.99592	3.28483	3.10687	NA	NA	3.17833	NA	2.45789	NA	2.7718	NA	3.36339	2.36447	3.35866	NA	2.63612	NA	3.57383	NA	2.88903	NA	NA	NA
P20062	NA	2.55245	NA	NA	5.56333	2.25968	NA	2.43775	NA	NA	5.30189	NA	NA	2.91933	NA	NA	6.52056	NA	NA	4.48053	NA	NA	4.87	2.53719	NA	2.80206	NA	NA	4.59566	NA	NA	3.19824	NA	NA	6.08587	NA	NA	2.72095	NA	NA	6.31283	NA	NA	2.8974	NA	NA	4.69341	NA	NA
P20073	NA	3.95939	3.39621	3.54831	4.88316	2.24839	NA	4.06326	3.49301	3.0676	4.59904	NA	NA	2.91359	1.95144	2.83384	4.02459	NA	NA	2.73356	NA	2.39176	3.24469	NA	NA	3.94757	3.26367	3.03761	4.19825	2.99704	NA	4.16332	3.41466	2.75096	3.7532	3.1674	NA	5.17371	3.6147	3.72566	3.5782	3.18013	NA	3.53124	2.71789	2.36041	3.37307	NA	NA
P20338	NA	NA	NA	NA	NA	NA	NA	NA	2.23196	NA	NA	NA	NA	NA	NA	NA	NA	NA	NA	NA	NA	NA	NA	NA	NA	NA	NA	NA	NA	NA	NA	NA	NA	NA	NA	NA	NA	NA	NA	NA	NA	NA	NA	NA	NA	NA	NA	NA	NA
P20338;P61018	NA	NA	NA	NA	NA	NA	NA	NA	NA	NA	NA	NA	NA	NA	NA	NA	NA	NA	NA	NA	NA	NA	NA	NA	NA	NA	NA	NA	NA	NA	NA	NA	NA	NA	NA	NA	NA	NA	NA	NA	NA	NA	NA	NA	NA	NA	NA	NA	NA
P20339	NA	NA	NA	NA	NA	NA	NA	NA	NA	NA	NA	NA	NA	NA	NA	NA	NA	NA	NA	NA	NA	NA	NA	NA	NA	NA	2.53091	NA	NA	NA	NA	NA	NA	NA	NA	NA	NA	NA	1.84812	NA	NA	NA	NA	NA	NA	NA	NA	NA	NA
P20340	NA	7.35831	6.2297	6.16502	5.04001	6.57388	NA	6.67693	6.01548	6.101	4.18404	5.37955	NA	7.19951	6.08148	5.97478	NA	5.72736	NA	5.87816	5.13942	4.96843	3.1154	4.56229	NA	7.33893	6.28733	6.55427	4.78247	6.33499	NA	7.15404	6.31941	6.03084	3.5599	6.31298	NA	7.58084	6.2167	6.06039	3.4377	5.98547	NA	6.50388	5.27496	5.41029	3.31312	4.90542	NA
P20618	3.18661	3.99089	3.56553	3.24899	NA	NA	3.4461	NA	3.64584	2.94842	NA	NA	NA	3.04763	2.13939	NA	NA	NA	NA	NA	2.30917	NA	NA	NA	3.258	3.32414	3.53745	3.12159	NA	NA	NA	3.43052	NA	NA	NA	NA	NA	3.83012	3.8709	NA	NA	NA	NA	3.15856	NA	NA	NA	NA	NA
P20645	NA	5.39337	3.70016	NA	NA	NA	NA	5.06807	3.18717	2.84936	NA	NA	NA	5.74771	3.5352	2.48046	NA	NA	NA	2.71097	3.01942	NA	NA	NA	NA	5.30267	3.13179	2.62508	NA	NA	NA	4.80521	3.34209	NA	NA	NA	NA	5.37775	3.16065	2.58739	NA	NA	NA	5.15535	3.02096	2.83348	NA	NA	NA
P20674	NA	4.91007	4.14977	4.38792	NA	3.64755	NA	4.01587	3.6481	3.53186	NA	3.35624	NA	3.84098	3.59037	3.4188	NA	2.86383	NA	3.0785	2.92106	2.55275	NA	2.71399	NA	4.57727	3.93683	3.51657	NA	3.82268	NA	4.59224	3.54059	3.65041	NA	3.77325	NA	3.64393	3.35098	3.02421	NA	3.20542	NA	3.80265	3.27446	3.17232	NA	2.75033	NA
P20700	NA	NA	NA	3.2524	3.03313	NA	NA	NA	NA	3.03528	3.35882	NA	NA	NA	NA	3.13595	2.87369	NA	NA	NA	NA	3.3647	NA	NA	NA	NA	NA	3.39682	NA	NA	NA	NA	NA	3.22144	3.19443	NA	NA	NA	NA	3.10094	2.90325	NA	NA	NA	NA	2.80281	NA	NA	NA
P20742	4.65806	NA	NA	NA	NA	NA	4.89733	NA	1.35686	NA	NA	NA	8.30502	2.48496	3.98478	4.54409	NA	3.63747	3.86883	NA	2.08726	NA	NA	NA	7.20346	NA	1.73939	NA	NA	NA	3.62293	NA	NA	NA	NA	NA	8.4112	4.47006	3.49882	4.19155	3.15317	3.17148	7.6027	3.57139	2.40539	2.63732	NA	2.83461	3.70169
P20774	5.03926	NA	NA	6.82267	4.68033	4.15378	4.45778	NA	NA	6.94008	4.44165	3.76714	3.63561	2.4395	NA	6.7182	4.93168	4.14868	4.12222	2.96438	NA	6.83717	4.486	5.27038	4.22044	NA	NA	6.24115	4.0163	3.48948	4.11414	NA	NA	6.27006	4.73785	4.22599	4.03789	NA	NA	7.12368	4.24322	3.98279	3.98747	3.20415	NA	6.87444	4.83285	5.12334	3.9233
P20810	NA	NA	NA	NA	NA	NA	NA	NA	NA	NA	NA	NA	NA	NA	NA	NA	NA	NA	NA	NA	NA	NA	NA	NA	NA	NA	NA	NA	NA	NA	NA	2.81384	NA	NA	NA	NA	NA	2.34407	NA	NA	NA	NA	NA	NA	NA	NA	NA	NA	NA
P20851	9.06542	NA	7.87071	11.0591	NA	3.83544	8.53843	NA	7.48355	10.9558	NA	NA	7.73345	NA	8.78773	10.3451	NA	NA	7.08157	NA	8.24555	9.66333	NA	NA	8.36069	NA	7.21245	10.7882	NA	NA	8.00077	NA	8.73685	10.3885	NA	NA	7.86155	NA	8.08588	10.6519	NA	3.61089	7.61861	NA	7.43575	9.77481	NA	3.55697	7.2941
P20930	NA	NA	NA	NA	NA	NA	NA	NA	NA	NA	NA	NA	NA	NA	NA	NA	NA	NA	NA	NA	NA	NA	NA	NA	NA	NA	NA	NA	NA	NA	NA	NA	NA	NA	NA	NA	NA	NA	NA	NA	NA	NA	NA	NA	NA	NA	NA	NA	NA
P20936	NA	NA	2.24222	NA	NA	2.91111	NA	NA	2.04873	NA	NA	2.88455	NA	NA	1.67921	NA	NA	2.91107	NA	NA	NA	NA	NA	NA	NA	2.895	NA	NA	NA	3.38141	NA	2.3929	NA	NA	NA	2.90078	NA	2.23287	NA	NA	NA	3.11542	NA	NA	NA	NA	NA	NA	NA
P20962	NA	NA	NA	NA	NA	NA	NA	NA	3.75032	NA	NA	NA	NA	NA	NA	NA	NA	NA	NA	NA	NA	NA	NA	NA	NA	NA	3.86915	NA	NA	NA	NA	NA	NA	NA	NA	NA	NA	NA	2.95867	NA	NA	NA	NA	NA	NA	NA	NA	NA	NA
P21266	NA	NA	NA	NA	NA	NA	NA	2.43954	NA	NA	NA	NA	NA	NA	NA	NA	NA	NA	NA	NA	NA	NA	NA	NA	NA	2.56076	NA	NA	NA	NA	NA	2.40913	NA	NA	NA	NA	NA	4.72383	NA	NA	NA	NA	NA	NA	NA	NA	NA	NA	NA
P21281	NA	NA	NA	NA	2.6041	NA	NA	NA	NA	NA	NA	NA	NA	NA	NA	NA	NA	NA	NA	NA	NA	NA	NA	NA	NA	NA	NA	NA	NA	NA	NA	NA	NA	NA	NA	NA	NA	2.70961	NA	NA	NA	NA	NA	NA	NA	NA	NA	NA	NA
P21283	NA	NA	NA	NA	3.49989	NA	NA	NA	NA	NA	NA	NA	NA	2.29995	NA	NA	NA	NA	NA	NA	NA	NA	NA	NA	NA	2.9687	NA	NA	NA	NA	NA	NA	NA	NA	NA	NA	NA	3.15163	NA	2.36431	NA	NA	NA	NA	NA	NA	NA	NA	NA
P21291	NA	9.02186	5.40302	6.03115	6.1449	8.81497	NA	8.98037	5.23566	5.59311	5.69983	8.75968	NA	8.20022	5.12013	5.27823	5.82982	7.6467	NA	7.21231	4.47068	4.85211	3.84952	6.79166	NA	8.48235	5.27343	5.46717	5.30605	8.15798	NA	7.90501	5.28297	5.54535	4.67053	7.90877	NA	8.61059	5.64565	5.51695	5.60491	7.73722	NA	7.895	4.66883	4.80652	4.70634	7.45824	NA
P21333	6.1093	10.1979	9.19888	9.81907	7.12528	9.30225	5.37179	9.60476	8.95535	8.98675	6.23418	8.68595	3.19851	9.6661	8.52	8.53855	5.8144	8.06654	3.53065	8.36925	7.45534	7.77038	4.6398	7.07173	4.96376	9.69022	8.7694	9.07739	6.80061	8.87252	4.15411	9.39512	8.57379	8.92603	6.27777	8.7562	4.77141	10.3491	9.06138	9.17772	8.09534	9.03992	3.3704	9.01358	7.92026	8.25336	5.45585	7.58708	4.05985
P21399	NA	1.98901	1.48954	NA	NA	2.56573	NA	NA	NA	NA	NA	NA	NA	NA	NA	NA	NA	NA	NA	NA	NA	NA	NA	NA	NA	NA	NA	NA	NA	NA	NA	NA	NA	NA	NA	NA	NA	2.38182	1.44493	NA	NA	NA	NA	NA	NA	NA	NA	NA	NA
P21695	NA	NA	NA	NA	NA	NA	NA	NA	NA	NA	NA	NA	NA	NA	NA	NA	NA	NA	NA	NA	NA	NA	NA	NA	NA	NA	NA	NA	NA	NA	NA	NA	NA	NA	NA	NA	NA	NA	NA	NA	NA	NA	NA	NA	NA	NA	NA	NA	NA
P21796	NA	5.93452	3.05326	5.05248	NA	5.12614	NA	5.21649	3.6207	3.51303	NA	3.0262	NA	5.6705	3.8056	4.26433	NA	4.12314	NA	4.50264	3.07532	3.33436	NA	2.56414	NA	5.63256	3.7804	4.78328	NA	3.4274	NA	5.497	3.02255	4.21436	NA	4.85968	NA	5.44901	2.97777	3.49905	2.85087	4.46492	NA	5.20723	2.3526	3.89425	NA	2.77691	NA
P21810	NA	NA	4.26854	4.2848	3.42453	NA	NA	NA	4.64043	3.77213	NA	NA	NA	NA	4.13131	3.53057	NA	NA	NA	NA	4.78921	3.7531	NA	NA	NA	NA	4.16752	3.51127	NA	NA	NA	NA	4.26347	3.92516	NA	NA	NA	NA	5.54644	5.01792	NA	NA	NA	NA	4.39314	4.02559	NA	NA	NA
P21912	NA	3.2444	2.92186	2.51998	NA	1.93304	NA	3.39946	2.82826	NA	NA	NA	NA	2.73715	3.51135	NA	NA	NA	NA	2.67192	NA	NA	NA	NA	NA	2.62844	2.96476	NA	NA	NA	NA	3.43578	NA	NA	NA	NA	NA	3.10706	3.41282	NA	NA	NA	NA	2.89163	NA	NA	NA	NA	NA
P21926	NA	9.17874	8.26527	9.09448	5.49083	8.88476	NA	8.63218	8.24395	8.3113	5.2117	8.22869	NA	8.37503	7.70756	7.61048	NA	7.37342	NA	7.35514	6.83	7.20506	3.78861	6.5723	NA	8.89941	7.94008	8.53498	5.55482	8.56054	NA	8.49434	7.76984	7.89034	5.1579	8.26866	NA	9.26066	8.41002	8.36997	6.11161	8.4598	NA	7.90356	7.35733	7.38724	4.11167	7.20956	NA
P21964	NA	3.76323	2.91919	3.4233	NA	3.18436	NA	3.62619	2.8257	2.99366	NA	2.68284	NA	3.24916	2.79405	NA	NA	2.75296	NA	2.87756	NA	NA	NA	NA	NA	3.82107	2.82071	NA	NA	NA	NA	3.65307	3.06667	NA	NA	3.02974	NA	3.54596	2.92407	NA	NA	2.80825	NA	3.50061	NA	NA	NA	NA	NA
P22059	NA	NA	NA	NA	NA	NA	NA	NA	NA	NA	NA	NA	NA	NA	NA	NA	NA	NA	NA	NA	NA	NA	NA	NA	NA	NA	NA	NA	NA	NA	NA	1.89092	NA	NA	NA	NA	NA	2.62628	NA	NA	NA	NA	NA	NA	NA	NA	NA	NA	NA
P22061	NA	4.28089	3.82424	4.41937	5.41313	3.80726	NA	4.37303	3.65458	3.63038	5.44531	NA	NA	4.05657	3.26475	3.56305	5.02176	NA	NA	3.36105	NA	2.52719	3.98908	NA	NA	4.21756	3.24653	3.3797	5.01813	NA	NA	4.2545	NA	3.64098	4.98317	3.5953	NA	4.74525	3.86121	3.81507	4.92207	3.54807	NA	3.60406	NA	NA	4.32627	NA	NA
P22102	NA	NA	0.676136	NA	NA	NA	NA	NA	1.22336	NA	NA	NA	NA	NA	NA	NA	NA	NA	NA	NA	NA	NA	NA	NA	NA	NA	NA	NA	NA	NA	NA	NA	NA	NA	NA	NA	NA	1.89321	NA	NA	NA	NA	NA	NA	NA	NA	NA	NA	NA
P22105	5.8261	2.56726	NA	7.13566	3.4565	3.24793	5.65767	3.89697	2.85862	7.33959	3.21125	NA	5.20326	3.84522	NA	6.78624	3.40851	NA	5.098	4.74168	3.31834	7.01391	3.2382	NA	6.00154	3.95898	3.62516	7.28589	3.72034	NA	4.74986	2.16791	NA	6.35927	NA	NA	5.79283	2.04641	1.8192	7.3538	3.16224	3.3778	4.69959	2.90485	2.15207	6.79296	3.18019	NA	5.05991
P22234	NA	3.61967	2.89408	3.29232	NA	2.97546	NA	2.7475	2.64466	2.84874	NA	2.72801	NA	2.55378	2.49899	2.70127	NA	NA	NA	NA	NA	NA	NA	NA	NA	3.12297	2.8863	2.69885	NA	NA	NA	3.29896	3.00936	3.20025	NA	NA	NA	3.52459	2.98461	2.65697	NA	2.85939	NA	2.99024	NA	NA	NA	NA	NA
P22314	NA	3.57942	3.04401	2.76347	NA	3.21423	NA	3.00301	3.06231	2.53642	NA	NA	NA	2.93199	2.76018	2.46941	NA	2.90085	NA	2.93788	2.2504	2.30177	NA	NA	NA	3.72719	3.19384	3.35534	NA	NA	NA	3.49595	2.92149	5.24109	NA	4.46964	5.98431	4.55618	3.16709	2.67204	NA	2.50521	NA	3.11494	2.1326	2.69242	NA	5.52917	NA
P22352	9.94742	3.52254	3.13161	4.42057	10.342	5.58651	8.74613	2.92045	2.6581	3.61059	9.80962	5.00916	8.51739	3.0118	3.52613	4.26302	9.90113	3.99322	7.74965	3.3199	2.78033	3.85572	9.06182	5.52362	8.86302	3.53237	2.59575	3.96541	9.75926	4.29226	8.52237	2.94568	NA	3.47496	9.18548	4.84337	9.272	2.73151	3.01324	3.69217	10.2045	5.06744	7.99221	3.32277	2.80616	3.77992	9.23504	5.34116	8.52181
P22392	4.71944	6.49916	5.62005	5.7884	NA	5.05646	NA	6.04171	5.19163	2.9922	NA	4.7506	NA	5.78871	4.98741	3.3997	NA	4.04833	NA	5.06169	4.81361	3.11842	NA	NA	4.40255	6.39975	5.18008	3.55071	NA	4.66667	NA	6.20388	5.60787	4.68785	NA	5.35066	3.92457	6.82228	5.61175	5.38877	NA	5.0571	NA	5.18827	4.75385	2.99713	NA	NA	NA
P22466	NA	NA	NA	3.11679	3.43815	NA	NA	NA	NA	NA	NA	NA	NA	NA	NA	3.43716	NA	NA	NA	NA	NA	3.00372	NA	NA	NA	NA	NA	3.24318	NA	NA	NA	NA	NA	3.74868	NA	NA	NA	NA	NA	2.08355	NA	NA	NA	NA	NA	3.06836	NA	NA	NA
P22626	NA	NA	NA	NA	NA	NA	NA	4.13955	NA	NA	3.91863	4.9549	NA	NA	NA	NA	3.00327	3.04643	NA	2.56804	NA	NA	NA	2.63554	NA	NA	NA	NA	NA	NA	NA	2.43887	NA	NA	NA	2.84721	NA	1.70766	NA	NA	NA	2.84675	NA	4.55125	NA	NA	3.85283	5.31642	NA
P22692	NA	8.06573	2.85878	NA	8.87891	8.08446	NA	8.38253	NA	NA	8.70119	8.3052	NA	8.09837	NA	NA	8.78994	7.99348	NA	8.1674	NA	NA	7.61814	7.82638	NA	7.62949	NA	NA	8.03658	7.6852	NA	7.65493	NA	NA	8.05953	7.65167	NA	7.82309	3.40256	NA	8.83459	7.84919	NA	7.93318	NA	NA	8.02084	7.71926	NA
P22694	NA	6.64038	4.24894	5.24017	6.11661	6.87068	NA	6.50005	4.58338	2.68909	5.61858	6.72481	NA	5.81167	2.10407	2.53963	NA	5.81001	NA	5.4824	3.71617	2.52163	4.08863	5.12816	NA	6.4742	4.26442	3.11127	5.48689	6.29603	NA	6.18639	2.54815	2.58423	4.74412	6.1547	NA	6.54938	4.71486	2.7291	2.88759	5.83408	NA	5.75414	2.5944	2.68785	4.60815	5.51603	NA
P22695	NA	3.18853	2.33212	2.48578	NA	2.33133	NA	2.8137	2.61263	NA	NA	NA	NA	3.00336	2.71393	2.48844	NA	NA	NA	NA	NA	NA	NA	NA	NA	2.77761	1.91042	2.48178	NA	NA	NA	2.51282	2.96192	2.38993	NA	NA	NA	2.60391	2.78553	2.39554	NA	NA	NA	2.71978	NA	NA	NA	NA	NA
P22792	10.9634	4.49461	2.94957	5.34391	3.26026	3.85215	10.6268	4.2188	2.42229	4.79359	3.50335	4.07968	10.1668	4.35015	3.47819	4.93947	NA	3.43377	9.25508	4.35234	NA	4.4261	3.21129	3.88491	9.86951	2.44193	NA	3.54262	NA	NA	9.70716	3.47885	NA	3.80289	NA	NA	10.4999	1.80384	1.99192	4.29942	NA	3.93932	9.88421	4.27232	NA	4.95082	NA	4.06319	9.55926
P22891	7.90087	NA	10.3964	11.5078	NA	NA	6.78909	NA	9.76261	10.9586	NA	NA	6.69852	NA	9.83642	10.8309	NA	NA	6.75681	NA	9.90191	10.7298	NA	NA	6.92986	NA	9.42866	10.5298	NA	NA	6.39261	NA	10.038	10.4587	NA	NA	7.00642	NA	9.94555	11.7024	NA	NA	6.90825	NA	10.159	11.306	NA	NA	7.22373
P22897	3.98468	NA	NA	NA	NA	NA	4.31858	NA	NA	NA	NA	NA	3.48463	NA	NA	NA	NA	NA	3.47382	NA	NA	NA	NA	NA	3.44137	NA	NA	NA	NA	NA	3.74342	NA	NA	NA	NA	NA	NA	NA	NA	NA	NA	NA	NA	NA	NA	NA	NA	NA	3.3617
P23083	NA	4.03483	NA	NA	6.01539	NA	NA	2.44959	NA	NA	4.85595	NA	NA	3.47234	NA	NA	6.42691	NA	NA	4.14714	NA	NA	5.86342	2.98843	NA	3.03304	NA	NA	5.12435	NA	NA	2.18993	NA	NA	5.50561	NA	NA	2.35786	NA	NA	5.96249	NA	NA	2.61907	NA	NA	4.79256	NA	NA
P23141	4.25519	NA	NA	NA	NA	NA	3.32219	NA	NA	NA	NA	NA	NA	NA	NA	NA	NA	NA	NA	NA	NA	NA	NA	NA	NA	NA	NA	NA	NA	NA	NA	NA	NA	NA	NA	NA	NA	NA	NA	NA	NA	NA	3.18848	NA	2.49898	NA	NA	NA	NA
P23142	9.07899	2.38344	3.15501	7.97691	5.15578	NA	8.65593	2.79798	4.06127	8.75332	5.41784	NA	7.85666	2.78627	2.69993	7.35207	5.00302	2.4018	7.48864	3.14041	3.2843	7.68597	5.05322	NA	8.50248	2.85557	3.79281	8.66783	5.06658	NA	7.77612	2.88525	NA	8.0974	5.17735	NA	8.45367	2.22109	4.03898	8.14466	5.79704	NA	7.6093	2.71521	3.83193	7.58698	5.14364	NA	7.81603
P23219	NA	7.98453	6.90187	6.93017	3.21884	7.12034	NA	7.49226	6.62455	6.81359	NA	6.30394	NA	7.61313	6.62228	6.43788	NA	6.04258	NA	6.40876	5.78677	5.31357	NA	5.34411	NA	7.64332	6.60629	6.75029	4.5969	6.79303	NA	7.39684	6.41981	6.40863	NA	6.78059	NA	7.49814	6.62842	6.3818	4.97346	6.32858	NA	7.02417	5.95418	5.9139	NA	5.76554	NA
P23229	NA	6.9348	6.34203	6.91052	2.72412	6.50532	NA	7.10269	6.52593	6.73412	NA	6.45462	NA	6.29916	5.47393	5.01903	NA	5.08538	NA	5.58929	4.10679	5.39286	NA	4.46337	NA	6.89125	6.06123	6.54849	NA	6.23073	NA	6.44657	5.74643	6.19275	NA	6.06488	3.64834	7.37723	6.2079	6.56363	4.06842	6.40076	NA	5.7374	5.05488	5.40274	NA	3.5121	NA
P23246	NA	NA	NA	NA	NA	NA	NA	NA	NA	NA	NA	NA	NA	NA	NA	NA	NA	NA	NA	NA	NA	NA	NA	NA	NA	NA	NA	NA	NA	NA	NA	NA	NA	NA	NA	NA	NA	NA	NA	NA	NA	NA	NA	NA	NA	NA	NA	NA	NA
P23284	2.79919	9.01284	5.11118	5.5914	6.95309	8.54483	NA	8.6648	4.81228	4.84449	6.1459	8.11926	NA	8.49895	4.65651	4.71989	6.58189	7.79124	NA	7.48813	3.91116	4.21623	3.69952	7.01634	NA	8.658	4.59002	5.10567	6.38051	8.09845	NA	8.11888	4.98432	5.20872	5.77885	8.16535	NA	8.85187	5.00301	4.84613	6.37002	7.81862	NA	7.88851	3.78682	4.41688	5.18623	7.47557	2.79054
P23368	NA	6.35655	4.662	4.76799	NA	4.57745	NA	5.69169	4.16334	3.9852	NA	3.64911	NA	5.75144	3.99431	4.02839	NA	3.59884	NA	4.30376	2.69988	2.73315	NA	2.62653	NA	5.76645	4.28642	4.17014	NA	3.91093	NA	5.64391	4.00435	4.17413	NA	3.8003	NA	5.85155	4.01897	4.06668	NA	3.97554	NA	5.44455	2.79413	3.61819	NA	3.17054	NA
P23381	NA	5.40903	1.49914	NA	NA	3.39282	NA	2.31621	3.95815	NA	3.52394	2.83174	NA	2.69539	NA	NA	NA	3.80037	NA	6.02255	4.32856	NA	NA	3.18792	NA	2.56425	NA	NA	NA	3.29443	NA	5.13677	NA	NA	NA	3.46239	NA	6.15131	4.59685	NA	3.42686	3.99263	NA	5.81944	NA	NA	NA	3.79393	NA
P23458	NA	NA	NA	NA	NA	NA	NA	0.534906	NA	NA	NA	NA	NA	NA	NA	NA	NA	NA	NA	NA	NA	NA	NA	NA	NA	NA	NA	NA	NA	NA	NA	NA	NA	NA	NA	NA	NA	1.14512	NA	NA	NA	NA	NA	NA	NA	NA	NA	NA	NA
P23468	NA	NA	NA	NA	NA	NA	NA	NA	3.6172	NA	NA	NA	NA	NA	NA	NA	NA	NA	NA	NA	NA	NA	NA	NA	NA	NA	NA	NA	NA	NA	NA	NA	4.30869	NA	NA	NA	NA	NA	4.97863	NA	NA	NA	NA	NA	NA	NA	NA	NA	NA
P23470	5.87639	NA	NA	NA	NA	NA	5.41267	NA	NA	2.60141	NA	NA	4.62637	NA	NA	NA	NA	NA	4.75689	NA	NA	NA	NA	NA	5.64248	NA	NA	2.85903	NA	NA	4.55192	NA	NA	NA	NA	NA	5.31573	NA	NA	2.78979	NA	NA	4.76249	NA	NA	3.03563	NA	NA	4.69115
P23471	NA	NA	NA	3.49635	NA	NA	NA	NA	NA	2.73549	NA	NA	NA	NA	NA	3.742	NA	NA	NA	NA	2.80685	3.9842	NA	NA	NA	NA	2.32583	3.75852	NA	NA	NA	NA	NA	3.01852	NA	NA	NA	NA	NA	4.29466	NA	NA	NA	NA	NA	3.73365	NA	NA	NA
P23526	NA	3.04404	2.11474	NA	NA	NA	NA	NA	2.41257	NA	NA	NA	NA	NA	1.98799	NA	NA	NA	NA	NA	NA	NA	NA	NA	NA	NA	1.55768	NA	NA	NA	NA	2.84733	NA	NA	NA	NA	NA	2.79064	2.15812	NA	NA	NA	NA	NA	NA	NA	NA	NA	NA
P23528	5.61027	10.6193	7.28152	7.535	10.5465	9.98709	5.34881	9.86386	7.03158	7.04078	9.95099	9.90867	4.79337	9.71149	6.60901	6.56846	9.46723	8.9394	3.08707	8.2405	5.56234	5.71944	7.29828	7.91775	5.1175	9.45443	6.87854	6.87301	9.43885	9.36246	4.24458	8.81593	6.79129	6.692	8.70391	9.29986	4.89801	9.76858	7.51257	7.20818	9.6291	9.20982	3.99973	8.92138	5.89236	5.84962	8.02872	8.79924	4.09516
P23560	NA	2.1281	1.42342	NA	NA	NA	NA	2.48349	NA	NA	NA	NA	NA	NA	NA	NA	NA	NA	NA	NA	NA	NA	NA	NA	NA	NA	NA	NA	NA	NA	NA	2.57098	NA	NA	NA	2.70381	NA	5.28344	NA	NA	NA	3.23441	NA	2.63995	NA	NA	NA	2.34386	NA
P23588	NA	2.09111	NA	NA	NA	NA	NA	3.41765	NA	NA	NA	3.06055	NA	2.45971	NA	NA	NA	NA	NA	NA	NA	NA	NA	NA	NA	2.87951	NA	NA	NA	NA	NA	NA	NA	NA	NA	NA	NA	NA	NA	NA	NA	NA	NA	NA	NA	NA	NA	2.60352	NA
P23786	NA	1.67702	1.05238	NA	NA	NA	NA	NA	NA	NA	NA	NA	NA	NA	NA	NA	NA	NA	NA	NA	NA	NA	NA	NA	NA	NA	NA	NA	NA	NA	NA	NA	NA	NA	NA	NA	NA	NA	NA	NA	NA	NA	NA	2.8164	NA	NA	NA	NA	NA
P24043	NA	NA	NA	2.83767	NA	NA	NA	NA	2.27154	2.82189	NA	NA	NA	NA	1.67616	NA	NA	NA	NA	NA	NA	2.43313	NA	NA	NA	NA	NA	2.80486	NA	NA	NA	NA	NA	NA	NA	NA	NA	NA	NA	3.53539	NA	NA	NA	NA	2.78087	NA	NA	NA	NA
P24158	NA	NA	NA	NA	5.07186	NA	NA	2.31746	1.82577	NA	4.88914	3.2532	NA	3.31921	NA	NA	4.0188	2.6335	NA	NA	NA	NA	4.42017	3.03156	NA	NA	NA	NA	4.51165	3.17151	NA	NA	NA	NA	4.59397	NA	NA	NA	NA	NA	5.53086	3.07913	NA	2.86235	NA	NA	5.24109	3.08322	NA
P24298	NA	NA	NA	NA	NA	NA	NA	NA	NA	NA	NA	NA	NA	NA	NA	NA	NA	NA	NA	NA	NA	NA	NA	NA	NA	NA	NA	NA	NA	NA	NA	NA	NA	NA	NA	NA	NA	NA	NA	NA	NA	6.29426	NA	NA	NA	NA	NA	NA	NA
P24534	NA	3.45167	3.67985	5.70368	3.43795	2.88374	NA	3.54951	3.56046	5.41871	3.49732	NA	NA	3.11063	2.84158	4.63609	NA	NA	NA	3.02786	2.60631	3.44876	NA	NA	NA	3.72556	3.55146	4.83239	3.29323	NA	NA	3.77203	3.90533	4.36804	4.05281	NA	NA	3.90339	2.87965	4.78565	NA	2.78853	NA	3.09767	2.80283	4.38625	NA	NA	NA
P24539	NA	4.76318	4.40371	4.68414	NA	5.13812	NA	4.19327	4.00249	3.52003	NA	5.0775	NA	4.49261	4.39995	3.58306	NA	4.24665	NA	3.43772	3.88201	NA	NA	NA	NA	4.41167	4.19709	4.15098	NA	4.52597	NA	4.13295	4.17801	3.67124	NA	4.6829	NA	4.19866	3.80636	3.46959	NA	4.59564	NA	3.79729	4.33809	3.20863	NA	3.98479	NA
P24557	NA	6.6667	5.71073	6.0571	NA	5.90618	NA	6.48597	5.73063	5.91718	NA	5.29295	NA	6.50233	5.69995	5.63405	3.03946	5.31989	NA	5.30199	4.76326	4.61348	NA	4.19874	NA	6.47228	5.41188	5.5979	3.90179	5.47734	NA	6.28041	5.96881	5.3884	NA	5.4386	NA	6.55223	5.41907	5.50179	4.39678	5.40239	NA	5.9909	5.2542	5.27481	NA	4.6776	NA
P24592	5.28542	6.97789	NA	NA	10.5775	8.8087	4.70695	7.49044	NA	NA	10.0486	9.22108	4.78187	6.9828	NA	NA	10.28	8.50962	4.44995	7.63587	NA	NA	8.70274	8.1959	5.28066	7.19788	NA	NA	9.59163	8.59437	4.56047	6.86552	NA	NA	9.74591	8.70638	5.13926	5.28547	NA	NA	10.2484	8.40098	4.99063	7.24577	NA	NA	9.61752	8.68792	4.71461
P24593	5.28489	8.76647	4.76526	4.64867	8.26233	8.87739	3.91595	8.46703	4.29703	3.97354	7.50232	8.72976	4.25968	8.56396	5.22916	4.84617	7.97007	8.57237	3.68255	8.82618	5.85174	5.41204	7.20837	8.67274	4.30974	8.72579	5.38256	5.63567	7.90582	9.05436	NA	7.96035	4.59391	3.83776	7.19005	8.34336	3.86305	8.92422	5.34555	5.07491	8.05554	8.76189	3.28718	8.20713	4.30679	4.64651	6.96648	8.30118	3.80026
P24666	NA	3.33404	2.60312	2.29531	5.76025	5.07045	NA	3.19955	2.46875	2.84827	6.15063	4.74293	NA	2.77394	2.67047	NA	4.73085	3.94906	NA	3.17033	2.4509	NA	3.66498	3.51458	NA	3.2787	2.14129	NA	5.07543	3.96818	NA	3.0316	NA	2.38845	5.44973	4.43142	NA	4.15417	3.10456	NA	3.76466	4.15258	NA	3.1129	NA	NA	4.29515	3.6193	NA
P24752	NA	3.25722	2.05119	2.69004	NA	NA	NA	NA	NA	NA	NA	NA	NA	2.59385	1.91243	NA	NA	NA	NA	NA	NA	NA	NA	NA	NA	NA	2.57319	NA	NA	NA	NA	2.62646	NA	NA	4.84926	NA	NA	2.08832	NA	NA	NA	NA	NA	2.44572	NA	NA	NA	NA	NA
P24821	3.60362	2.07774	NA	3.83059	3.8843	3.53023	3.6543	1.89218	2.07048	4.01358	3.96306	3.24473	2.92726	2.17004	1.62939	2.39516	4.04295	4.00678	3.24652	NA	2.60485	4.08224	3.90761	4.30036	3.93375	2.41828	NA	4.48244	3.85607	3.58873	NA	2.18274	2.97933	3.30081	3.63157	3.67962	3.88356	1.0956	1.23124	4.09738	4.4877	4.61628	2.7381	2.2495	NA	3.30435	3.5061	3.55809	2.94107
P24844	NA	6.86079	6.06274	7.15651	5.79649	5.21167	NA	6.09401	5.72905	6.92727	5.58282	4.80022	NA	6.49382	5.69546	6.60216	5.33076	4.43393	NA	4.98259	4.92936	5.30676	3.81806	3.50463	NA	6.68446	5.92504	6.8796	5.72911	5.56849	NA	6.16489	5.81973	6.09576	5.06438	4.68337	NA	6.75746	5.86063	6.60093	5.14285	4.7683	NA	5.88714	5.13042	6.11392	4.71904	3.84419	NA
P25311	11.5135	3.43732	2.57245	2.38599	3.64955	NA	11.1241	3.1465	2.04609	3.13996	3.65099	NA	11.0212	3.09224	3.00599	4.03786	4.38372	4.15333	9.97464	3.72933	2.54415	NA	3.93344	NA	11.4989	3.59364	2.72647	2.51024	3.93143	NA	10.9105	3.18402	2.68756	2.26822	4.91316	2.35522	11.5213	2.29794	2.26294	NA	4.07504	2.50518	10.5756	3.5566	NA	2.5512	4.74378	2.52349	10.3345
P25325	NA	2.78991	3.14962	NA	3.50086	3.63699	NA	2.95888	3.23889	NA	3.72878	4.36257	NA	2.63506	1.45918	NA	NA	NA	NA	NA	NA	NA	2.78359	2.69343	NA	2.91213	2.96895	NA	NA	3.92007	NA	2.506	NA	2.29257	NA	3.96787	NA	3.14453	3.30818	2.7314	NA	4.0493	NA	2.93906	2.50197	2.29114	NA	3.05823	NA
P25685	NA	2.67232	NA	NA	NA	NA	NA	3.59719	NA	NA	NA	2.85895	NA	2.83601	NA	NA	NA	NA	NA	NA	NA	NA	NA	NA	NA	NA	NA	NA	NA	NA	NA	NA	NA	NA	NA	NA	NA	NA	NA	NA	NA	NA	NA	NA	NA	NA	NA	NA	NA
P25686	NA	NA	NA	NA	NA	NA	NA	NA	NA	NA	NA	NA	NA	NA	NA	NA	NA	NA	NA	NA	NA	NA	NA	NA	NA	NA	NA	NA	NA	NA	NA	NA	NA	NA	NA	NA	NA	NA	NA	NA	NA	NA	NA	NA	NA	NA	NA	NA	NA
P25705	NA	8.26775	7.04704	7.41935	6.91036	7.74563	NA	7.7061	6.79253	6.83806	5.37489	7.19529	NA	7.81239	6.68783	6.47967	NA	6.91822	NA	6.51011	5.67304	5.46521	3.17673	6.52162	NA	7.71311	6.76513	6.90463	5.81356	7.43203	NA	7.69325	6.72075	6.52287	5.54922	7.84373	NA	7.77602	6.74108	6.61402	6.1732	7.03471	NA	7.35827	6.1827	6.20963	5.02016	7.2545	NA
P25774	3.2658	5.31781	NA	NA	4.10711	NA	2.80248	4.91843	NA	NA	3.99327	NA	3.68934	5.40561	NA	NA	NA	NA	3.47674	6.44608	NA	NA	3.95592	NA	NA	5.84921	NA	NA	4.121	NA	NA	5.28153	NA	NA	NA	NA	4.37648	4.29452	NA	NA	4.91811	NA	3.14038	5.67544	NA	NA	2.87252	NA	3.45538
P25786	NA	2.59966	3.0979	2.00876	NA	2.27987	NA	2.10006	2.96439	NA	NA	NA	NA	NA	3.00949	NA	NA	NA	NA	2.49619	2.13346	NA	NA	NA	NA	2.49404	1.64081	2.22917	NA	NA	3.36968	2.45681	NA	NA	NA	NA	NA	1.7168	3.25289	NA	NA	NA	NA	NA	NA	NA	NA	NA	NA
P25787	NA	2.66907	2.94383	3.44987	NA	NA	NA	2.73801	3.171	2.61068	NA	NA	NA	2.73004	2.37294	NA	NA	NA	NA	2.4643	2.55424	NA	NA	NA	NA	3.13877	2.87979	2.30682	NA	NA	NA	2.91209	2.6449	2.96966	NA	NA	NA	3.13557	3.11795	2.73778	NA	2.71641	NA	2.61552	2.48933	NA	NA	NA	NA
P25788	NA	3.00134	2.64994	3.1266	NA	NA	NA	2.55362	2.74244	2.98207	NA	NA	NA	2.59121	2.52507	2.89713	NA	NA	NA	NA	2.43919	NA	NA	NA	NA	2.7615	2.7817	3.16763	NA	NA	3.62423	2.6222	NA	2.6664	NA	NA	NA	2.84129	3.3524	3.05017	NA	NA	NA	2.70536	NA	NA	NA	NA	NA
P25789	3.4464	4.43274	3.72154	3.95863	NA	2.9263	3.59112	4.14053	4.03885	3.14984	NA	4.09032	NA	3.69846	2.15245	3.23628	NA	NA	NA	NA	2.68505	NA	NA	NA	NA	4.61718	3.94607	3.79509	NA	4.45892	NA	3.99491	NA	3.70496	NA	NA	NA	4.76773	3.86959	3.85205	NA	2.37063	NA	3.8886	3.339	NA	NA	NA	2.82626
P26022	NA	NA	NA	NA	NA	NA	NA	NA	NA	2.44427	NA	NA	NA	NA	NA	NA	NA	NA	NA	NA	NA	2.81657	NA	NA	NA	NA	NA	NA	NA	NA	NA	NA	NA	2.27761	NA	NA	NA	NA	NA	4.09183	NA	NA	NA	NA	NA	2.72624	NA	NA	NA
P26038	3.57492	7.51268	5.8347	6.95972	6.82512	6.05913	4.05836	6.99276	5.47045	6.18992	6.58171	5.6711	NA	6.72971	5.04698	5.9029	6.38863	5.16773	NA	6.31116	4.52819	5.23609	5.00997	3.91748	4.3509	6.83976	5.41979	6.2906	6.06925	5.41364	3.65739	6.85768	5.26962	6.21509	5.96732	5.64993	3.69177	7.8274	5.75266	6.66621	6.70097	5.84211	3.11904	6.5169	4.8968	5.55809	5.50712	4.91071	2.9532
P26196	NA	3.43654	2.06698	NA	NA	2.8426	NA	4.00981	NA	NA	3.56439	2.85029	NA	2.71641	1.57069	NA	NA	NA	NA	2.56803	2.29039	NA	NA	NA	NA	2.63527	2.31248	NA	NA	NA	NA	2.55674	NA	NA	NA	3.21741	NA	3.06429	2.41642	NA	3.32886	2.86691	NA	2.86645	NA	NA	NA	NA	NA
P26440	NA	3.31502	3.50182	3.65188	NA	3.35809	NA	2.98764	3.23565	3.08864	NA	NA	NA	3.69689	3.46628	2.72355	NA	3.04527	NA	2.70931	NA	NA	NA	NA	NA	3.97034	3.55444	3.579	NA	NA	NA	3.2012	NA	2.61222	NA	3.2271	NA	3.95464	3.33053	3.10982	NA	2.69191	NA	3.45166	2.53156	2.85221	NA	2.57579	NA
P26447	3.67523	5.4761	4.55507	5.18067	6.68546	4.58751	5.37562	5.41382	4.56636	4.61049	6.12799	NA	NA	5.15832	4.25706	4.3566	5.79263	3.67856	3.07329	4.58134	4.10795	4.05341	4.6448	NA	NA	5.54298	4.35948	4.89022	6.3573	NA	4.52381	5.62091	4.54341	4.83895	5.85927	4.6806	3.51415	6.21473	4.71111	5.01325	5.97435	4.77858	4.14318	4.84487	4.1389	4.20927	5.61294	3.39233	3.90179
P26572	NA	4.46401	NA	NA	4.74668	5.27759	NA	3.12205	NA	NA	4.55477	5.54335	NA	4.7282	NA	NA	5.07441	5.67416	NA	3.47256	NA	NA	4.41166	5.72031	NA	2.62602	NA	NA	4.63415	4.16678	NA	2.50872	NA	NA	4.51167	4.1653	NA	3.37625	NA	NA	4.70957	4.42064	NA	5.27183	NA	NA	5.15514	6.00429	NA
P26583	NA	NA	NA	NA	NA	NA	NA	5.30705	4.77295	4.97869	3.49928	5.14321	NA	NA	NA	NA	NA	NA	NA	NA	NA	NA	NA	NA	NA	NA	NA	NA	NA	NA	NA	NA	NA	2.30177	NA	NA	NA	NA	NA	NA	NA	NA	NA	3.19348	3.04906	3.28197	3.24418	NA	NA
P26599	NA	3.4808	1.57364	NA	4.08491	3.15629	NA	4.64859	1.70826	NA	4.10002	3.82373	NA	3.24291	1.65744	NA	3.57403	3.36872	NA	2.81014	NA	NA	2.90197	NA	NA	3.24319	1.73385	2.6395	3.2971	NA	NA	3.3342	2.96872	2.0183	3.5595	2.3196	NA	3.64166	1.71971	NA	3.17076	3.24332	NA	3.68054	NA	NA	3.4436	2.89473	NA
P26639	NA	3.34521	2.17918	NA	NA	NA	NA	2.95328	2.70388	NA	NA	NA	NA	2.73043	1.80242	NA	NA	NA	NA	2.7122	2.29101	NA	NA	NA	NA	3.09694	2.54196	NA	NA	NA	NA	3.05608	NA	NA	NA	2.60085	NA	3.676	2.00177	NA	NA	5.00559	NA	2.41239	NA	NA	NA	NA	NA
P26640	NA	2.61479	NA	NA	NA	NA	NA	NA	NA	NA	NA	NA	NA	NA	NA	NA	NA	NA	NA	NA	NA	NA	NA	NA	NA	NA	1.52776	NA	NA	NA	NA	2.71793	NA	NA	NA	NA	NA	NA	NA	NA	NA	NA	NA	2.68551	NA	NA	NA	NA	NA
P26641	NA	6.80555	5.46113	6.9827	4.36809	6.44865	NA	6.34994	5.38332	6.58672	5.04652	6.16367	NA	5.84875	5.12706	5.53755	4.70243	5.19741	NA	5.5626	4.20783	3.78932	NA	4.65139	NA	6.41133	5.03802	6.21889	5.01142	5.88111	NA	5.94258	5.44439	5.72638	4.07364	5.67365	NA	6.38871	5.38728	5.72216	4.68509	5.55565	NA	5.58664	4.72377	5.39319	3.69695	5.26776	NA
P26885	NA	4.63462	NA	NA	3.46192	NA	NA	4.60986	NA	NA	NA	NA	NA	2.3848	NA	NA	NA	NA	NA	3.88987	NA	NA	NA	NA	NA	4.43481	NA	NA	NA	NA	NA	3.87172	NA	NA	NA	NA	NA	3.22099	2.44398	NA	NA	NA	NA	3.95049	NA	NA	NA	NA	NA
P26927	7.14154	5.43864	NA	NA	9.85687	9.86165	6.61495	5.27955	1.67472	NA	8.30295	9.23631	6.43638	5.57081	2.23031	NA	9.41086	9.12467	5.36283	5.3246	NA	NA	7.07487	8.24237	6.75783	5.5106	NA	NA	8.4022	9.17305	6.428	5.51523	NA	3.76864	8.59202	9.88346	6.50042	5.00567	1.63369	NA	9.60463	9.43589	5.39782	5.50798	NA	NA	7.70974	9.11613	6.26347
P26992	4.53111	NA	NA	NA	NA	NA	3.16484	NA	NA	NA	NA	NA	NA	NA	NA	NA	NA	NA	NA	NA	NA	NA	NA	NA	4.22882	NA	NA	NA	NA	NA	NA	NA	NA	NA	NA	NA	4.18244	NA	NA	NA	NA	NA	3.62415	NA	NA	NA	NA	NA	3.56678
P27105	NA	8.48633	7.87953	7.78904	5.30663	7.74224	NA	8.01078	7.46014	7.60256	3.61485	6.98272	NA	8.22686	7.4494	7.20639	4.11564	6.85882	NA	6.66083	6.18854	6.005	3.48102	5.82863	NA	8.35119	7.51933	7.78693	5.59344	7.49809	NA	8.02039	7.24579	7.15598	4.85729	7.35591	NA	8.59311	7.73462	7.56908	5.93666	7.29679	NA	7.47962	6.77222	6.77527	3.54998	6.28271	NA
P27169	9.87325	7.21591	7.14569	11.9928	10.0753	6.37834	10.2064	7.02392	7.38768	11.4502	9.67286	6.57238	8.29998	6.70761	6.71275	10.8768	9.56857	5.98065	8.6451	7.22773	7.44284	10.899	8.9305	6.15157	10.3033	7.35077	7.69505	12.0261	9.87959	6.3836	8.50457	6.05666	6.24218	10.7272	8.83981	5.48604	9.86389	8.55776	8.59015	12.2939	10.9509	7.16936	7.4595	5.94453	6.22084	9.64894	8.27953	5.08296	8.88021
P27338	NA	5.23232	3.94492	3.92784	3.65668	3.86393	NA	5.19729	3.84861	3.43927	3.79741	3.36831	NA	5.16098	3.93429	3.84406	NA	3.6936	NA	3.73222	2.8635	NA	3.60735	NA	NA	5.68782	4.15236	4.21978	3.60571	4.20535	NA	4.75544	3.91466	3.72683	NA	2.53395	NA	4.82553	4.05296	3.58272	2.85224	3.657	NA	3.95529	2.82696	2.83633	3.88864	3.13417	NA
P27348	NA	5.75938	4.67018	5.76262	NA	4.05454	NA	5.25488	4.4196	5.25318	NA	3.4706	NA	4.97843	4.10813	4.79312	NA	3.26424	NA	4.23285	3.60003	4.23371	NA	2.72932	NA	5.50026	4.3317	5.42803	NA	3.78471	NA	5.40042	4.32116	5.14864	3.12843	4.00695	NA	6.01795	4.71573	5.16889	3.0967	4.44491	NA	4.70844	4.03338	4.37107	NA	3.0076	NA
P27487	5.34701	NA	NA	NA	NA	NA	4.77629	NA	NA	NA	NA	NA	4.12837	NA	NA	NA	NA	NA	4.72598	NA	NA	NA	NA	NA	5.33186	NA	NA	NA	NA	NA	4.80383	NA	NA	NA	NA	NA	5.16822	NA	NA	NA	NA	NA	4.48667	NA	NA	NA	NA	NA	4.50045
P27695	NA	NA	NA	NA	NA	NA	NA	3.14265	NA	NA	NA	NA	NA	NA	NA	NA	NA	NA	NA	NA	NA	NA	NA	NA	NA	NA	NA	NA	NA	NA	NA	NA	NA	NA	NA	NA	NA	NA	NA	NA	NA	NA	NA	2.63766	NA	NA	NA	NA	NA
P27701	NA	2.62984	2.08818	NA	NA	NA	NA	2.66483	2.65458	NA	NA	NA	NA	2.92229	NA	NA	NA	NA	NA	NA	NA	NA	NA	NA	NA	2.46136	NA	NA	NA	NA	NA	3.61092	NA	NA	NA	NA	NA	3.00099	2.14309	NA	NA	NA	NA	2.90772	NA	NA	NA	NA	NA
P27708	NA	1.84499	1.27381	NA	4.26439	2.28676	3.08047	2.37997	1.7154	NA	4.43574	NA	3.58057	2.12689	1.7107	NA	3.64139	2.77717	NA	2.89972	NA	NA	4.34516	NA	NA	NA	NA	NA	4.25082	6.06502	3.51628	2.64782	NA	NA	4.78429	2.90337	3.50645	1.84707	NA	NA	3.69014	3.06925	NA	3.05581	NA	NA	4.89552	2.90174	2.99885
P27797	4.42463	7.17816	8.6225	9.30654	3.41245	6.27403	3.96271	7.18744	8.32802	8.86873	3.22888	5.67004	3.39781	7.02492	8.28062	8.50234	3.37176	5.19503	3.42374	5.58663	7.53668	7.93492	NA	3.53558	4.41986	7.21486	8.20832	8.7336	3.63713	5.55855	3.71652	6.96577	8.02896	8.26516	3.09417	5.73728	4.05277	7.46752	8.44353	8.87896	3.9889	5.95506	3.91912	6.38468	7.79994	8.61543	NA	4.49891	3.56875
P27816	NA	1.86088	1.64119	NA	NA	NA	NA	1.96896	1.94708	NA	NA	NA	NA	NA	NA	NA	NA	NA	NA	NA	NA	NA	NA	NA	NA	2.22224	NA	NA	NA	NA	NA	NA	NA	NA	NA	NA	NA	NA	NA	NA	NA	NA	NA	NA	NA	NA	NA	NA	NA
P27824	NA	7.43701	6.12887	7.40754	3.59668	6.63977	NA	7.05606	5.83685	6.91172	3.34402	5.94531	NA	7.16413	5.93241	6.64094	NA	5.61314	NA	5.93591	5.04089	6.03644	NA	4.59664	NA	7.2367	5.851	6.76719	3.58117	6.26946	NA	7.06402	5.83728	6.64613	NA	6.33808	NA	6.99797	6.01649	6.79216	4.23789	6.06446	NA	6.62231	5.12559	6.59987	NA	4.8485	NA
P27918	6.15715	5.53999	NA	NA	7.05797	10.4005	5.64926	6.43615	NA	NA	6.63822	10.5334	5.51366	5.55048	NA	NA	7.25012	10.3261	5.05104	7.89683	NA	NA	6.53385	9.81992	5.21205	5.93851	NA	NA	7.38759	9.93588	4.9458	5.38167	NA	NA	5.56447	10.2763	5.44479	3.907	NA	NA	7.56918	10.5203	4.96974	6.72427	NA	NA	6.02863	10.2177	4.74673
P27930	NA	NA	NA	NA	NA	NA	3.13302	NA	NA	NA	NA	NA	3.47354	NA	NA	NA	NA	NA	3.20358	NA	NA	NA	NA	NA	NA	NA	NA	NA	NA	NA	NA	NA	NA	NA	NA	NA	3.59398	NA	NA	NA	NA	NA	NA	NA	NA	NA	NA	NA	NA
P27986	NA	NA	NA	NA	NA	2.16316	NA	NA	NA	NA	NA	NA	NA	NA	NA	NA	NA	NA	NA	NA	NA	NA	NA	NA	NA	NA	NA	NA	NA	NA	NA	NA	NA	NA	NA	NA	NA	NA	NA	NA	NA	NA	NA	NA	NA	NA	NA	NA	NA
P28062	NA	NA	1.97704	NA	NA	NA	NA	NA	NA	NA	NA	NA	NA	NA	NA	NA	NA	NA	NA	NA	NA	NA	NA	NA	NA	NA	NA	NA	NA	NA	NA	NA	NA	NA	NA	NA	NA	NA	2.25231	NA	NA	NA	NA	NA	NA	NA	NA	NA	NA
P28065	NA	NA	1.62091	2.03037	NA	NA	NA	2.07556	1.62126	2.11231	NA	NA	NA	NA	NA	NA	NA	NA	NA	NA	NA	NA	NA	NA	NA	2.3724	1.84388	2.20546	NA	NA	NA	2.17044	NA	NA	NA	NA	NA	2.22846	1.84119	1.96556	NA	NA	NA	NA	NA	NA	NA	NA	NA
P28066	3.42319	4.73458	3.43303	3.60129	NA	2.63811	3.51699	3.11565	3.25008	3.19728	NA	NA	NA	3.05313	2.38677	2.96692	NA	NA	NA	2.73785	NA	2.54343	NA	NA	3.14826	3.43525	3.22917	3.27006	NA	3.04767	3.38812	4.68902	NA	2.7629	NA	NA	3.37759	4.02772	3.65357	2.90992	NA	2.82139	NA	2.84678	2.88231	2.55479	NA	NA	NA
P28070	NA	2.81878	2.14273	NA	NA	NA	NA	2.28384	1.97805	NA	NA	NA	NA	NA	2.41938	NA	NA	NA	NA	NA	NA	NA	NA	NA	NA	NA	2.46021	NA	NA	NA	NA	2.27323	NA	NA	NA	NA	NA	2.24774	2.40568	NA	NA	NA	NA	NA	NA	NA	NA	NA	NA
P28072	NA	2.88692	2.63474	2.29458	NA	2.34514	NA	NA	2.94018	NA	NA	NA	NA	2.79636	2.32847	2.90584	NA	2.58161	NA	NA	NA	NA	NA	NA	NA	NA	2.50882	2.9859	NA	NA	2.88098	2.46176	NA	2.69546	NA	NA	NA	2.9586	2.90492	NA	NA	NA	NA	2.94224	NA	NA	NA	NA	NA
P28161	NA	2.23257	NA	NA	NA	2.41189	NA	NA	NA	NA	NA	NA	NA	NA	NA	NA	NA	NA	NA	NA	NA	NA	NA	NA	NA	2.35521	1.89556	NA	NA	3.51402	NA	2.44882	NA	NA	NA	NA	NA	2.4419	1.94576	NA	NA	2.64608	NA	NA	2.15769	NA	NA	NA	NA
P28289	NA	NA	NA	NA	NA	NA	NA	NA	1.78402	NA	NA	NA	NA	2.08966	NA	NA	NA	NA	NA	NA	NA	NA	NA	NA	NA	NA	NA	NA	NA	NA	NA	1.97888	NA	NA	NA	NA	NA	NA	NA	NA	NA	NA	NA	NA	NA	NA	NA	NA	NA
P28300	NA	4.27066	NA	NA	6.65094	5.68983	NA	5.0324	NA	NA	6.00982	5.17721	NA	4.89344	NA	NA	6.29845	5.59512	NA	5.40254	NA	NA	5.85137	5.79144	NA	4.26881	NA	NA	5.64302	4.92296	NA	5.21064	NA	NA	6.38652	5.96227	NA	3.60699	NA	NA	7.03468	5.92906	NA	5.71525	NA	NA	6.30238	5.92964	NA
P28331	NA	2.82165	2.23288	NA	NA	NA	NA	2.52835	1.58682	NA	NA	NA	NA	2.36917	2.01399	NA	NA	NA	NA	2.42495	2.27094	NA	NA	NA	NA	NA	1.59186	2.65537	NA	NA	NA	2.85987	NA	NA	NA	NA	NA	2.59901	NA	NA	NA	4.75438	NA	2.15392	NA	NA	NA	NA	NA
P28332	NA	NA	NA	NA	NA	NA	NA	NA	NA	NA	NA	NA	NA	NA	NA	NA	NA	NA	NA	NA	NA	NA	NA	NA	NA	NA	NA	NA	NA	NA	NA	NA	NA	NA	NA	NA	NA	NA	NA	NA	NA	NA	NA	NA	NA	NA	NA	NA	NA
P28482	NA	10.6998	2.34578	3.03423	10.7035	3.00149	NA	5.17011	2.19539	NA	10.1691	NA	NA	4.5374	2.35617	NA	9.79635	7.22899	NA	3.86485	NA	2.69002	NA	NA	NA	10.3049	2.38679	3.27707	10.0513	6.40073	NA	4.79434	2.60423	2.83111	10.2148	8.21189	NA	3.6965	2.67153	NA	NA	7.60985	NA	5.29664	NA	NA	NA	7.10064	NA
P28827	NA	NA	NA	NA	NA	NA	NA	NA	NA	NA	NA	NA	NA	NA	NA	NA	NA	NA	NA	NA	NA	NA	NA	NA	NA	NA	NA	NA	NA	NA	NA	NA	NA	NA	NA	NA	NA	NA	NA	NA	NA	NA	NA	NA	NA	NA	NA	NA	NA
P28838	NA	3.46534	2.94517	3.02196	NA	4.03867	NA	2.96868	3.53109	2.83058	NA	4.02427	NA	3.15289	3.08333	NA	NA	4.02345	NA	NA	2.6434	NA	NA	NA	NA	3.54963	1.75763	2.8352	NA	3.35567	NA	3.61554	3.47466	2.3706	NA	3.68531	NA	3.72735	2.91984	2.76852	NA	3.97205	NA	3.03379	3.05833	NA	NA	3.27883	NA
P29122	NA	2.80906	2.97931	2.59248	3.8924	4.40492	NA	2.48102	2.76315	2.88527	3.64472	3.96412	NA	2.32657	2.10973	NA	3.52636	3.82307	NA	2.62253	NA	NA	3.24373	3.72909	NA	3.13977	2.44659	3.64626	3.53248	3.88267	NA	2.65263	3.07644	2.87205	3.96247	4.18119	NA	2.27019	2.33898	3.77645	3.84277	4.27838	NA	2.52003	NA	NA	3.54614	3.25052	NA
P29144	NA	NA	1.86485	NA	NA	NA	NA	3.96448	1.3104	NA	NA	2.73775	NA	4.27863	2.16912	NA	NA	NA	NA	NA	NA	3.6462	NA	NA	NA	2.24463	1.49649	4.56494	NA	NA	NA	3.71273	NA	NA	NA	2.31136	NA	2.61801	2.23921	2.50502	NA	NA	NA	NA	NA	NA	NA	NA	NA
P29279	NA	3.89301	2.26951	NA	NA	4.32057	NA	3.87342	2.32397	NA	3.81444	2.91376	NA	2.16205	2.55238	NA	NA	2.62859	NA	NA	NA	NA	NA	NA	NA	NA	NA	NA	NA	NA	NA	4.38352	NA	NA	NA	5.18956	NA	5.12568	NA	NA	3.97934	5.55446	NA	2.53005	NA	NA	3.35395	3.01236	NA
P29323;Q15375	NA	NA	NA	NA	NA	6.35075	NA	NA	NA	4.85985	NA	5.09495	NA	NA	NA	4.41237	4.30427	5.14877	NA	NA	NA	NA	NA	4.56001	NA	NA	NA	5.29111	5.0612	5.96131	NA	NA	NA	NA	NA	5.77973	NA	NA	NA	NA	NA	5.6595	NA	NA	NA	NA	NA	5.08931	NA
P29350	NA	6.47163	3.80214	3.66544	5.85217	5.87968	NA	6.54831	3.49074	3.21879	5.87005	6.22447	NA	5.42781	3.25898	3.32419	5.17879	5.09568	NA	4.99791	2.52839	NA	3.61492	4.24549	NA	5.76028	3.49136	3.43741	5.06561	5.33716	NA	5.46549	3.55545	3.44341	4.73526	5.24882	NA	5.7146	3.78438	4.20562	4.89258	5.13664	NA	5.58715	3.18129	3.10415	4.71444	5.11659	NA
P29401	3.5151	4.74883	3.60857	2.7403	3.0208	NA	4.91159	4.19403	2.55362	NA	NA	NA	NA	3.65311	2.41225	NA	3.55808	NA	NA	3.3215	2.74631	NA	NA	NA	3.92188	4.59898	2.5022	3.51196	NA	NA	NA	4.45934	3.25297	3.91632	NA	2.66559	3.94661	5.09994	3.88308	NA	NA	3.292	NA	3.87697	2.72082	2.65496	NA	2.57816	3.56197
P29622	11.3334	4.98321	3.03851	4.75421	12.1923	5.9718	10.4877	4.36831	2.49399	3.68657	11.2276	5.09812	10.1591	4.51534	2.91535	4.40121	11.3603	5.37117	9.28245	4.81925	2.76358	3.82881	10.018	5.64767	10.8091	4.67021	2.81661	3.37278	11.4478	4.55641	9.95918	4.10567	NA	3.90167	10.8748	5.58064	10.6736	4.44371	3.15629	4.21945	11.8753	5.56189	9.67854	4.66793	3.09458	4.34479	10.7506	5.71446	9.84292
P29692	NA	2.97473	3.29887	3.85164	NA	NA	NA	3.14697	4.21309	4.50115	NA	NA	NA	2.64796	3.56822	3.57856	NA	NA	NA	2.8284	2.88857	3.00061	NA	NA	NA	3.59946	3.6779	3.66091	NA	NA	NA	3.52694	3.32436	3.45876	NA	NA	NA	3.91153	3.28157	3.26484	3.38739	NA	NA	3.16921	3.1917	3.90298	NA	NA	NA
P30038	NA	NA	NA	NA	NA	NA	NA	1.81929	NA	NA	NA	NA	NA	2.62251	1.29255	NA	NA	NA	NA	NA	NA	NA	NA	NA	NA	2.13684	1.95067	NA	NA	NA	NA	2.36946	NA	NA	NA	NA	NA	NA	NA	NA	NA	NA	NA	NA	NA	NA	NA	NA	NA
P30040	NA	4.96624	3.83641	3.3772	4.59318	4.95079	NA	4.32746	3.82938	3.27124	3.14857	3.90003	NA	4.28778	3.71399	2.99421	3.99727	3.38074	NA	3.19693	NA	2.82925	NA	NA	NA	4.54721	3.63386	2.86616	3.52463	4.52143	NA	4.82609	2.90629	2.41264	3.36317	4.83187	NA	4.46553	4.06234	2.95089	3.77798	4.65443	NA	3.30357	2.7144	NA	NA	3.9522	NA
P30041	5.44158	7.33921	6.33261	4.91886	8.71791	6.07958	5.23133	6.93096	5.99713	6.02057	8.17377	5.49534	4.00627	6.58593	5.60596	5.17713	8.16061	5.13639	NA	5.97576	5.19186	4.58695	6.28201	4.49491	4.25368	7.20116	6.00245	6.11736	7.62468	5.63297	3.74218	7.131	6.20297	5.84949	7.20246	5.88884	3.95389	7.74837	6.37997	6.0758	7.95327	6.13061	3.66848	6.27916	5.25369	4.75475	6.99906	4.96633	3.63096
P30043	3.2613	3.55551	1.38425	2.83493	7.55739	5.96527	4.34464	5.3226	2.60486	2.33111	8.35216	6.99164	3.87831	4.11517	1.85766	2.44508	8.00463	6.42944	3.07305	4.57714	2.39526	2.61914	6.40668	6.03057	3.72697	3.0575	NA	NA	6.49811	4.40906	3.66436	4.61002	2.73254	2.60556	7.69787	7.00563	3.59946	2.85445	1.64036	NA	6.92378	5.43743	3.39249	4.32401	2.65516	3.26325	6.67107	6.19965	3.05287
P30044	NA	6.74735	5.5126	5.54862	7.8583	7.45295	NA	6.53784	5.21325	4.38545	7.23109	7.19833	NA	5.99975	4.87201	4.13042	6.64382	6.02707	NA	5.3249	4.61152	3.848	5.34592	5.82696	NA	6.41495	5.02541	4.36814	6.51676	6.85861	NA	6.26786	5.65992	4.42803	6.29154	6.71373	NA	6.63771	5.48425	4.87079	6.85976	6.41374	NA	6.10829	4.97763	4.35108	6.21329	6.40416	NA
P30046	NA	NA	NA	NA	NA	NA	NA	2.41327	NA	NA	NA	NA	NA	4.51347	NA	NA	NA	NA	NA	NA	NA	NA	NA	NA	NA	NA	NA	NA	NA	NA	NA	3.10657	NA	NA	NA	NA	NA	3.93766	2.35785	NA	NA	NA	NA	4.8552	NA	NA	NA	NA	NA
P30048	NA	7.60023	6.45256	7.00009	3.41555	6.74488	NA	7.07161	6.21967	6.11996	NA	6.03579	NA	7.23273	6.11462	5.94866	NA	5.78517	NA	5.6396	4.88868	4.73221	NA	3.99272	NA	7.2868	6.04855	6.21458	3.94666	6.05288	NA	6.87867	5.80923	5.85594	NA	6.25028	NA	7.10517	6.10148	5.7397	3.93014	5.91696	NA	6.67888	5.70811	5.6628	2.9851	5.28233	NA
P30049	NA	6.13585	5.18541	NA	NA	5.53411	NA	5.668	5.07851	3.02649	NA	4.84142	NA	5.83936	4.81547	2.50811	NA	2.66319	NA	4.90085	NA	NA	NA	NA	NA	6.0749	5.08665	NA	NA	NA	NA	5.87892	3.31733	4.54011	NA	5.35948	NA	5.93203	4.97826	2.87905	NA	4.89622	NA	5.56604	3.22377	NA	NA	NA	NA
P30050	NA	7.77895	NA	NA	NA	NA	NA	3.30308	NA	NA	NA	NA	NA	NA	NA	NA	NA	9.37256	NA	NA	NA	NA	NA	NA	NA	7.2416	NA	NA	NA	8.53805	NA	NA	NA	NA	NA	NA	NA	2.3267	NA	NA	NA	NA	NA	6.99994	NA	NA	NA	NA	NA
P30084	NA	3.39109	1.34451	3.52042	NA	NA	NA	2.38093	3.19049	NA	NA	3.05317	NA	NA	2.40947	NA	NA	NA	NA	NA	NA	NA	NA	NA	NA	2.96094	3.55168	2.70264	NA	NA	NA	2.68916	NA	2.47261	NA	NA	NA	NA	1.52117	NA	NA	NA	NA	NA	3.42646	NA	NA	NA	NA
P30085	NA	3.57449	2.53368	2.52198	5.81891	NA	NA	3.54451	2.99874	NA	5.45655	NA	NA	2.59493	2.66536	NA	4.98317	NA	NA	NA	NA	2.78255	3.72595	NA	NA	3.86784	1.71415	NA	5.04501	4.18417	NA	3.55662	NA	NA	4.21832	NA	NA	4.37536	2.99824	NA	4.76057	2.82586	NA	NA	NA	NA	4.0388	NA	NA
P30086	NA	NA	1.24378	NA	NA	NA	NA	NA	NA	NA	NA	NA	4.80458	NA	NA	NA	NA	NA	4.27221	NA	NA	NA	NA	NA	NA	NA	NA	NA	NA	NA	NA	2.3035	NA	NA	NA	NA	NA	2.80848	NA	NA	NA	NA	4.70141	3.46454	NA	NA	NA	NA	NA
P30101	4.27074	7.65543	6.61396	6.58255	7.80868	8.24251	3.48468	7.61341	6.5175	6.90823	6.73602	7.63673	3.88157	7.46497	6.45867	6.63896	7.47845	7.55074	NA	6.56117	5.34186	5.7012	5.35885	6.66377	3.90679	7.44239	6.07421	6.54632	6.78015	7.75196	NA	7.3304	6.53461	6.63768	6.3286	7.47682	4.24879	7.72108	6.73554	6.91748	7.33333	7.55731	3.35181	6.96815	5.80077	6.18892	6.06145	7.05975	3.24508
P30153	NA	3.18568	4.17873	3.08209	NA	7.16244	NA	2.20659	4.53865	2.75366	NA	NA	NA	3.4592	4.25355	7.06454	NA	NA	NA	NA	2.12332	2.23154	NA	NA	NA	3.6301	4.32177	6.83252	NA	NA	NA	2.97872	4.01766	2.4215	NA	2.39515	NA	3.41522	4.36188	2.68603	NA	7.48461	NA	2.62886	4.45314	2.61874	NA	NA	NA
P30273	NA	7.21096	6.50676	7.20029	NA	7.48183	NA	6.54953	5.8608	6.78842	NA	7.67383	NA	6.62372	5.96517	6.68423	NA	7.22404	NA	5.46089	4.9436	6.40667	NA	2.91519	NA	6.99385	6.15705	6.9079	NA	8.08476	NA	6.93608	6.25121	7.69416	NA	7.66631	NA	7.1363	6.17149	6.91223	4.0545	7.54859	NA	6.00543	5.14931	6.33166	NA	4.08731	NA
P30405	NA	6.07614	5.85489	4.00671	NA	2.90531	NA	5.39319	5.67007	4.50956	NA	NA	NA	5.62075	5.28363	4.35253	NA	NA	NA	4.45181	2.48524	2.20909	NA	NA	NA	6.43224	5.64922	4.52287	NA	NA	NA	6.17693	3.13729	3.75603	NA	3.47324	NA	5.77994	5.40211	4.07775	NA	2.96456	NA	5.88319	3.99676	3.36219	NA	NA	NA
P30419	NA	2.52915	NA	NA	NA	NA	NA	2.93772	NA	NA	NA	NA	NA	2.34736	NA	NA	NA	NA	NA	2.73875	NA	NA	NA	NA	NA	2.98093	NA	NA	NA	NA	NA	2.14397	NA	NA	NA	NA	NA	2.47135	NA	NA	NA	NA	NA	2.63632	NA	NA	NA	NA	NA
P30443;P30455	NA	NA	NA	NA	NA	NA	NA	2.21729	NA	NA	NA	NA	NA	4.43943	3.83153	3.50124	NA	2.92354	NA	3.01681	2.87282	NA	NA	NA	NA	4.95476	3.73831	3.57124	NA	NA	NA	4.0395	3.3045	NA	NA	3.28478	NA	3.86335	NA	NA	NA	NA	NA	3.7033	2.95001	3.14783	NA	NA	NA
P30447	3.19577	NA	NA	NA	NA	NA	4.98063	NA	NA	NA	NA	NA	3.90939	NA	NA	NA	NA	NA	3.65172	NA	NA	NA	NA	NA	NA	NA	NA	NA	NA	NA	NA	NA	NA	NA	NA	NA	4.22953	NA	NA	NA	NA	NA	4.27743	NA	NA	NA	NA	NA	3.03868
P30456	NA	6.31698	5.52646	4.56244	NA	4.23319	NA	5.86836	5.24752	4.42254	NA	3.66069	NA	NA	NA	NA	NA	NA	NA	NA	NA	NA	NA	NA	NA	5.10214	4.38153	3.27026	NA	NA	NA	NA	NA	NA	NA	NA	NA	NA	NA	NA	NA	NA	NA	4.66093	3.57849	3.44731	NA	2.98154	NA
P30461	NA	NA	NA	NA	NA	NA	NA	NA	2.31098	NA	NA	NA	NA	NA	NA	NA	NA	NA	NA	4.53945	3.38022	3.47478	NA	NA	NA	NA	NA	NA	NA	NA	NA	NA	NA	NA	NA	NA	NA	NA	NA	NA	NA	NA	NA	NA	4.81659	4.07281	NA	NA	NA
P30462	NA	5.31762	NA	NA	NA	3.57312	NA	4.67222	NA	NA	NA	NA	NA	5.8035	NA	NA	NA	NA	NA	4.1247	NA	NA	NA	NA	NA	6.56938	NA	NA	NA	5.3304	NA	5.90804	NA	NA	NA	4.53609	NA	5.65255	NA	NA	NA	NA	NA	4.55447	NA	NA	NA	NA	NA
P30464	NA	NA	6.92655	4.93745	NA	NA	NA	NA	6.86585	6.97521	NA	NA	NA	NA	7.31014	6.97341	NA	NA	NA	NA	5.15152	4.77039	NA	NA	NA	NA	6.75774	7.04715	NA	NA	NA	NA	6.23814	6.4885	NA	NA	NA	NA	6.94669	7.01199	NA	NA	NA	NA	5.11039	5.09384	NA	NA	NA
P30466	NA	NA	NA	NA	NA	NA	NA	NA	NA	NA	NA	NA	NA	NA	NA	NA	NA	NA	NA	NA	NA	NA	NA	NA	NA	NA	NA	NA	NA	NA	NA	NA	NA	NA	NA	NA	NA	NA	NA	NA	NA	NA	NA	5.10822	NA	NA	NA	NA	NA
P30479	NA	8.02656	NA	NA	NA	NA	NA	7.26115	NA	NA	NA	NA	NA	8.10345	NA	NA	NA	NA	NA	6.30408	NA	NA	NA	NA	NA	7.47897	NA	NA	NA	NA	NA	7.46663	NA	NA	NA	NA	NA	8.08283	NA	NA	NA	NA	NA	7.18665	NA	NA	NA	NA	NA
P30481	NA	NA	NA	NA	NA	6.73958	NA	1.56148	1.59713	NA	3.97512	6.13468	NA	NA	NA	NA	3.39265	6.10442	NA	NA	NA	NA	NA	4.96723	NA	NA	NA	NA	4.10189	6.16647	NA	NA	NA	NA	3.63236	6.87106	NA	NA	NA	NA	3.69558	6.472	NA	4.21728	3.82421	4.10432	3.22252	5.87982	NA
P30483	NA	NA	NA	NA	NA	NA	NA	NA	NA	NA	NA	NA	NA	NA	NA	NA	NA	NA	NA	NA	NA	NA	NA	NA	NA	NA	NA	NA	NA	NA	NA	NA	NA	NA	NA	NA	NA	NA	NA	NA	NA	NA	NA	NA	NA	NA	NA	NA	NA
P30486	NA	NA	NA	NA	NA	NA	NA	NA	2.4425	2.54918	NA	NA	NA	NA	NA	NA	NA	NA	NA	NA	NA	NA	NA	NA	NA	NA	NA	NA	NA	NA	NA	NA	NA	NA	NA	NA	NA	NA	1.93279	2.46312	NA	NA	NA	NA	NA	NA	NA	NA	NA
P30499	NA	NA	3.63594	3.05775	NA	NA	NA	NA	1.93893	2.75301	NA	NA	NA	NA	3.22426	3.75084	NA	NA	NA	NA	2.1823	2.48622	NA	NA	NA	NA	5.44772	5.66786	NA	NA	NA	NA	4.3104	4.69087	NA	NA	NA	NA	1.71522	3.38004	NA	NA	NA	NA	NA	NA	NA	NA	NA
P30530	NA	NA	NA	2.62673	NA	NA	NA	NA	NA	NA	NA	NA	NA	NA	NA	NA	NA	NA	NA	NA	NA	2.69208	NA	NA	NA	NA	NA	2.78359	NA	NA	NA	NA	NA	NA	NA	NA	NA	NA	NA	NA	NA	NA	NA	NA	NA	NA	NA	NA	NA
P30533	NA	5.87024	4.73552	6.04517	NA	3.35327	NA	5.39195	4.87262	NA	NA	NA	NA	4.86437	4.50249	4.95533	NA	NA	NA	NA	NA	NA	NA	NA	NA	5.68593	4.86601	5.59151	NA	NA	NA	5.24667	4.86314	5.17014	NA	NA	NA	5.10497	4.69831	5.21164	NA	NA	NA	5.11144	NA	4.79964	NA	NA	NA
P30566	NA	2.5539	2.08293	3.01981	NA	3.21832	NA	2.27594	2.19062	NA	NA	4.00647	NA	NA	1.91853	NA	NA	3.13796	NA	NA	NA	NA	NA	2.87357	NA	2.67102	2.04341	NA	NA	NA	NA	2.5964	NA	NA	NA	3.36846	NA	2.75798	1.80145	2.42327	NA	2.90981	NA	NA	NA	NA	NA	3.15649	NA
P30613	NA	NA	NA	NA	NA	NA	NA	NA	NA	NA	NA	2.76293	NA	NA	NA	NA	NA	NA	NA	NA	NA	NA	NA	NA	NA	NA	NA	NA	NA	NA	NA	NA	NA	NA	NA	2.4265	NA	NA	NA	NA	NA	NA	NA	NA	NA	NA	NA	NA	NA
P30622	NA	NA	NA	NA	NA	NA	NA	NA	NA	NA	NA	NA	NA	NA	NA	NA	NA	NA	NA	NA	NA	NA	NA	NA	NA	NA	NA	NA	NA	NA	NA	NA	NA	NA	NA	NA	NA	1.88502	1.65458	NA	NA	NA	NA	NA	NA	NA	NA	NA	NA
P30626	NA	3.9503	3.01386	3.26029	3.9881	2.29545	NA	3.3203	3.00887	2.58885	4.24401	NA	NA	2.30065	1.66186	2.69135	3.67744	NA	NA	NA	NA	2.53885	NA	NA	NA	3.37953	2.70737	2.61406	NA	2.66894	NA	3.36356	2.84274	2.61012	3.60697	NA	NA	4.32401	3.14291	3.08036	3.05002	2.50376	NA	2.67592	2.95665	NA	3.41425	NA	NA
P30740	3.73805	5.76897	5.16701	5.41362	4.4016	5.00368	3.52647	5.61004	5.16022	4.76763	NA	4.24296	NA	4.82568	4.63351	3.97434	NA	3.65227	NA	4.29535	4.37383	4.14364	NA	NA	3.46622	5.72449	4.91277	4.81203	NA	4.27148	NA	5.56301	5.12301	4.95686	NA	4.72875	NA	6.208	5.44845	4.91239	NA	4.86291	NA	4.70381	4.55658	3.99008	NA	3.30179	NA
P30990	NA	NA	NA	2.96114	3.8796	NA	NA	NA	NA	NA	NA	NA	NA	NA	NA	2.82171	NA	NA	NA	NA	NA	3.49358	3.97666	NA	NA	NA	NA	NA	4.13047	NA	NA	NA	NA	NA	3.85512	NA	NA	NA	NA	2.60615	4.12556	NA	NA	NA	NA	2.73989	3.95818	NA	NA
P31040	NA	2.60186	2.36793	NA	NA	2.58744	NA	2.40337	2.01587	NA	NA	NA	NA	2.58168	2.08711	2.68509	NA	NA	NA	2.59069	NA	NA	NA	NA	NA	2.98944	2.239	2.35483	NA	NA	NA	1.7924	2.51478	2.16043	NA	NA	NA	2.36466	2.09169	2.53655	NA	NA	NA	2.30178	2.59226	NA	NA	5.76358	NA
P31146	3.9055	6.65754	5.18951	5.84974	6.82599	6.88092	4.29162	6.6877	5.07131	5.50332	6.72796	7.29924	NA	6.02769	4.93593	5.29808	6.16023	6.16988	2.79148	5.64641	4.01392	4.43246	4.52351	5.86756	3.16608	6.51977	5.03963	5.87675	5.99043	6.87458	NA	6.47243	4.99645	5.81447	5.75108	6.53258	NA	6.99262	5.54747	6.27403	6.08581	6.429	NA	5.86718	4.56322	3.81832	5.43194	6.29889	3.21557
P31150	NA	4.53604	3.66219	3.98258	NA	2.91563	NA	3.93577	3.54209	NA	NA	NA	4.88791	3.66221	3.33536	2.87335	NA	NA	NA	2.6858	2.26433	NA	NA	NA	4.53529	4.54848	3.8833	3.22538	NA	NA	NA	4.37527	3.6382	3.50662	NA	2.41602	NA	5.29936	3.9566	4.01699	NA	3.1571	NA	3.57643	2.89912	2.45002	NA	NA	NA
P31151	NA	NA	NA	NA	NA	NA	NA	NA	NA	NA	NA	NA	4.07029	NA	NA	NA	NA	NA	NA	NA	NA	NA	NA	NA	NA	NA	NA	NA	NA	NA	NA	NA	NA	NA	NA	NA	NA	4.84672	NA	NA	NA	NA	NA	NA	NA	NA	NA	NA	NA
P31323	NA	2.76009	4.24211	3.70493	NA	NA	NA	3.06284	4.90452	5.10809	NA	2.8227	NA	2.93035	4.27676	4.18938	NA	NA	NA	2.77643	3.65933	2.95842	NA	NA	NA	2.47561	4.19989	4.46376	NA	NA	NA	3.43889	3.7284	3.80122	NA	NA	NA	3.6891	4.28066	4.32117	NA	NA	NA	2.83552	2.93357	3.79469	NA	NA	NA
P31327	NA	NA	NA	NA	NA	NA	NA	NA	NA	NA	NA	NA	NA	NA	NA	NA	NA	NA	NA	NA	NA	NA	NA	NA	NA	NA	NA	NA	NA	NA	NA	NA	NA	NA	NA	NA	NA	NA	NA	NA	NA	NA	NA	NA	NA	NA	NA	NA	NA
P31431	NA	NA	3.30707	3.01399	NA	NA	NA	NA	3.1823	2.69871	NA	NA	NA	NA	2.52631	NA	NA	NA	NA	NA	2.57996	NA	NA	NA	NA	NA	3.40093	NA	NA	NA	NA	NA	NA	NA	NA	NA	NA	NA	3.13	3.12947	NA	NA	NA	NA	2.75152	NA	NA	NA	NA
P31689	NA	2.41037	NA	3.2029	NA	NA	NA	2.88603	NA	2.89734	NA	NA	NA	2.65815	1.92846	NA	NA	NA	NA	NA	NA	NA	2.98746	NA	NA	1.9632	2.15739	2.50835	NA	NA	NA	2.37867	NA	2.48037	NA	NA	NA	1.7885	1.46835	3.12648	NA	NA	NA	NA	NA	NA	NA	NA	NA
P31751	NA	NA	NA	NA	NA	2.2327	NA	NA	NA	NA	NA	NA	NA	NA	NA	NA	NA	NA	NA	NA	NA	NA	NA	NA	NA	NA	NA	NA	NA	NA	NA	NA	NA	NA	NA	NA	NA	NA	NA	NA	NA	NA	NA	NA	NA	NA	NA	NA	NA
P31930	NA	4.35324	3.72092	3.15015	NA	3.78685	NA	3.72184	3.30759	3.35567	NA	3.0366	NA	3.71151	3.45534	3.25138	NA	3.00409	NA	2.41351	NA	2.35298	NA	2.78717	NA	4.23273	3.52574	3.32554	NA	3.433	NA	4.31293	3.27388	2.95247	NA	3.30434	NA	3.37842	2.65943	2.92982	NA	NA	NA	3.61077	3.07964	2.95524	NA	2.89146	NA
P31937	NA	NA	1.34531	NA	NA	NA	NA	NA	3.4724	NA	NA	NA	NA	NA	2.74731	NA	NA	NA	NA	NA	NA	NA	NA	NA	NA	NA	3.34577	NA	NA	NA	NA	NA	NA	NA	NA	NA	NA	NA	3.25651	NA	NA	NA	NA	NA	NA	NA	NA	NA	NA
P31939	NA	2.21505	2.17681	NA	NA	2.81625	NA	2.58761	1.6801	NA	NA	NA	NA	2.28042	1.39567	NA	NA	NA	NA	2.64385	NA	NA	NA	NA	NA	2.95431	1.93841	NA	NA	NA	NA	2.62914	NA	NA	NA	NA	NA	4.36104	2.67726	NA	NA	2.45681	NA	2.57134	2.97936	NA	NA	2.7042	NA
P31942	NA	NA	NA	NA	NA	NA	NA	NA	NA	NA	3.32312	NA	NA	NA	NA	NA	NA	NA	NA	NA	NA	NA	NA	NA	NA	NA	NA	NA	NA	NA	NA	NA	NA	NA	NA	NA	NA	NA	NA	NA	NA	NA	NA	NA	NA	NA	NA	NA	NA
P31943	NA	NA	NA	NA	NA	NA	NA	2.09554	NA	NA	NA	NA	NA	NA	NA	NA	NA	NA	NA	NA	NA	NA	NA	NA	NA	NA	NA	NA	NA	NA	NA	NA	NA	NA	NA	NA	NA	1.97005	NA	NA	NA	NA	NA	NA	NA	NA	NA	NA	NA
P31944	NA	NA	NA	NA	NA	NA	NA	NA	NA	NA	NA	NA	NA	NA	3.0712	NA	NA	NA	NA	NA	NA	NA	NA	NA	NA	NA	NA	NA	NA	NA	NA	NA	NA	NA	NA	NA	NA	NA	NA	NA	NA	NA	NA	NA	NA	NA	NA	NA	NA
P31946	6.65883	9.59578	8.70836	9.02213	7.23602	8.69464	6.15391	8.96552	8.43468	9.37593	6.73277	7.78191	5.09325	8.63449	7.83934	8.48056	6.20264	7.04768	3.9716	7.60569	6.83985	7.62527	4.71478	6.20643	5.7946	9.25821	8.08846	9.55503	6.64553	8.17928	5.07135	9.02676	8.0854	8.88769	6.46313	8.08898	5.43901	9.66425	8.65773	9.10156	7.76749	8.43195	4.50706	8.23543	7.54712	7.9297	5.5413	6.89245	4.94845
P31948	NA	7.07579	4.23422	3.86664	6.53139	7.12859	NA	7.34981	3.78676	3.81197	6.63069	7.25855	4.26065	6.59782	3.75495	3.91991	5.61493	6.42216	4.03663	6.2007	2.76017	3.2712	4.44217	5.65066	NA	6.94092	4.14816	3.75045	5.76141	6.57273	4.65759	6.37037	3.50205	3.96525	5.64454	6.64582	NA	6.79559	4.523	4.16804	5.69918	6.33877	NA	6.52289	3.18211	3.27319	5.22156	6.01115	NA
P31949	NA	2.44072	NA	NA	NA	NA	NA	NA	NA	NA	4.12744	NA	NA	NA	NA	NA	2.90074	NA	NA	NA	NA	NA	NA	NA	NA	NA	NA	NA	NA	NA	NA	NA	NA	NA	NA	NA	NA	2.61299	NA	NA	NA	NA	NA	NA	NA	NA	NA	NA	NA
P32119	7.04022	4.98308	3.70264	4.07038	8.20626	2.50993	7.85108	4.51276	4.24831	3.90211	8.85185	NA	6.68195	4.09834	3.4309	3.05896	8.29197	NA	5.77399	4.12053	3.13818	NA	6.83826	NA	6.19734	4.92464	3.69704	2.96832	7.26232	3.29217	6.94167	5.10502	3.85439	3.58358	8.32627	3.36877	6.00067	4.57001	3.5127	2.60608	7.47761	NA	5.85354	4.98093	3.8625	NA	7.50443	NA	5.65677
P32189	NA	2.63109	2.95666	NA	NA	NA	NA	2.61456	NA	NA	NA	NA	NA	2.61909	NA	NA	NA	NA	NA	NA	NA	NA	NA	NA	NA	NA	NA	NA	NA	NA	NA	NA	NA	NA	NA	NA	NA	2.68396	2.64006	NA	NA	NA	NA	NA	NA	NA	NA	NA	NA
P32754	NA	NA	NA	NA	NA	NA	NA	NA	NA	NA	NA	NA	NA	NA	NA	NA	NA	NA	NA	NA	NA	NA	NA	NA	NA	NA	NA	NA	NA	NA	NA	NA	NA	NA	NA	NA	NA	NA	NA	NA	NA	NA	NA	NA	NA	NA	NA	NA	3.26726
P32969	NA	NA	NA	NA	NA	NA	NA	NA	NA	NA	NA	NA	NA	NA	NA	NA	NA	NA	NA	NA	NA	NA	NA	NA	NA	NA	NA	NA	NA	NA	NA	2.39331	NA	NA	NA	NA	NA	NA	NA	NA	NA	NA	NA	NA	NA	NA	NA	NA	NA
P33151	7.1461	NA	NA	3.96505	4.99756	NA	6.60091	NA	NA	3.58266	5.08646	NA	5.90846	NA	NA	3.158	4.34183	NA	6.05438	NA	NA	4.35566	5.07123	NA	7.02864	NA	NA	4.42043	5.64033	NA	6.0118	NA	NA	3.89564	5.13865	NA	6.68907	NA	1.30131	4.24864	5.89261	NA	6.14449	NA	NA	4.40583	5.38276	NA	5.88314
P33176	NA	3.85743	2.69969	2.88257	NA	3.95243	NA	3.94262	2.60378	NA	NA	3.93916	NA	3.23681	2.04926	3.02255	NA	3.53663	NA	3.25688	5.64992	NA	NA	NA	NA	3.54903	2.46139	2.37798	3.65811	3.19679	NA	3.6132	5.84826	3.14917	NA	3.56277	NA	4.11859	2.21354	3.28571	NA	3.48002	NA	3.19977	NA	2.42815	NA	3.23458	NA
P33908	6.074	2.17458	1.93592	2.76837	5.89368	4.60817	6.04429	2.3746	2.25448	2.37246	6.21465	3.36529	5.54614	2.04451	NA	3.33692	6.80629	4.48189	5.02352	3.7621	NA	3.11795	5.60697	5.28128	5.82432	NA	2.12983	2.44064	5.90761	4.14152	5.04725	NA	NA	3.14693	5.9381	4.25765	5.72101	3.26231	2.27197	4.19667	6.80218	4.71748	5.15341	2.39004	NA	3.18344	6.03623	4.73522	5.33633
P33947	NA	NA	0	NA	NA	NA	NA	1.98434	NA	NA	NA	NA	NA	NA	NA	NA	NA	NA	NA	NA	NA	NA	NA	NA	NA	2.68337	NA	NA	NA	NA	NA	NA	NA	NA	NA	NA	NA	2.05214	NA	NA	NA	NA	NA	NA	NA	NA	NA	NA	NA
P34096	NA	6.47014	1.6854	NA	2.72786	5.23864	NA	6.0266	1.64032	2.67004	NA	6.04579	NA	6.20992	2.00274	NA	NA	5.06011	NA	5.82617	3.12478	NA	NA	5.04542	NA	4.98038	2.03492	2.69307	NA	5.44165	NA	6.15801	NA	NA	NA	5.52528	NA	5.92427	NA	NA	NA	4.82972	NA	6.03049	2.46449	NA	NA	5.34158	NA
P34896	NA	NA	NA	NA	NA	NA	NA	NA	NA	NA	NA	2.78724	NA	NA	NA	NA	NA	NA	NA	NA	NA	NA	NA	2.20683	NA	NA	NA	NA	NA	NA	NA	NA	NA	NA	NA	NA	NA	NA	NA	NA	NA	NA	NA	NA	NA	NA	NA	NA	NA
P34897	NA	3.26306	2.49865	2.86162	NA	2.45511	NA	3.55585	3.16366	2.63139	NA	NA	NA	3.05726	1.84869	2.54127	NA	NA	NA	2.9383	2.5043	NA	NA	NA	NA	2.93954	2.49976	NA	NA	NA	NA	3.11374	NA	NA	NA	NA	NA	3.32294	2.12621	2.60505	NA	NA	NA	3.23467	NA	2.67738	NA	NA	NA
P34913	NA	2.32237	NA	NA	NA	NA	NA	NA	NA	NA	NA	NA	NA	NA	NA	NA	NA	NA	NA	NA	NA	NA	NA	NA	NA	NA	NA	NA	NA	NA	NA	2.87259	NA	NA	NA	NA	NA	2.52529	NA	NA	NA	NA	NA	NA	NA	NA	NA	NA	NA
P34932	NA	2.16425	1.90532	NA	NA	2.3693	NA	2.44665	2.29023	NA	NA	NA	NA	1.97469	2.04479	NA	NA	NA	NA	NA	NA	NA	NA	NA	NA	2.46865	2.12355	NA	NA	NA	NA	3.00403	NA	2.50259	NA	2.42723	NA	3.44222	1.89274	3.8302	NA	3.16872	NA	2.27192	NA	NA	NA	NA	NA
P35232	NA	6.02863	5.06731	5.03514	NA	5.57211	NA	5.87886	4.68235	4.88252	NA	4.37385	NA	5.89779	4.82558	4.99922	NA	4.6484	NA	4.63518	3.91366	3.15032	NA	2.8129	NA	6.17613	4.92723	5.05629	NA	4.99879	NA	5.83689	5.03849	4.78863	NA	5.27776	NA	5.83218	4.67026	4.71558	3.04991	4.82691	NA	5.65862	4.53071	4.1376	NA	3.94101	NA
P35237	NA	4.27883	3.87706	3.70856	NA	3.55125	NA	5.09529	3.71309	3.30184	NA	2.96887	NA	3.91689	3.30442	3.45423	NA	3.13535	NA	3.37254	3.01972	NA	NA	NA	NA	4.25868	3.61077	3.43826	NA	3.51226	NA	4.84033	3.46794	3.62767	NA	3.01174	NA	5.59795	4.13197	4.00778	NA	3.7845	NA	3.3746	3.09768	2.97498	NA	NA	NA
P35241	4.8545	8.33782	6.23068	NA	6.17349	7.31208	4.96814	8.14181	5.94757	NA	5.86867	6.93995	4.03164	7.60521	5.69727	NA	5.06049	6.26097	3.67265	7.07818	5.21873	NA	4.68411	5.46434	4.57975	7.89669	5.70886	NA	5.22072	6.61504	3.86951	7.63097	6.42107	NA	5.01476	6.7946	4.60277	8.79559	6.48688	NA	5.89953	7.07441	3.77922	7.45391	5.72317	NA	5.10551	5.91409	3.85156
P35247	NA	NA	NA	NA	3.49702	NA	NA	NA	NA	NA	3.47525	NA	NA	NA	NA	NA	NA	NA	NA	NA	NA	NA	3.06302	NA	NA	NA	NA	NA	4.15436	NA	NA	NA	NA	NA	5.00617	NA	NA	NA	NA	NA	3.92371	NA	NA	NA	NA	NA	3.97499	NA	NA
P35270	NA	NA	NA	NA	NA	NA	NA	NA	NA	NA	NA	NA	NA	NA	NA	NA	NA	NA	NA	NA	NA	NA	NA	NA	NA	NA	NA	NA	NA	NA	NA	NA	NA	NA	NA	NA	NA	NA	NA	NA	NA	NA	NA	NA	NA	NA	NA	NA	NA
P35442	NA	2.28218	3.24284	4.52634	NA	NA	NA	NA	4.06186	3.70492	NA	3.58269	NA	2.95756	3.76661	3.52308	3.26073	NA	NA	3.19288	2.48049	3.69746	NA	NA	NA	NA	3.84629	4.0347	NA	3.35061	NA	5.11277	3.15436	3.40432	NA	NA	NA	2.09173	4.3333	4.81831	NA	NA	NA	2.58761	2.54298	2.61467	NA	NA	NA
P35443	7.12428	5.51492	8.9213	11.1791	4.6775	4.95845	6.84537	5.64383	9.08576	11.4069	4.01195	4.27239	6.09934	5.60822	9.15225	10.792	4.9459	4.44847	5.96877	6.33271	9.14192	10.3056	4.5676	5.10001	7.3873	5.91298	9.3174	11.4378	4.89717	4.47083	6.15536	5.67156	9.00006	10.3622	4.29341	5.04215	7.34568	5.83266	9.66181	12.0187	5.33572	5.15302	5.9877	5.68852	8.77164	10.5647	NA	4.70593	6.27762
P35527	NA	4.93895	5.44825	5.6589	NA	5.4008	NA	2.09702	4.76211	3.65923	NA	2.75862	NA	3.78075	5.57399	5.6819	3.02785	7.15252	NA	2.72018	5.8405	5.0865	NA	4.45072	3.34198	4.70063	4.49371	4.85678	NA	NA	NA	5.37086	4.61538	5.45639	4.39186	3.66293	NA	6.48901	6.12482	5.09991	4.75663	7.52608	4.11513	5.93104	4.75288	4.79037	NA	5.89407	NA
P35542	6.56538	6.75141	4.46399	5.3204	5.96395	8.84386	6.26816	7.15401	5.10823	5.20207	5.51109	8.65033	6.64282	7.81307	5.25702	5.62163	6.44675	9.34405	5.12026	6.95974	4.76144	5.1008	5.37904	8.62465	6.06456	6.97099	4.65887	4.788	5.69748	8.71235	5.42208	6.96815	5.28819	5.63172	6.31793	9.91503	6.56907	7.95297	5.9691	5.84129	6.66729	9.51043	5.66587	7.11957	5.10492	5.371	5.44403	8.58722	5.32776
P35555	NA	NA	NA	NA	NA	NA	NA	2.42983	NA	NA	4.59911	NA	NA	NA	NA	NA	4.78708	NA	NA	NA	NA	3.1174	NA	NA	NA	NA	NA	3.25022	4.07873	NA	NA	NA	NA	2.78155	NA	3.1617	NA	NA	NA	3.11805	5.06592	NA	NA	2.78353	NA	NA	4.16787	3.60594	NA
P35579	4.04328	9.8733	8.74062	9.331	7.62722	9.27963	3.41785	9.50382	8.64629	9.47802	7.18689	9.1249	3.334	9.58169	8.30048	8.82621	7.14322	8.19977	3.24019	8.01778	7.06917	7.60388	5.43213	6.98539	3.23726	9.49626	8.43385	9.31819	7.3891	9.01958	3.31425	9.26107	8.4507	8.89645	6.64649	8.59213	3.45148	9.65125	8.58755	9.10693	8.24564	8.61475	3.24307	8.81534	7.73635	8.33447	6.08263	7.66718	3.0706
P35606	NA	3.57743	3.99274	3.76468	NA	2.98359	NA	2.95059	3.98167	4.45404	NA	NA	NA	2.88299	3.56819	3.3153	NA	NA	NA	2.63988	2.24237	2.68332	NA	NA	NA	3.63257	3.88698	4.03301	NA	NA	NA	3.37234	3.74327	3.32676	NA	2.90609	NA	3.76431	3.73188	3.32185	NA	2.88936	NA	3.09394	3.42022	3.04388	NA	NA	NA
P35611	NA	3.48858	2.40067	2.85812	NA	2.34898	NA	3.2308	3.06505	3.39763	NA	NA	NA	3.23548	2.43874	2.55595	NA	2.56676	NA	2.69052	2.40532	NA	NA	NA	NA	3.03408	2.93563	2.03085	NA	NA	NA	3.55397	3.25345	2.17424	NA	NA	NA	3.66915	2.87393	3.25889	NA	2.69771	NA	3.05032	2.32937	2.95149	NA	NA	NA
P35612	NA	NA	NA	NA	NA	NA	NA	2.7482	1.64526	NA	NA	NA	NA	NA	NA	NA	NA	NA	NA	NA	NA	NA	NA	NA	NA	NA	NA	NA	NA	NA	NA	NA	NA	NA	NA	NA	NA	NA	NA	NA	NA	NA	NA	NA	NA	NA	NA	NA	NA
P35613	NA	5.40754	4.72781	4.42365	NA	3.44365	NA	4.88599	4.54618	3.71616	NA	4.84495	NA	5.05314	4.41794	3.77246	NA	3.33165	NA	3.67894	3.72539	3.17617	NA	NA	NA	5.17575	4.17537	4.09951	NA	3.00813	NA	5.27398	4.46501	3.84417	NA	3.30139	NA	5.58211	4.35544	4.49042	NA	3.49356	NA	4.21443	3.85653	3.71067	NA	2.77372	NA
P35625	NA	2.87967	3.87423	NA	NA	2.72927	NA	4.34226	2.62188	NA	NA	3.40682	NA	2.91683	4.68938	2.55372	NA	3.07015	NA	3.2489	NA	NA	NA	3.14428	NA	2.84324	1.60814	7.30037	NA	NA	NA	4.48759	NA	2.77673	NA	4.48231	NA	5.82767	3.14996	3.43252	NA	4.69669	NA	3.74178	NA	NA	NA	3.45556	NA
P35813	NA	3.8732	2.83342	4.77907	NA	NA	NA	3.22466	2.72014	4.21443	NA	NA	NA	3.09022	NA	3.49671	NA	NA	NA	2.79063	2.87625	NA	NA	NA	NA	3.29487	3.14866	3.78155	NA	NA	NA	3.75153	NA	NA	NA	NA	NA	4.17731	3.41077	4.2733	NA	NA	NA	NA	NA	NA	NA	NA	NA
P35858	10.7869	6.9542	3.21696	4.40458	9.86233	6.13805	9.01987	6.60777	2.05974	2.60601	8.25356	4.08004	9.09223	6.55573	2.9077	4.36438	9.08062	6.12006	8.90885	7.78273	3.41387	3.94218	8.31487	6.95396	10.0363	6.57136	3.19743	3.14111	9.07221	5.38837	8.51392	5.67449	2.63796	2.4471	7.77746	5.33315	10.1229	6.55007	3.43625	4.60844	10.0449	6.70759	8.65946	6.41487	3.28947	3.15334	8.38511	6.45192	9.00495
P35908	NA	2.54545	5.07609	3.39153	NA	4.9418	NA	2.85079	5.73277	4.10509	NA	NA	NA	5.11635	4.30729	6.09083	NA	5.8244	3.09066	NA	4.93756	4.23361	NA	2.79586	NA	3.29578	4.27358	3.66801	NA	NA	NA	3.45471	3.02026	3.72702	NA	3.3747	NA	4.36832	5.49209	4.48499	3.47181	5.48734	NA	3.4906	4.5095	3.94652	3.40765	3.7369	NA
P35914	NA	2.34678	2.81839	NA	NA	4.03698	NA	2.51526	2.31486	NA	NA	NA	NA	3.11216	2.67468	NA	NA	3.68536	NA	NA	NA	NA	NA	NA	NA	2.95205	2.61648	NA	NA	NA	NA	2.35074	NA	NA	NA	NA	NA	2.05426	2.28262	NA	NA	NA	NA	2.92483	2.74881	NA	NA	NA	NA
P35916	6.78761	NA	NA	NA	NA	NA	NA	NA	NA	NA	NA	NA	NA	NA	NA	NA	NA	NA	NA	NA	NA	NA	NA	NA	6.90261	NA	NA	NA	NA	NA	5.43918	NA	NA	NA	NA	NA	7.29561	NA	NA	NA	NA	NA	3.89394	NA	NA	NA	NA	NA	5.9201
P35998	NA	2.3948	2.10485	2.72632	NA	NA	NA	NA	2.11913	NA	NA	NA	NA	NA	1.74278	NA	NA	NA	NA	NA	NA	NA	NA	NA	NA	5.86992	1.59374	NA	NA	NA	NA	NA	NA	2.07248	NA	NA	NA	2.27927	NA	NA	NA	NA	NA	2.1282	2.46657	NA	NA	NA	NA
P36222	3.13542	2.43477	NA	NA	3.75211	NA	NA	NA	NA	NA	NA	NA	NA	NA	NA	NA	3.45578	NA	NA	NA	NA	NA	NA	NA	NA	NA	NA	NA	NA	NA	NA	NA	NA	NA	3.58784	NA	NA	NA	NA	NA	NA	2.73563	NA	NA	NA	NA	NA	NA	NA
P36542	NA	5.86785	4.71436	4.44037	NA	4.88031	NA	5.22862	4.56431	4.28378	NA	4.09564	NA	5.29076	4.71984	4.11261	NA	4.00818	NA	4.3787	3.95503	2.99377	NA	2.81018	NA	5.65755	4.71195	4.33687	3.18766	4.50845	NA	5.44908	4.53799	3.98562	NA	4.55798	NA	5.40349	4.46384	4.25483	2.79056	4.17881	NA	5.10102	4.25486	3.84291	NA	3.50563	NA
P36543	NA	2.57746	1.90028	2.47211	NA	2.78533	NA	2.45989	1.8488	NA	NA	3.08287	NA	2.55557	1.75246	2.68455	NA	2.91016	NA	NA	NA	NA	NA	NA	NA	2.4017	2.02034	2.37617	NA	2.73773	NA	2.22866	2.83717	2.28148	NA	2.63009	NA	2.42839	1.96992	2.65904	NA	2.9817	NA	NA	2.47993	NA	NA	2.96514	NA
P36575	NA	4.44597	3.31741	NA	4.69854	NA	NA	3.93675	3.1124	2.85622	4.13784	NA	NA	3.68506	2.95258	NA	3.30485	NA	NA	3.19417	3.05251	NA	2.95948	4.64357	NA	4.55549	3.57139	3.36865	NA	NA	NA	4.25505	NA	NA	4.17089	NA	NA	5.03129	3.57967	NA	NA	NA	NA	3.69539	NA	NA	3.35669	4.52392	NA
P36776	NA	NA	1.61444	NA	NA	NA	NA	2.33349	NA	NA	NA	NA	NA	NA	1.73766	NA	NA	NA	NA	NA	NA	NA	NA	NA	NA	NA	NA	NA	NA	NA	NA	2.372	NA	NA	NA	NA	NA	NA	1.65464	NA	NA	NA	NA	2.39439	NA	NA	NA	NA	NA
P36871	NA	4.07048	3.06741	2.90466	3.56351	3.81612	NA	4.40101	4.00166	3.20892	4.55871	4.559	NA	3.13333	2.8794	NA	3.30366	3.58698	NA	3.62402	2.3912	NA	NA	3.72631	3.5419	3.75126	3.26272	2.31204	3.83598	3.58955	NA	4.50665	NA	3.50711	3.16208	4.40929	NA	4.48035	3.50728	3.03996	3.43781	4.11808	6.19207	2.71063	NA	NA	3.3663	3.72106	NA
P36873	NA	3.93616	3.10548	4.01334	3.79795	1.74528	NA	3.73812	2.71509	3.18484	NA	NA	NA	3.31119	2.27921	3.364	NA	NA	NA	3.11264	NA	NA	NA	NA	NA	3.89649	2.80543	3.47215	NA	3.21326	NA	3.77519	NA	3.1627	NA	2.44009	NA	3.45084	2.99089	3.52549	2.32211	3.32596	NA	3.31912	NA	NA	NA	NA	NA
P36955	10.7976	9.55083	2.83055	4.40229	13.8929	5.72835	10.4619	8.25411	2.70001	4.03104	13.3349	2.93544	10.0334	8.02511	2.95294	4.37968	12.9434	4.18847	9.23791	9.02625	2.7227	3.96522	11.8376	3.99098	10.4535	8.12458	2.96426	3.9647	13.1513	2.96927	9.95231	7.34113	2.89197	4.03155	12.8296	3.75109	10.3026	7.72524	2.06543	3.8914	13.2011	3.62321	9.52739	8.3817	2.64205	4.31619	12.5347	4.06823	9.75477
P36957	NA	4.62905	4.31175	NA	NA	2.33489	NA	4.75195	4.10858	2.51911	NA	NA	NA	4.67181	4.14104	NA	NA	NA	NA	3.58844	NA	NA	NA	NA	NA	4.80041	4.07863	2.7638	NA	NA	NA	4.51945	3.86794	NA	NA	2.5204	NA	4.11565	3.90341	3.35039	NA	NA	NA	3.78511	3.0531	NA	NA	NA	NA
P36959	NA	3.58873	2.29117	2.43809	3.39595	3.32909	NA	2.47402	1.8131	NA	3.69944	3.23211	NA	2.2812	2.03059	2.30421	3.68891	2.62895	NA	NA	2.46375	NA	NA	2.53685	NA	2.59763	1.76355	NA	3.36557	3.1016	NA	2.92203	2.99925	NA	NA	3.43356	NA	NA	NA	NA	NA	NA	NA	2.69791	2.49366	NA	3.03251	3.1752	NA
P36969	NA	2.3481	3.00476	NA	NA	5.72101	NA	2.56686	3.24308	NA	NA	5.60377	NA	3.3376	NA	NA	NA	4.02872	NA	2.87421	NA	NA	NA	3.77212	NA	3.71932	3.00038	NA	NA	4.75907	NA	2.59431	NA	NA	NA	2.67807	NA	2.2787	1.91541	NA	NA	5.06363	NA	NA	NA	NA	NA	3.85291	NA
P36980	NA	NA	NA	NA	6.63213	NA	3.41908	1.86555	NA	NA	6.63968	NA	NA	NA	NA	NA	7.66656	NA	NA	NA	NA	NA	4.96948	NA	NA	NA	NA	NA	4.91508	NA	NA	3.16248	NA	NA	6.86147	NA	3.37418	NA	NA	NA	7.88325	NA	3.33432	NA	NA	NA	7.21426	NA	4.02528
P37235	NA	3.67765	3.10349	3.51314	5.71928	2.77176	NA	3.30286	2.6884	2.90511	5.22336	NA	NA	2.75848	2.16758	NA	4.46184	NA	NA	3.21713	2.85728	2.86676	3.79039	NA	NA	3.26198	2.10333	NA	4.5496	NA	NA	4.15788	3.61373	2.93129	4.50733	2.38837	NA	4.35947	3.26267	3.49331	2.98897	3.31281	NA	3.13451	2.97244	NA	4.22147	NA	NA
P37802	6.42546	7.88934	6.47985	6.01978	10.6471	7.29321	5.84987	7.53847	6.3176	6.39185	9.83975	7.20758	4.86189	7.13016	5.98175	5.87696	9.45191	6.28912	3.28102	6.48302	5.41964	5.30804	7.48057	5.28239	5.71088	7.55794	6.09956	6.32868	9.37004	6.56484	4.58645	7.39238	6.44812	6.18083	8.77809	6.37721	5.07128	8.29625	6.9576	6.69823	9.4728	6.77395	4.22846	6.62879	5.53722	5.17262	8.14078	5.6243	4.63782
P37837	3.77977	5.35725	3.78325	4.29522	4.89307	4.72201	4.24261	4.89202	3.92116	3.47872	5.20698	4.92149	3.68276	4.54077	3.23432	3.33919	4.67961	4.21882	NA	3.76461	2.767	2.97437	3.3048	3.85498	3.77416	5.20665	3.76034	3.69983	4.59689	4.48733	3.68956	5.17477	3.52688	3.76972	3.87477	4.42879	3.6904	6.20031	3.89738	4.21625	4.55473	4.89851	NA	4.07728	3.64556	3.03922	3.35982	4.09848	2.88708
P37840	3.13649	5.78529	4.94448	6.27934	9.58745	3.74292	3.35266	5.77619	4.8966	5.93877	9.39783	3.6171	NA	4.91587	4.48131	5.12549	8.59287	NA	NA	4.71491	4.36551	4.93281	6.94175	2.31601	NA	6.30704	5.10818	5.98563	8.74346	4.69045	NA	6.15111	5.08892	6.1411	8.44453	4.06441	NA	5.81339	5.28588	5.45803	8.66794	4.49321	NA	5.19259	5.00035	5.10239	7.83896	3.15356	NA
P38117	NA	5.44533	4.69511	4.52341	NA	4.3762	NA	5.21378	4.53902	4.14311	NA	4.06425	NA	5.42896	4.30827	3.86626	NA	2.71508	NA	4.06658	3.43537	2.94125	NA	NA	NA	5.51077	4.51878	4.2853	NA	3.90651	NA	5.13728	4.62274	3.88641	NA	3.97761	NA	4.89624	4.22557	3.86324	NA	3.5146	NA	5.05786	4.03173	3.87313	NA	3.56518	NA
P38571	NA	3.38257	3.0768	NA	NA	NA	NA	NA	NA	NA	NA	NA	NA	NA	2.68742	NA	NA	NA	NA	NA	NA	NA	NA	NA	NA	NA	NA	NA	NA	NA	NA	NA	NA	NA	NA	NA	NA	NA	3.28456	NA	NA	NA	NA	NA	NA	NA	NA	NA	NA
P38606	NA	2.85809	3.06196	2.94195	2.97242	2.82028	NA	2.90497	2.88208	2.24923	NA	4.78496	NA	2.4929	2.51733	2.54052	NA	3.47136	NA	2.58044	2.61099	2.2631	4.66918	3.40039	NA	3.39312	2.73418	2.05672	NA	NA	NA	3.21603	2.58424	2.61223	NA	3.52906	NA	3.57403	2.98102	3.33064	2.78764	2.80364	NA	2.71773	2.77901	2.11887	NA	NA	NA
P38646	NA	5.77045	6.74404	4.27801	NA	7.57146	NA	5.49349	6.3933	6.76108	NA	6.97472	NA	5.41717	5.91908	6.33003	NA	3.86119	NA	4.2667	4.40618	5.31578	3.02663	2.65315	NA	5.51632	6.11429	6.96815	NA	7.14128	NA	5.55703	5.67364	6.43776	NA	4.38839	NA	5.50689	6.4817	6.73846	5.86934	6.81725	NA	5.07599	5.02112	5.73327	NA	3.40235	NA
P39019	NA	NA	NA	NA	NA	NA	NA	2.66843	NA	NA	NA	3.61522	NA	NA	NA	NA	NA	NA	NA	NA	NA	NA	NA	NA	NA	NA	NA	NA	NA	NA	NA	NA	NA	NA	NA	NA	NA	NA	NA	NA	NA	NA	NA	2.88186	NA	NA	NA	NA	NA
P39059	NA	NA	NA	NA	3.55635	NA	NA	NA	NA	NA	3.6619	NA	NA	NA	NA	NA	4.04823	NA	NA	NA	NA	NA	3.38777	NA	NA	NA	NA	2.71972	3.57399	NA	NA	NA	NA	NA	3.79304	NA	NA	NA	NA	NA	3.81598	NA	NA	NA	NA	NA	3.40057	NA	NA
P39060	4.71535	9.16102	5.48163	6.89121	6.99824	9.37365	5.06677	9.70744	6.19114	7.53729	6.32933	9.94071	4.05013	9.02479	5.37219	6.3829	6.945	9.23972	4.13552	9.14605	5.70223	6.5402	5.79473	9.13078	4.52286	8.66614	5.34123	6.61011	6.52448	9.11456	4.42156	9.0602	5.39438	6.04094	6.20026	9.65227	4.61192	7.18918	5.86725	6.7037	7.1344	9.55317	3.53312	9.20989	5.62734	6.44315	5.89952	9.5312	4.46115
P39210	NA	NA	NA	NA	NA	NA	NA	NA	NA	NA	NA	NA	NA	2.38206	NA	NA	NA	NA	NA	NA	NA	NA	NA	NA	NA	NA	NA	NA	NA	NA	NA	NA	NA	NA	NA	NA	NA	NA	NA	NA	NA	NA	NA	NA	NA	NA	NA	NA	NA
P39656	NA	5.36839	4.33952	4.54766	NA	4.55425	NA	5.06309	4.296	4.38793	NA	3.60182	NA	5.36142	4.09491	3.58897	NA	3.63376	NA	3.92186	3.0874	3.15056	NA	3.16131	NA	5.23822	4.19936	3.9555	NA	3.52891	NA	4.95935	4.15937	3.23593	NA	3.62068	NA	5.28641	4.49036	4.29995	NA	4.02706	NA	4.83783	3.66318	3.78233	NA	3.44409	NA
P39687	NA	NA	2.07594	NA	NA	NA	NA	NA	4.03159	3.6329	NA	NA	NA	NA	NA	NA	NA	NA	NA	NA	NA	NA	NA	NA	NA	NA	NA	NA	NA	NA	NA	NA	NA	NA	NA	NA	NA	NA	NA	NA	NA	NA	NA	NA	NA	2.95223	NA	NA	NA
P40121	NA	NA	NA	NA	NA	NA	NA	NA	NA	NA	NA	NA	NA	NA	NA	NA	NA	NA	NA	NA	NA	NA	NA	NA	NA	NA	NA	NA	NA	NA	NA	NA	NA	NA	NA	NA	NA	NA	NA	NA	NA	NA	NA	NA	NA	NA	NA	NA	NA
P40189	3.88509	NA	3.40436	NA	NA	NA	4.74455	NA	NA	NA	NA	NA	3.64992	NA	1.6342	NA	NA	NA	4.0918	NA	NA	NA	NA	NA	4.76108	NA	NA	NA	NA	NA	3.73139	NA	NA	NA	NA	NA	4.66558	2.2294	NA	NA	NA	NA	3.94336	NA	NA	NA	NA	NA	4.24816
P40197	3.13921	5.61355	5.265	5.67349	3.15848	5.27991	3.20465	5.15715	5.26622	5.49737	NA	4.31039	3.55505	5.22352	5.00259	5.15116	NA	4.26401	NA	4.53612	4.16461	4.29668	NA	3.33799	3.55653	5.43512	5.12999	5.53507	NA	4.99408	NA	5.26501	2.98908	4.70056	NA	4.8112	3.68678	5.90204	5.53805	5.79967	3.15633	5.37955	NA	5.09802	4.49497	4.77252	NA	4.22535	3.15604
P40227	NA	6.28888	4.51817	5.04862	6.11575	5.53732	NA	5.9678	4.57673	4.19471	5.21288	5.62496	NA	5.79332	4.18374	4.17868	3.78999	5.55213	NA	4.85992	3.25364	3.55871	3.06287	3.72717	NA	5.8485	4.37914	4.54053	4.08152	4.86942	NA	5.46668	4.54751	4.43572	3.61184	5.89161	NA	5.87136	4.42871	4.55074	3.71377	4.99659	NA	5.27429	4.0434	3.7888	3.62719	5.45551	NA
P40238	NA	NA	NA	NA	NA	NA	NA	NA	NA	NA	NA	NA	NA	NA	NA	NA	NA	NA	NA	NA	NA	NA	NA	NA	NA	NA	NA	NA	NA	NA	NA	NA	NA	NA	NA	NA	NA	NA	NA	NA	NA	NA	NA	NA	NA	NA	NA	NA	NA
P40306	NA	1.84118	1.94763	NA	NA	NA	NA	NA	1.9783	2.11598	NA	NA	NA	2.02919	1.79471	NA	NA	NA	NA	NA	NA	NA	NA	NA	NA	NA	2.14242	2.30561	NA	NA	NA	NA	2.58803	NA	NA	NA	NA	2.21369	1.98016	NA	NA	NA	NA	NA	NA	NA	NA	NA	NA
P40763	NA	2.58939	2.30602	2.21022	NA	NA	NA	1.78681	NA	NA	NA	NA	NA	2.25341	1.21894	NA	NA	NA	NA	2.43342	NA	NA	NA	NA	NA	2.55409	2.11689	2.49375	NA	NA	NA	2.5944	2.39044	2.31731	NA	NA	NA	2.69967	2.11289	2.71272	NA	2.04221	NA	2.03802	NA	NA	NA	NA	NA
P40925	3.81523	5.10656	3.98293	NA	NA	3.35094	4.30793	4.54361	3.43551	NA	NA	NA	NA	4.4538	3.51687	NA	NA	NA	NA	2.97391	3.32766	NA	NA	NA	NA	5.1532	3.80718	3.63339	NA	NA	NA	5.0577	NA	3.74877	NA	2.58925	3.3622	5.93602	4.66918	3.98615	NA	3.93247	3.35726	3.76006	3.2924	NA	NA	NA	2.80524
P40926	NA	7.07078	6.27998	6.69353	NA	6.0785	NA	6.71143	5.9173	5.91498	NA	5.30958	NA	6.79925	5.91894	5.77128	NA	5.2154	NA	5.59253	4.92847	4.50657	NA	4.09185	NA	6.83411	5.80677	6.03963	NA	5.76236	NA	6.67518	6.06828	5.84698	5.30033	5.69601	NA	6.70755	5.89242	5.76534	NA	5.4622	NA	6.48569	5.4974	5.4073	NA	4.96794	NA
P40939	NA	5.5687	4.58697	4.69673	2.85434	4.79056	NA	5.12239	4.33898	4.17478	NA	3.96307	NA	5.24422	4.27481	3.90951	NA	3.67313	NA	4.06121	2.81011	2.99801	NA	2.64153	NA	5.21736	4.2834	4.27535	NA	3.49113	NA	5.22937	4.29373	4.16986	NA	4.67678	NA	5.06873	4.29231	4.20345	NA	3.97489	NA	4.94902	3.81945	4.10391	NA	3.69301	NA
P40967	NA	2.11825	NA	3.96526	NA	NA	NA	NA	NA	NA	NA	NA	NA	NA	NA	3.63768	NA	NA	NA	NA	NA	4.19573	2.93458	NA	NA	NA	NA	3.8812	2.6763	NA	NA	NA	NA	NA	3.06145	NA	NA	NA	NA	3.53671	NA	NA	NA	NA	NA	NA	NA	NA	NA
P41091	NA	4.21365	2.35259	3.78265	NA	3.99993	NA	4.81964	2.83763	3.54831	3.8159	3.80397	NA	3.79079	NA	2.7405	NA	3.31626	NA	3.05456	NA	NA	NA	NA	NA	4.27104	2.77009	3.50429	NA	3.55096	NA	3.68648	NA	2.98583	NA	2.75161	NA	4.19797	2.00612	3.42774	NA	3.5351	NA	3.63747	NA	NA	NA	NA	NA
P41159	NA	NA	NA	NA	5.16566	NA	NA	NA	NA	NA	5.3601	NA	NA	NA	6.57242	NA	7.79676	NA	NA	NA	NA	NA	5.27245	NA	NA	NA	NA	NA	4.14458	NA	NA	NA	NA	NA	4.39246	NA	NA	NA	NA	NA	5.85546	NA	NA	NA	NA	NA	6.07489	NA	NA
P41218	NA	1.94205	1.46686	NA	NA	NA	NA	6.76018	3.65833	3.60155	4.02766	5.86607	NA	NA	1.49058	NA	NA	NA	NA	NA	NA	NA	NA	NA	NA	NA	NA	NA	NA	NA	NA	NA	NA	NA	NA	NA	NA	NA	NA	NA	NA	NA	NA	2.47571	NA	NA	NA	2.54999	NA
P41222	4.94375	NA	NA	NA	6.37092	NA	5.25965	NA	NA	NA	6.19827	NA	5.29386	NA	NA	NA	6.09529	3.2426	5.02999	NA	NA	NA	5.58424	3.84912	5.62172	NA	NA	NA	6.17793	NA	5.48596	NA	NA	NA	6.37048	NA	5.61105	NA	NA	NA	6.76931	3.61383	5.33664	NA	NA	NA	6.37693	NA	5.01559
P41226	NA	3.07343	2.93037	3.003	NA	2.29694	NA	3.56488	3.26257	3.46537	NA	NA	NA	NA	1.66903	2.37724	NA	NA	NA	5.07377	2.51309	2.36771	NA	NA	NA	3.65911	3.00043	3.03757	NA	NA	NA	3.40226	2.70134	2.61655	NA	2.32384	NA	4.46767	3.16905	4.19313	NA	2.64674	NA	4.84694	3.01221	2.46336	NA	NA	NA
P41240	NA	5.36354	4.22903	4.58616	5.47931	6.62256	NA	5.26179	3.33789	NA	4.30553	6.14618	NA	4.13536	2.66132	3.44908	4.18875	5.38561	NA	4.21122	2.04813	3.26355	3.26899	3.94695	NA	5.11815	3.8289	2.66666	3.33186	5.06826	NA	4.89954	2.82302	2.2784	3.19136	5.7287	NA	5.2021	4.09009	2.64725	3.4713	5.85738	NA	4.62119	2.65392	NA	NA	4.49534	NA
P41250	NA	2.57042	2.5839	NA	NA	2.07467	NA	2.69041	2.48654	2.33509	NA	NA	NA	2.49557	1.99857	2.20268	NA	NA	NA	NA	2.44055	NA	NA	NA	NA	2.57282	2.04553	2.41188	NA	NA	NA	2.73829	3.04207	NA	NA	NA	NA	3.13635	2.81764	2.6711	NA	2.58583	NA	NA	2.16372	NA	NA	NA	NA
P42025	NA	4.85806	4.03994	4.67288	NA	4.14036	NA	4.34323	4.08125	4.68484	NA	5.5351	NA	4.49383	3.8758	3.14368	NA	2.80077	NA	NA	2.4747	3.39797	NA	NA	NA	4.67614	4.17892	4.25052	NA	NA	NA	4.43469	3.70023	4.16176	NA	3.5589	NA	4.88188	4.05418	3.27511	NA	NA	NA	5.37184	2.26311	3.79084	NA	NA	NA
P42126	NA	2.20473	NA	NA	NA	NA	NA	6.18614	NA	NA	NA	NA	NA	2.10312	NA	NA	NA	NA	NA	NA	NA	NA	NA	NA	NA	3.13515	NA	NA	NA	NA	NA	2.24858	NA	NA	NA	NA	NA	1.79756	NA	NA	NA	NA	NA	2.26226	NA	NA	NA	NA	NA
P42166;P42167	NA	NA	NA	NA	NA	NA	NA	NA	NA	NA	NA	NA	NA	NA	NA	NA	NA	NA	NA	NA	NA	NA	NA	NA	NA	NA	NA	NA	NA	NA	NA	NA	NA	NA	NA	NA	NA	NA	NA	NA	NA	NA	NA	2.38592	NA	NA	NA	NA	NA
P42224	NA	NA	NA	NA	NA	NA	NA	NA	1.33228	NA	NA	NA	NA	NA	NA	NA	NA	NA	NA	NA	NA	NA	NA	NA	NA	NA	1.87436	2.47607	NA	NA	NA	2.19352	NA	2.16519	NA	NA	NA	2.60405	NA	2.16285	NA	NA	NA	NA	NA	NA	NA	NA	NA
P42229	NA	3.37778	2.9426	NA	NA	NA	NA	2.72885	1.99584	NA	NA	NA	NA	3.02316	2.76847	NA	NA	NA	NA	NA	2.51396	NA	NA	NA	NA	3.18546	2.89199	NA	NA	NA	NA	2.95377	NA	NA	NA	NA	NA	3.17571	2.37329	NA	NA	NA	NA	NA	2.5394	NA	NA	NA	NA
P42356	NA	2.13382	1.32395	NA	4.98691	NA	NA	NA	NA	NA	5.16151	NA	NA	NA	NA	NA	4.3951	NA	NA	NA	NA	NA	3.35409	NA	NA	NA	2.02059	NA	4.66524	NA	NA	2.08708	NA	NA	4.54071	NA	NA	2.39901	NA	NA	4.24967	NA	NA	NA	NA	NA	4.41769	NA	NA
P42566	NA	4.25755	2.77074	4.57931	NA	NA	NA	2.66076	2.89299	3.60172	5.03347	NA	NA	2.22047	2.64508	3.81692	NA	NA	NA	2.345	NA	2.37804	NA	NA	NA	5.12452	2.72028	3.62892	NA	2.93971	NA	3.17625	NA	3.30909	NA	NA	NA	3.64909	2.88382	3.68584	NA	NA	NA	NA	NA	NA	NA	NA	NA
P42574	NA	3.4649	3.37384	2.74967	NA	2.78008	NA	2.87911	2.25617	NA	NA	NA	NA	2.56475	2.72043	2.56338	NA	2.78959	NA	NA	NA	NA	NA	NA	NA	3.12021	2.90707	2.69191	NA	NA	NA	3.35838	NA	2.77498	NA	2.63835	NA	3.83927	2.96401	3.23351	NA	3.00526	NA	NA	NA	NA	NA	NA	NA
P42680	NA	1.92961	1.32634	NA	5.15169	3.22164	NA	2.37617	NA	NA	4.68944	NA	NA	1.93187	NA	1.87178	5.11554	2.6026	NA	NA	NA	NA	4.83365	NA	NA	2.40482	1.48281	NA	4.78991	NA	NA	2.16998	NA	2.89669	5.45637	2.37857	NA	1.95898	1.08538	NA	5.46619	NA	NA	2.19746	NA	NA	4.91532	NA	NA
P42704	NA	NA	NA	NA	NA	NA	NA	NA	NA	NA	NA	NA	NA	NA	NA	NA	NA	NA	NA	NA	NA	NA	NA	NA	NA	NA	NA	NA	NA	NA	NA	NA	NA	NA	NA	NA	NA	NA	NA	NA	NA	NA	NA	NA	NA	NA	NA	NA	NA
P42765	NA	NA	NA	NA	NA	NA	NA	NA	NA	NA	NA	NA	NA	NA	NA	NA	NA	NA	NA	NA	NA	NA	NA	NA	NA	NA	NA	NA	NA	NA	NA	NA	NA	NA	NA	NA	NA	NA	NA	NA	NA	NA	NA	NA	NA	NA	NA	NA	NA
P42768	NA	5.49107	2.70561	3.36417	NA	4.28911	NA	5.80004	2.72573	4.34617	NA	4.23512	NA	3.84127	2.26766	2.67751	3.22225	3.65628	NA	3.30883	NA	NA	NA	NA	NA	4.21655	3.22836	4.38482	NA	3.69972	NA	4.76306	3.33241	3.61304	NA	3.50149	NA	4.81337	3.02796	2.81627	NA	3.33033	NA	4.1525	2.45929	2.82498	NA	3.34643	NA
P42785	3.56024	NA	NA	NA	NA	NA	3.16501	NA	NA	NA	NA	NA	3.71646	NA	NA	NA	NA	NA	NA	NA	NA	NA	NA	NA	NA	NA	NA	NA	NA	NA	3.78969	NA	NA	NA	NA	NA	3.53709	NA	NA	NA	NA	NA	NA	NA	NA	NA	NA	NA	3.0601
P42892	NA	5.65072	4.55114	5.01696	NA	4.00185	NA	4.26356	3.40854	2.55525	NA	2.78685	NA	4.3212	3.62434	3.85337	NA	NA	NA	2.75505	NA	2.36043	NA	NA	NA	4.3918	3.21247	2.82709	NA	NA	NA	4.76208	3.53769	2.75965	NA	3.2297	NA	5.32083	3.9476	3.43605	NA	2.82014	NA	4.26574	2.58832	2.87472	NA	NA	NA
P42898	NA	NA	NA	NA	NA	NA	NA	NA	NA	NA	NA	NA	NA	NA	NA	NA	NA	NA	NA	NA	NA	NA	NA	NA	NA	NA	NA	NA	NA	NA	NA	NA	NA	NA	NA	NA	NA	NA	NA	NA	NA	NA	NA	NA	NA	NA	NA	NA	NA
P43034	NA	2.17745	1.34985	NA	NA	NA	NA	NA	1.36326	NA	NA	NA	NA	NA	1.57253	NA	NA	NA	NA	NA	NA	NA	NA	NA	NA	2.04272	1.29696	NA	NA	NA	NA	2.00237	NA	NA	NA	NA	NA	2.41104	1.73709	NA	NA	NA	NA	NA	NA	NA	NA	NA	NA
P43121	5.87636	NA	NA	NA	NA	NA	5.58992	NA	NA	NA	NA	NA	4.7372	NA	NA	NA	NA	NA	5.18031	NA	NA	NA	NA	NA	6.03657	NA	NA	NA	NA	NA	4.06974	NA	NA	NA	NA	NA	5.6031	NA	NA	NA	NA	NA	5.22894	NA	NA	NA	NA	NA	5.32562
P43250	NA	3.40929	1.73019	NA	NA	2.75628	NA	3.31015	1.81303	NA	NA	2.99156	NA	2.50125	2.64865	NA	NA	NA	NA	NA	NA	2.51646	NA	NA	NA	2.62167	NA	2.7159	NA	NA	NA	3.01101	NA	NA	NA	NA	NA	2.83405	1.49626	2.53571	NA	2.85669	NA	2.76761	NA	NA	NA	2.64883	NA
P43251	9.79572	2.21139	NA	5.15456	NA	NA	9.37238	NA	NA	5.65495	NA	NA	8.43123	NA	NA	5.01008	NA	NA	7.90923	NA	NA	4.60675	NA	NA	9.06396	NA	1.84148	4.39007	NA	NA	8.31786	NA	NA	4.05257	NA	NA	8.87663	NA	1.66444	4.5154	NA	NA	8.21546	NA	NA	5.27798	NA	NA	8.58109
P43304	NA	6.48164	5.30614	5.41852	NA	5.49097	NA	5.74261	4.94203	4.31871	NA	4.54878	NA	5.92298	4.74615	4.62977	NA	4.28202	NA	4.82318	4.17789	3.52647	NA	3.17829	NA	6.1528	5.01386	4.99105	3.48707	5.00577	NA	6.12201	5.04542	4.73348	NA	5.03136	NA	6.23869	5.06128	4.88545	NA	4.99885	NA	5.75282	4.24876	4.29409	NA	3.41696	NA
P43307	NA	3.79845	4.03466	3.65836	NA	NA	NA	3.74869	3.15245	NA	NA	NA	NA	4.27601	3.40559	NA	NA	4.80933	NA	3.60674	2.74576	NA	NA	NA	NA	NA	2.41781	NA	NA	NA	NA	4.63424	NA	NA	NA	3.31521	NA	4.38347	3.94625	NA	NA	2.74041	NA	3.8976	NA	NA	NA	NA	NA
P43405	NA	5.53397	3.09573	2.37753	4.84598	5.20651	NA	5.47425	3.03483	2.37412	5.08401	5.10595	NA	4.78695	2.85308	NA	NA	4.16827	NA	3.18375	NA	NA	NA	2.24958	NA	5.04108	2.81046	2.50867	NA	4.94927	NA	4.9252	NA	2.41432	3.75047	4.80033	NA	4.4117	1.31781	2.33193	NA	2.57142	NA	4.19714	NA	NA	NA	4.17212	NA
P43487	NA	3.96136	2.66026	4.80849	4.83966	5.09321	NA	3.82883	NA	3.95444	5.06698	5.72578	NA	3.17073	2.14032	3.81778	4.76992	4.73175	NA	NA	NA	3.09894	3.62545	3.22446	NA	NA	2.22991	2.98999	4.14733	4.90923	NA	3.05313	NA	3.46894	4.84894	4.95038	NA	4.42029	2.62373	NA	4.42632	4.81834	NA	2.84572	NA	2.97389	4.49171	4.24622	NA
P43490	NA	2.1991	NA	NA	NA	NA	NA	NA	NA	NA	NA	2.96844	NA	NA	NA	NA	NA	NA	NA	NA	NA	NA	NA	NA	NA	NA	NA	NA	NA	NA	NA	NA	NA	NA	NA	NA	NA	NA	NA	NA	NA	NA	NA	NA	NA	NA	NA	NA	NA
P43652	11.6243	3.13461	3.47034	3.84462	4.28041	3.04906	11.3748	4.7951	2.92526	2.79184	5.55022	3.07379	10.8214	4.26121	3.34242	4.54707	3.9103	NA	9.72003	4.31196	2.5235	2.80803	4.52806	NA	11.0878	4.23207	2.71902	2.82714	3.66547	NA	10.5423	2.10878	2.83063	3.38857	3.76418	2.695	11.2228	2.70109	1.88939	NA	4.48276	NA	10.0888	3.6038	2.5516	3.41699	3.62571	NA	10.0312
P43686	NA	NA	NA	NA	NA	NA	NA	NA	2.05369	NA	NA	NA	NA	NA	2.0015	NA	NA	NA	NA	NA	NA	NA	NA	NA	NA	NA	2.4714	NA	NA	NA	NA	NA	NA	NA	NA	NA	NA	NA	NA	NA	NA	NA	NA	NA	NA	NA	NA	NA	NA
P45877	NA	NA	NA	NA	NA	NA	NA	NA	NA	NA	NA	NA	NA	NA	NA	NA	NA	4.74755	NA	NA	NA	NA	NA	NA	NA	NA	NA	NA	NA	NA	NA	NA	NA	NA	NA	NA	NA	NA	NA	NA	NA	5.13456	NA	NA	NA	NA	NA	NA	NA
P45880	NA	7.03949	5.73697	6.1213	NA	6.0937	NA	6.49798	5.43111	5.48051	NA	5.13906	NA	6.70372	5.53435	5.33524	NA	4.97077	NA	5.43041	4.86178	4.29339	NA	3.36804	NA	6.63143	5.55229	5.64586	NA	5.7586	NA	6.50918	5.87463	5.19674	NA	5.69203	NA	6.67114	5.56911	5.48113	2.76063	5.39379	NA	6.16483	5.35962	4.90279	NA	4.54094	NA
P45954	NA	NA	NA	NA	NA	NA	NA	NA	1.47487	NA	NA	NA	NA	NA	1.65507	NA	NA	NA	NA	NA	NA	NA	NA	NA	NA	NA	1.23705	NA	NA	NA	NA	1.95585	NA	NA	NA	NA	NA	1.66465	1.71714	NA	NA	NA	NA	NA	NA	NA	NA	NA	NA
P45974	NA	3.32829	2.41602	2.75369	NA	NA	NA	NA	2.61994	3.58967	NA	NA	NA	2.98279	2.02695	3.16873	NA	NA	NA	NA	NA	NA	NA	NA	NA	3.48159	2.62457	3.45727	NA	NA	NA	2.82485	NA	2.88251	NA	NA	NA	4.03273	2.5357	2.49557	NA	NA	NA	2.52816	NA	NA	NA	NA	NA
P45985	NA	NA	NA	NA	NA	NA	NA	NA	NA	NA	NA	NA	NA	NA	NA	NA	NA	NA	NA	NA	NA	NA	NA	NA	NA	NA	NA	NA	NA	NA	NA	NA	NA	NA	NA	NA	NA	NA	NA	NA	NA	NA	NA	NA	NA	NA	NA	NA	NA
P46109	NA	4.98314	4.1815	4.72233	6.40137	4.02664	NA	4.81216	4.0772	3.7663	5.92087	3.02651	NA	3.96295	3.99034	3.68696	5.44508	3.20333	NA	3.87299	3.04054	3.31905	4.00497	2.56461	NA	5.14966	4.02212	3.87745	5.50926	3.11809	NA	4.90288	3.65549	3.7732	5.00838	3.439	NA	5.17213	4.18312	4.07782	4.84666	3.33375	NA	3.91774	3.34029	2.99369	4.60447	2.6151	NA
P46379	NA	2.56304	1.30757	NA	NA	NA	NA	NA	1.73381	NA	NA	NA	NA	NA	2.16332	NA	NA	NA	NA	NA	NA	NA	NA	NA	NA	4.47654	NA	NA	NA	NA	NA	NA	5.47246	NA	NA	NA	NA	2.30921	NA	NA	NA	NA	NA	NA	NA	NA	NA	NA	NA
P46459	NA	3.41485	2.08436	2.74971	NA	3.15574	NA	2.77058	2.56771	NA	NA	2.86856	NA	2.32767	2.46122	NA	NA	2.867	NA	NA	NA	NA	NA	NA	NA	3.33363	2.43411	2.44305	NA	2.93463	NA	2.58909	NA	2.43467	NA	3.25989	NA	3.00414	2.45163	NA	NA	2.8078	NA	2.72833	NA	NA	NA	2.3491	NA
P46734	NA	NA	NA	NA	NA	NA	NA	NA	NA	NA	NA	2.75517	NA	NA	NA	NA	NA	NA	NA	NA	NA	NA	NA	NA	NA	NA	NA	NA	NA	NA	NA	NA	NA	NA	NA	NA	NA	2.26118	NA	NA	NA	NA	NA	NA	NA	NA	NA	NA	NA
P46783	NA	NA	NA	NA	NA	NA	NA	3.56855	1.60698	NA	NA	NA	NA	2.38872	NA	NA	NA	NA	NA	NA	NA	NA	NA	NA	NA	NA	NA	NA	NA	NA	NA	NA	NA	NA	NA	NA	NA	NA	NA	NA	NA	NA	NA	3.13638	NA	NA	NA	NA	NA
P46939	NA	2.27677	1.80673	1.94715	NA	5.03283	NA	2.15302	1.10885	NA	NA	4.76396	NA	2.42763	1.5493	NA	NA	NA	NA	NA	NA	NA	NA	4.64174	NA	2.26703	1.65705	NA	NA	NA	NA	2.31274	NA	NA	NA	NA	NA	1.88539	1.77647	2.65698	NA	4.86774	NA	3.94506	NA	NA	NA	4.54527	NA
P46940	NA	3.48852	3.65237	4.23497	NA	2.93008	NA	3.70053	2.61126	3.88449	NA	NA	NA	3.24913	3.50068	3.4782	NA	NA	NA	NA	2.87402	3.77884	NA	NA	NA	3.18697	2.67736	3.54934	NA	NA	NA	3.04184	2.97119	4.03096	NA	NA	NA	3.36277	3.38162	4.25665	NA	2.69739	NA	2.22449	2.90553	4.00395	NA	NA	NA
P46977	NA	4.69065	4.12297	2.33455	NA	3.58251	NA	4.34483	3.71669	2.3786	NA	NA	NA	4.65147	3.99014	2.45277	NA	4.52079	NA	3.2195	2.86564	NA	NA	NA	NA	4.13607	3.44826	NA	NA	NA	NA	4.60269	3.85903	2.80178	NA	3.61876	NA	4.37872	3.65725	2.31955	NA	NA	NA	4.4631	NA	NA	NA	NA	NA
P47755	4.33125	6.00683	5.51597	6.16068	4.05703	6.4848	NA	5.53686	5.34902	5.53339	4.01288	5.92935	NA	6.01563	5.00412	5.36006	NA	5.42192	NA	5.48122	4.64496	4.75381	3.18382	4.70032	NA	5.94507	5.35111	5.68513	4.32391	6.4068	NA	5.67125	5.45836	5.57705	3.78744	5.90552	NA	6.2969	5.45417	5.82734	3.97803	6.25453	NA	5.50147	4.71484	4.97301	3.72567	4.97502	NA
P47756	3.3572	6.81401	5.8058	5.65501	NA	5.34733	3.39288	6.52101	5.63536	5.37147	3.86464	4.48149	NA	6.35061	5.38295	5.16405	3.57232	4.28936	NA	5.47827	4.79206	4.39639	NA	3.35492	NA	6.65511	5.60847	5.65597	3.70862	5.03117	NA	6.56175	5.54259	5.53855	NA	5.02272	NA	6.9153	5.81773	5.63675	4.27711	5.34041	NA	5.70461	4.65456	4.60983	NA	3.72595	NA
P47813	NA	3.62224	NA	1.88122	NA	3.78114	NA	4.63875	NA	3.44928	NA	4.09203	NA	3.29613	NA	NA	NA	3.31614	NA	3.06204	NA	NA	NA	NA	NA	3.47171	NA	2.89533	NA	3.0058	NA	3.34985	NA	NA	NA	2.77536	NA	3.43807	NA	2.82196	NA	3.07015	NA	3.51626	NA	NA	NA	2.87181	NA
P47897	NA	1.96531	NA	NA	NA	NA	NA	NA	NA	NA	NA	NA	NA	NA	NA	NA	NA	NA	NA	NA	NA	NA	NA	NA	NA	NA	NA	NA	NA	NA	NA	1.9108	NA	NA	NA	NA	NA	1.68105	NA	NA	NA	NA	NA	NA	NA	NA	NA	NA	NA
P47929	NA	NA	NA	NA	NA	NA	NA	NA	NA	NA	NA	NA	NA	1.91056	NA	NA	NA	NA	NA	NA	NA	NA	NA	NA	NA	NA	NA	NA	NA	NA	NA	NA	NA	NA	NA	NA	NA	NA	NA	NA	NA	NA	NA	NA	NA	NA	NA	NA	NA
P47985	NA	3.57956	3.81941	4.31994	NA	NA	NA	3.16295	3.36943	NA	NA	NA	NA	3.63513	2.99134	3.3038	NA	NA	NA	NA	NA	NA	NA	NA	NA	NA	3.48061	2.47875	NA	NA	NA	3.41785	3.68129	NA	NA	NA	NA	3.22568	3.15272	NA	NA	NA	NA	4.04188	2.88024	NA	NA	NA	NA
P48047	NA	5.9167	4.92277	5.40206	NA	5.071	NA	5.48892	4.60131	5.96907	NA	2.96917	NA	5.59621	4.47823	5.08073	NA	3.32819	NA	4.28414	3.08221	3.10396	NA	2.83408	NA	5.66588	4.63175	4.90885	NA	NA	NA	5.38116	4.05626	3.73702	NA	3.19278	NA	4.98031	3.78519	3.91952	NA	3.5439	NA	5.2661	3.50131	4.41742	NA	2.79253	NA
P48059	NA	9.5152	6.90358	6.17044	7.45556	9.14611	NA	9.21839	6.63668	6.74356	6.80737	8.91309	NA	8.66159	6.2134	5.95423	6.67999	7.78052	NA	7.69682	5.70348	5.15801	4.56393	7.14631	NA	9.08165	6.68033	6.84225	6.76305	8.72487	NA	8.58576	6.49241	6.20168	5.79145	8.54891	NA	9.34592	7.10539	6.7588	6.89216	8.19932	NA	8.29645	5.95478	5.51342	5.34605	8.0013	NA
P48061	NA	5.33597	3.63049	NA	NA	5.59371	NA	5.53403	3.61538	NA	NA	5.47955	NA	5.88572	4.03479	NA	NA	5.42255	NA	5.59713	NA	NA	NA	5.52121	NA	5.33472	3.6833	NA	NA	5.74821	NA	5.12113	NA	NA	NA	5.65727	NA	6.05855	4.29428	NA	NA	5.5685	NA	5.94333	NA	NA	NA	5.86079	NA
P48304	NA	NA	NA	NA	NA	NA	NA	NA	NA	NA	NA	NA	NA	NA	NA	NA	NA	NA	NA	NA	NA	NA	NA	NA	NA	NA	NA	NA	NA	NA	NA	NA	NA	NA	NA	NA	NA	NA	NA	NA	NA	NA	NA	NA	NA	NA	NA	NA	NA
P48426	NA	6.5991	4.45152	5.78455	5.6486	4.59539	NA	6.8316	4.54145	5.02597	5.2127	4.1291	NA	5.7481	4.25255	4.88562	4.45601	3.59651	NA	5.36892	3.57586	4.09325	3.49973	2.76242	NA	6.57443	4.48597	5.43434	4.78033	4.33991	NA	5.86306	4.37273	5.18305	4.41443	4.19242	NA	7.14734	4.78694	5.26302	4.56749	4.65533	NA	5.44118	3.8118	3.97618	3.91761	3.33761	NA
P48444	NA	3.51167	3.32944	3.90224	NA	3.03821	NA	3.31809	3.78389	3.96499	NA	NA	NA	NA	2.80845	3.24696	NA	NA	NA	NA	NA	NA	NA	NA	NA	3.57513	3.39384	3.55235	NA	NA	NA	3.25454	3.38478	2.93897	NA	2.86174	NA	3.85059	3.20585	3.75867	2.95041	NA	NA	3.40742	2.56587	2.12426	NA	NA	NA
P48506	NA	NA	NA	NA	NA	NA	NA	NA	NA	NA	NA	NA	NA	NA	NA	NA	NA	2.90245	NA	NA	NA	NA	NA	3.05209	NA	NA	NA	NA	NA	NA	NA	NA	NA	NA	NA	NA	NA	NA	NA	NA	NA	NA	NA	NA	NA	NA	NA	NA	NA
P48507	NA	4.12843	3.16367	3.95664	5.25799	5.09572	NA	3.78888	3.04776	3.71172	5.60758	5.44562	NA	3.26826	1.71902	3.49254	4.38383	4.31572	NA	3.50433	NA	NA	4.06319	3.88419	NA	4.46693	3.34497	3.55124	4.87051	4.9179	NA	4.08509	3.40716	3.8234	4.71818	4.59853	NA	1.88042	3.75594	4.02046	2.89191	4.6883	NA	3.51596	2.89187	3.19303	NA	4.29639	NA
P48509	NA	4.70234	3.09777	NA	NA	NA	NA	2.85137	3.16744	NA	NA	NA	NA	3.42613	2.09983	NA	NA	NA	NA	NA	NA	NA	NA	NA	NA	3.51276	2.93249	2.43624	NA	NA	NA	3.31861	NA	NA	NA	NA	NA	4.42119	2.32723	2.08756	NA	NA	NA	3.03397	NA	NA	NA	NA	NA
P48556	NA	2.0277	1.80086	NA	NA	NA	NA	NA	1.52964	NA	NA	NA	NA	NA	1.61523	NA	NA	NA	NA	NA	NA	NA	NA	NA	NA	NA	NA	NA	NA	NA	NA	NA	NA	NA	NA	NA	NA	2.56893	2.00994	NA	NA	NA	NA	NA	NA	NA	NA	NA	NA
P48637	4.24216	2.64054	2.01928	2.66016	NA	NA	4.04509	2.42642	2.03835	2.1668	NA	NA	3.41861	2.63914	NA	2.60764	NA	2.5383	NA	NA	NA	NA	NA	NA	3.61621	3.01228	NA	2.54203	NA	NA	3.47279	3.10891	NA	2.45674	NA	NA	4.2561	4.17896	2.7114	2.7629	NA	NA	NA	2.60245	NA	NA	NA	NA	3.59636
P48643	NA	5.02638	3.49172	4.90913	3.12492	3.35111	NA	4.74322	3.58822	4.20552	NA	3.08797	NA	4.63652	3.13662	3.5483	3.31351	NA	NA	3.81556	2.70719	3.12374	NA	NA	NA	5.14415	3.69355	4.16799	3.16126	3.20211	NA	5.17945	2.96433	4.19182	NA	3.74644	NA	5.3981	3.8478	4.07494	NA	3.1428	NA	4.34568	3.03647	3.30043	NA	2.96924	NA
P48735	NA	7.59717	6.48011	6.98892	3.00729	6.53312	NA	7.33013	6.28527	6.20631	3.49225	5.95032	NA	7.31839	6.20455	5.94513	3.64642	5.88815	NA	6.2936	5.34445	5.28027	NA	5.2209	NA	7.54161	6.38095	6.36366	4.5664	6.22009	NA	7.27592	6.33632	6.02503	3.64182	6.46563	NA	7.39101	6.47661	6.05031	5.29558	6.02766	NA	7.0707	5.98597	5.74527	3.40672	5.45473	NA
P48740	9.14258	2.4643	4.98759	10.551	6.16591	3.33563	8.75024	2.9386	5.36845	11.0574	5.83101	NA	8.36732	3.26353	4.70675	10.7531	6.90032	3.32279	7.56928	2.93051	5.40783	10.0988	5.79227	3.21786	8.77725	NA	5.47948	11.5098	6.18965	NA	8.34483	3.12426	4.71753	10.7669	6.02604	2.69177	8.74683	3.49048	5.23909	10.8918	6.65859	3.00928	7.81656	3.19953	5.01089	9.81231	6.33739	3.13718	8.02201
P49137	NA	3.38387	NA	NA	NA	4.61358	NA	2.62125	NA	NA	NA	3.27205	NA	2.68359	NA	NA	NA	3.94587	NA	NA	NA	NA	NA	NA	NA	2.55201	2.06468	NA	NA	4.23568	NA	3.2642	NA	NA	NA	4.09786	NA	2.54078	2.39285	NA	NA	3.89358	NA	NA	NA	NA	NA	2.60498	NA
P49189	NA	NA	1.70475	NA	NA	NA	NA	NA	2.06932	NA	NA	NA	NA	NA	NA	NA	NA	NA	NA	NA	NA	NA	NA	NA	NA	2.35899	NA	NA	NA	NA	NA	2.13918	NA	NA	NA	NA	NA	NA	NA	NA	NA	NA	NA	NA	NA	NA	NA	NA	NA
P49247	NA	NA	NA	NA	NA	NA	NA	NA	NA	NA	NA	NA	NA	NA	NA	NA	NA	NA	NA	NA	NA	NA	NA	NA	NA	NA	NA	NA	NA	NA	NA	NA	NA	NA	NA	NA	NA	NA	NA	NA	NA	NA	NA	NA	NA	NA	NA	NA	NA
P49257	NA	5.00288	4.16316	3.46815	NA	NA	NA	4.55566	4.57653	3.4936	NA	NA	NA	4.7346	4.0303	3.8747	NA	NA	NA	3.48604	2.64601	NA	NA	NA	NA	4.53123	3.96834	3.00946	NA	NA	NA	4.01095	3.36723	3.09722	NA	NA	NA	4.26147	4.18933	3.63389	NA	2.87083	NA	4.55172	NA	2.98542	NA	3.14915	NA
P49327	NA	2.79875	2.90914	3.35624	NA	2.69403	NA	1.82413	2.87056	2.49977	NA	NA	NA	2.39237	2.52773	2.57451	NA	NA	NA	NA	NA	2.67014	NA	NA	NA	3.11989	2.80373	NA	NA	NA	NA	2.97209	NA	2.80844	NA	NA	NA	3.6324	2.76298	2.98969	NA	NA	NA	2.70198	NA	NA	NA	NA	NA
P49368	NA	5.56883	4.96834	5.3976	5.79723	5.88651	NA	5.0751	4.92833	4.90082	4.59373	5.9066	NA	5.27699	4.53529	4.32169	NA	5.88056	NA	4.20411	3.83218	3.87539	3.27497	4.46874	NA	5.16326	4.82921	4.79089	3.35054	5.25391	NA	5.12927	4.63453	4.90459	3.34227	6.19417	NA	5.66011	4.74663	4.84632	3.19016	5.19794	NA	4.70845	3.90564	4.0953	3.20614	5.80806	NA
P49407	9.41474	3.9025	3.17869	4.7158	3.86723	4.86814	NA	3.7069	2.82074	2.5435	3.91813	4.7567	NA	3.2832	2.599	NA	3.63677	3.72429	NA	3.18361	3.00583	NA	3.07234	4.06833	NA	3.99481	3.27749	2.6617	3.84335	5.32372	NA	4.06154	3.71458	2.68286	3.79478	4.10555	NA	4.42456	3.13114	2.83284	3.59833	3.95239	NA	3.22292	2.9511	NA	3.58299	4.15595	NA
P49411	NA	5.57083	4.69113	4.86885	NA	4.78416	NA	5.15855	4.54311	4.06538	NA	3.85296	NA	5.28383	4.37602	3.63731	NA	3.70515	NA	3.94081	2.92777	3.36877	NA	2.66679	NA	5.32754	4.42223	4.61345	NA	3.73214	NA	5.0845	4.16865	4.47943	NA	4.27157	NA	5.32307	4.2594	4.1741	NA	3.8951	NA	5.01779	4.17559	3.81231	NA	2.90244	NA
P49588	NA	2.60899	2.0163	NA	NA	NA	NA	2.35588	1.37975	NA	NA	NA	NA	2.54547	1.54545	NA	NA	NA	NA	NA	2.3599	NA	NA	NA	NA	2.52307	2.20579	NA	NA	NA	NA	2.54777	2.77709	NA	NA	NA	NA	2.70723	2.08924	NA	NA	NA	NA	3.41561	NA	NA	NA	NA	NA
P49589	NA	2.52186	1.265	NA	NA	NA	NA	3.05404	NA	NA	NA	NA	NA	2.45382	NA	NA	NA	NA	NA	2.66113	NA	NA	NA	NA	NA	2.41751	1.64863	NA	NA	NA	NA	NA	NA	NA	NA	NA	NA	2.83497	NA	NA	NA	NA	NA	2.4976	NA	NA	NA	NA	NA
P49591	NA	5.38906	3.37211	3.17509	3.61217	6.4306	NA	5.21826	2.7512	3.37154	3.54444	6.34892	NA	4.62189	2.53689	3.4205	NA	5.63523	NA	4.30033	NA	2.56603	NA	4.698	NA	4.79508	3.42996	3.45159	NA	5.96981	NA	4.67965	3.90546	3.14334	NA	5.8822	NA	5.48856	3.28541	3.13222	NA	5.52722	NA	4.37576	NA	NA	NA	5.56156	NA
P49593	NA	NA	2.22029	4.30008	NA	NA	NA	2.09579	2.253	4.27208	NA	NA	NA	2.34689	1.70411	2.65485	NA	NA	NA	NA	NA	2.52956	NA	NA	NA	2.37139	1.76075	2.79874	NA	NA	NA	2.32088	2.70915	1.95183	NA	NA	NA	2.3039	1.78859	2.23644	NA	NA	NA	NA	NA	NA	NA	NA	NA
P49619	NA	2.29505	1.51274	NA	NA	NA	NA	2.20536	1.56822	NA	NA	NA	NA	NA	2.08022	NA	NA	NA	NA	NA	NA	NA	NA	NA	NA	2.39422	NA	NA	NA	NA	NA	2.88625	NA	NA	NA	NA	NA	2.50487	1.29359	NA	NA	NA	NA	NA	NA	NA	NA	NA	NA
P49641	NA	NA	1.36971	2.68845	NA	NA	NA	NA	2.17385	NA	NA	NA	NA	NA	NA	NA	NA	NA	NA	NA	NA	2.98519	NA	NA	NA	2.47526	2.08279	2.52783	NA	NA	NA	NA	NA	2.2207	NA	NA	NA	NA	NA	NA	NA	NA	NA	NA	NA	3.70733	NA	NA	NA
P49720	3.41013	NA	2.90465	NA	NA	NA	3.46276	NA	2.89183	NA	NA	NA	NA	NA	2.08441	NA	NA	NA	NA	NA	NA	NA	NA	NA	3.60945	NA	2.78715	NA	NA	NA	3.55893	2.96108	NA	NA	NA	NA	NA	3.67847	3.22932	NA	NA	NA	NA	2.80496	NA	NA	NA	NA	NA
P49721	NA	3.18019	2.92541	2.79533	NA	NA	3.50399	NA	2.99574	2.66915	NA	NA	NA	3.17546	1.92314	NA	NA	NA	NA	NA	NA	NA	NA	NA	NA	2.84324	2.76874	2.86186	NA	NA	NA	3.12407	NA	2.40991	NA	NA	NA	3.56403	2.89083	2.60144	NA	NA	NA	2.55036	NA	NA	NA	NA	NA
P49746	NA	NA	3.38583	3.58167	NA	NA	NA	NA	3.76517	3.37861	NA	NA	NA	NA	3.69212	3.73258	NA	NA	NA	NA	4.43603	4.2862	NA	NA	NA	NA	3.75197	3.93489	NA	NA	NA	2.19865	3.10784	2.87287	NA	NA	NA	NA	5.20793	5.62066	NA	NA	NA	NA	3.59437	4.18869	NA	NA	NA
P49747	4.94158	3.72906	7.37398	8.60071	NA	NA	5.12888	NA	7.28964	10.2444	NA	NA	4.27013	NA	7.59219	9.04673	NA	NA	4.35879	3.38967	7.49752	8.85538	NA	2.46123	5.45499	2.47164	7.58013	10.1484	NA	NA	4.45344	NA	7.29148	8.75746	NA	NA	5.58953	NA	7.43892	10.7318	NA	NA	4.33396	NA	7.00067	9.14631	NA	NA	4.60241
P49748	NA	5.23006	4.471	3.90229	NA	4.0705	NA	4.81056	3.97563	3.77473	NA	3.73103	NA	4.59596	4.01289	3.23849	NA	2.78154	NA	3.16087	3.08363	2.27854	NA	NA	NA	4.94319	3.98817	3.9355	NA	3.50061	NA	5.00678	4.35303	4.12439	NA	4.03286	NA	4.75527	3.86353	3.77501	NA	3.55338	NA	4.72894	2.97233	3.01443	NA	3.04904	NA
P49755	NA	5.47484	3.71121	4.72543	NA	4.34837	NA	4.88572	3.70953	4.30882	NA	3.59061	NA	5.18281	4.44777	4.38084	NA	3.78072	NA	4.14732	3.58608	3.13387	NA	3.07766	NA	5.04571	3.53664	4.17483	NA	3.80082	NA	5.31811	4.47462	3.25732	NA	4.32018	NA	5.02882	4.16644	4.05574	NA	3.84751	NA	4.99728	3.57095	2.84529	NA	3.25072	NA
P49758	NA	2.3779	1.95996	NA	NA	3.50775	NA	2.99316	NA	NA	NA	3.0814	NA	NA	1.65945	NA	NA	3.00752	NA	NA	NA	NA	NA	NA	NA	3.19316	2.04182	NA	NA	3.61371	NA	2.59537	NA	NA	NA	3.10047	NA	3.17177	2.0173	NA	NA	3.15061	NA	2.55924	NA	NA	2.87373	NA	NA
P49767	NA	2.65643	NA	2.73478	NA	NA	NA	2.65491	NA	NA	NA	NA	NA	NA	1.90434	NA	NA	3.45315	NA	3.0876	NA	NA	NA	2.99459	NA	NA	NA	NA	NA	NA	NA	2.36816	NA	NA	NA	NA	NA	1.45349	2.55475	NA	3.60781	NA	NA	NA	NA	NA	NA	NA	NA
P49773	NA	NA	NA	NA	3.37934	NA	NA	NA	NA	NA	3.8656	NA	NA	NA	NA	NA	3.4551	NA	NA	NA	NA	NA	3.2796	NA	NA	NA	NA	NA	NA	NA	NA	NA	NA	NA	NA	NA	NA	NA	NA	NA	NA	NA	NA	NA	NA	NA	NA	NA	NA
P49795	NA	2.52658	NA	NA	NA	NA	NA	NA	NA	NA	NA	NA	NA	2.60332	NA	NA	NA	NA	NA	NA	NA	NA	NA	NA	NA	2.58746	NA	NA	NA	NA	NA	NA	NA	NA	NA	NA	NA	2.3515	NA	NA	NA	NA	NA	NA	NA	NA	NA	NA	NA
P49821	NA	2.42979	2.07348	2.92721	NA	2.78011	NA	NA	1.30272	NA	NA	NA	NA	2.58766	2.329	NA	NA	NA	NA	NA	NA	NA	NA	NA	NA	2.77142	2.12519	2.82427	NA	NA	NA	2.18598	NA	2.35963	NA	NA	NA	2.16407	1.88547	2.21276	NA	NA	NA	2.75375	NA	2.4378	NA	NA	NA
P49840	NA	2.57209	NA	NA	NA	NA	NA	2.65329	NA	NA	NA	NA	NA	NA	NA	NA	NA	NA	NA	NA	NA	NA	NA	NA	NA	NA	NA	NA	NA	NA	NA	NA	NA	NA	NA	NA	NA	1.08013	NA	NA	NA	NA	NA	NA	NA	NA	NA	NA	NA
P49841	NA	2.53489	NA	NA	NA	3.14049	NA	2.8249	NA	NA	NA	NA	NA	NA	NA	NA	NA	NA	NA	NA	NA	NA	NA	NA	NA	2.52842	NA	NA	NA	NA	NA	1.87102	NA	NA	NA	NA	NA	2.19677	NA	NA	NA	NA	NA	2.54343	NA	NA	NA	NA	NA
P49902	NA	2.33007	NA	NA	NA	NA	NA	NA	NA	NA	NA	NA	NA	NA	NA	NA	NA	NA	NA	NA	NA	NA	NA	NA	NA	NA	NA	NA	NA	NA	NA	NA	NA	NA	NA	NA	NA	1.80686	NA	3.32338	NA	NA	NA	NA	2.33563	NA	NA	NA	NA
P49908	8.12885	9.4804	5.06029	5.97545	11.1917	9.26392	7.77439	9.48897	5.14721	6.85786	11.0118	9.08252	7.06817	9.69922	4.94757	6.08751	10.5566	9.13375	6.48682	9.84372	4.33445	5.6237	9.46576	9.51717	7.76976	8.90643	4.90776	6.63071	10.466	8.66647	6.93658	9.62462	5.01712	6.41184	10.6696	10.3432	7.40628	8.97145	5.34434	6.52246	10.7957	9.16983	6.60571	9.69562	4.93204	6.14881	10.1374	9.98081	6.95668
P49913	5.59139	9.29721	6.28624	4.973	9.56228	10.877	5.17481	8.69282	5.96811	5.13017	8.43083	9.99654	4.71151	8.70542	5.20138	4.32294	9.13121	9.78051	3.67916	8.8052	4.01629	2.98158	7.63416	9.54568	5.00617	9.38374	5.947	5.11548	9.18566	10.6825	NA	7.25394	4.68444	3.33375	6.93689	8.90925	4.3694	9.49666	5.18559	4.55325	9.13456	10.1972	4.51771	8.35531	4.73758	3.58977	7.62504	9.2496	3.88327
P50148	NA	7.61049	6.03038	6.44592	3.41599	6.25468	NA	7.15063	5.81228	6.02954	3.47571	5.51347	NA	6.90155	5.68091	5.67722	NA	5.03473	NA	6.00664	4.97008	4.81246	NA	4.31927	NA	7.33376	5.82957	6.06104	3.53171	5.79725	NA	7.09327	5.7029	5.76753	3.70666	5.90731	NA	7.57639	5.75989	5.91788	4.90585	5.74932	NA	6.51752	5.06511	5.11525	NA	4.90025	NA
P50213	NA	2.85814	2.20956	NA	NA	NA	NA	2.22211	2.06781	NA	NA	NA	NA	2.55134	2.19625	NA	NA	NA	NA	3.15702	NA	NA	NA	NA	NA	NA	2.16033	NA	NA	NA	NA	NA	NA	NA	NA	NA	NA	2.43961	1.8601	NA	NA	NA	NA	2.53314	NA	NA	NA	NA	NA
P50225	NA	3.31615	2.77794	3.07204	3.58507	2.72026	NA	2.03452	2.80131	NA	3.39095	NA	NA	3.54839	3.29705	3.88172	4.24645	3.52295	NA	2.92295	2.58732	NA	NA	2.58582	NA	3.93703	3.5698	3.54099	3.80372	3.59706	NA	4.46253	4.01431	3.02399	3.30039	4.01136	NA	3.27301	2.53488	2.03705	NA	2.49803	NA	NA	NA	NA	NA	NA	NA
P50238	NA	6.64418	NA	NA	NA	7.66505	NA	7.27205	2.73524	NA	NA	NA	NA	6.7192	2.79863	NA	NA	NA	NA	6.91158	3.16882	NA	NA	NA	NA	6.81349	NA	NA	NA	NA	NA	6.26337	NA	NA	NA	NA	NA	6.29369	1.28433	NA	NA	NA	NA	6.37533	NA	NA	NA	NA	NA
P50281	NA	NA	NA	NA	NA	6.2014	NA	5.26853	NA	NA	NA	6.26722	NA	NA	NA	NA	NA	5.23831	NA	6.20182	NA	NA	4.8307	5.72369	NA	6.12296	NA	NA	NA	6.5025	NA	5.8214	NA	NA	5.16599	5.75648	NA	5.0625	NA	NA	5.92985	6.69562	NA	4.82923	NA	NA	5.45338	5.59252	NA
P50395	4.0425	5.83173	4.69263	5.0175	5.19103	4.39743	3.41468	5.58807	4.43936	4.31051	5.10214	NA	3.68324	4.96422	3.88144	4.53512	4.89352	3.19282	2.83282	4.22228	3.26226	2.48174	3.40859	NA	3.4754	6.05239	4.3065	4.52277	4.46319	4.51884	NA	5.86582	4.41939	3.30537	4.65135	4.42071	NA	6.56285	5.22783	5.02279	4.75844	4.69807	NA	4.77611	4.14526	3.81731	4.47332	2.83937	NA
P50402	NA	3.63508	3.07504	NA	3.72939	2.42937	NA	3.23805	3.12834	NA	NA	NA	NA	2.76883	2.99408	NA	NA	NA	NA	NA	NA	NA	NA	NA	NA	3.92716	3.28334	2.45017	NA	NA	NA	3.66612	3.0772	NA	NA	NA	NA	3.4049	3.04648	2.99266	2.97934	NA	NA	3.19872	2.80907	NA	NA	NA	NA
P50416	NA	4.26337	3.37895	NA	NA	3.03955	NA	4.48795	3.55558	2.18849	NA	3.23067	NA	3.56575	1.68829	NA	NA	NA	NA	2.6888	NA	2.82826	NA	2.61991	NA	4.6391	3.8054	2.21221	NA	3.16656	NA	4.85282	3.49583	3.14303	NA	3.4171	NA	4.22856	2.56052	3.37801	NA	3.16108	NA	4.50813	2.29573	NA	NA	2.80645	NA
P50453	NA	3.77143	2.54931	NA	NA	2.31197	NA	3.75013	2.80852	2.77598	NA	3.51451	NA	3.30894	2.48781	NA	NA	3.74536	NA	NA	NA	NA	NA	NA	NA	3.33414	2.98981	2.95583	NA	2.66452	NA	3.77506	NA	NA	NA	NA	NA	4.34212	3.17022	3.34311	3.02412	2.59472	NA	3.31605	NA	NA	NA	NA	NA
P50454	NA	2.45916	2.17107	NA	3.00202	2.47299	NA	NA	1.80627	NA	NA	2.5447	NA	NA	1.8795	NA	NA	2.88276	NA	4.6445	NA	NA	NA	NA	NA	2.77073	1.71469	NA	3.06106	2.98258	NA	NA	NA	NA	NA	NA	NA	2.26529	NA	NA	NA	NA	NA	NA	NA	NA	NA	2.61721	NA
P50502	NA	5.00382	4.81332	6.9449	3.54579	5.02434	NA	5.03967	4.97093	7.44721	4.31226	4.92802	NA	4.51682	4.52392	6.42493	NA	4.76984	NA	4.50542	4.46326	5.68611	3.164	4.42478	NA	4.99509	4.58616	6.80521	NA	4.47709	NA	5.03143	4.95067	6.46673	3.9809	5.01366	NA	5.43822	4.62588	6.36987	NA	4.75267	NA	4.406	4.38498	6.00236	2.98048	4.7014	NA
P50552	2.98473	6.82493	3.92167	4.88983	6.56029	6.52145	2.75966	6.56735	4.11473	4.76351	6.0694	6.30344	NA	5.99653	3.81559	4.11564	5.11861	5.71456	NA	4.97984	3.21623	4.0418	3.62678	4.23744	NA	5.98382	3.9683	4.59664	5.55985	5.8024	NA	6.24427	4.33781	4.59967	5.39242	5.46664	NA	6.47252	4.33324	4.68486	5.92975	5.91431	NA	5.9007	3.69881	4.33728	4.91815	4.89321	2.76598
P50570	NA	4.52407	3.0995	NA	3.54629	4.24623	NA	4.98077	2.70005	NA	NA	4.43781	NA	4.26365	2.39059	NA	3.45322	3.49245	NA	3.13098	2.58056	NA	NA	2.93864	NA	4.61354	2.29616	NA	NA	3.26304	NA	4.09799	NA	NA	NA	3.61528	NA	4.45035	3.12517	5.45586	NA	4.0991	NA	3.81485	NA	NA	NA	3.01122	NA
P50579	NA	1.84972	NA	NA	NA	2.44966	NA	2.23615	NA	NA	NA	2.92748	NA	NA	NA	NA	NA	NA	NA	NA	NA	NA	NA	NA	NA	NA	NA	NA	3.01178	NA	NA	NA	NA	NA	NA	NA	NA	NA	NA	NA	NA	2.31592	NA	NA	NA	NA	NA	NA	NA
P50851	NA	4.83913	4.22587	4.69097	NA	3.79687	NA	4.21505	4.11988	4.34067	NA	2.54594	NA	4.41359	3.86624	3.73816	NA	2.65109	NA	3.47825	2.87913	3.12648	NA	NA	NA	4.76362	4.16365	4.58613	NA	3.25616	NA	4.75008	3.69848	4.24973	3.9771	2.99715	NA	4.58633	4.09139	4.11906	5.28379	2.74565	NA	3.58544	3.65505	3.30743	NA	NA	NA
P50990	NA	4.60431	3.90237	4.40596	4.29644	3.64346	NA	4.59421	3.75003	3.89207	NA	3.11197	NA	4.40597	3.40126	3.64752	NA	NA	NA	4.07645	3.1735	3.28771	NA	NA	NA	4.86762	4.0138	4.04412	NA	3.42471	NA	5.18523	3.88939	3.91136	NA	3.27912	NA	5.40495	4.27358	4.05861	2.95468	3.74677	NA	4.28845	3.12747	3.61936	NA	2.56866	NA
P50991	NA	6.21534	3.9571	4.12023	4.85101	5.51288	NA	5.51966	3.94244	4.64084	4.06973	5.42576	NA	5.51591	3.60924	4.23579	3.01787	5.54484	NA	4.65826	3.20246	3.68822	NA	4.17697	NA	5.45302	3.97418	4.61296	3.61983	4.85064	NA	5.55954	4.0887	4.52476	3.43597	6.03671	NA	5.72826	4.11231	4.63626	2.73008	4.90485	NA	5.0012	3.69184	3.76444	3.46943	5.37172	NA
P50995	NA	4.12897	3.19903	3.7797	4.17574	3.68399	NA	4.24147	3.08395	3.09066	4.26367	3.46354	NA	3.57711	2.36361	NA	3.0659	NA	NA	2.34066	NA	NA	NA	NA	NA	4.29218	2.8736	3.11828	3.49108	3.77809	NA	4.02747	2.89089	3.12054	3.4204	3.10176	NA	4.72378	3.46291	3.71891	3.22907	3.8096	NA	3.20224	2.82541	NA	3.06452	2.69578	NA
P51148	NA	6.71295	5.77116	4.04223	NA	3.96562	NA	5.99582	5.42104	3.94014	NA	3.35576	NA	6.24567	5.41668	3.87071	NA	3.32974	NA	5.29241	4.66714	3.06877	NA	NA	NA	6.56154	5.74002	4.22458	3.36511	3.46291	NA	6.342	5.54719	3.76058	NA	4.02076	NA	6.79009	5.70474	4.0609	3.25949	3.84661	NA	5.97381	4.99214	3.19545	NA	3.24808	NA
P51149	NA	7.40337	6.38845	6.57663	3.71679	6.64427	NA	7.21538	6.22591	6.2732	4.14217	6.42989	NA	7.24805	6.32615	6.01667	4.00242	5.84758	NA	6.12056	5.39365	5.20509	3.07406	5.38407	NA	7.44889	6.25915	6.41144	3.81413	6.5426	NA	7.33883	6.46063	6.16883	3.409	6.68056	NA	7.60895	6.43012	6.52271	3.94042	6.22283	NA	6.74557	5.69511	5.50283	3.45586	5.63289	NA
P51153	NA	4.65277	2.62277	3.81092	NA	4.11529	NA	4.44286	2.46593	NA	NA	3.61592	NA	3.81112	2.12568	NA	4.17499	3.09291	NA	3.42005	2.27031	NA	NA	NA	NA	3.92275	2.74745	2.97768	4.94569	3.35318	NA	3.71636	2.6732	2.64657	NA	3.13874	NA	3.65228	2.49004	3.08964	NA	3.50209	NA	4.02756	2.64763	2.44864	NA	3.06017	NA
P51397	NA	2.38238	NA	NA	NA	NA	NA	3.74987	NA	NA	3.67244	NA	NA	2.86358	NA	NA	NA	NA	NA	2.85939	NA	NA	NA	NA	NA	3.02412	NA	NA	NA	NA	NA	3.13415	NA	NA	3.17805	NA	NA	NA	NA	NA	NA	NA	NA	3.16678	NA	NA	NA	NA	NA
P51452	NA	3.706	2.66795	2.95216	6.9175	5.83084	NA	3.50022	3.08217	NA	6.37334	5.36414	NA	2.69007	1.95657	NA	5.70366	4.90888	NA	2.71674	NA	NA	3.9609	4.27876	NA	3.76094	2.79504	2.43775	5.95913	5.40328	NA	3.70697	NA	2.41199	5.22172	5.35599	NA	4.17949	3.06104	3.4936	5.68603	5.14544	NA	2.50609	NA	NA	4.63941	4.37215	NA
P51553	NA	NA	NA	NA	NA	NA	NA	NA	NA	NA	NA	NA	NA	NA	NA	NA	NA	NA	NA	NA	NA	NA	NA	NA	NA	NA	NA	NA	NA	NA	NA	NA	NA	NA	NA	NA	NA	NA	NA	NA	NA	NA	NA	NA	NA	NA	NA	NA	NA
P51570	NA	NA	NA	NA	NA	NA	NA	NA	NA	NA	NA	NA	NA	NA	NA	NA	NA	NA	NA	NA	NA	NA	NA	NA	NA	NA	NA	NA	NA	NA	NA	NA	NA	NA	NA	2.72632	NA	NA	NA	NA	NA	NA	NA	NA	NA	NA	NA	NA	NA
P51571	NA	4.60874	3.65864	2.48976	NA	3.05357	NA	4.36301	3.44625	3.11219	NA	2.67864	NA	4.44844	3.63303	2.87429	NA	2.89535	NA	3.551	2.80636	NA	NA	NA	NA	4.52837	3.15341	NA	NA	NA	NA	4.72013	3.50983	2.74595	NA	3.17018	NA	4.37778	3.52575	3.08108	NA	NA	NA	4.09361	3.4183	2.59926	NA	NA	NA
P51572	NA	6.69733	5.61302	6.28715	NA	5.46165	NA	6.37656	5.56847	5.46178	NA	4.95932	NA	6.49861	5.61335	5.4111	NA	4.66087	NA	5.33979	4.44343	4.59019	NA	NA	NA	6.49861	5.49967	5.71354	NA	3.17865	NA	6.22084	5.38663	5.42591	3.05642	5.38199	NA	6.25013	5.51751	5.27396	NA	2.82226	NA	5.84557	4.83672	4.97713	NA	2.60919	NA
P51575	NA	3.98265	2.75731	NA	NA	3.39624	NA	3.37348	NA	3.48579	NA	NA	NA	3.51277	NA	NA	NA	NA	NA	NA	NA	NA	NA	NA	NA	3.7969	NA	NA	NA	NA	NA	3.63262	NA	NA	NA	NA	NA	4.05881	2.70666	NA	NA	3.29904	NA	NA	NA	NA	NA	NA	NA
P51606	NA	2.5092	1.72869	2.37487	NA	NA	NA	4.55767	1.83393	NA	NA	NA	NA	2.22273	1.87006	NA	NA	NA	NA	2.66994	NA	2.0983	NA	NA	NA	2.81813	2.0871	NA	NA	NA	NA	2.40736	NA	NA	NA	NA	NA	2.91771	2.40555	NA	NA	2.31518	NA	NA	NA	NA	NA	NA	NA
P51659	NA	5.90756	4.26824	4.04254	3.9394	5.59289	NA	5.35959	3.78877	4.22379	NA	4.42094	NA	5.31338	3.96005	5.95591	NA	4.41448	NA	4.58962	3.5734	6.31185	NA	3.50814	NA	5.77994	4.31517	6.89726	NA	4.95403	NA	5.448	4.14691	5.62411	3.31868	4.93874	NA	5.67559	4.02589	4.41715	3.26218	4.79142	NA	4.92686	4.00464	6.19318	NA	3.97633	NA
P51665	NA	NA	1.12155	NA	NA	NA	NA	NA	NA	NA	NA	NA	NA	2.36827	NA	NA	NA	NA	NA	2.44642	NA	NA	NA	NA	NA	NA	2.26077	NA	NA	NA	NA	NA	NA	NA	NA	NA	NA	NA	1.71741	NA	NA	NA	NA	NA	NA	NA	NA	NA	NA
P51692	NA	2.06201	2.31925	3.33324	NA	NA	NA	2.29984	1.50832	2.47233	NA	2.56274	NA	2.49795	1.92977	2.94967	NA	NA	NA	NA	NA	NA	NA	NA	NA	2.59083	NA	2.84034	NA	NA	NA	2.55757	NA	3.07587	NA	NA	NA	2.84106	2.25776	3.38076	NA	NA	NA	NA	NA	NA	NA	NA	NA
P51693	NA	NA	NA	1.91816	NA	NA	NA	NA	NA	3.22779	NA	NA	NA	NA	2.33954	3.05754	NA	NA	NA	NA	NA	2.46393	NA	NA	NA	NA	1.77484	3.8785	NA	NA	NA	NA	2.80527	2.89234	NA	NA	NA	NA	2.19811	4.04985	NA	NA	NA	NA	NA	2.22451	3.15751	NA	NA
P51809	NA	3.80369	3.46744	2.6513	3.43511	3.04896	NA	3.643	3.66507	3.24385	NA	NA	NA	3.85553	3.55887	3.38139	NA	2.92165	NA	3.05939	NA	NA	NA	NA	NA	4.37462	3.97217	3.4636	NA	3.32036	NA	3.73708	3.19215	2.81685	NA	2.7984	NA	3.41103	3.09076	3.26217	NA	2.71567	NA	3.3295	2.93869	2.67923	NA	NA	NA
P51812	NA	2.15287	NA	NA	3.11638	2.5167	NA	2.46966	NA	NA	NA	NA	NA	2.26866	NA	NA	NA	NA	NA	NA	NA	NA	NA	NA	NA	2.3597	NA	2.64532	NA	NA	NA	NA	NA	NA	NA	NA	NA	2.29625	NA	NA	NA	NA	NA	NA	NA	NA	NA	NA	NA
P51858	NA	NA	NA	NA	NA	NA	NA	2.61287	4.7207	1.8163	NA	NA	NA	NA	4.57713	NA	NA	NA	NA	NA	3.08217	NA	NA	NA	NA	NA	NA	NA	NA	NA	NA	NA	NA	NA	NA	NA	NA	NA	NA	NA	NA	NA	NA	NA	NA	NA	NA	NA	NA
P51884	10.8197	2.25029	3.05283	8.76366	8.40886	NA	10.6139	2.89384	1.83778	8.48019	8.60065	NA	10.0427	2.26422	3.22181	8.37619	8.59058	NA	9.31118	3.0877	NA	8.66792	7.65362	NA	10.7278	2.5222	3.20082	8.89685	8.54115	NA	9.92158	2.0612	NA	8.01395	8.13952	NA	11.0161	2.85743	3.24436	9.20677	9.19584	NA	9.29953	2.29316	2.39408	8.58126	8.13735	NA	9.33252
P51888	NA	NA	NA	NA	3.38716	2.89556	NA	NA	NA	NA	NA	NA	NA	NA	NA	NA	3.17066	3.00922	NA	NA	NA	NA	NA	2.53969	NA	NA	NA	NA	NA	NA	NA	NA	NA	NA	NA	2.37868	NA	NA	NA	NA	NA	NA	NA	NA	NA	NA	3.16736	2.58548	NA
P51991	NA	NA	NA	NA	NA	NA	NA	2.86345	NA	NA	NA	NA	NA	2.07306	NA	NA	NA	NA	NA	NA	NA	NA	NA	NA	NA	NA	NA	NA	NA	NA	NA	2.35257	NA	NA	NA	NA	NA	1.92383	NA	NA	NA	NA	NA	3.76517	NA	NA	NA	2.96997	NA
P52209	3.07194	5.26386	4.07142	3.64112	2.65068	3.50692	3.77541	4.38609	3.84022	3.16576	NA	3.09989	NA	4.31724	3.51719	4.1478	NA	3.01911	NA	3.00151	3.38071	NA	NA	2.87155	NA	4.81861	3.82567	3.23222	NA	3.55272	NA	5.0107	4.04219	3.21896	3.30674	3.74798	NA	5.92547	4.28872	3.57005	NA	4.01868	NA	2.50258	2.82676	NA	NA	2.90611	NA
P52272	NA	NA	NA	NA	NA	NA	NA	NA	NA	NA	NA	NA	NA	NA	NA	NA	NA	NA	NA	NA	NA	NA	NA	NA	NA	NA	NA	NA	NA	NA	NA	NA	NA	NA	NA	NA	NA	NA	NA	NA	NA	NA	NA	NA	NA	NA	NA	2.83344	NA
P52306	NA	NA	NA	NA	NA	NA	NA	NA	NA	NA	NA	NA	NA	2.00901	NA	NA	NA	NA	NA	NA	NA	NA	NA	NA	NA	NA	NA	NA	NA	NA	NA	2.11058	NA	NA	NA	NA	NA	3.15658	NA	NA	NA	NA	NA	NA	NA	NA	NA	NA	NA
P52333	NA	NA	NA	NA	NA	NA	NA	NA	NA	NA	NA	NA	NA	NA	NA	NA	NA	NA	NA	NA	NA	NA	NA	NA	NA	NA	NA	NA	NA	NA	NA	NA	NA	NA	NA	NA	NA	1.86537	NA	NA	NA	NA	NA	NA	NA	NA	NA	NA	NA
P52565	3.28935	3.5778	3.16989	3.03069	5.01963	2.67837	3.21191	3.10128	2.90094	2.51999	4.96681	2.76445	NA	2.58518	2.84926	2.5528	4.25513	2.78228	NA	NA	2.74691	2.5603	NA	NA	NA	3.47026	3.00401	3.16489	4.83323	NA	NA	3.81736	3.13063	3.2712	3.38746	2.91881	NA	4.49547	3.59312	3.70974	3.39244	3.00547	NA	2.68773	NA	2.51682	3.75468	NA	NA
P52566	2.97946	5.40162	4.3103	4.41484	6.93159	2.99753	4.51939	4.87814	4.3106	3.85389	6.85272	NA	NA	4.35735	4.12224	3.8474	3.63384	2.84781	NA	3.60773	3.71203	3.60143	3.3349	NA	3.9326	5.21696	3.95601	4.11385	6.13284	3.24122	NA	5.5529	4.40438	4.64738	4.66686	3.44394	NA	5.99418	5.08613	4.79539	5.44578	3.93581	NA	4.16793	3.38947	3.38294	3.91888	NA	NA
P52594	NA	2.74718	NA	NA	NA	4.05441	NA	2.90026	NA	NA	NA	4.15013	NA	2.50636	NA	NA	NA	NA	NA	NA	NA	NA	NA	NA	NA	2.60236	NA	NA	NA	2.95151	NA	2.6484	NA	NA	NA	NA	NA	2.04153	NA	NA	NA	3.96621	NA	NA	NA	NA	NA	NA	NA
P52815	NA	NA	NA	NA	NA	NA	NA	NA	NA	NA	NA	NA	NA	NA	NA	NA	NA	NA	NA	NA	NA	NA	NA	NA	NA	NA	NA	NA	NA	NA	NA	NA	NA	NA	NA	NA	NA	NA	NA	NA	NA	NA	NA	NA	NA	NA	NA	NA	NA
P52907	4.16627	7.63153	6.83171	7.28218	NA	5.69943	NA	7.31686	6.50084	6.82234	4.49518	5.1307	NA	7.19868	6.28803	6.56003	4.15251	4.69449	NA	6.11896	5.51756	5.9051	3.61336	3.77894	NA	7.59854	6.43503	7.11775	4.94785	5.82975	NA	7.4626	6.32716	6.87501	4.26842	5.36059	NA	7.94695	6.77977	7.03985	4.56859	5.7127	NA	6.46098	5.70983	6.85301	3.80965	4.0903	NA
P53004	NA	2.01628	2.09251	NA	NA	NA	NA	NA	NA	NA	NA	NA	NA	NA	NA	NA	NA	2.7098	NA	NA	NA	NA	NA	NA	NA	2.32654	2.29826	NA	NA	NA	NA	NA	NA	NA	NA	2.55165	NA	2.14227	1.94654	NA	NA	NA	NA	NA	NA	NA	NA	NA	NA
P53041	NA	NA	NA	NA	NA	3.00375	NA	NA	NA	NA	NA	NA	NA	NA	NA	NA	NA	NA	NA	NA	NA	NA	NA	NA	NA	NA	NA	NA	NA	NA	NA	NA	NA	NA	NA	NA	NA	NA	NA	NA	NA	NA	NA	NA	NA	NA	NA	NA	NA
P53367	NA	NA	4.07573	NA	6.38342	NA	NA	NA	3.22898	3.38852	5.30056	NA	NA	NA	3.02945	NA	5.63855	NA	NA	NA	NA	NA	5.79087	NA	NA	NA	2.62161	NA	NA	NA	NA	NA	NA	4.07789	6.22778	NA	NA	NA	3.35942	4.06374	5.53571	NA	NA	NA	NA	3.38616	5.69101	NA	NA
P53396	NA	5.07246	4.29296	4.79513	NA	4.86717	3.22221	4.83622	4.27688	4.06045	NA	4.18173	NA	4.68701	3.87332	3.58241	NA	4.17496	NA	3.58866	3.66696	3.40401	NA	3.78628	NA	5.2212	4.2851	4.21023	NA	4.25891	NA	4.86164	4.16374	4.17616	NA	4.63349	3.68212	5.46193	4.49506	4.4585	2.81591	4.90095	NA	4.44395	4.00306	3.53755	NA	4.30292	2.98716
P53582	NA	3.13334	NA	NA	NA	3.03405	NA	3.49396	NA	NA	3.4465	2.97188	NA	2.8372	NA	NA	NA	2.78705	NA	2.87569	NA	NA	NA	NA	NA	3.12525	NA	NA	NA	3.22101	NA	2.60209	NA	NA	NA	NA	NA	2.43339	NA	NA	2.93722	2.91103	NA	2.66768	NA	NA	NA	NA	NA
P53597	NA	2.60063	NA	NA	NA	NA	NA	NA	NA	NA	NA	NA	NA	2.78727	NA	NA	NA	NA	NA	NA	NA	NA	NA	NA	NA	2.70676	NA	NA	NA	NA	NA	2.82367	NA	NA	NA	NA	NA	2.62175	NA	NA	NA	NA	NA	NA	NA	NA	NA	NA	NA
P53618	NA	3.93545	2.82934	3.35699	NA	NA	NA	3.06061	3.00587	3.04258	6.11617	NA	NA	3.35363	2.60274	2.89002	NA	NA	NA	2.81651	2.48515	2.41819	NA	NA	NA	3.71554	2.8994	3.00717	NA	NA	NA	3.6774	2.73099	2.84021	NA	2.27873	NA	3.87148	2.96787	2.98673	NA	2.18188	NA	3.52628	2.84151	2.66056	NA	NA	NA
P53621	NA	5.07355	4.64545	4.89904	NA	4.64652	NA	3.80846	4.89413	4.98158	NA	2.80182	NA	4.11733	4.1636	4.30211	NA	NA	NA	2.62153	3.49904	2.51116	NA	2.67238	NA	4.77674	4.27022	4.43565	NA	4.72864	NA	4.69158	4.26199	4.18737	NA	3.16001	NA	5.08387	4.23603	4.49499	NA	4.51773	NA	4.4343	4.17135	4.07281	NA	2.98768	NA
P53634	NA	2.52553	1.73566	NA	NA	NA	NA	NA	NA	NA	NA	NA	NA	2.72088	NA	NA	NA	NA	NA	NA	NA	NA	NA	NA	NA	3.20132	NA	NA	NA	NA	NA	3.01888	NA	NA	NA	NA	NA	1.60445	NA	NA	NA	NA	NA	3.06927	NA	NA	NA	NA	NA
P53680	NA	NA	NA	NA	NA	NA	NA	NA	2.98122	NA	NA	NA	NA	NA	NA	NA	NA	NA	NA	NA	NA	NA	NA	NA	NA	NA	NA	NA	NA	NA	NA	NA	NA	NA	NA	NA	NA	NA	NA	NA	NA	NA	NA	NA	NA	NA	NA	NA	NA
P53814	NA	NA	0.906788	NA	3.1354	NA	NA	NA	NA	NA	NA	NA	NA	NA	1.18764	NA	NA	NA	NA	NA	NA	NA	NA	NA	NA	NA	NA	NA	4.25752	NA	NA	NA	NA	NA	NA	NA	NA	2.03021	NA	NA	NA	NA	NA	NA	NA	NA	NA	NA	NA
P53990	NA	3.55318	1.6154	NA	3.68626	4.89443	NA	2.95152	NA	NA	3.67651	4.30642	NA	2.0578	1.56584	NA	2.99455	3.66777	NA	NA	NA	NA	NA	NA	NA	2.92648	1.30592	NA	NA	2.98902	NA	3.04508	NA	NA	NA	3.1641	NA	3.01774	2.21474	NA	2.74504	3.81063	NA	2.46114	NA	NA	NA	3.60813	NA
P53992	NA	NA	NA	NA	NA	NA	NA	NA	NA	NA	NA	NA	NA	NA	NA	NA	NA	NA	NA	NA	NA	NA	NA	NA	NA	NA	NA	NA	NA	NA	NA	NA	NA	NA	NA	NA	NA	NA	NA	NA	NA	NA	NA	NA	NA	NA	NA	NA	NA
P53999	NA	NA	NA	NA	NA	NA	NA	NA	3.32442	NA	3.57169	4.25125	NA	NA	NA	NA	NA	NA	NA	NA	NA	NA	NA	NA	NA	NA	NA	NA	NA	NA	NA	NA	NA	NA	NA	NA	NA	NA	NA	NA	NA	NA	NA	4.18875	2.94072	2.97455	NA	4.95373	NA
P54105	NA	NA	2.1161	2.2964	NA	NA	NA	NA	NA	NA	NA	NA	NA	NA	2.12458	NA	NA	NA	NA	NA	NA	NA	NA	NA	NA	NA	1.97899	2.60427	NA	NA	NA	NA	NA	2.2938	NA	NA	NA	NA	1.69998	NA	NA	NA	NA	NA	2.55534	NA	NA	NA	NA
P54108	7.09944	NA	NA	NA	NA	NA	7.19991	NA	NA	NA	NA	NA	6.01562	NA	NA	NA	NA	NA	5.74843	NA	NA	NA	NA	NA	6.97719	NA	NA	NA	NA	NA	6.2567	NA	NA	NA	NA	NA	7.19403	NA	NA	NA	NA	NA	5.90935	NA	NA	NA	NA	NA	5.9279
P54136	NA	2.22752	1.66972	NA	NA	NA	NA	2.47324	2.01389	NA	NA	NA	NA	NA	NA	NA	NA	NA	NA	NA	NA	NA	NA	NA	NA	2.62109	1.71761	NA	NA	2.96926	NA	2.02568	NA	NA	NA	NA	NA	1.95896	1.72008	NA	NA	NA	NA	NA	NA	NA	NA	NA	NA
P54289	3.86999	NA	NA	NA	NA	NA	3.50571	NA	NA	NA	NA	NA	3.10815	NA	NA	NA	NA	NA	3.72002	NA	NA	NA	NA	NA	4.3865	NA	NA	NA	NA	NA	3.74873	NA	NA	NA	NA	NA	3.79111	NA	NA	NA	NA	NA	3.57148	NA	NA	NA	NA	NA	3.17291
P54577	NA	5.27643	2.89348	3.19392	4.91353	5.53793	NA	5.51126	2.28291	2.77243	4.47578	5.31914	NA	4.29751	2.69239	2.35671	3.71017	4.71371	NA	4.06706	2.73898	2.66336	3.22069	3.43723	NA	5.0727	2.62437	2.51273	4.39002	4.23281	NA	4.61755	3.13518	2.63587	3.47719	4.80265	NA	4.67554	2.94347	3.48425	3.31774	4.49357	NA	4.29331	2.41765	NA	3.47779	4.31772	NA
P54619	NA	3.02306	2.13102	NA	NA	3.84541	NA	2.83487	2.16106	NA	NA	NA	NA	2.67986	NA	NA	NA	NA	NA	NA	NA	NA	NA	NA	NA	2.52166	NA	NA	NA	NA	NA	2.66783	NA	NA	NA	NA	NA	3.35163	2.816	NA	NA	3.27988	NA	NA	NA	NA	NA	NA	NA
P54709	NA	3.92933	3.08547	2.70341	NA	2.88909	NA	3.74903	2.86784	NA	NA	NA	NA	3.66612	2.82337	NA	NA	NA	NA	NA	NA	4.24726	NA	NA	NA	4.10041	2.57136	NA	NA	NA	NA	3.77326	NA	NA	NA	NA	NA	3.64473	2.66563	NA	NA	NA	NA	3.56009	2.63904	NA	NA	NA	NA
P54727	NA	NA	2.25858	NA	NA	NA	NA	NA	1.73769	NA	NA	NA	NA	NA	NA	NA	NA	NA	NA	NA	NA	NA	NA	NA	NA	NA	NA	NA	NA	NA	NA	NA	NA	NA	NA	NA	NA	NA	1.7919	NA	NA	NA	NA	NA	NA	NA	NA	NA	NA
P54802	3.53385	NA	NA	NA	NA	NA	3.88816	NA	NA	NA	NA	NA	3.73681	NA	NA	NA	NA	NA	3.47192	NA	NA	NA	NA	NA	3.57685	NA	NA	NA	NA	NA	4.04322	NA	NA	NA	NA	NA	3.55834	NA	NA	NA	NA	NA	3.54402	NA	NA	NA	NA	NA	3.82108
P54819	NA	4.39241	3.17542	4.01476	3.43534	2.50163	NA	4.07374	3.34901	3.0284	3.41084	NA	NA	4.17351	3.31564	2.80911	NA	2.8409	NA	3.12618	3.09043	NA	NA	NA	NA	3.71383	3.11191	2.75286	NA	NA	NA	3.47604	2.85759	3.15132	3.41865	2.56173	NA	4.23482	3.18591	3.39708	3.1094	2.92183	NA	4.18378	3.05845	2.87423	3.37775	NA	NA
P54920	NA	5.24333	4.38774	4.0847	3.41558	3.67761	NA	4.9865	2.94407	3.51091	3.38106	2.89221	NA	4.84235	4.15	3.30376	3.66335	2.66228	NA	3.73125	2.35848	2.84717	NA	NA	NA	5.39688	4.16918	3.43134	NA	2.90339	NA	4.88749	3.97211	3.54254	NA	2.75676	NA	5.63351	4.38208	3.3482	3.22674	2.88958	NA	3.12001	3.49055	2.64933	NA	NA	NA
P55010	NA	3.8126	3.92286	4.03135	3.82706	3.81987	NA	4.03358	4.64987	4.16192	NA	4.05201	NA	2.66644	3.54984	3.73097	NA	3.68083	NA	5.52202	3.12631	2.83257	NA	NA	NA	3.49275	3.50183	3.99446	NA	NA	NA	3.20842	3.80789	3.60939	NA	2.82139	NA	6.24808	3.79695	4.19137	NA	3.45863	NA	2.80677	3.58792	2.82316	NA	5.75048	NA
P55036	NA	3.55787	1.52123	NA	NA	2.61957	NA	2.64207	1.98737	NA	NA	NA	NA	NA	NA	NA	NA	NA	NA	NA	NA	NA	NA	NA	NA	NA	NA	NA	NA	NA	NA	2.80765	NA	NA	NA	NA	NA	2.94949	NA	NA	NA	NA	NA	NA	NA	NA	NA	NA	NA
P55039	NA	NA	NA	NA	NA	NA	NA	2.35456	NA	NA	NA	NA	NA	NA	NA	NA	NA	NA	NA	NA	NA	NA	NA	NA	NA	NA	NA	NA	NA	NA	NA	NA	NA	NA	NA	NA	NA	0.74853	NA	NA	NA	NA	NA	NA	NA	NA	NA	NA	NA
P55056	5.82267	7.60462	3.66169	5.10967	6.9889	8.21665	5.34703	8.26208	5.60184	6.65675	6.54027	8.90773	6.34255	8.42482	5.267	6.15742	7.96721	8.66648	4.87719	8.05639	5.03926	5.866	6.16758	8.16189	6.12521	8.63958	5.18929	6.29634	7.35988	9.14623	3.47843	7.48941	5.56816	6.01296	6.37296	8.521	6.82432	8.40614	5.15871	6.10346	6.75836	8.2665	5.37325	7.58066	4.84803	5.67146	6.00714	7.30081	4.92866
P55058	4.25307	2.41689	2.17954	NA	3.18264	2.60628	4.57212	2.43079	NA	NA	NA	NA	4.16327	2.55058	NA	NA	3.25885	NA	4.66314	2.94453	NA	2.27362	3.31427	2.85379	5.02872	2.71979	2.20841	2.59771	NA	3.12599	4.19576	2.55527	NA	NA	NA	2.6391	4.71982	2.57415	3.16255	2.70159	3.16012	2.91169	4.1273	3.13599	NA	2.7846	3.37556	NA	3.55058
P55072	3.04552	6.31692	5.4166	7.62993	NA	4.80472	2.79654	5.63731	5.52487	7.15736	3.41185	4.09052	3.73927	6.88292	5.97287	6.291	3.74214	4.84831	NA	4.99378	4.41031	5.54999	NA	3.56621	3.41489	5.82398	5.01817	6.8824	NA	4.21654	NA	6.09468	5.27025	6.47745	NA	4.78678	NA	6.44131	5.47758	6.48683	3.36644	4.80891	NA	5.24948	4.91495	6.05492	NA	3.69965	NA
P55083	NA	NA	NA	NA	NA	NA	NA	NA	NA	NA	NA	NA	NA	NA	NA	NA	NA	NA	NA	NA	NA	NA	NA	NA	NA	NA	NA	NA	NA	NA	NA	NA	NA	NA	NA	NA	NA	NA	NA	NA	NA	NA	NA	NA	NA	NA	NA	NA	NA
P55084	NA	5.76472	4.92549	5.3704	NA	4.81348	NA	5.47253	4.64295	3.94193	3.96019	4.13675	NA	5.22109	4.64712	4.3701	NA	4.04945	NA	4.17073	3.80821	2.77109	NA	2.80953	NA	5.7418	4.80229	3.86785	3.53749	4.36758	NA	5.44366	4.42575	4.61273	3.48977	4.75782	NA	5.45221	4.8877	4.53201	NA	4.31992	NA	5.12144	4.12153	4.37981	3.47413	3.53175	NA
P55103	6.78908	6.05247	1.98399	NA	8.70041	4.95732	6.15206	6.05496	2.62168	3.13635	7.92119	4.82085	5.61222	5.90283	NA	3.23073	8.33171	4.65903	5.14078	5.9062	1.67423	2.65351	6.76836	4.37453	5.77081	5.5661	NA	3.11345	7.40604	3.77792	4.94158	5.26151	NA	NA	7.44637	5.36202	5.79371	3.42783	2.37887	4.7893	8.1356	4.9556	5.67432	6.03337	2.69025	3.31247	7.77975	5.14208	4.85182
P55145	NA	7.56986	2.48769	NA	6.00821	5.5826	NA	7.24269	2.22305	NA	4.8264	3.60703	NA	6.94552	2.68102	NA	NA	3.72195	NA	6.07787	NA	NA	3.39137	3.03222	NA	6.982	2.74065	NA	5.32136	3.6773	NA	6.46544	3.32948	NA	3.92646	3.52117	NA	7.26431	3.15794	NA	5.11795	4.81857	NA	6.42452	NA	NA	NA	3.01013	NA
P55160	NA	3.90607	3.324	3.36372	NA	3.53227	NA	4.26519	3.57094	3.64559	NA	2.97838	NA	3.36101	2.60666	2.89914	NA	NA	NA	3.27521	NA	2.52846	NA	NA	NA	4.1781	3.35585	3.61058	NA	NA	NA	4.39298	3.06104	3.06204	NA	2.72171	NA	4.60376	3.35172	3.0338	NA	3.66421	NA	3.53006	2.80363	2.92955	NA	2.51783	NA
P55209	NA	7.16949	7.88798	8.3355	3.05986	5.11859	NA	6.73988	8.07428	8.11274	4.6267	4.3707	NA	6.5651	7.087	7.26272	NA	3.90708	NA	5.42226	6.396	6.36781	NA	3.35572	NA	7.25792	7.73194	7.93378	3.45765	4.97872	NA	6.88283	7.45057	7.14365	NA	5.01519	NA	7.55097	7.97976	7.91369	3.25316	5.40873	NA	5.94826	6.98767	6.90749	NA	3.80141	NA
P55212	NA	2.29093	2.1088	2.47041	NA	3.95763	NA	2.45943	NA	2.27509	NA	3.64311	NA	4.33422	1.97685	NA	NA	3.24373	NA	NA	NA	NA	NA	2.96881	NA	2.48966	NA	NA	NA	3.33384	NA	3.57153	NA	NA	NA	3.23196	NA	2.97736	2.08078	2.53406	NA	3.25956	NA	3.64355	NA	NA	NA	2.97034	NA
P55268	NA	NA	NA	2.74938	NA	NA	NA	NA	NA	NA	NA	NA	NA	NA	NA	NA	NA	NA	NA	NA	NA	NA	NA	NA	NA	NA	NA	2.80445	NA	NA	NA	NA	NA	NA	NA	NA	NA	NA	NA	NA	NA	NA	NA	NA	NA	NA	NA	NA	NA
P55285	3.19108	NA	NA	4.39666	NA	NA	NA	NA	NA	3.72882	NA	NA	NA	NA	NA	3.63793	NA	NA	NA	NA	NA	4.62316	NA	NA	NA	NA	NA	4.68365	NA	NA	NA	NA	NA	4.12482	NA	NA	3.56493	NA	NA	4.37226	NA	NA	NA	NA	NA	4.25584	NA	NA	2.92025
P55287	NA	NA	NA	NA	NA	NA	NA	NA	NA	NA	NA	NA	NA	NA	NA	NA	NA	NA	NA	NA	NA	NA	NA	NA	NA	NA	NA	2.65765	NA	NA	NA	NA	NA	NA	NA	NA	NA	NA	NA	NA	NA	NA	NA	NA	NA	NA	NA	NA	NA
P55290	4.80147	NA	NA	3.03602	3.68444	NA	4.0988	NA	NA	2.36847	3.42018	NA	3.9204	NA	NA	2.65333	3.73661	NA	4.09829	NA	NA	3.24632	3.47594	NA	4.88622	NA	NA	3.27471	4.04917	NA	4.06814	NA	NA	2.22531	3.53467	NA	4.21161	NA	NA	3.03645	3.92492	NA	3.89793	NA	NA	2.10031	3.78853	NA	4.10946
P55735	NA	NA	NA	NA	NA	NA	NA	NA	NA	NA	NA	NA	NA	1.7462	NA	NA	NA	NA	NA	NA	NA	NA	NA	NA	NA	NA	NA	NA	NA	NA	NA	NA	NA	NA	NA	NA	NA	2.31482	NA	NA	NA	NA	NA	NA	NA	NA	NA	NA	NA
P55773	NA	NA	NA	NA	NA	2.02911	NA	NA	NA	NA	NA	NA	NA	NA	NA	NA	NA	NA	NA	NA	NA	NA	NA	NA	NA	NA	NA	NA	NA	NA	NA	NA	NA	NA	NA	NA	NA	NA	NA	NA	NA	2.60663	NA	NA	NA	NA	NA	NA	NA
P55774	NA	6.3906	2.23017	NA	3.73088	6.51138	NA	7.47662	2.6021	NA	4.0611	7.66039	NA	6.69178	2.61321	NA	NA	6.41527	NA	6.64073	3.92979	NA	3.61019	6.38138	NA	5.68246	NA	NA	NA	6.02989	NA	5.94273	NA	NA	3.67812	6.53009	NA	5.99087	2.31349	NA	NA	6.3896	NA	6.35044	NA	NA	2.7821	6.31693	NA
P55786	NA	3.13882	2.59012	2.98627	NA	NA	NA	2.64867	2.55471	2.85972	NA	NA	NA	2.56661	2.46012	2.57268	NA	NA	NA	NA	NA	2.48536	NA	NA	NA	3.31759	2.07799	2.54926	NA	NA	NA	3.49146	2.68198	2.58505	NA	NA	NA	4.04264	2.51503	2.67361	NA	2.77088	NA	2.6848	NA	NA	NA	NA	NA
P55809	NA	3.45249	3.20437	6.51143	NA	2.22437	NA	4.46554	2.12527	NA	NA	NA	NA	3.30517	2.36273	NA	NA	NA	NA	NA	NA	NA	NA	NA	NA	3.10642	2.87721	NA	NA	NA	NA	3.24393	NA	2.35326	NA	NA	NA	2.57501	2.03745	5.17334	4.54332	NA	NA	2.72157	NA	NA	NA	NA	NA
P55854;P61956;Q6EEV6	NA	3.15315	2.60407	NA	NA	1.89248	NA	2.83452	2.83651	NA	NA	NA	NA	3.17034	2.36039	NA	NA	NA	NA	NA	NA	NA	NA	NA	NA	3.29381	2.67719	3.01533	NA	NA	NA	3.53152	NA	3.32025	NA	2.62561	NA	3.89717	3.12278	3.09929	NA	NA	NA	2.71702	2.59375	NA	NA	2.29558	NA
P55884	NA	2.64029	2.26612	2.45135	NA	NA	NA	2.67704	4.06097	2.1334	NA	NA	NA	NA	NA	NA	NA	NA	NA	NA	NA	NA	NA	NA	NA	2.10192	NA	1.84192	NA	NA	NA	NA	NA	NA	NA	NA	NA	2.79804	4.28716	3.30706	NA	NA	NA	NA	NA	NA	NA	NA	NA
P55899	3.64384	NA	NA	NA	NA	NA	NA	NA	NA	NA	NA	NA	NA	NA	NA	NA	NA	NA	NA	NA	NA	NA	NA	NA	NA	NA	NA	NA	NA	NA	NA	NA	NA	NA	NA	NA	2.9838	NA	NA	NA	NA	NA	NA	NA	NA	NA	NA	NA	2.8131
P55957	NA	NA	1.82029	NA	NA	NA	NA	2.49425	1.76335	NA	NA	NA	NA	2.43991	1.87162	NA	NA	NA	NA	NA	2.48144	NA	NA	NA	NA	2.01282	1.85925	NA	NA	NA	NA	3.00633	NA	NA	NA	NA	NA	3.56614	2.0843	NA	NA	NA	NA	1.9715	NA	NA	NA	NA	NA
P56134	NA	4.04789	3.60286	NA	NA	4.19494	NA	3.52498	3.63063	4.07873	NA	2.97969	NA	4.53858	3.52179	3.29779	NA	3.90871	NA	3.16372	NA	NA	NA	NA	NA	4.06831	3.61774	NA	NA	3.72793	NA	4.05122	4.05605	3.07045	NA	3.70678	NA	3.30329	2.63203	3.33385	6.82984	3.87919	NA	3.34042	3.61022	3.09511	NA	NA	NA
P56192	NA	1.79885	NA	NA	NA	NA	NA	NA	NA	NA	NA	NA	NA	NA	1.73697	NA	NA	NA	NA	NA	NA	NA	NA	NA	NA	NA	NA	NA	NA	NA	NA	NA	NA	NA	NA	NA	NA	1.97382	NA	NA	NA	NA	NA	NA	NA	NA	NA	NA	NA
P56202	NA	2.16937	1.46459	NA	NA	NA	NA	2.23557	1.57605	NA	NA	NA	NA	2.59584	1.69731	NA	NA	NA	NA	NA	NA	NA	NA	NA	NA	NA	NA	NA	NA	NA	NA	2.63923	NA	NA	NA	NA	NA	2.0932	2.1885	2.75233	NA	NA	NA	NA	NA	NA	5.89552	NA	NA
P56211	NA	3.74704	NA	NA	NA	3.94956	NA	4.24126	NA	NA	NA	3.89331	NA	2.96733	NA	NA	NA	2.90142	NA	2.68439	NA	NA	NA	NA	NA	3.7964	NA	NA	NA	NA	NA	2.54402	NA	NA	NA	2.67432	NA	3.42534	NA	NA	NA	NA	NA	NA	NA	NA	NA	NA	NA
P56377	NA	NA	0.766773	2.71847	NA	2.80634	NA	2.44613	NA	NA	NA	NA	NA	NA	NA	NA	NA	NA	NA	NA	NA	NA	NA	NA	NA	2.69659	NA	NA	NA	NA	NA	NA	NA	NA	NA	NA	NA	2.94451	NA	NA	NA	NA	NA	NA	NA	NA	NA	NA	NA
P56385	NA	5.66051	4.88106	4.92631	NA	3.52496	NA	5.33042	4.4204	4.25078	NA	3.29967	NA	5.36781	4.71306	3.45681	NA	3.87863	NA	3.90534	3.18524	NA	NA	NA	NA	5.53048	4.79177	4.33587	NA	NA	NA	5.377	4.62883	4.47172	NA	4.43879	NA	5.51853	4.8751	3.36813	NA	3.28812	NA	4.59894	3.46699	3.4411	NA	3.08155	NA
P56556	NA	NA	NA	NA	NA	NA	NA	3.54011	NA	NA	NA	NA	NA	NA	3.30956	NA	NA	NA	NA	NA	NA	NA	NA	NA	NA	NA	NA	NA	NA	NA	NA	NA	NA	NA	NA	NA	NA	NA	NA	NA	NA	NA	NA	NA	NA	NA	NA	NA	NA
P57105	NA	NA	NA	NA	NA	NA	NA	NA	NA	NA	NA	NA	NA	1.79801	NA	NA	NA	NA	NA	NA	NA	NA	NA	NA	NA	NA	NA	NA	NA	NA	NA	NA	NA	NA	NA	NA	NA	1.67761	NA	NA	NA	NA	NA	NA	NA	NA	NA	NA	NA
P58166	NA	4.05099	2.51747	NA	4.63732	5.97242	NA	4.95524	1.64532	2.437	4.56961	6.45266	NA	4.20528	3.5921	5.53308	4.19312	5.89725	NA	3.49197	NA	5.76001	3.65331	5.98669	NA	5.04205	3.0838	3.99212	3.21761	4.32523	NA	4.53736	NA	NA	NA	6.38663	3.36899	3.59029	2.81692	NA	3.49486	5.51387	NA	4.35864	NA	NA	NA	6.31524	NA
P58335	NA	4.06994	NA	NA	4.2449	5.1913	NA	4.00178	NA	NA	4.02703	4.70761	NA	2.87711	NA	NA	NA	4.67025	NA	5.22905	NA	NA	4.25338	5.31349	NA	4.88689	NA	NA	4.67236	6.07733	NA	3.18641	NA	NA	3.0652	3.21941	NA	4.92477	NA	NA	4.53761	5.67807	NA	3.49201	NA	NA	3.74754	5.0691	NA
P58546	4.2669	5.75348	4.92203	5.58955	6.85924	4.47673	4.00608	5.52949	4.71006	5.14327	6.83794	3.56473	3.2239	4.81496	4.26953	4.41557	6.07451	3.38555	NA	4.1884	3.62248	3.99152	4.51908	2.90771	3.86221	5.7272	4.50314	5.12148	6.06875	3.99066	NA	5.63595	4.61308	4.878	5.81041	4.35096	3.75361	6.43093	5.09089	5.24294	6.40167	4.79716	NA	4.46954	3.66562	4.08117	5.47726	2.7741	3.21927
P59665;P59666	NA	NA	NA	NA	6.24513	NA	NA	NA	NA	NA	6.99061	NA	NA	NA	NA	NA	6.00542	NA	NA	NA	NA	NA	5.14462	NA	NA	NA	NA	NA	NA	NA	NA	NA	NA	NA	6.10161	NA	NA	NA	NA	NA	NA	NA	NA	NA	NA	NA	3.8568	NA	NA
P59998	NA	7.61085	6.59439	6.47066	3.53933	6.61083	3.81224	6.98137	6.26326	6.64097	NA	5.98758	NA	6.96818	6.06487	5.88902	NA	5.48162	NA	5.77775	5.31427	5.1455	NA	4.54615	NA	7.31279	6.3028	6.71745	3.81443	6.28091	NA	7.11839	6.48298	6.37497	3.57561	6.1959	NA	7.79976	6.59033	6.69706	4.1288	6.31121	NA	6.4074	5.64175	5.56546	NA	4.89623	NA
P60174	4.3149	5.39284	4.69948	4.79342	NA	4.23837	4.15823	4.66093	4.45961	3.89789	NA	3.60033	3.48516	4.81309	4.26751	3.98016	NA	3.33082	3.18858	3.83447	3.89425	3.55908	NA	2.8426	3.72672	5.603	4.44115	4.21173	NA	3.70325	3.46236	5.31984	4.84828	4.65147	NA	4.21538	3.65651	6.08174	5.02924	4.86528	3.22475	4.60038	3.06046	4.03129	3.8204	3.41786	NA	2.84423	3.42604
P60228	NA	2.60147	1.67612	2.50362	NA	NA	NA	1.782	NA	NA	NA	NA	NA	NA	2.25732	NA	NA	NA	NA	NA	NA	NA	NA	NA	NA	NA	1.82478	NA	NA	NA	NA	NA	NA	NA	NA	NA	NA	NA	1.90459	2.60507	NA	NA	NA	NA	NA	NA	NA	NA	NA
P60468	NA	NA	NA	NA	NA	NA	NA	NA	NA	NA	NA	NA	NA	NA	NA	NA	NA	NA	NA	NA	NA	NA	NA	NA	NA	NA	NA	NA	NA	NA	NA	NA	NA	NA	NA	NA	NA	NA	NA	NA	NA	NA	NA	NA	NA	NA	NA	NA	NA
P60520	NA	NA	NA	NA	NA	3.6268	NA	NA	NA	NA	3.6182	3.32235	NA	NA	NA	NA	NA	3.03795	NA	NA	NA	NA	NA	3.10097	NA	NA	NA	NA	NA	2.87658	NA	2.35546	NA	NA	NA	3.00792	NA	NA	NA	NA	NA	3.3519	NA	NA	NA	NA	NA	2.81339	NA
P60660	3.43637	10.2438	9.24693	9.65771	7.24539	8.7943	NA	9.73865	8.84603	9.23776	6.61732	8.53739	NA	9.79529	8.71512	8.71975	6.34064	7.7588	NA	8.18141	7.42224	7.51735	5.04951	6.85555	NA	9.84869	8.83829	9.09687	7.27092	8.72711	NA	9.50548	8.45494	8.83951	6.39015	8.17955	NA	9.7201	8.81406	8.90373	7.83467	8.22933	NA	8.94438	7.84878	8.3357	5.68686	7.10984	NA
P60709;P63261	9.46847	12.6933	11.2042	12.5178	10.1748	12.2559	9.09656	11.9327	10.8969	12.0376	9.10902	11.7358	7.82029	12.1541	10.6776	11.5824	8.9274	11.0905	6.47538	10.621	9.4793	10.253	7.43587	9.81312	8.88007	12.0869	10.8836	12.0458	9.86554	11.8899	7.6409	11.7212	10.816	11.6001	9.09082	11.6968	8.17403	12.4937	11.1551	12.1321	10.8903	12.0105	7.25435	11.2064	9.87988	10.8833	8.12922	10.4318	7.60321
P60842	NA	5.01005	3.90227	3.72646	5.50904	5.2324	NA	4.49264	4.03496	4.37569	5.44463	5.00643	NA	4.34362	3.85052	4.04883	2.84774	3.28872	NA	NA	3.18449	2.96383	3.57964	NA	NA	4.52409	3.901	3.59603	4.84022	4.67178	NA	4.95412	3.65036	4.24205	4.47481	4.58107	NA	5.80441	4.59816	4.63586	4.8128	4.87634	NA	3.34365	3.41797	3.31657	NA	4.22127	NA
P60900	2.85842	4.57883	2.58039	2.67287	NA	NA	3.48333	2.91939	2.96362	2.69434	NA	NA	NA	2.65642	2.10002	2.70236	NA	NA	NA	2.5186	2.52892	NA	NA	NA	NA	3.48463	2.85008	2.47265	NA	NA	NA	3.67164	2.8083	2.54464	NA	NA	NA	3.31188	2.50829	2.66415	NA	2.79783	NA	3.06213	NA	2.33627	NA	NA	3.29108
P60953	NA	6.97272	5.43069	5.79797	5.95979	4.76216	NA	6.28215	5.47231	4.77452	5.47684	4.00621	NA	6.02465	4.61698	4.30166	5.27815	3.97628	NA	5.32506	4.22674	4.10117	4.02623	3.42608	NA	6.36973	5.13804	4.98511	4.75904	4.42183	NA	6.52542	5.27751	5.11307	5.10011	5.11407	NA	7.41494	5.54166	5.09783	5.28843	4.93601	NA	5.78817	4.77553	4.04831	4.50296	4.1432	NA
P60981	NA	6.98986	4.00607	4.84362	6.44376	6.56966	NA	7.07559	4.27852	4.31603	6.02952	6.7976	NA	6.35671	3.58456	4.04969	5.39782	5.58979	NA	5.56995	3.18147	3.26531	4.14452	4.58975	NA	6.51223	4.02829	3.87644	5.51872	6.04505	NA	6.15369	3.92292	3.9471	5.00497	5.70792	NA	6.66075	4.33539	4.6122	5.91665	5.85065	NA	6.09508	3.75727	3.68047	4.89773	5.40272	NA
P60985	NA	4.31639	NA	5.09294	9.00977	5.33256	NA	2.92995	1.32046	2.77439	6.73152	4.99607	NA	4.34773	NA	3.99512	8.21313	4.0842	NA	3.84637	NA	3.57894	6.40164	4.01151	NA	5.01779	NA	4.10132	7.81514	5.3979	NA	3.74647	NA	3.06675	6.96856	5.32287	NA	2.78295	NA	3.66697	8.11065	4.29045	NA	3.59986	NA	3.6379	6.68817	4.34706	NA
P61006	NA	5.93665	3.80691	4.06339	3.82954	5.88095	NA	5.60512	3.48802	3.87329	3.80939	5.89512	NA	5.36022	3.36076	3.51233	3.549	4.33052	NA	4.63789	2.81954	3.12422	3.06497	4.17261	NA	5.65123	3.64558	3.70448	4.31475	4.97477	NA	5.78694	3.70731	3.6043	3.38917	5.31965	NA	6.19162	3.85005	3.87501	3.96994	5.56451	NA	3.96282	3.31252	3.25866	NA	3.89457	NA
P61009	NA	4.52241	3.71	3.54057	NA	3.38759	NA	4.10233	3.28684	3.14786	NA	NA	NA	4.50714	3.41791	2.59248	NA	NA	NA	3.15651	NA	NA	NA	NA	NA	4.18277	3.1621	3.30839	NA	NA	NA	4.40744	3.38614	2.29311	NA	3.07827	NA	4.14176	3.38732	3.13503	NA	NA	NA	4.06997	3.0403	NA	NA	NA	NA
P61019	NA	4.63915	3.73504	2.71976	NA	3.68176	NA	4.47848	3.80662	NA	NA	NA	NA	4.36152	3.58549	2.42571	NA	2.67207	NA	3.59384	3.02987	NA	NA	NA	NA	4.63799	3.99059	3.37704	3.49817	3.4644	NA	4.61841	3.51459	2.4999	NA	3.66162	NA	4.79452	3.60119	2.86344	NA	3.32455	NA	4.21005	3.07995	NA	NA	2.76859	NA
P61020	NA	2.73615	2.21998	2.70504	NA	2.37258	NA	NA	2.09168	NA	NA	NA	NA	2.61049	2.14979	NA	NA	NA	NA	NA	NA	NA	NA	NA	NA	2.9139	2.36736	NA	NA	NA	NA	2.75321	NA	NA	NA	2.49443	NA	3.28068	1.9029	NA	NA	2.57138	NA	NA	NA	NA	NA	NA	NA
P61026	NA	8.14103	6.98068	6.22108	4.60736	6.92569	NA	7.63117	6.89578	7.13293	4.48878	6.63518	6.99332	7.73147	6.59956	6.02116	4.36014	5.57071	NA	6.47176	5.7157	4.95601	5.03853	4.98703	NA	7.77555	6.67575	7.0252	4.92552	6.90395	3.58263	7.72781	6.91783	6.13611	4.22556	6.84112	NA	8.09863	6.82996	6.59672	5.74654	6.37961	NA	7.22432	6.42032	5.48821	5.41731	5.8226	NA
P61077;P62837	NA	NA	NA	NA	NA	NA	NA	NA	NA	NA	NA	NA	NA	NA	NA	NA	NA	NA	NA	NA	NA	NA	NA	NA	NA	NA	NA	NA	NA	NA	NA	NA	NA	NA	NA	NA	NA	NA	NA	NA	NA	NA	NA	NA	NA	NA	NA	NA	NA
P61086	NA	NA	1.28753	NA	3.69416	NA	NA	NA	NA	NA	NA	NA	NA	NA	NA	NA	3.1746	NA	NA	NA	NA	NA	NA	NA	NA	NA	NA	NA	NA	NA	NA	NA	NA	NA	NA	NA	NA	NA	1.92127	NA	NA	NA	NA	NA	NA	NA	NA	NA	NA
P61088	2.85044	3.95517	2.83682	3.61933	7.48592	3.20268	NA	3.45965	3.23752	2.91494	7.1636	NA	NA	2.89055	2.64086	NA	6.68573	2.88279	NA	2.74569	NA	2.94219	5.19699	2.63434	NA	3.55138	2.80202	2.95631	6.64471	NA	NA	4.12047	3.42489	3.28641	6.31789	3.39125	NA	4.92427	3.61007	3.42177	6.55249	3.46532	NA	3.16832	2.99995	NA	5.91576	NA	NA
P61106	NA	6.40345	4.99388	4.96246	6.26451	5.82547	NA	5.91958	4.85174	4.95781	5.32512	4.98835	4.07612	6.16108	5.12691	5.12204	5.44634	4.80898	NA	5.11625	3.89308	4.05865	2.71529	NA	NA	6.24577	5.16414	5.35934	5.3725	5.35259	NA	6.10609	5.02811	5.17321	3.87446	5.47587	NA	6.37862	4.9716	5.24519	5.24873	5.09203	NA	5.65715	4.37837	4.62544	3.68932	4.37583	NA
P61158	3.19099	7.40288	5.7915	6.23567	NA	5.63005	3.50982	6.1599	5.68906	5.62028	NA	4.78679	NA	6.41056	5.47655	5.36199	NA	4.527	NA	5.69967	4.85236	4.51864	NA	3.89917	NA	6.48084	5.52319	5.61445	3.77685	4.90239	NA	6.33609	5.374	5.4077	3.58858	5.05233	NA	7.39782	5.8763	5.82592	3.01138	5.43178	NA	5.68804	5.05936	4.82657	NA	4.29687	NA
P61160	3.36366	6.55518	5.63476	5.82125	NA	5.32763	NA	5.86661	5.54768	4.79341	NA	5.48596	NA	5.85465	5.13369	5.04541	NA	4.71595	NA	4.76801	4.2099	3.79713	NA	NA	3.67046	6.39639	5.47695	5.39885	NA	4.55525	NA	6.09217	4.79934	4.8135	NA	5.47817	NA	6.68862	5.76606	5.47594	NA	5.05656	NA	5.49018	4.15952	4.46009	NA	4.78081	NA
P61163	NA	4.6653	4.06834	3.54769	NA	2.96323	NA	4.68449	4.19044	4.43836	NA	NA	NA	4.12441	3.76533	4.30983	NA	3.07939	NA	NA	2.44915	3.47202	NA	NA	NA	4.34555	4.15513	4.66295	NA	NA	NA	4.51546	3.71049	4.28986	NA	2.9384	NA	4.75217	3.88069	4.41478	NA	NA	NA	4.13649	3.09972	3.83102	NA	2.53154	NA
P61201	NA	NA	1.68761	3.00072	NA	NA	NA	NA	2.43646	2.8504	NA	NA	NA	NA	2.27836	NA	NA	NA	NA	NA	NA	NA	NA	NA	NA	2.84611	2.16924	NA	NA	NA	NA	NA	NA	NA	NA	NA	NA	NA	2.01747	2.60659	NA	NA	NA	NA	NA	NA	NA	NA	NA
P61204;P84077	5.4361	7.38988	5.51646	5.58284	7.78988	6.91285	3.29554	6.58506	5.66474	5.73044	7.13288	6.23409	5.38497	6.44704	5.16313	5.14818	6.60601	5.83957	NA	5.78202	4.62016	4.7239	5.03025	5.44706	NA	6.77687	5.26056	5.8481	7.14038	6.23407	NA	6.90474	5.33031	5.38595	5.94458	6.35413	NA	7.64843	5.79749	5.75135	6.41096	6.27057	NA	5.9831	4.83383	4.60698	5.27759	5.60216	NA
P61221	NA	NA	NA	NA	NA	2.79893	NA	2.15987	NA	NA	NA	NA	NA	NA	NA	NA	NA	NA	NA	NA	NA	NA	NA	NA	NA	2.23015	NA	NA	NA	2.93131	NA	NA	NA	NA	NA	NA	NA	NA	NA	2.79546	NA	NA	NA	NA	NA	NA	NA	NA	NA
P61224	3.14042	10.8683	9.40078	10.1183	9.7684	10.4377	NA	10.1253	9.06253	9.58861	8.97641	9.94317	NA	9.83186	8.59788	8.81288	8.37581	8.80268	NA	8.47943	7.77349	8.28884	6.99185	7.73749	5.92674	10.3004	8.86089	9.50972	8.8946	10.0874	NA	10.0358	8.98117	9.29757	8.01471	9.34529	NA	11.1492	9.53131	9.82985	8.40397	9.52197	NA	9.25573	8.26061	8.55688	7.49566	8.67098	NA
P61225	NA	6.30065	5.09762	5.35688	NA	4.35493	NA	5.64926	4.92615	5.18005	NA	3.61434	NA	5.29693	4.3981	4.43708	NA	3.29393	NA	4.51557	4.12063	4.28003	NA	2.9181	NA	5.83199	4.79721	5.12065	NA	4.12513	NA	5.71622	4.26925	4.89481	NA	3.95345	NA	6.33209	5.0514	5.17721	2.95596	4.21192	NA	5.12324	3.95831	4.55666	NA	3.25671	NA
P61421	NA	3.34001	1.76267	NA	NA	NA	NA	NA	2.77569	NA	NA	NA	NA	2.1358	4.19007	NA	NA	NA	NA	NA	NA	NA	NA	NA	NA	NA	1.71983	NA	NA	NA	NA	2.26576	NA	NA	NA	NA	NA	3.67689	2.70092	NA	NA	NA	NA	NA	NA	NA	NA	NA	NA
P61586	NA	6.68101	4.93314	3.62549	6.81811	6.75994	NA	6.14798	4.74002	5.04561	5.32349	5.94235	NA	5.67145	4.24114	3.79502	4.79612	5.2023	NA	5.69857	3.48899	2.75149	3.69826	4.72488	NA	6.00496	4.4736	4.9168	5.30069	5.5548	NA	5.82651	4.12828	4.16684	4.27624	5.88765	NA	6.57316	4.64986	4.6332	4.86025	5.50373	NA	5.53831	3.81828	3.03968	4.02682	5.18901	NA
P61604	NA	6.59066	6.31915	6.2855	NA	5.73757	NA	6.26457	6.05407	5.66458	NA	5.08724	NA	6.4127	5.96111	5.53609	NA	4.8022	NA	5.17635	4.99295	4.35272	NA	3.82286	NA	6.39499	5.97154	5.69351	NA	5.52081	NA	6.22519	6.27011	5.59493	NA	5.36367	NA	6.26544	5.87696	5.3538	2.95685	5.29074	NA	6.07067	5.38825	5.23553	NA	4.21497	NA
P61626	6.30902	11.1108	4.13852	3.21085	7.53899	11.0805	6.17761	10.9659	3.89556	3.47229	7.41161	11.1234	5.49886	10.8534	4.31218	3.6444	7.34858	10.7965	4.7743	10.2616	5.18354	3.45863	6.29991	10.1789	5.41213	10.2954	5.36167	3.83123	7.26847	10.1717	5.02996	10.3633	3.53805	3.0825	6.56787	10.6621	5.81565	10.6865	3.39097	3.31643	7.24663	11.0496	4.92084	10.5083	3.96276	3.06049	6.29418	10.474	4.8107
P61758	NA	2.21615	1.21954	NA	NA	NA	NA	NA	NA	NA	NA	NA	NA	NA	NA	NA	NA	NA	NA	NA	NA	NA	NA	NA	NA	NA	NA	NA	NA	NA	NA	NA	NA	NA	NA	NA	NA	NA	NA	NA	NA	NA	NA	NA	NA	NA	NA	NA	NA
P61769	5.28	5.62515	4.29107	5.01554	8.30547	2.75892	5.32186	5.11579	4.43325	4.37789	7.66815	3.48201	4.70903	5.74881	4.59346	4.45126	7.93469	2.87597	4.25953	3.58089	4.00012	3.19645	7.17745	NA	5.01346	4.8445	3.95837	3.9098	7.35475	2.80024	4.65004	5.19557	3.83169	4.28113	8.53704	2.51837	5.10704	5.65927	3.96123	4.22929	7.84179	3.07504	4.6078	4.44051	3.383	3.62745	7.9487	NA	4.55898
P61803	NA	4.64846	3.7873	2.42877	NA	2.55647	NA	3.92481	3.59189	2.63918	NA	2.68267	NA	4.27231	3.72275	NA	NA	NA	NA	NA	2.60653	NA	NA	NA	NA	3.70814	3.54992	NA	NA	NA	NA	3.96861	NA	NA	NA	2.23538	NA	4.06952	3.30298	3.08171	NA	2.97138	NA	3.92287	NA	NA	NA	NA	NA
P61916	NA	NA	NA	NA	NA	NA	NA	NA	NA	NA	NA	NA	NA	NA	NA	NA	NA	NA	NA	NA	NA	NA	NA	NA	NA	NA	NA	NA	NA	NA	NA	NA	NA	NA	NA	NA	NA	NA	NA	NA	3.39445	NA	NA	NA	NA	NA	3.35757	NA	NA
P61923	NA	NA	2.07074	3.14726	NA	NA	NA	NA	2.49451	NA	NA	NA	NA	NA	2.0625	2.63139	NA	NA	NA	NA	NA	NA	NA	NA	NA	NA	2.47971	2.93724	NA	NA	NA	NA	NA	NA	NA	NA	NA	NA	2.21519	NA	NA	NA	NA	NA	NA	NA	NA	NA	NA
P61952	NA	5.03297	4.22283	5.15078	NA	NA	NA	4.6841	3.99216	4.11857	NA	NA	NA	4.33829	3.54248	4.24713	NA	NA	NA	3.83238	2.95671	3.73488	NA	NA	NA	5.18071	4.06415	4.58856	NA	NA	NA	4.88083	4.01734	4.48951	NA	NA	NA	5.56331	3.84303	4.63805	NA	NA	NA	4.19301	3.14304	3.90915	NA	NA	NA
P61956	NA	NA	NA	NA	4.96028	NA	NA	NA	NA	NA	4.77563	NA	NA	NA	NA	NA	4.10467	NA	NA	NA	NA	NA	3.32788	NA	NA	NA	NA	NA	4.44389	NA	NA	NA	NA	NA	4.14827	NA	NA	NA	NA	NA	4.36174	NA	NA	NA	NA	NA	4.0478	NA	NA
P61960	NA	NA	NA	NA	NA	NA	NA	3.02469	NA	NA	NA	NA	NA	NA	NA	NA	NA	NA	NA	NA	NA	NA	NA	NA	NA	NA	NA	NA	NA	NA	NA	NA	NA	NA	NA	NA	NA	NA	NA	NA	NA	NA	NA	NA	NA	NA	NA	NA	NA
P61966	NA	NA	NA	NA	NA	NA	NA	1.5126	NA	NA	NA	NA	NA	NA	NA	NA	NA	NA	NA	NA	NA	NA	NA	NA	NA	NA	NA	NA	NA	NA	NA	NA	NA	NA	NA	NA	NA	NA	NA	NA	NA	NA	NA	NA	NA	NA	NA	NA	NA
P61970	NA	NA	2.54316	NA	NA	NA	NA	NA	2.24995	NA	NA	NA	2.90753	NA	2.34552	NA	NA	NA	NA	NA	NA	2.37958	NA	NA	NA	NA	2.38411	NA	NA	NA	NA	3.3116	NA	NA	NA	NA	NA	3.85049	2.61486	NA	NA	NA	NA	NA	2.59158	NA	NA	NA	NA
P61978	NA	5.52081	2.52804	3.40295	4.24602	4.97845	NA	6.246	3.14594	3.68835	6.10574	5.58857	NA	5.02657	2.46333	3.01569	5.01225	4.12111	NA	4.24642	NA	NA	3.28267	4.01926	NA	5.31639	2.54352	3.7968	3.70222	4.74047	NA	4.72221	3.13972	3.07206	4.80007	4.32626	NA	5.27996	3.22579	3.21318	3.37869	4.37261	NA	5.70226	3.03526	2.87165	5.21403	5.1652	NA
P61981	3.64029	6.16229	5.56028	5.93994	NA	4.62038	3.40196	5.63187	5.45234	5.67307	3.31387	3.56438	NA	5.24531	5.06767	5.08804	NA	3.85487	NA	4.83403	4.73544	4.48288	NA	2.75526	NA	5.83224	5.51812	6.03784	NA	3.8807	NA	5.75535	5.29296	5.4026	NA	4.18543	NA	6.44301	5.67036	5.43883	3.35077	4.82798	NA	5.00631	4.81043	4.57385	NA	3.3462	NA
P62081	NA	NA	NA	NA	NA	NA	NA	3.30941	NA	NA	NA	NA	NA	NA	NA	NA	NA	NA	NA	NA	NA	NA	NA	NA	NA	NA	NA	NA	NA	NA	NA	2.2503	NA	NA	NA	NA	NA	2.2248	NA	NA	NA	NA	NA	3.26899	NA	NA	NA	2.96382	NA
P62136	NA	5.497	4.46556	5.43598	4.90604	5.09162	NA	5.84073	4.42263	4.76518	4.80028	4.81798	NA	5.06254	4.22143	4.56174	4.1342	4.55701	NA	4.38935	3.67159	3.61367	NA	3.39687	NA	5.60734	4.37617	4.75206	4.29035	4.6813	NA	5.38968	4.57369	4.55763	3.49929	4.79873	NA	5.78452	4.3392	4.78405	3.87103	4.72105	NA	4.87295	3.04202	3.6911	3.67427	3.92381	NA
P62140	NA	NA	1.81934	3.17142	NA	NA	NA	NA	2.06803	3.20542	NA	NA	NA	2.67327	1.4079	2.81412	NA	2.37366	NA	NA	NA	NA	NA	NA	NA	3.66372	2.52661	3.0866	NA	NA	NA	3.2587	2.59066	2.73608	2.94383	NA	NA	2.47238	2.52349	3.12013	NA	2.85687	NA	2.70611	NA	NA	NA	NA	NA
P62191	NA	7.41164	NA	3.07712	NA	NA	NA	2.38754	2.09836	4.38883	NA	7.44857	NA	2.2642	1.9952	NA	NA	NA	NA	6.16357	NA	NA	NA	NA	NA	2.78498	1.93473	NA	NA	NA	NA	2.7126	NA	NA	NA	NA	NA	2.40763	1.92471	7.88679	NA	NA	NA	6.02466	NA	NA	NA	NA	NA
P62195	NA	NA	1.54073	NA	NA	NA	NA	NA	1.88258	NA	NA	NA	NA	1.94378	NA	2.42965	NA	NA	NA	NA	NA	NA	NA	NA	NA	NA	1.771	NA	NA	NA	NA	NA	NA	2.37592	NA	NA	NA	2.43644	1.55616	2.57633	NA	NA	NA	NA	NA	NA	NA	NA	NA
P62256	NA	NA	3.51748	3.078	NA	NA	NA	NA	3.81656	2.80156	NA	NA	NA	NA	2.83186	2.58433	NA	NA	NA	NA	NA	NA	NA	NA	NA	NA	2.94987	2.61972	NA	NA	NA	NA	3.14887	2.44071	NA	NA	NA	NA	3.60121	3.09195	NA	NA	NA	NA	3.12206	NA	NA	NA	NA
P62258	4.81295	7.44502	6.40561	7.96453	3.51695	5.89531	4.64702	6.94796	6.1034	7.28449	NA	5.21443	NA	6.67625	5.74433	6.5959	NA	4.94185	NA	5.76184	4.94619	6.08894	NA	3.29015	3.53862	7.0811	5.94769	7.38296	NA	5.20292	NA	6.8733	5.78545	7.14732	2.87224	5.6794	4.11113	7.66986	6.29024	6.9222	3.75538	5.83942	NA	6.30665	5.46628	6.09889	NA	4.11406	NA
P62263	NA	NA	NA	NA	NA	NA	NA	3.31024	NA	NA	NA	NA	NA	NA	NA	NA	NA	NA	NA	NA	NA	NA	NA	NA	NA	NA	NA	NA	NA	NA	NA	NA	NA	NA	NA	NA	NA	NA	NA	NA	NA	NA	NA	NA	NA	NA	NA	2.88733	NA
P62310	NA	2.56903	NA	NA	NA	NA	NA	4.01344	NA	NA	NA	NA	NA	2.34339	NA	NA	NA	NA	NA	3.02991	NA	NA	NA	NA	NA	2.95186	NA	NA	NA	NA	NA	2.76883	NA	NA	NA	NA	NA	3.02419	NA	NA	NA	NA	NA	3.03709	NA	NA	NA	2.33613	NA
P62330	NA	4.549	2.67548	3.82751	3.79707	5.44636	NA	4.51452	2.90788	2.81606	NA	4.98854	NA	3.45784	2.3993	2.79843	NA	4.30405	NA	3.75062	2.38265	2.50115	NA	3.18257	NA	4.41539	2.73888	2.5674	NA	3.73293	NA	4.03021	NA	2.5093	NA	3.54544	NA	4.32324	2.63735	3.0288	NA	3.71161	NA	3.83781	2.45515	2.47323	NA	3.48415	NA
P62333	NA	6.77267	1.53191	2.16919	NA	NA	NA	2.32256	1.97861	NA	NA	NA	NA	2.26302	NA	NA	NA	NA	NA	NA	NA	NA	NA	NA	NA	2.51752	NA	NA	NA	NA	NA	2.30857	NA	2.07753	NA	NA	NA	2.38481	2.19774	NA	NA	NA	NA	NA	NA	NA	NA	NA	NA
P62341	NA	NA	NA	NA	NA	NA	NA	2.52962	NA	NA	NA	NA	NA	NA	3.42248	NA	NA	NA	NA	NA	NA	NA	NA	NA	NA	NA	NA	NA	NA	NA	NA	NA	NA	NA	NA	NA	NA	4.34333	NA	NA	NA	NA	NA	NA	NA	NA	NA	NA	NA
P62491	NA	NA	NA	NA	6.16081	NA	NA	NA	NA	NA	5.52842	NA	NA	NA	NA	NA	5.84309	NA	NA	NA	NA	NA	4.01142	NA	NA	NA	NA	NA	5.4191	NA	NA	3.36359	NA	NA	5.08277	NA	NA	NA	NA	NA	6.09911	NA	NA	NA	NA	NA	4.66119	NA	NA
P62491;Q15907	4.36626	NA	NA	NA	NA	NA	3.75809	NA	NA	NA	NA	NA	NA	NA	NA	NA	NA	NA	NA	NA	NA	NA	NA	NA	3.95412	NA	NA	NA	NA	NA	NA	NA	NA	NA	NA	NA	NA	NA	NA	NA	NA	NA	NA	NA	NA	NA	NA	NA	NA
P62495	NA	5.19443	2.2493	5.24374	4.60573	5.51154	NA	5.30581	2.65209	4.73229	4.61265	5.5259	NA	4.74504	2.17604	4.05154	3.50727	4.6922	NA	4.51156	2.33523	3.22525	NA	3.97111	NA	4.28097	2.56248	4.7661	4.68727	4.78423	NA	4.80477	2.75522	4.30815	4.11441	4.90542	NA	3.77255	2.443	4.22245	4.05616	4.75347	NA	4.87825	2.19086	3.51167	4.40156	4.56659	NA
P62736;P63267	NA	NA	9.60324	NA	NA	NA	NA	NA	9.29959	NA	NA	NA	NA	NA	9.15829	NA	NA	NA	NA	NA	8.06964	NA	NA	NA	NA	NA	9.21918	NA	NA	NA	NA	NA	9.09279	NA	NA	NA	NA	NA	9.30943	NA	NA	NA	NA	NA	8.46987	NA	NA	NA	NA
P62745	NA	4.32777	2.15554	NA	NA	NA	NA	4.51415	1.73602	NA	NA	NA	NA	4.40049	2.65026	NA	NA	NA	NA	3.68803	2.77961	NA	NA	NA	NA	4.50278	2.49222	NA	NA	NA	NA	2.91125	3.12514	NA	NA	NA	NA	4.93601	2.0679	NA	NA	NA	NA	4.42399	2.25627	NA	NA	NA	NA
P62805	NA	3.34111	2.95089	2.14244	4.3246	3.7204	NA	5.60222	5.34734	5.07045	NA	5.58226	NA	NA	3.25626	2.81542	NA	3.15086	NA	3.31096	3.35977	NA	NA	3.85508	NA	NA	2.65612	NA	NA	3.47935	NA	2.90784	NA	NA	NA	NA	NA	3.36485	4.62058	4.05299	NA	3.71431	NA	4.65661	3.73412	3.1869	NA	4.45083	NA
P62820	6.54167	6.07339	4.76397	5.47711	NA	5.21127	6.65177	5.71169	4.93409	4.99024	3.77518	4.61991	6.96269	5.64907	4.58168	4.53557	NA	4.3488	NA	4.45421	4.18445	3.11091	2.94647	2.3114	6.77601	5.73064	4.79937	5.15628	NA	5.12048	7.13881	5.91275	5.12192	5.16676	NA	5.13642	7.32212	6.40514	5.01402	4.98967	2.68408	4.95444	6.5691	5.26073	4.74506	4.53024	NA	NA	6.5137
P62826	NA	6.97357	4.61617	5.78862	6.2712	7.90813	NA	7.76743	5.17171	5.89179	7.00969	8.37202	NA	6.39179	4.34771	4.97817	5.9214	7.13745	NA	5.95192	4.16841	4.54487	4.60955	6.51612	NA	6.51876	4.37307	5.475	5.87976	7.20711	NA	6.2303	4.27503	5.2595	5.5646	7.44043	NA	6.23129	4.77152	5.12915	5.62739	7.08298	NA	6.24621	3.97978	4.76066	5.09256	6.95155	NA
P62834	NA	5.09979	2.50504	2.55733	NA	4.33141	NA	4.73372	3.34885	NA	NA	4.02365	NA	4.17653	2.71628	NA	NA	3.51082	NA	3.98302	NA	NA	NA	NA	NA	4.47138	2.75027	2.17347	NA	NA	NA	4.62948	NA	NA	NA	3.37586	NA	4.85676	2.513	NA	NA	3.95075	NA	3.79579	NA	NA	NA	NA	NA
P62851	NA	1.50528	NA	NA	NA	NA	NA	3.81679	NA	NA	NA	NA	NA	NA	NA	NA	NA	NA	NA	NA	NA	NA	NA	NA	NA	NA	NA	NA	NA	NA	NA	NA	NA	NA	NA	NA	NA	NA	NA	NA	NA	NA	NA	3.26403	NA	NA	NA	NA	NA
P62857	NA	NA	NA	NA	NA	3.27112	NA	2.90856	NA	NA	NA	3.66645	NA	NA	NA	NA	NA	3.25661	NA	NA	NA	NA	NA	NA	NA	NA	NA	NA	NA	NA	NA	2.80824	NA	NA	NA	2.61859	NA	NA	NA	NA	NA	3.01125	NA	2.90222	NA	NA	NA	3.95769	NA
P62873	NA	8.03943	6.90016	6.52243	NA	7.1892	NA	7.43056	6.68457	6.3548	3.24688	6.42411	NA	7.23736	6.25965	5.80533	NA	5.82694	NA	6.26094	5.64257	4.99607	NA	4.94206	NA	7.59171	6.63116	6.36273	NA	6.7974	NA	7.6498	6.49825	5.89422	3.96594	6.77009	NA	8.22347	6.4348	6.29155	5.22196	6.64733	NA	6.84846	5.99398	5.42258	3.13598	5.77589	NA
P62879	NA	4.31442	3.27136	3.60944	NA	2.25226	NA	4.24305	3.55077	3.16639	NA	NA	NA	3.73876	2.82683	3.12015	NA	NA	NA	2.99448	NA	NA	NA	NA	NA	3.15285	2.91	2.31742	NA	3.03918	NA	4.14057	NA	2.92232	NA	2.93415	NA	4.51488	3.38791	3.79716	NA	2.82471	NA	3.51465	2.49631	2.44427	NA	NA	NA
P62937	6.25705	8.45919	7.2733	8.46107	7.68889	8.23297	6.01438	7.92327	6.99568	7.3565	6.99273	7.86432	5.04777	7.53262	6.35811	6.96541	6.82863	6.98068	3.6767	6.83648	5.87965	6.52758	5.17661	6.37141	5.69144	8.2065	6.78522	7.4036	6.75263	7.65341	4.71932	7.95471	7.12036	7.41673	6.70082	7.74672	5.13865	8.85608	7.54238	7.65396	7.31301	8.03495	4.44987	7.25832	6.53135	6.62331	5.97295	7.08322	4.58182
P62942	2.7948	NA	NA	2.30662	4.58467	2.2403	2.97625	NA	1.64884	NA	4.2567	NA	NA	NA	NA	NA	4.19668	NA	NA	NA	NA	NA	3.23856	NA	NA	2.35383	NA	NA	4.38118	NA	NA	2.62686	NA	NA	3.88613	5.36035	NA	2.95583	1.34895	2.64643	NA	NA	NA	NA	NA	NA	3.62507	NA	NA
P62993	NA	4.88057	4.12651	4.16825	4.48697	3.21661	NA	3.98179	3.69352	3.46239	4.04359	3.26543	NA	3.53232	3.49808	3.26496	3.02754	2.68447	NA	3.19662	3.09533	3.07781	NA	NA	NA	4.37866	3.66641	3.59372	3.65262	NA	NA	4.53532	3.8548	3.41309	3.43467	2.58922	NA	4.91028	3.96819	3.97806	2.92162	3.67648	NA	3.03521	3.08856	NA	NA	NA	NA
P63000	NA	8.50957	7.1769	7.28748	6.69209	8.42049	NA	8.30262	7.10581	7.36686	6.31619	8.65559	NA	7.79155	6.50858	6.44631	5.99382	7.22094	NA	7.0177	6.00873	6.06513	4.3613	6.48031	NA	8.08374	6.60269	7.03005	5.90574	8.03543	NA	7.96001	6.97558	6.96202	5.3236	7.85581	NA	8.78239	7.09085	7.34821	6.2086	7.49231	NA	7.44871	6.08701	6.34545	4.98444	7.14212	NA
P63010	NA	4.15108	3.05777	3.8299	NA	3.52905	NA	3.96522	3.08287	3.28165	NA	3.18504	NA	2.66598	2.74137	2.44478	NA	3.20713	NA	NA	NA	NA	NA	NA	NA	3.06081	3.42095	3.08487	NA	3.80531	NA	3.109	NA	2.98401	NA	3.40095	NA	4.18799	1.94675	NA	NA	3.80389	NA	3.56428	2.4994	NA	NA	NA	NA
P63092;Q5JWF2	NA	3.63789	NA	NA	NA	NA	NA	NA	2.5631	NA	NA	NA	NA	NA	2.62304	NA	NA	NA	NA	NA	NA	NA	NA	NA	NA	3.8184	3.14575	NA	NA	NA	NA	NA	NA	NA	NA	NA	NA	4.92386	NA	NA	NA	NA	NA	NA	NA	NA	NA	NA	NA
P63096	NA	NA	1.10528	NA	NA	NA	NA	NA	NA	NA	NA	NA	NA	NA	NA	NA	NA	NA	NA	NA	NA	NA	NA	NA	NA	NA	NA	NA	NA	NA	NA	NA	NA	NA	NA	NA	NA	NA	NA	NA	NA	NA	NA	NA	NA	NA	NA	NA	NA
P63098	NA	2.3101	2.17425	3.65381	NA	NA	NA	2.02079	2.54727	2.86607	NA	NA	NA	2.53097	NA	NA	NA	NA	NA	NA	NA	2.4477	NA	NA	NA	2.50385	2.09157	2.59238	NA	NA	NA	2.39808	NA	NA	NA	NA	NA	3.37899	2.50436	3.27679	NA	NA	NA	2.58766	NA	2.40091	NA	NA	NA
P63104	7.22396	10.0748	8.99164	9.98272	5.00023	8.56485	6.79601	9.2832	8.49525	9.3098	5.04177	7.67393	5.72359	9.01049	7.98121	8.42299	4.131	6.96479	3.28484	7.98384	7.0845	7.76431	4.13414	5.97127	6.56757	9.44352	8.30193	9.34993	5.208	8.06053	5.38149	9.2934	8.23447	8.93547	5.20314	7.92289	6.01709	10.2823	8.96343	9.10866	6.76031	8.55615	4.85919	8.56702	7.53717	8.06726	3.99236	6.77407	4.90378
P63167	NA	2.09836	2.22276	NA	NA	NA	NA	4.72335	2.20289	NA	NA	NA	NA	NA	1.72779	NA	NA	NA	NA	NA	NA	NA	NA	NA	NA	2.54199	2.48687	NA	NA	NA	NA	4.55732	NA	NA	NA	NA	NA	4.59227	2.3786	NA	NA	NA	NA	NA	NA	NA	NA	NA	NA
P63167;Q96FJ2	NA	NA	NA	NA	NA	NA	NA	NA	NA	NA	NA	NA	NA	NA	NA	NA	NA	NA	NA	NA	NA	NA	NA	NA	NA	NA	NA	2.63495	NA	NA	NA	NA	NA	NA	NA	NA	NA	NA	NA	NA	NA	NA	NA	NA	NA	NA	NA	NA	NA
P63208	NA	NA	NA	4.08607	NA	NA	NA	NA	NA	3.64825	NA	NA	NA	NA	NA	3.45167	NA	NA	NA	NA	NA	3.05574	NA	NA	NA	NA	NA	NA	NA	NA	NA	1.99329	NA	NA	NA	NA	NA	NA	NA	NA	NA	NA	NA	NA	NA	NA	NA	NA	NA
P63218	NA	6.91392	6.27067	6.42827	NA	6.34587	NA	6.5023	5.80765	5.76241	NA	5.4751	NA	6.293	5.50753	5.59856	NA	5.48731	NA	4.82855	4.49974	4.62688	NA	4.24219	NA	6.70609	5.7018	5.68528	NA	5.89323	NA	6.51762	5.76173	5.91094	NA	6.23536	NA	6.83957	5.77472	5.64635	NA	5.93454	NA	5.76156	4.9182	4.71778	NA	4.69153	NA
P63241	3.62711	5.76677	4.18894	7.49499	7.94328	3.92331	3.75682	5.6381	3.86574	7.26847	7.96629	3.79122	NA	4.7888	3.66947	6.13728	7.14395	3.10569	NA	4.70069	3.57736	5.29955	5.6353	NA	3.71775	5.73176	4.01823	6.97428	7.05092	3.96469	NA	5.53756	4.51789	6.27731	6.73684	3.57623	NA	5.74299	4.2757	6.08082	7.06386	3.80868	NA	4.70589	3.61081	5.74282	6.44313	2.86661	NA
P63279	NA	2.16417	NA	NA	NA	4.08888	NA	2.7108	NA	NA	NA	5.39752	NA	NA	NA	NA	NA	2.99651	NA	NA	NA	NA	NA	NA	NA	NA	NA	NA	NA	NA	NA	NA	NA	NA	NA	3.00938	NA	NA	NA	NA	NA	NA	NA	2.67777	NA	NA	NA	3.86661	NA
P63316	NA	NA	NA	NA	NA	NA	NA	NA	NA	2.77821	NA	NA	NA	NA	NA	NA	NA	NA	NA	NA	1.97506	2.73598	NA	NA	NA	NA	NA	2.1758	NA	NA	NA	NA	NA	NA	NA	NA	NA	NA	NA	NA	NA	NA	NA	NA	NA	2.38499	NA	NA	NA
P67775	NA	4.9275	3.1201	5.42159	NA	NA	NA	2.84951	3.1343	3.73118	NA	NA	NA	5.13706	1.89349	4.19599	NA	NA	NA	NA	NA	NA	NA	NA	NA	NA	3.07437	NA	NA	NA	NA	3.03295	NA	4.50318	NA	NA	NA	4.15233	3.08347	6.05497	NA	3.18297	NA	2.82821	NA	NA	NA	NA	NA
P67812	NA	3.99385	3.2037	NA	NA	3.33976	NA	3.06069	3.31309	NA	NA	NA	NA	3.489	3.33035	NA	NA	NA	NA	3.24458	2.82317	NA	NA	NA	NA	3.40562	3.07056	NA	NA	NA	NA	3.72168	3.14946	NA	NA	3.7579	NA	3.81498	2.82581	2.46201	NA	NA	NA	3.435	NA	NA	NA	NA	NA
P67870	NA	NA	2.6732	NA	NA	NA	NA	NA	3.35955	NA	NA	NA	NA	NA	2.48757	NA	NA	NA	NA	NA	NA	NA	NA	NA	NA	NA	2.78923	NA	NA	NA	NA	NA	NA	NA	NA	NA	NA	NA	2.34131	NA	NA	NA	NA	NA	NA	NA	NA	NA	NA
P67936	7.22908	10.6137	9.4435	11.0803	7.14373	8.60863	6.5837	9.56126	9.43367	11.6608	5.18521	7.91669	5.3789	9.74021	8.62791	10.0091	4.80778	7.12024	3.47143	8.4288	7.77613	8.62063	3.91085	6.81323	6.20933	9.73319	9.29184	11.1034	6.47481	8.36191	4.74131	9.92762	8.92516	9.88979	5.83941	8.6435	5.35983	10.598	9.371	10.7236	8.22525	8.22182	4.65955	9.14543	8.22845	9.36295	4.53576	7.37032	5.21392
P68032	8.2419	11.6102	NA	11.3587	9.81772	11.6482	6.94318	10.9256	NA	10.567	8.8068	11.0632	6.712	11.0423	NA	10.2636	8.63123	10.3669	5.21147	9.66832	NA	8.78173	7.1839	9.13385	6.64646	11.2361	NA	10.7604	9.59861	11.3175	6.32946	10.779	NA	9.92859	8.77235	11.0253	6.95061	11.3622	NA	10.3318	10.508	11.2917	5.99217	10.1952	NA	9.21861	7.81117	9.74697	6.35818
P68036	NA	4.3188	3.06636	NA	5.48668	5.28773	NA	4.90892	3.14813	4.7106	5.26738	5.31514	NA	4.00044	2.11488	4.9355	3.58647	4.60519	NA	4.00918	NA	4.32551	6.2972	4.12677	NA	4.2146	2.08587	4.67862	7.16974	4.58777	NA	3.90976	NA	4.02567	6.64174	5.02831	NA	3.6619	2.16199	4.81855	4.36305	4.6341	NA	3.9432	NA	NA	3.37183	3.77066	NA
P68104;Q5VTE0	NA	6.57244	4.32887	4.3875	5.17961	6.37137	NA	7.40534	4.6994	5.02227	5.98403	7.01471	NA	6.70184	4.48063	4.93857	4.4519	5.88337	NA	4.90605	3.60313	2.8962	3.34164	4.34107	NA	6.54938	4.30062	3.94576	4.98887	6.07781	NA	6.15855	4.65817	4.70542	4.46374	5.90123	NA	6.34457	4.55625	4.73984	2.99304	5.55419	NA	6.17125	3.95959	3.16996	4.45816	5.65249	NA
P68363	NA	NA	NA	NA	8.45261	NA	NA	NA	NA	NA	7.6869	NA	NA	NA	NA	NA	7.29248	NA	NA	NA	NA	NA	5.51066	NA	NA	NA	NA	NA	7.76083	NA	NA	NA	NA	NA	7.31618	NA	NA	NA	NA	NA	8.28617	NA	NA	NA	NA	NA	6.57272	NA	NA
P68366	5.36707	9.79512	9.2379	10.339	8.39015	8.24591	4.89703	9.4528	8.84264	10.1905	7.87013	7.80123	3.42447	9.38942	8.64287	9.28324	7.26936	7.26908	NA	8.06393	7.55101	8.12915	5.57012	6.41021	4.09164	9.8144	8.96897	10.277	7.76921	8.27888	3.21431	9.43025	8.42776	9.46566	7.19108	8.06198	3.58475	9.73071	8.78353	9.69787	7.89053	7.82707	3.36112	8.92282	7.9895	9.01045	6.77877	7.13999	3.47139
P68371	4.09892	9.04497	8.02269	9.00583	7.80404	7.96775	3.65	8.70511	7.53987	8.41245	6.77632	7.17483	NA	8.99494	7.57621	8.11128	6.5267	7.12067	NA	7.27947	6.37546	6.82185	4.79326	5.45794	3.72156	9.02788	7.74768	8.5895	6.75304	7.79858	NA	8.86079	7.42545	7.91567	6.23378	7.49053	NA	9.29596	7.87618	8.63957	7.05343	7.88931	NA	8.058	6.65205	7.53879	5.61394	6.3307	NA
P68400;Q8NEV1	NA	2.47306	2.28498	NA	NA	NA	NA	NA	3.19775	2.68063	NA	NA	NA	NA	2.55576	NA	NA	NA	NA	NA	2.63595	NA	NA	NA	NA	2.53458	2.54278	NA	NA	NA	NA	NA	NA	NA	NA	NA	NA	2.3617	2.36124	NA	NA	NA	NA	NA	2.96258	NA	NA	NA	NA
P68402	NA	2.85247	2.64068	2.43172	3.34358	NA	NA	2.7481	2.54178	NA	4.27972	NA	NA	2.69134	2.22455	NA	NA	NA	NA	NA	2.54467	NA	NA	NA	NA	3.18445	2.3972	2.35921	NA	NA	NA	2.95812	NA	NA	3.90235	NA	NA	4.32463	2.83767	NA	3.73418	NA	NA	NA	NA	NA	4.0314	NA	NA
P68431;P84243;Q16695;Q6NXT2;Q71DI3	NA	3.75288	3.47288	2.93662	NA	2.836	NA	6.60348	6.38401	5.99335	NA	5.51128	NA	3.29332	4.26076	NA	NA	2.46468	NA	3.90656	4.59378	3.53358	NA	NA	NA	3.86447	4.314	NA	NA	NA	NA	NA	NA	2.77871	NA	NA	NA	4.58223	5.61318	5.13866	NA	NA	NA	5.15809	4.85584	4.24729	NA	4.37317	NA
P68871	8.05048	8.62297	7.14606	7.31475	6.19307	7.22817	10.8408	8.46867	7.91052	8.00762	5.8831	6.3282	7.31774	8.10384	6.83529	6.97394	5.47684	6.55746	5.27799	8.01957	6.64972	6.09735	5.17026	5.08156	5.18408	8.34196	6.6721	6.02159	5.27074	6.49488	7.87602	8.2587	6.93382	6.49321	5.13746	6.57683	6.40254	8.21782	6.70769	5.89932	5.49992	6.38949	6.86851	8.11178	6.72452	6.31114	5.51545	6.04584	5.10945
P69905	7.13972	7.72243	6.38857	6.57631	3.72285	6.19003	9.84473	7.72005	7.47174	7.25106	3.98661	5.72873	6.63334	7.33053	6.14268	6.1671	3.36608	5.48469	4.697	7.35794	6.18661	5.35856	3.22852	4.56505	4.1303	7.52969	6.22024	5.30533	3.51109	5.59537	7.09972	7.58261	6.12721	6.06089	3.29308	5.81081	5.61135	7.59202	6.09657	4.82095	3.02148	5.20854	5.99391	7.43652	6.20228	5.54414	3.33058	4.94695	4.5369
P78324	NA	4.84536	NA	NA	NA	NA	NA	6.65308	4.05828	5.0289	NA	4.98876	NA	6.88441	4.73323	4.52965	NA	5.78744	NA	4.98801	4.93541	NA	NA	NA	NA	5.36449	4.34719	4.25892	NA	NA	NA	NA	4.78236	3.29649	NA	NA	NA	3.77958	6.87379	NA	NA	4.28579	NA	4.74749	NA	NA	NA	NA	NA
P78324;Q5TFQ8;Q9P1W8	NA	NA	NA	NA	9.91801	NA	NA	NA	NA	NA	10.8961	NA	NA	NA	NA	NA	9.87958	NA	NA	NA	NA	NA	8.67386	NA	NA	NA	NA	NA	9.94633	NA	NA	NA	NA	NA	8.87878	NA	NA	NA	NA	NA	10.8064	NA	NA	NA	NA	NA	8.10548	NA	NA
P78344	NA	4.61564	3.34754	4.28945	3.02753	5.95515	NA	5.00613	3.7283	4.16813	NA	3.5113	NA	4.13496	3.14727	3.47727	NA	5.64324	NA	NA	2.766	NA	NA	5.13483	NA	4.75187	2.90484	3.32883	NA	5.52148	NA	4.43555	3.65394	3.07342	NA	3.04677	NA	4.3785	3.19644	4.00502	NA	5.53896	NA	3.86262	3.03898	NA	NA	5.38095	NA
P78371	NA	4.48208	3.9521	5.06821	4.63703	3.87172	NA	4.71775	4.35162	4.03111	3.71583	3.20049	NA	4.0478	3.79885	4.26146	3.26992	3.2	NA	3.69991	3.37454	3.50637	NA	NA	NA	5.27155	4.09287	4.381	3.68749	3.69254	NA	4.83123	3.88938	4.2254	NA	3.67565	NA	5.13799	4.46314	4.45776	NA	3.85039	NA	3.86395	3.90124	3.26452	3.33584	3.87741	NA
P78417	5.88345	6.94362	5.38521	6.81504	4.19291	6.01693	5.13222	6.40271	5.07693	5.76829	3.90141	4.85015	4.12521	5.94902	4.55383	3.82054	3.80734	4.92188	3.6974	5.54433	4.34478	4.54083	NA	4.41231	5.12587	6.76274	4.93069	5.76915	4.19178	5.58531	4.3755	6.46812	5.03049	4.84928	NA	5.98655	4.59565	7.45479	5.58171	6.61318	4.78797	6.05455	3.90252	5.59414	4.61616	5.09148	3.32241	3.8603	4.24193
P78509	3.27693	NA	2.63228	3.94959	NA	NA	4.88952	2.29861	2.0961	3.18157	NA	NA	NA	2.74461	3.42353	4.66728	NA	NA	3.27516	NA	NA	4.47657	NA	NA	3.69308	NA	2.83787	4.54025	NA	NA	NA	2.0808	NA	4.51757	NA	NA	NA	3.19664	3.24033	5.67879	NA	3.31964	3.07743	NA	NA	3.29264	NA	2.99366	NA
P78539	NA	2.44893	1.87822	NA	NA	2.70029	NA	2.63914	2.44008	NA	NA	NA	NA	NA	1.99961	NA	NA	NA	NA	2.78309	2.25486	NA	NA	2.70371	NA	NA	2.16934	NA	NA	NA	NA	2.53551	NA	NA	NA	NA	NA	2.92186	3.13707	NA	NA	3.15749	NA	NA	NA	NA	NA	2.55724	NA
P78559	NA	NA	NA	NA	NA	NA	NA	3.77883	1.89676	3.04098	NA	NA	NA	4.02481	1.40147	NA	NA	NA	NA	NA	NA	NA	NA	NA	NA	NA	1.97188	NA	NA	NA	NA	NA	NA	NA	NA	NA	NA	4.43269	NA	NA	NA	NA	NA	3.40691	NA	4.07731	NA	NA	NA
P80108	9.60426	3.6224	2.96902	5.19104	6.22189	4.6048	8.71619	2.79068	2.60391	5.42617	5.12765	3.4452	8.23278	2.89382	2.89158	4.67164	5.29443	4.09911	7.53671	2.82369	2.22701	5.02174	4.99259	3.8839	8.8323	2.53233	2.00686	4.83503	5.17981	3.00575	8.66018	3.34901	3.10554	5.16328	5.55535	4.34535	8.48355	3.33917	3.27736	5.04432	5.07363	3.95603	7.79209	3.23905	2.62545	5.09384	5.38602	3.9802	7.80753
P80188	NA	NA	NA	NA	4.94259	2.88245	NA	NA	NA	NA	5.21239	2.97273	3.29376	2.93186	NA	NA	4.8336	2.83935	NA	NA	NA	NA	4.28797	2.95292	NA	NA	NA	NA	4.50028	NA	NA	NA	NA	NA	4.49766	NA	NA	2.13274	NA	NA	4.76293	2.91477	NA	NA	NA	NA	4.62086	NA	NA
P80303	NA	NA	2.28265	3.14061	NA	NA	NA	2.36441	2.65529	4.29486	NA	NA	NA	2.61063	1.75989	3.15575	NA	NA	NA	NA	2.38155	2.58297	NA	NA	NA	NA	2.20828	3.01294	NA	NA	NA	NA	NA	3.30458	NA	NA	NA	2.70965	2.47081	4.05164	NA	NA	NA	NA	NA	2.66737	5.3814	NA	NA
P80404	NA	NA	NA	NA	NA	NA	NA	NA	NA	NA	NA	NA	NA	NA	NA	NA	NA	NA	NA	NA	NA	NA	NA	NA	NA	NA	NA	NA	NA	NA	NA	NA	NA	NA	NA	NA	NA	NA	NA	NA	NA	NA	NA	NA	NA	NA	NA	NA	NA
P80511	NA	NA	NA	NA	NA	NA	NA	NA	NA	NA	3.8751	NA	NA	NA	NA	NA	NA	NA	NA	NA	NA	NA	2.90547	NA	NA	NA	NA	NA	3.19329	NA	NA	NA	NA	NA	NA	NA	NA	NA	NA	NA	NA	NA	NA	NA	NA	NA	NA	NA	NA
P80748	NA	NA	6.25977	NA	6.19758	NA	NA	NA	7.44876	NA	6.16025	NA	NA	1.92604	NA	NA	3.42708	NA	NA	2.71194	3.93174	NA	5.76243	NA	NA	NA	4.69686	NA	6.8946	NA	NA	NA	4.71375	4.16498	6.82997	NA	NA	NA	5.63216	5.53238	8.05345	NA	NA	NA	NA	NA	4.06992	NA	NA
P81605	4.42069	5.44968	3.03268	2.2434	7.47595	2.02434	4.1533	5.87527	2.17696	3.04172	7.50244	NA	4.18498	6.29755	NA	2.67015	6.42693	2.88145	4.05379	6.24434	2.27331	2.56431	6.2965	NA	3.87771	5.84481	NA	2.68297	6.66222	NA	4.11722	5.81594	NA	2.6282	6.95438	2.19878	4.71098	4.7274	3.38012	2.76587	6.75941	NA	3.85207	6.0865	NA	2.72559	6.67945	NA	3.75326
P82909	NA	NA	2.15669	NA	NA	NA	NA	2.5266	NA	NA	NA	NA	NA	2.40955	NA	NA	NA	NA	NA	NA	NA	NA	NA	NA	NA	NA	1.66257	NA	NA	NA	NA	NA	NA	NA	NA	NA	NA	NA	1.82621	NA	NA	NA	NA	NA	NA	NA	NA	NA	NA
P83731	NA	NA	NA	NA	NA	NA	NA	NA	NA	NA	NA	NA	NA	NA	NA	NA	NA	NA	NA	NA	NA	NA	NA	NA	NA	NA	NA	NA	NA	NA	NA	NA	NA	NA	NA	NA	NA	NA	NA	NA	NA	NA	NA	NA	NA	NA	NA	NA	NA
P84085	NA	2.10172	1.78882	NA	3.14531	2.65315	NA	NA	1.40324	NA	4.01997	2.57438	NA	NA	1.60489	NA	NA	NA	NA	NA	NA	NA	NA	NA	NA	NA	NA	NA	3.39211	3.2441	NA	NA	NA	NA	3.19543	NA	NA	NA	NA	NA	2.88319	NA	NA	NA	NA	NA	NA	NA	NA
P84095	NA	4.7446	3.14925	4.13993	3.34598	4.99143	NA	4.67159	3.30108	2.93741	NA	5.15987	NA	3.90297	2.71215	NA	NA	3.96705	NA	2.98	NA	NA	NA	3.38567	NA	4.44518	3.30074	3.44649	NA	4.61635	NA	4.38045	3.08668	3.70262	NA	4.50975	NA	4.56443	3.46915	3.87105	NA	4.34831	NA	2.90822	NA	2.59903	NA	3.61924	NA
P84103	NA	NA	NA	NA	NA	NA	NA	NA	NA	NA	NA	NA	NA	NA	NA	NA	NA	NA	NA	NA	NA	NA	NA	NA	NA	NA	NA	NA	NA	NA	NA	NA	NA	NA	NA	NA	NA	NA	NA	NA	NA	NA	NA	NA	NA	NA	NA	NA	NA
P98066	NA	NA	NA	NA	3.29018	2.57359	NA	NA	NA	NA	NA	2.70499	NA	NA	NA	NA	NA	2.76929	NA	NA	NA	NA	3.19931	3.78742	NA	NA	NA	NA	NA	3.99912	NA	NA	NA	NA	NA	3.79045	NA	NA	NA	NA	NA	4.04874	NA	NA	NA	NA	NA	3.72034	NA
P98082	NA	2.78303	2.12156	NA	NA	3.13842	NA	3.89307	2.29349	NA	NA	2.98266	NA	3.42321	1.83242	NA	NA	2.78002	NA	2.93947	NA	NA	NA	NA	NA	3.77534	2.44158	2.28816	NA	3.6645	NA	3.27927	2.57263	NA	NA	3.28632	NA	3.91817	2.32996	NA	NA	3.21868	NA	2.53003	NA	NA	NA	2.57779	NA
P98160	4.67635	3.92564	2.72838	3.01281	3.46464	NA	4.44254	NA	3.23355	4.08593	3.48398	NA	4.94765	3.7748	2.87974	3.53127	3.58535	NA	4.41244	NA	4.03245	4.55412	3.23167	NA	4.91672	2.93386	3.33257	3.93044	3.55869	NA	4.24095	4.21408	2.79297	3.14171	4.07713	NA	4.94452	2.79224	3.51066	5.20966	3.77618	NA	4.17881	4.27125	3.0292	3.9086	3.93516	NA	4.16226
P98171	NA	1.83697	NA	NA	NA	NA	NA	2.34649	NA	NA	NA	NA	NA	NA	NA	NA	NA	NA	NA	NA	NA	NA	NA	NA	NA	NA	NA	NA	NA	NA	NA	NA	NA	NA	NA	NA	NA	NA	NA	NA	NA	NA	NA	NA	NA	NA	NA	NA	NA
P98172	NA	2.43362	1.97818	2.53506	NA	NA	NA	2.1578	1.80981	NA	NA	NA	NA	2.45552	1.61538	2.77688	NA	NA	NA	NA	NA	NA	NA	NA	NA	2.61647	2.21368	NA	NA	NA	NA	2.85655	NA	2.33458	NA	NA	NA	2.46936	NA	2.54098	NA	NA	NA	NA	NA	NA	NA	NA	NA
P98179	NA	2.2372	NA	NA	NA	1.9783	NA	1.74662	NA	NA	NA	NA	NA	NA	NA	NA	NA	NA	NA	2.32115	NA	NA	NA	NA	NA	NA	NA	NA	NA	NA	NA	1.91657	NA	NA	NA	NA	NA	NA	NA	NA	NA	NA	NA	NA	NA	NA	NA	NA	NA
P98194	NA	2.91186	1.71866	NA	NA	2.10603	NA	NA	1.7904	NA	NA	NA	NA	2.60829	2.02076	NA	NA	NA	NA	2.82013	NA	NA	NA	NA	NA	3.20965	1.65047	NA	NA	NA	NA	2.28878	3.06425	NA	NA	NA	NA	2.10184	1.51854	NA	NA	NA	NA	2.45823	2.78531	NA	NA	NA	NA
P99999	NA	3.81863	3.81107	3.29517	NA	4.01903	NA	3.79399	3.96887	3.8393	NA	NA	NA	3.93	3.64572	3.70696	NA	NA	NA	3.07399	NA	2.76472	NA	2.77075	NA	4.069	3.74608	4.14111	NA	3.89476	NA	3.39535	3.96415	3.16109	NA	3.56047	NA	4.24775	3.49618	3.54671	NA	3.64652	NA	3.3253	NA	3.16684	NA	3.01847	NA
Q00013	NA	5.68347	3.99328	4.56674	5.76862	5.13714	NA	5.82942	4.05396	3.79095	5.48808	5.16626	NA	4.92729	3.65659	3.70231	4.73594	4.32837	NA	4.06915	3.40394	3.27338	3.74938	3.81253	NA	5.47771	3.91292	3.89126	5.07394	4.81816	NA	5.10891	3.80242	3.90983	4.5956	4.73841	NA	5.59819	4.02848	4.28734	4.67659	4.81628	NA	4.64058	3.14852	3.42012	4.25715	4.21685	NA
Q00325	NA	6.58778	5.02359	3.86024	NA	5.49096	NA	6.17531	4.91984	4.25759	3.86662	4.72988	NA	6.35375	4.95978	3.41848	NA	4.38078	NA	5.50701	4.59419	2.60204	3.5964	4.02069	NA	6.39217	5.14725	4.37349	NA	5.4494	NA	6.25018	5.36231	3.35868	NA	5.58933	NA	6.32568	5.02775	3.91996	NA	4.87798	NA	6.04247	4.68318	3.30334	NA	4.70272	NA
Q00341	NA	2.54293	NA	NA	3.41546	2.37031	NA	3.45945	NA	NA	3.7627	2.74788	NA	3.12323	NA	NA	3.82758	2.89644	NA	3.04278	NA	NA	NA	NA	NA	3.02498	NA	NA	3.5124	NA	NA	3.20168	NA	NA	3.95677	NA	NA	3.1998	NA	NA	4.08361	2.96566	NA	2.95987	NA	NA	3.13731	2.66515	NA
Q00577	NA	3.28038	3.41322	3.47721	NA	2.83498	NA	2.78338	3.18158	3.82209	NA	NA	NA	3.03798	2.8795	NA	NA	NA	NA	NA	NA	3.24671	NA	NA	NA	NA	3.60639	3.69899	NA	NA	NA	3.27937	NA	3.20567	NA	NA	NA	3.6395	2.06134	3.55648	NA	NA	NA	NA	NA	3.15682	NA	2.75096	NA
Q00610	NA	6.64398	6.11537	6.18121	NA	5.52861	NA	6.15878	5.70819	5.60509	NA	4.78229	NA	6.32639	5.76244	5.35168	2.93733	4.74934	NA	5.04317	4.97343	4.46833	NA	3.66994	NA	6.56479	5.76863	5.88745	NA	5.38351	NA	6.55901	5.88131	5.42476	NA	5.16637	NA	6.72429	5.91417	5.55411	2.97499	5.24815	NA	5.74885	5.45642	5.14097	NA	3.76724	NA
Q00688	NA	5.041	NA	NA	NA	5.04911	NA	5.75478	NA	NA	NA	5.16577	NA	2.95187	NA	NA	NA	4.19521	NA	3.13411	NA	NA	NA	3.37925	NA	4.70895	NA	NA	3.1429	4.28901	NA	4.34725	NA	NA	NA	4.26399	NA	4.68517	NA	NA	NA	4.63042	NA	4.60154	NA	NA	NA	4.4685	NA
Q00722	NA	2.97561	NA	3.41415	NA	2.49859	NA	3.25058	NA	2.63914	NA	NA	NA	2.54049	NA	NA	NA	NA	NA	NA	NA	NA	NA	NA	NA	NA	NA	3.51258	NA	NA	NA	2.95576	NA	NA	NA	NA	NA	2.01831	NA	3.26302	NA	NA	NA	NA	NA	NA	NA	NA	NA
Q00765	NA	4.12153	3.71674	3.9872	NA	3.1939	NA	4.06886	3.7585	3.21293	NA	3.1571	NA	4.01343	3.58603	3.29364	NA	3.12179	NA	3.50094	3.40165	2.82108	NA	2.82256	NA	4.13364	3.7242	3.03444	NA	NA	NA	4.31334	3.79013	4.18947	NA	3.12967	NA	3.93987	3.34159	3.95078	NA	3.25743	NA	3.74855	3.23113	3.53462	NA	NA	NA
Q00796	NA	NA	1.91198	NA	NA	4.90541	NA	NA	NA	NA	NA	4.06663	NA	2.01935	3.61332	NA	NA	5.02955	NA	NA	NA	NA	NA	3.65932	NA	2.56136	2.77556	NA	NA	3.29077	NA	2.51987	NA	NA	4.33744	5.09651	NA	NA	1.63614	NA	NA	4.54884	NA	NA	NA	NA	NA	4.28049	NA
Q00839	NA	NA	NA	NA	NA	NA	NA	2.69314	1.36575	NA	NA	NA	NA	NA	NA	NA	NA	NA	NA	NA	NA	NA	NA	NA	NA	NA	NA	NA	NA	NA	NA	NA	NA	NA	NA	NA	NA	NA	NA	NA	NA	NA	NA	3.19163	NA	2.75313	NA	3.15247	NA
Q01082	NA	4.01493	3.23593	2.34529	NA	2.27244	NA	3.79264	3.42367	5.59334	NA	3.10763	NA	3.92009	2.84973	2.89211	NA	2.57898	NA	3.44954	2.39195	5.67847	NA	2.48933	NA	3.99261	3.28636	6.14634	NA	NA	NA	4.35808	3.15253	5.48184	NA	3.94818	NA	3.8578	2.62155	2.83182	NA	NA	NA	3.17096	2.18552	NA	NA	NA	NA
Q01105	NA	NA	NA	NA	NA	NA	NA	NA	NA	NA	NA	NA	NA	NA	NA	NA	NA	NA	NA	NA	NA	NA	NA	NA	NA	NA	NA	NA	NA	NA	NA	NA	NA	NA	NA	NA	NA	NA	NA	NA	NA	NA	NA	NA	NA	NA	NA	NA	NA
Q01433	NA	4.52184	3.96955	4.00011	3.92565	3.88544	NA	4.18832	3.8403	6.5541	3.91807	3.59936	NA	3.60472	3.5154	2.66719	NA	2.84667	NA	2.39905	3.10607	2.37968	NA	NA	NA	4.60124	3.70242	3.49803	3.5211	3.57574	NA	4.58097	4.28393	3.69834	3.6823	2.99937	NA	4.59383	4.02276	6.53719	3.38708	3.38545	NA	4.10414	2.8718	3.16886	3.64018	NA	NA
Q01459	6.49546	NA	NA	NA	NA	NA	6.05734	NA	NA	NA	NA	NA	5.76484	NA	NA	NA	NA	NA	5.20491	3.76185	NA	NA	NA	NA	6.02354	NA	NA	NA	NA	NA	5.55093	NA	NA	NA	NA	NA	5.81603	NA	NA	NA	NA	NA	5.17941	NA	NA	NA	NA	NA	5.77686
Q01469	NA	NA	2.55954	NA	5.60683	NA	NA	NA	NA	NA	5.12425	NA	NA	NA	2.36486	NA	5.23312	NA	NA	NA	NA	NA	NA	NA	NA	2.43972	NA	NA	NA	NA	NA	NA	NA	NA	NA	NA	NA	2.06676	3.05809	NA	4.551	NA	NA	2.36592	NA	NA	NA	NA	NA
Q01518	5.56407	9.34252	7.07042	7.8833	8.4434	8.09585	5.23162	9.21035	7.02389	7.32691	7.86373	8.12805	NA	8.37403	6.4735	6.84217	7.57918	7.10926	3.1857	7.56677	5.96138	6.2522	6.138	6.36921	4.50207	8.87781	6.78174	7.39409	7.56823	7.82541	3.59452	7.95454	6.82292	7.04886	6.70983	7.54625	3.99815	9.06989	7.10891	7.41255	7.77428	7.83986	3.30951	7.85689	5.90078	6.26777	6.37942	7.0362	3.70088
Q01523	NA	NA	NA	NA	NA	2.74195	NA	NA	NA	NA	4.95201	NA	NA	NA	NA	NA	4.38411	3.23288	NA	NA	NA	NA	3.262	3.57347	NA	NA	NA	NA	4.47474	NA	NA	NA	NA	NA	5.44847	4.03941	NA	NA	NA	NA	4.20718	2.78841	NA	NA	NA	NA	4.00764	2.82947	NA
Q01813	NA	6.117	5.06132	5.46892	4.9515	6.76813	NA	5.86555	5.12159	6.65295	5.07811	6.86572	NA	5.12279	4.22695	5.44699	3.58026	5.56218	NA	4.26058	3.70377	4.19749	3.27417	4.60314	NA	5.52134	4.94603	6.56391	3.95953	6.28799	NA	5.84771	4.86461	5.47614	4.05232	6.2038	NA	5.57156	4.46106	5.89612	3.03532	5.52376	NA	4.61601	3.85498	4.70277	3.5761	5.28073	NA
Q01844	NA	NA	NA	NA	NA	NA	NA	NA	NA	NA	NA	NA	NA	NA	NA	NA	NA	NA	NA	NA	NA	NA	NA	NA	NA	NA	NA	NA	NA	NA	NA	NA	NA	NA	NA	NA	NA	NA	NA	NA	NA	NA	NA	NA	NA	NA	NA	NA	NA
Q01970	NA	2.00837	NA	NA	NA	NA	NA	2.7207	NA	NA	NA	NA	NA	2.74735	NA	NA	NA	NA	NA	NA	NA	NA	NA	NA	NA	2.74429	NA	NA	NA	NA	NA	NA	NA	NA	NA	NA	NA	NA	NA	NA	NA	NA	NA	NA	NA	NA	NA	NA	NA
Q01995	NA	NA	NA	NA	3.33631	2.55742	NA	NA	NA	NA	3.75867	2.69423	NA	NA	NA	NA	3.40783	2.58666	NA	NA	NA	NA	3.53031	NA	NA	NA	NA	NA	3.38023	NA	NA	NA	NA	NA	3.63847	2.71203	NA	NA	NA	NA	3.51776	NA	NA	NA	NA	NA	3.93945	3.27201	NA
Q02094	NA	NA	4.40369	NA	NA	NA	NA	NA	NA	NA	NA	NA	NA	NA	NA	NA	NA	NA	NA	NA	NA	NA	NA	NA	NA	NA	NA	NA	NA	NA	NA	3.59759	NA	NA	NA	NA	NA	NA	5.53891	NA	NA	NA	NA	NA	NA	NA	NA	NA	NA
Q02108	NA	NA	2.02631	3.4653	NA	NA	NA	NA	1.92075	NA	NA	NA	NA	2.27679	1.50471	NA	NA	NA	NA	NA	NA	NA	NA	NA	NA	2.21282	2.50218	2.54847	NA	NA	NA	NA	2.79262	NA	NA	NA	NA	2.64254	2.30293	3.40122	NA	NA	NA	NA	NA	NA	NA	NA	NA
Q02153	NA	2.89553	2.73745	7.02502	NA	NA	NA	2.09872	2.3059	2.48289	NA	NA	NA	2.80917	2.03285	2.37615	NA	NA	NA	NA	NA	NA	NA	NA	NA	3.07704	2.81145	2.80597	NA	NA	NA	2.99866	NA	2.42062	NA	NA	NA	3.37633	2.51687	2.60528	NA	NA	NA	2.67464	NA	NA	NA	NA	NA
Q02218	NA	3.81863	3.20508	3.70985	NA	2.66352	NA	3.47523	3.09873	NA	NA	NA	NA	3.68326	2.7729	3.29599	NA	NA	NA	NA	2.40659	3.48787	NA	NA	NA	3.62781	2.65685	2.15081	NA	NA	NA	3.06785	3.39721	2.64435	NA	NA	NA	2.652	2.32089	3.57452	NA	NA	NA	3.41197	2.64533	2.75733	NA	NA	NA
Q02252	NA	NA	1.90181	NA	NA	NA	NA	2.84728	1.70191	NA	NA	NA	NA	NA	1.76818	NA	NA	NA	NA	NA	NA	NA	NA	NA	NA	NA	2.19139	NA	NA	NA	NA	2.50004	NA	NA	NA	NA	NA	2.49828	2.29991	NA	NA	NA	NA	NA	NA	NA	NA	NA	NA
Q02487	NA	NA	NA	2.40904	NA	NA	NA	NA	NA	NA	NA	NA	NA	NA	NA	NA	NA	NA	NA	NA	NA	2.185	NA	NA	NA	NA	NA	NA	NA	NA	NA	NA	NA	2.6984	NA	NA	NA	NA	NA	2.67557	NA	NA	NA	NA	NA	2.43654	NA	NA	NA
Q02818	NA	NA	NA	4.64269	NA	NA	NA	NA	1.92779	4.19281	NA	NA	NA	1.88536	NA	3.94881	NA	NA	NA	NA	2.25085	4.03864	NA	NA	NA	NA	NA	4.36178	NA	3.15098	NA	NA	NA	4.73645	NA	NA	NA	1.47684	1.33267	5.05007	NA	NA	NA	NA	NA	4.0228	NA	NA	NA
Q02952	NA	NA	NA	NA	NA	NA	NA	NA	NA	NA	NA	NA	NA	NA	NA	NA	NA	NA	NA	NA	NA	3.3234	NA	NA	NA	NA	NA	NA	NA	NA	NA	NA	NA	NA	NA	NA	NA	NA	NA	2.89437	NA	NA	NA	NA	NA	NA	NA	NA	NA
Q02978	NA	NA	NA	NA	NA	NA	NA	NA	NA	NA	NA	NA	NA	2.7315	NA	NA	NA	NA	NA	NA	NA	NA	NA	NA	NA	NA	NA	NA	NA	NA	NA	2.92907	NA	NA	NA	NA	NA	2.15913	NA	NA	NA	NA	NA	NA	NA	NA	NA	NA	NA
Q02985	4.87838	NA	NA	NA	7.86833	6.90218	5.17036	NA	NA	NA	7.45219	6.63176	4.79763	3.37368	NA	NA	6.88497	6.4633	3.38408	NA	NA	NA	6.38545	6.95009	4.89633	2.76501	NA	NA	7.95203	6.95242	4.49062	NA	NA	NA	7.51189	7.32802	3.95469	2.72219	NA	NA	8.7374	6.62595	4.14572	NA	NA	NA	7.9721	6.89781	3.33395
Q03167	NA	NA	NA	NA	NA	NA	NA	NA	NA	NA	NA	NA	NA	NA	NA	NA	3.45623	NA	NA	NA	NA	NA	3.08502	NA	NA	NA	NA	NA	3.52668	NA	NA	NA	NA	NA	NA	NA	NA	NA	NA	NA	3.67183	NA	NA	NA	NA	NA	NA	NA	NA
Q03252	NA	NA	NA	NA	NA	NA	NA	NA	NA	NA	NA	NA	NA	NA	NA	NA	NA	NA	NA	NA	NA	NA	NA	NA	NA	NA	NA	NA	NA	NA	NA	NA	NA	NA	NA	NA	NA	NA	NA	NA	NA	NA	NA	NA	NA	NA	NA	NA	NA
Q03518	NA	2.5204	2.62111	NA	NA	NA	NA	2.27338	2.09558	NA	NA	NA	NA	2.20185	2.05574	NA	NA	NA	NA	NA	NA	NA	NA	NA	NA	2.32337	1.79643	2.46079	NA	NA	NA	3.31863	NA	2.36735	NA	NA	NA	2.0018	1.4606	NA	NA	2.30915	NA	NA	NA	NA	NA	NA	NA
Q03519	NA	2.68095	2.26243	NA	NA	NA	NA	2.66203	NA	NA	NA	NA	NA	2.85384	NA	NA	NA	NA	NA	2.71661	NA	NA	NA	NA	NA	2.8151	2.70632	NA	NA	NA	NA	3.00422	NA	NA	NA	2.67799	NA	2.2896	2.19428	NA	NA	NA	NA	2.86134	NA	NA	NA	NA	NA
Q03591	11.3307	12.0736	6.92688	7.30768	13.6894	12.953	10.9314	11.7539	6.43624	6.38608	13.2951	13.3133	10.4093	10.9172	5.97109	6.26707	12.5852	11.9982	9.15653	11.1078	8.01734	6.65462	11.3251	11.8305	10.5275	11.7365	8.03679	7.67686	12.9471	13.2361	10.4113	11.0838	6.66468	5.74024	12.6874	12.6929	10.9458	11.9534	6.25527	6.537	13.2748	12.8953	9.9132	11.0417	6.43091	6.02664	12.3942	12.2046	9.44717
Q04323	NA	NA	NA	NA	NA	NA	NA	NA	NA	NA	NA	NA	NA	NA	NA	NA	NA	NA	NA	NA	NA	NA	NA	NA	NA	NA	NA	NA	NA	NA	NA	NA	NA	NA	NA	NA	NA	NA	NA	NA	NA	NA	NA	NA	NA	NA	NA	NA	NA
Q04637	NA	5.40246	2.1263	3.52855	3.9905	3.99486	NA	5.86189	3.15318	4.21456	3.50894	3.9148	NA	5.13918	2.47521	2.95073	3.14882	3.29927	NA	4.0671	2.52457	NA	NA	2.98942	NA	5.38189	2.58443	3.46766	NA	3.03557	NA	5.16314	3.3191	2.90277	NA	3.30285	NA	5.27453	2.60179	3.18324	NA	3.52895	NA	5.04537	NA	NA	NA	3.28658	NA
Q04756	8.21897	10.298	NA	NA	9.25656	3.94677	8.47413	10.6928	NA	2.33397	8.36658	4.83867	7.56819	10.9231	NA	2.70484	8.99338	5.87478	7.09518	10.3839	NA	NA	7.48929	4.66048	8.22461	10.5278	NA	NA	9.1287	3.9033	7.81514	10.0092	NA	NA	8.08843	6.1905	7.69485	10.2961	NA	NA	9.09249	6.54619	7.38998	10.3905	NA	NA	7.9043	5.05261	7.81506
Q04759	NA	2.215	1.86688	NA	NA	NA	NA	2.74389	2.00547	NA	NA	NA	NA	2.22909	NA	NA	NA	2.84744	NA	NA	NA	NA	NA	NA	NA	2.43599	1.91647	NA	NA	NA	NA	2.18988	2.50262	NA	NA	NA	NA	1.88595	NA	NA	NA	NA	NA	3.34249	NA	NA	NA	NA	NA
Q04760	NA	2.36246	1.99779	NA	3.88453	NA	NA	2.2758	NA	NA	4.91427	NA	NA	NA	NA	NA	4.35458	NA	NA	NA	NA	NA	3.53002	NA	NA	2.88351	1.42165	NA	3.92453	NA	NA	3.15301	NA	NA	4.07655	NA	NA	3.22517	NA	NA	3.72495	NA	NA	2.59339	NA	NA	4.22345	NA	NA
Q04837	NA	4.37083	3.16822	3.93309	NA	3.56632	NA	4.04966	3.2901	3.05392	NA	3.31827	NA	4.06125	2.99628	3.27532	NA	3.11174	NA	2.72597	NA	NA	NA	2.518	NA	4.32989	3.29311	3.15907	NA	3.20626	NA	4.20111	3.17054	2.9626	NA	3.2781	NA	3.96623	2.97005	3.38373	NA	3.01263	NA	4.06034	3.24266	2.57101	NA	2.78986	NA
Q04917	3.69112	7.53077	6.49899	7.6673	5.1977	6.23183	3.2374	6.7397	6.18576	7.05437	4.17568	5.24552	NA	6.4191	5.5427	6.08377	NA	4.86786	NA	5.91398	5.08751	5.72565	NA	3.35882	3.46718	7.05562	6.02143	7.11964	3.49371	5.72319	NA	6.65475	5.64478	6.50599	4.03694	5.45978	NA	7.64408	6.28928	6.77765	4.97604	5.90777	NA	6.09972	5.1959	5.76917	NA	3.74976	NA
Q04941	NA	6.11267	5.22479	6	NA	4.63964	NA	5.68945	5.30364	5.06585	NA	4.19746	NA	6.12547	5.05637	4.91881	NA	4.17706	NA	4.73731	4.28412	3.88988	NA	NA	NA	2.95296	3.27226	3.06511	NA	NA	NA	5.89168	4.8183	4.97941	NA	4.54236	NA	5.97586	5.04703	4.90252	2.83848	4.40789	NA	5.06653	4.46182	4.68498	NA	3.1682	NA
Q05193	NA	2.72936	1.66732	3.12348	NA	2.97015	NA	3.55905	1.37088	2.48195	NA	NA	NA	NA	NA	NA	NA	NA	NA	2.76334	NA	NA	NA	NA	NA	2.66361	1.79125	NA	NA	NA	NA	2.93058	NA	NA	NA	2.82055	NA	2.4172	1.52857	NA	NA	2.86808	NA	3.13897	NA	NA	5.05164	NA	NA
Q05209	NA	4.48033	3.05169	3.31249	4.39181	4.22009	NA	4.66384	3.01035	3.25711	3.90421	3.88579	NA	3.04055	2.60977	3.47386	3.66691	3.51719	NA	2.86332	2.84002	2.6015	NA	3.23627	NA	3.44498	3.35302	3.56955	3.85114	3.8896	NA	3.97912	2.70182	2.81688	NA	3.71121	NA	4.31212	3.13676	3.30976	3.01866	3.49043	NA	2.43311	2.63949	NA	3.89919	3.73043	NA
Q05397	NA	3.09475	2.41314	NA	3.88931	3.68403	NA	3.02208	2.0315	2.27855	NA	2.99029	NA	2.93394	1.75832	NA	3.39764	2.85125	NA	2.63067	NA	2.23964	NA	NA	NA	2.77544	1.91714	2.60732	3.63572	2.84562	NA	2.76343	NA	NA	NA	2.77722	NA	3.67873	2.17973	2.64919	4.3046	NA	NA	2.87611	2.50522	NA	NA	NA	NA
Q05655	NA	5.04949	3.23925	3.82597	4.05053	4.93127	NA	5.17774	3.36662	2.8895	4.04998	5.07537	NA	4.23887	2.73655	2.54621	NA	4.11367	NA	3.98281	NA	3.17358	NA	3.32738	NA	4.78545	3.2633	3.48494	NA	4.59272	NA	4.61615	2.5909	2.84295	NA	4.17587	NA	5.397	3.39224	2.52389	3.25647	4.37135	NA	4.01177	NA	2.43997	2.94	3.58305	NA
Q05682	3.74877	7.80434	5.38069	6.37865	7.88212	6.91857	6.50402	7.89522	5.39148	6.00556	7.37565	7.03277	NA	7.59324	5.34982	5.89192	7.19717	6.45207	5.79396	6.27954	4.61915	4.9525	5.24968	5.00524	NA	7.79064	5.62987	6.22204	7.37357	6.87275	NA	7.12516	5.40672	5.96958	6.5842	6.17885	3.63669	7.17017	5.52635	5.81494	7.36622	6.48911	NA	6.85685	4.68971	5.27664	6.01112	5.905	NA
[truncated: 1,055 more rows]
[truncated: 797 more columns]
