# Supplementary material for: Rapid, deep and precise profiling of the plasma proteome with multi-nanoparticle protein corona
Source: Nat Commun. 2020 Jul 22;11:3662. doi: 10.1038/s41467-020-17033-7 (PMC7376165; doi:10.1038/s41467-020-17033-7)
Supplement: Supplementary file 8 — Supplementary Data 6 [file 41467_2020_17033_MOESM8_ESM.xlsx]

## Sheet: Sheet1
Supplamentary Data 6. Sample Identifier
3 NPs (Figure3)
nanoparticles	File	rep
SP-003-001	EXP18102_X1067_A_MSB37241A	1
SP-003-001	EXP18102_X1066_A_MSB37240A	2
SP-003-001	EXP18102_X1068_A_MSB37242A	3
SP-007-002	EXP18102_X1108_A_MSB37282A	1
SP-007-002	EXP18102_X1110_B_MSB37284B	2
SP-007-002	EXP18102_X1109_A_MSB37283A	3
SP-011-001	EXP18102_X1116_A_MSB37290A	1
SP-011-001	EXP18102_X1115_A_MSB37289A	2
SP-011-001	EXP18102_X1114_A_MSB37288A	3
10NPs and Plasma (Figure 4 and plasma in Figure 3C)
nanoparticles	File	rep
SP-333-004	EXP19002_X2289_A	1
SP-333-004	EXP19002_X2290_A	2
SP-333-004	EXP19002_X2291_A	3
SP-339-003	EXP19002_X1845_A	1
SP-339-003	EXP19002_X1846_A	2
SP-339-003	EXP19002_X1847_A	3
SP-347-004	EXP19002_X2316_A	1
SP-347-004	EXP19002_X2317_A	2
SP-347-004	EXP19002_X2318_A	3
SP-365-001	EXP19002_X2334_A	1
SP-365-001	EXP19002_X2335_A	2
SP-365-001	EXP19002_X2336_A	3
SP-373-003	EXP19002_X1941_A	1
SP-373-003	EXP19002_X1942_A	2
SP-373-003	EXP19002_X1943_A	3
SP-390-001	EXP19002_X2061_A	1
SP-390-001	EXP19002_X2062_A	2
SP-390-001	EXP19002_X2063_A	3
SP-406-001	EXP19002_X2532_A	1
SP-406-001	EXP19002_X2533_A	2
SP-406-001	EXP19002_X2534_A	3
plasma	EXP19002_X1875_A	1
plasma	EXP19002_X1876_A	2
plasma	EXP19002_X1877_A	3
SP-007-008	EXP19002_X1818_A	1
SP-007-008	EXP19002_X1819_A	2
SP-007-008	EXP19002_X1820_A	3
SP-047-001	EXP19002_X2905_A	1
SP-047-001	EXP19002_X2906_A	2
SP-047-001	EXP19002_X2907_A	3
SP-064-003	EXP19002_X2923_A	1
SP-064-003	EXP19002_X2924_A	2
SP-064-003	EXP19002_X2925_A	3
Spike-in linearity (Figure 3D)
Condition	nanoparticles	File	rep
NoSpike	SP-339	EXP19003_X1586_A_MSB38043A.raw	1
NoSpike	SP-339	EXP19003_X1587_A_MSB38044A.raw	2
NoSpike	SP-339	EXP19003_X1588_A_MSB38045A.raw	3
Ctr	SP-339	EXP19003_X1589_A_MSB38046A.raw	1
Ctr	SP-339	EXP19003_X1590_A_MSB38047A.raw	2
Ctr	SP-339	EXP19003_X1591_A_MSB38048A.raw	3
100	SP-339	EXP19003_X1592_A_MSB38049A.raw	1
100	SP-339	EXP19003_X1593_A_MSB38050A.raw	2
100	SP-339	EXP19003_X1594_A_MSB38051A.raw	3
10	SP-339	EXP19003_X1595_A_MSB38052A.raw	1
10	SP-339	EXP19003_X1596_A_MSB38053A.raw	2
10	SP-339	EXP19003_X1597_A_MSB38054A.raw	3
5	SP-339	EXP19003_X1598_A_MSB38055A.raw	1
5	SP-339	EXP19003_X1599_A_MSB38056A.raw	2
5	SP-339	EXP19003_X1600_A_MSB38057A.raw	3
2	SP-339	EXP19003_X1601_A_MSB38058A.raw	1
2	SP-339	EXP19003_X1602_A_MSB38059A.raw	2
2	SP-339	EXP19003_X1603_A_MSB38060A.raw	3
NoSpike	SP-374	EXP19003_X1604_A_MSB38061A.raw	1
NoSpike	SP-374	EXP19003_X1605_A_MSB38062A.raw	2
NoSpike	SP-374	EXP19003_X1606_A_MSB38063A.raw	3
Ctr	SP-374	EXP19003_X1607_A_MSB38064A.raw	1
Ctr	SP-374	EXP19003_X1608_A_MSB38065A.raw	2
Ctr	SP-374	EXP19003_X1609_A_MSB38066A.raw	3
100	SP-374	EXP19003_X1610_A_MSB38067A.raw	1
100	SP-374	EXP19003_X1611_A_MSB38068A.raw	2
100	SP-374	EXP19003_X1612_A_MSB38069A.raw	3
10	SP-374	EXP19003_X1613_A_MSB38070A.raw	1
10	SP-374	EXP19003_X1614_A_MSB38071A.raw	2
10	SP-374	EXP19003_X1615_A_MSB38072A.raw	3
5	SP-374	EXP19003_X1616_A_MSB38073A.raw	1
5	SP-374	EXP19003_X1617_A_MSB38074A.raw	2
5	SP-374	EXP19003_X1618_A_MSB38075A.raw	3
2	SP-374	EXP19003_X1619_A_MSB38076A.raw	1
2	SP-374	EXP19003_X1620_A_MSB38077A.raw	2
2	SP-374	EXP19003_X1621_A_MSB38078A.raw	3
NoSpike	SP-006	EXP19003_X1622_A_MSB38079A.raw	1
NoSpike	SP-006	EXP19003_X1623_A_MSB38080A.raw	2
NoSpike	SP-006	EXP19003_X1624_A_MSB38081A.raw	3
Ctr	SP-006	EXP19003_X1625_A_MSB38082A.raw	1
Ctr	SP-006	EXP19003_X1626_A_MSB38083A.raw	2
Ctr	SP-006	EXP19003_X1627_A_MSB38084A.raw	3
100	SP-006	EXP19003_X1628_A_MSB38085A.raw	1
100	SP-006	EXP19003_X1629_A_MSB38086A.raw	2
100	SP-006	EXP19003_X1630_A_MSB38087A.raw	3
10	SP-006	EXP19003_X1631_A_MSB38088A.raw	1
10	SP-006	EXP19003_X1632_A_MSB38089A.raw	2
10	SP-006	EXP19003_X1633_A_MSB38090A.raw	3
5	SP-006	EXP19003_X1634_A_MSB38091A.raw	1
5	SP-006	EXP19003_X1635_A_MSB38092A.raw	2
5	SP-006	EXP19003_X1636_A_MSB38093A.raw	3
2	SP-006	EXP19003_X1637_A_MSB38094A.raw	1
2	SP-006	EXP19003_X1638_A_MSB38095A.raw	2
2	SP-006	EXP19003_X1639_A_MSB38096A.raw	3
NoSpike	SP-007	EXP19003_X1640_A_MSB38097A.raw	1
NoSpike	SP-007	EXP19003_X1641_A_MSB38098A.raw	2
NoSpike	SP-007	EXP19003_X1642_A_MSB38099A.raw	3
Ctr	SP-007	EXP19003_X1643_A_MSB38100A.raw	1
Ctr	SP-007	EXP19003_X1644_A_MSB38101A.raw	2
Ctr	SP-007	EXP19003_X1645_A_MSB38102A.raw	3
100	SP-007	EXP19003_X1646_A_MSB38103A.raw	1
100	SP-007	EXP19003_X1647_A_MSB38104A.raw	2
100	SP-007	EXP19003_X1648_A_MSB38105A.raw	3
10	SP-007	EXP19003_X1649_A_MSB38106A.raw	1
10	SP-007	EXP19003_X1650_A_MSB38107A.raw	2
10	SP-007	EXP19003_X1651_A_MSB38108A.raw	3
5	SP-007	EXP19003_X1652_A_MSB38109A.raw	1
5	SP-007	EXP19003_X1653_A_MSB38110A.raw	2
5	SP-007	EXP19003_X1654_A_MSB38111A.raw	3
2	SP-007	EXP19003_X1655_A_MSB38112A.raw	1
2	SP-007	EXP19003_X1656_A_MSB38113A.raw	2
2	SP-007	EXP19003_X1657_A_MSB38114A.raw	3
NSCLC study (Figure 5)
nanoparticle_id	sample_id	raw_file	class
SP-003-015	001-0010	EXP19072_2019v1ms074X32_A.wiff	Healthy
SP-003-015	001-0018	EXP19072_2019v1ms076X39_A.wiff	Early NSCLC
SP-003-015	001-0025	EXP19072_2019v1ms075X11_A.wiff	Healthy
SP-003-015	001-0031	EXP19072_2019v1ms077X6_A.wiff	Healthy
SP-003-015	001-0033	EXP19072_2019v1ms076X8_A.wiff	Healthy
SP-003-015	001-0035	EXP19072_2019v1ms077X55_A.wiff	Healthy
SP-003-015	001-0040	EXP19072_2019v1ms075X47_A.wiff	Early NSCLC
SP-003-015	001-0041	EXP19072_2019v1ms077X29_A.wiff	Healthy
SP-003-015	001-0044	EXP19072_2019v1ms076X58_A.wiff	Healthy
SP-003-015	001-0048	EXP19072_2019v1ms077X37_A.wiff	Early NSCLC
SP-003-015	001-0051	EXP19072_2019v1ms075X34_A.wiff	Healthy
SP-003-015	001-0052	EXP19072_2019v1ms077X46_A.wiff	Healthy
SP-003-015	001-0057	EXP19072_2019v1ms076X15_A.wiff	Healthy
SP-003-015	001-0060	EXP19072_2019v1ms075X57_A.wiff	Healthy
SP-003-015	001-0061	EXP19072_2019v1ms077X61_A.wiff	Healthy
SP-003-015	001-0062	EXP19072_2019v1ms076X32_A.wiff	Healthy
SP-003-015	001-0063	EXP19072_2019v1ms074X25_A.wiff	Late NSCLC
SP-003-015	001-0066	EXP19072_2019v1ms074X15_A.wiff	Healthy
SP-003-015	001-0068	EXP19072_2019v1ms074X59_A.wiff	Early NSCLC
SP-003-015	002-0003	EXP19072_2019v1ms074X65_A.wiff	Co-morbid
SP-003-015	002-0007	EXP19072_2019v1ms075X56_A.wiff	Co-morbid
SP-003-015	002-0009	EXP19072_2019v1ms074X72_A.wiff	Co-morbid
SP-003-015	002-0013	EXP19072_2019v1ms076X50_A.wiff	Co-morbid
SP-003-015	002-0024	EXP19072_2019v1ms074X38_A.wiff	Co-morbid
SP-003-015	002-0036	EXP19072_2019v1ms077X60_A.wiff	Co-morbid
SP-003-015	002-0040	EXP19072_2019v1ms075X30_A.wiff	Co-morbid
SP-003-015	002-0042	EXP19072_2019v1ms076X45_A.wiff	Co-morbid
SP-003-015	002-0045	EXP19072_2019v1ms077X31_A.wiff	Co-morbid
SP-003-015	002-0048	EXP19072_2019v1ms075X7_A.wiff	Co-morbid
SP-003-015	002-0052	EXP19072_2019v1ms075X24_A.wiff	Co-morbid
SP-003-015	002-0054	EXP19072_2019v1ms077X51_A.wiff	Co-morbid
SP-003-015	002-0056	EXP19072_2019v1ms077X38_A.wiff	Co-morbid
SP-003-015	002-0060	EXP19072_2019v1ms076X66_A.wiff	Co-morbid
SP-003-015	002-0063	EXP19072_2019v1ms076X31_A.wiff	Co-morbid
SP-003-015	002-0068	EXP19072_2019v1ms076X3_A.wiff	Co-morbid
SP-003-015	002-0077	EXP19072_2019v1ms076X6_A.wiff	Co-morbid
SP-003-015	002-0080	EXP19072_2019v1ms075X50_A.wiff	Co-morbid
SP-003-015	002-0081	EXP19072_2019v1ms075X62_A.wiff	Co-morbid
SP-003-015	002-0082	EXP19072_2019v1ms075X65_A.wiff	Co-morbid
SP-003-015	002-0084	EXP19072_2019v1ms074X26_A.wiff	Co-morbid
SP-003-015	002-0087	EXP19072_2019v1ms076X16_A.wiff	Co-morbid
SP-003-015	002-0090	EXP19072_2019v1ms076X54_A.wiff	Co-morbid
SP-003-015	002-0092	EXP19072_2019v1ms077X41_A.wiff	Co-morbid
SP-003-015	003-0002	EXP19072_2019v1ms077X53_A.wiff	Late NSCLC
SP-003-015	003-0004	EXP19072_2019v1ms076X56_A.wiff	Early NSCLC
SP-003-015	003-0006	EXP19072_2019v1ms077X35_A.wiff	Early NSCLC
SP-003-015	004-0003	EXP19072_2019v1ms077X72_A.wiff	Healthy
SP-003-015	005-0002	EXP19072_2019v1ms077X20_A.wiff	Early NSCLC
SP-003-015	005-0003	EXP19072_2019v1ms074X69_A.wiff	Late NSCLC
SP-003-015	005-0007	EXP19072_2019v1ms075X19_B.wiff	Late NSCLC
SP-003-015	005-0008	EXP19072_2019v1ms075X16_A.wiff	Late NSCLC
SP-003-015	005-0016	EXP19072_2019v1ms077X25_A.wiff	Early NSCLC
SP-003-015	005-0018	EXP19072_2019v1ms075X42_A.wiff	Early NSCLC
SP-003-015	005-0019	EXP19072_2019v1ms076X44_A.wiff	Early NSCLC
SP-003-015	005-0020	EXP19072_2019v1ms074X60_A.wiff	Early NSCLC
SP-003-015	005-0024	EXP19072_2019v1ms076X19_A.wiff	Early NSCLC
SP-003-015	005-0025	EXP19072_2019v1ms075X5_A.wiff	Late NSCLC
SP-003-015	005-0029	EXP19072_2019v1ms075X59_A.wiff	Early NSCLC
SP-003-015	005-0030	EXP19072_2019v1ms075X55_A.wiff	Late NSCLC
SP-003-015	005-0032	EXP19072_2019v1ms075X38_A.wiff	Early NSCLC
SP-003-015	005-0033	EXP19072_2019v1ms076X26_A.wiff	Early NSCLC
SP-003-015	005-0039	EXP19072_2019v1ms076X24_A.wiff	Late NSCLC
SP-003-015	005-0040	EXP19072_2019v1ms076X67_A.wiff	Late NSCLC
SP-003-015	005-0041	EXP19072_2019v1ms075X64_A.wiff	Early NSCLC
SP-003-015	005-0043	EXP19072_2019v1ms077X8_A.wiff	Late NSCLC
SP-003-015	005-0045	EXP19072_2019v1ms077X3_A.wiff	Late NSCLC
SP-003-015	005-0051	EXP19072_2019v1ms077X50_A.wiff	Early NSCLC
SP-003-015	005-0056	EXP19072_2019v1ms074X9_A.wiff	Early NSCLC
SP-003-015	007-0003	EXP19072_2019v1ms077X48_A.wiff	Early NSCLC
SP-003-015	007-0005	EXP19072_2019v1ms076X17_A.wiff	Late NSCLC
SP-003-015	007-0008	EXP19072_2019v1ms074X48_A.wiff	Late NSCLC
SP-003-015	007-0012	EXP19072_2019v1ms076X13_A.wiff	Early NSCLC
SP-003-015	007-0015	EXP19072_2019v1ms077X27_A.wiff	Early NSCLC
SP-003-015	007-0017	EXP19072_2019v1ms074X27_A.wiff	Early NSCLC
SP-003-015	007-0024	EXP19072_2019v1ms077X70_A.wiff	Early NSCLC
SP-003-015	007-0025	EXP19072_2019v1ms075X21_A.wiff	Early NSCLC
SP-003-015	007-0026	EXP19072_2019v1ms077X11_A.wiff	Early NSCLC
SP-003-015	007-0027	EXP19072_2019v1ms075X25_A.wiff	Early NSCLC
SP-003-015	008-0001	EXP19072_2019v1ms076X9_A.wiff	Co-morbid
SP-003-015	008-0002	EXP19072_2019v1ms075X33_A.wiff	Co-morbid
SP-003-015	008-0004	EXP19072_2019v1ms076X60_A.wiff	Co-morbid
SP-003-015	008-0005	EXP19072_2019v1ms075X44_A.wiff	Co-morbid
SP-003-015	008-0009	EXP19072_2019v1ms074X61_A.wiff	Co-morbid
SP-003-015	008-0012	EXP19072_2019v1ms075X58_B.wiff	Co-morbid
SP-003-015	008-0014	EXP19072_2019v1ms075X39_A.wiff	Co-morbid
SP-003-015	008-0015	EXP19072_2019v1ms076X48_A.wiff	Co-morbid
SP-003-015	008-0016	EXP19072_2019v1ms075X41_A.wiff	Co-morbid
SP-003-015	008-0017	EXP19072_2019v1ms077X14_A.wiff	Co-morbid
SP-003-015	008-0019	EXP19072_2019v1ms077X28_A.wiff	Co-morbid
SP-003-015	008-0020	EXP19072_2019v1ms076X72_A.wiff	Co-morbid
SP-003-015	008-0021	EXP19072_2019v1ms074X44_A.wiff	Co-morbid
SP-003-015	008-0023	EXP19072_2019v1ms077X1_A.wiff	Co-morbid
SP-003-015	008-0024	EXP19072_2019v1ms075X12_A.wiff	Co-morbid
SP-003-015	008-0025	EXP19072_2019v1ms074X58_A.wiff	Co-morbid
SP-003-015	008-0026	EXP19072_2019v1ms074X50_A.wiff	Co-morbid
SP-003-015	008-0034	EXP19072_2019v1ms076X33_A.wiff	Co-morbid
SP-003-015	008-0035	EXP19072_2019v1ms074X14_A.wiff	Co-morbid
SP-003-015	008-0040	EXP19072_2019v1ms074X52_A.wiff	Co-morbid
SP-003-015	008-0042	EXP19072_2019v1ms076X63_A.wiff	Co-morbid
SP-003-015	008-0043	EXP19072_2019v1ms076X27_A.wiff	Co-morbid
SP-003-015	008-0044	EXP19072_2019v1ms076X21_A.wiff	Co-morbid
SP-003-015	008-0045	EXP19072_2019v1ms077X24_A.wiff	Co-morbid
SP-003-015	008-0048	EXP19072_2019v1ms077X10_A.wiff	Co-morbid
SP-003-015	008-0049	EXP19072_2019v1ms077X66_A.wiff	Co-morbid
SP-003-015	008-0050	EXP19072_2019v1ms074X55_A.wiff	Co-morbid
SP-003-015	008-0054	EXP19072_2019v1ms074X16_A.wiff	Co-morbid
SP-003-015	008-0055	EXP19072_2019v1ms077X19_A.wiff	Co-morbid
SP-003-015	008-0056	EXP19072_2019v1ms075X27_A.wiff	Co-morbid
SP-003-015	008-0057	EXP19072_2019v1ms077X34_A.wiff	Co-morbid
SP-003-015	008-0058	EXP19072_2019v1ms077X69_A.wiff	Co-morbid
SP-003-015	008-0060	EXP19072_2019v1ms076X37_A.wiff	Co-morbid
SP-003-015	008-0061	EXP19072_2019v1ms074X31_A.wiff	Co-morbid
SP-003-015	008-0064	EXP19072_2019v1ms076X41_A.wiff	Co-morbid
SP-003-015	008-0065	EXP19072_2019v1ms075X71_A.wiff	Co-morbid
SP-003-015	008-0066	EXP19072_2019v1ms076X36_A.wiff	Co-morbid
SP-003-015	008-0069	EXP19072_2019v1ms074X5_A.wiff	Co-morbid
SP-003-015	008-0070	EXP19072_2019v1ms077X13_A.wiff	Co-morbid
SP-003-015	008-0072	EXP19072_2019v1ms074X41_A.wiff	Co-morbid
SP-003-015	008-0075	EXP19072_2019v1ms077X65_A.wiff	Co-morbid
SP-003-015	008-0076	EXP19072_2019v1ms077X64_A.wiff	Co-morbid
SP-003-015	008-0077	EXP19072_2019v1ms075X20_A.wiff	Co-morbid
SP-003-015	008-0078	EXP19072_2019v1ms074X3_A.wiff	Co-morbid
SP-003-015	008-0079	EXP19072_2019v1ms074X23_A.wiff	Co-morbid
SP-003-015	008-0080	EXP19072_2019v1ms075X3_A.wiff	Co-morbid
SP-003-015	009-0006	EXP19072_2019v1ms077X2_A.wiff	Healthy
SP-003-015	009-0008	EXP19072_2019v1ms074X30_A.wiff	Healthy
SP-003-015	009-0011	EXP19072_2019v1ms075X70_A.wiff	Healthy
SP-003-015	009-0016	EXP19072_2019v1ms074X70_A.wiff	Early NSCLC
SP-003-015	009-0017	EXP19072_2019v1ms075X53_A.wiff	Healthy
SP-003-015	009-0018	EXP19072_2019v1ms074X36_A.wiff	Healthy
SP-003-015	009-0021	EXP19072_2019v1ms076X1_A.wiff	Healthy
SP-003-015	009-0027	EXP19072_2019v1ms075X63_A.wiff	Late NSCLC
SP-003-015	009-0028	EXP19072_2019v1ms075X4_A.wiff	Healthy
SP-003-015	009-0029	EXP19072_2019v1ms076X18_A.wiff	Healthy
SP-003-015	009-0031	EXP19072_2019v1ms075X17_A.wiff	Healthy
SP-003-015	009-0036	EXP19072_2019v1ms075X23_A.wiff	Healthy
SP-003-015	009-0037	EXP19072_2019v1ms077X36_A.wiff	Healthy
SP-003-015	009-0039	EXP19072_2019v1ms076X68_A.wiff	Healthy
SP-003-015	009-0041	EXP19072_2019v1ms075X51_A.wiff	Late NSCLC
SP-003-015	009-0043	EXP19072_2019v1ms075X13_A.wiff	Co-morbid
SP-003-015	009-0048	EXP19072_2019v1ms074X54_A.wiff	Healthy
SP-003-015	010-0002	EXP19072_2019v1ms077X56_A.wiff	Early NSCLC
SP-003-015	010-0003	EXP19072_2019v1ms076X30_A.wiff	Early NSCLC
SP-003-015	010-0004	EXP19072_2019v1ms077X9_A.wiff	Late NSCLC
SP-003-015	010-0010	EXP19072_2019v1ms076X59_A.wiff	Early NSCLC
SP-003-015	010-0013	EXP19072_2019v1ms076X61_A.wiff	Late NSCLC
SP-003-015	010-0014	EXP19072_2019v1ms075X37_A.wiff	Late NSCLC
SP-003-015	010-0016	EXP19072_2019v1ms074X17_A.wiff	UNK
SP-003-015	010-0017	EXP19072_2019v1ms076X29_A.wiff	Late NSCLC
SP-003-015	010-0018	EXP19072_2019v1ms074X7_A.wiff	Late NSCLC
SP-003-015	010-0020	EXP19072_2019v1ms075X22_A.wiff	Late NSCLC
SP-003-015	010-0023	EXP19072_2019v1ms077X18_A.wiff	Late NSCLC
SP-003-015	010-0028	EXP19072_2019v1ms075X48_A.wiff	Late NSCLC
SP-003-015	010-0029	EXP19072_2019v1ms075X72_A.wiff	Late NSCLC
SP-003-015	010-0030	EXP19072_2019v1ms076X10_A.wiff	Late NSCLC
SP-003-015	010-0031	EXP19072_2019v1ms075X54_A.wiff	UNK
SP-003-015	010-0036	EXP19072_2019v1ms077X63_A.wiff	Early NSCLC
SP-003-015	010-0037	EXP19072_2019v1ms076X7_A.wiff	Early NSCLC
SP-003-015	010-0040	EXP19072_2019v1ms077X52_A.wiff	Early NSCLC
SP-003-015	010-0041	EXP19072_2019v1ms075X52_A.wiff	Early NSCLC
SP-003-015	010-0042	EXP19072_2019v1ms074X2_A.wiff	Late NSCLC
SP-003-015	010-0043	EXP19072_2019v1ms076X34_A.wiff	Late NSCLC
SP-003-015	010-0044	EXP19072_2019v1ms076X11_A.wiff	Late NSCLC
SP-003-015	010-0045	EXP19072_2019v1ms074X24_A.wiff	Early NSCLC
SP-003-015	010-0046	EXP19072_2019v1ms077X33_A.wiff	Late NSCLC
SP-003-015	010-0047	EXP19072_2019v1ms077X71_A.wiff	Early NSCLC
SP-003-015	010-0048	EXP19072_2019v1ms077X40_A.wiff	Early NSCLC
SP-003-015	010-0049	EXP19072_2019v1ms075X18_A.wiff	Late NSCLC
SP-003-015	010-0051	EXP19072_2019v1ms075X35_A.wiff	Early NSCLC
SP-003-015	010-0052	EXP19072_2019v1ms074X40_A.wiff	Early NSCLC
SP-003-015	010-0053	EXP19072_2019v1ms076X14_A.wiff	Late NSCLC
SP-003-015	010-0054	EXP19072_2019v1ms077X30_A.wiff	Late NSCLC
SP-003-015	010-0056	EXP19072_2019v1ms076X2_A.wiff	Early NSCLC
SP-003-015	011-0002	EXP19072_2019v1ms076X71_A.wiff	Early NSCLC
SP-003-015	011-0004	EXP19072_2019v1ms077X47_B.wiff	Late NSCLC
SP-003-015	011-0006	EXP19072_2019v1ms074X56_A.wiff	Late NSCLC
SP-003-015	011-0007	EXP19072_2019v1ms074X43_A.wiff	Early NSCLC
SP-003-015	011-0014	EXP19072_2019v1ms074X34_A.wiff	UNK
SP-003-015	012-0002	EXP19072_2019v1ms074X63_A.wiff	Early NSCLC
SP-003-015	012-0033	EXP19072_2019v1ms074X13_A.wiff	Late NSCLC
SP-003-015	012-0035	EXP19072_2019v1ms077X32_A.wiff	UNK
SP-003-015	013-0006	EXP19072_2019v1ms075X9_A.wiff	Early NSCLC
SP-003-015	013-0008	EXP19072_2019v1ms076X62_A.wiff	Early NSCLC
SP-003-015	013-0012	EXP19072_2019v1ms076X51_A.wiff	Late NSCLC
SP-003-015	013-0021	EXP19072_2019v1ms074X68_A.wiff	Early NSCLC
SP-003-015	013-0023	EXP19072_2019v1ms077X62_A.wiff	Late NSCLC
SP-003-015	013-0025	EXP19072_2019v1ms076X28_A.wiff	Late NSCLC
SP-003-015	013-0032	EXP19072_2019v1ms077X5_A.wiff	Early NSCLC
SP-003-015	013-0035	EXP19072_2019v1ms076X70_A.wiff	UNK
SP-003-015	013-0036	EXP19072_2019v1ms076X57_A.wiff	Late NSCLC
SP-003-015	014-0024	EXP19072_2019v1ms076X69_A.wiff	Healthy
SP-003-015	014-0032	EXP19072_2019v1ms077X12_A.wiff	Healthy
SP-003-015	014-0036	EXP19072_2019v1ms076X38_A.wiff	Healthy
SP-003-015	014-0037	EXP19072_2019v1ms074X8_A.wiff	Healthy
SP-003-015	014-0038	EXP19072_2019v1ms074X45_A.wiff	Healthy
SP-003-015	014-0041	EXP19072_2019v1ms074X71_A.wiff	Healthy
SP-003-015	014-0049	EXP19072_2019v1ms074X4_A.wiff	Healthy
SP-003-015	014-0052	EXP19072_2019v1ms074X1_A.wiff	Healthy
SP-003-015	014-0053	EXP19072_2019v1ms074X39_A.wiff	Healthy
SP-003-015	014-0065	EXP19072_2019v1ms074X42_A.wiff	Healthy
SP-003-015	014-0066	EXP19072_2019v1ms075X49_A.wiff	Healthy
SP-003-015	014-0068	EXP19072_2019v1ms076X5_A.wiff	Healthy
SP-003-015	015-0003	EXP19072_2019v1ms075X14_A.wiff	Late NSCLC
SP-003-015	015-0005	EXP19072_2019v1ms074X28_A.wiff	Early NSCLC
SP-003-015	015-0007	EXP19072_2019v1ms074X49_A.wiff	Early NSCLC
SP-003-015	016-0005	EXP19072_2019v1ms077X68_A.wiff	Late NSCLC
SP-003-015	017-0013	EXP19072_2019v1ms077X54_A.wiff	Co-morbid
SP-003-015	017-0015	EXP19072_2019v1ms077X7_A.wiff	Co-morbid
SP-003-015	017-0024	EXP19072_2019v1ms076X20_A.wiff	Co-morbid
SP-003-015	017-0025	EXP19072_2019v1ms074X29_A.wiff	Co-morbid
SP-003-015	017-0028	EXP19072_2019v1ms074X20_A.wiff	Co-morbid
SP-003-015	017-0034	EXP19072_2019v1ms075X69_A.wiff	Co-morbid
SP-003-015	017-0038	EXP19072_2019v1ms075X45_A.wiff	Co-morbid
SP-003-015	017-0053	EXP19072_2019v1ms076X23_A.wiff	Co-morbid
SP-003-015	017-0056	EXP19072_2019v1ms074X35_A.wiff	Co-morbid
SP-003-015	017-0057	EXP19072_2019v1ms077X45_A.wiff	Co-morbid
SP-003-015	017-0061	EXP19072_2019v1ms075X31_A.wiff	Late NSCLC
SP-003-015	017-0065	EXP19072_2019v1ms076X46_A.wiff	UNK
SP-003-015	017-0069	EXP19072_2019v1ms076X55_A.wiff	UNK
SP-003-015	017-0071	EXP19072_2019v1ms075X26_A.wiff	Early NSCLC
SP-003-015	018-0004	EXP19072_2019v1ms075X1_A.wiff	Early NSCLC
SP-003-015	019-0001	EXP19072_2019v1ms074X11_A.wiff	Late NSCLC
SP-003-015	019-0003	EXP19072_2019v1ms075X67_A.wiff	Early NSCLC
SP-003-015	020-0004	EXP19072_2019v1ms075X60_A.wiff	Healthy
SP-003-015	020-0006	EXP19072_2019v1ms074X57_A.wiff	Healthy
SP-003-015	020-0007	EXP19072_2019v1ms076X53_A.wiff	Healthy
SP-003-015	020-0011	EXP19072_2019v1ms077X17_A.wiff	Healthy
SP-003-015	020-0014	EXP19072_2019v1ms077X39_A.wiff	Healthy
SP-003-015	020-0015	EXP19072_2019v1ms074X19_A.wiff	Healthy
SP-003-015	020-0016	EXP19072_2019v1ms076X22_A.wiff	Healthy
SP-003-015	020-0017	EXP19072_2019v1ms077X21_A.wiff	Healthy
SP-003-015	020-0018	EXP19072_2019v1ms075X46_A.wiff	Healthy
SP-003-015	020-0019	EXP19072_2019v1ms074X66_A.wiff	Healthy
SP-003-015	020-0029	EXP19072_2019v1ms077X49_A.wiff	Healthy
SP-003-015	020-0032	EXP19072_2019v1ms077X16_A.wiff	Healthy
SP-003-015	020-0034	EXP19072_2019v1ms076X25_A.wiff	Healthy
SP-003-015	020-0035	EXP19072_2019v1ms077X23_A.wiff	Healthy
SP-003-015	020-0036	EXP19072_2019v1ms074X64_A.wiff	Healthy
SP-003-015	020-0037	EXP19072_2019v1ms074X12_A.wiff	Healthy
SP-003-015	020-0038	EXP19072_2019v1ms074X33_A.wiff	Healthy
SP-003-015	020-0039	EXP19072_2019v1ms076X47_A.wiff	Healthy
SP-003-015	020-0040	EXP19072_2019v1ms077X58_A.wiff	Healthy
SP-003-015	020-0042	EXP19072_2019v1ms077X26_A.wiff	Healthy
SP-003-015	020-0044	EXP19072_2019v1ms075X2_A.wiff	Healthy
SP-003-015	020-0055	EXP19072_2019v1ms077X57_A.wiff	Healthy
SP-003-015	020-0057	EXP19072_2019v1ms075X43_A.wiff	Healthy
SP-003-015	020-0058	EXP19072_2019v1ms076X49_A.wiff	Healthy
SP-003-015	020-0061	EXP19072_2019v1ms075X29_A.wiff	Healthy
SP-003-015	020-0069	EXP19072_2019v1ms074X21_A.wiff	Healthy
SP-003-015	020-0071	EXP19072_2019v1ms075X28_A.wiff	Healthy
SP-003-015	020-0072	EXP19072_2019v1ms076X12_A.wiff	Healthy
SP-003-015	020-0073	EXP19072_2019v1ms075X40_A.wiff	Healthy
SP-003-015	020-0075	EXP19072_2019v1ms075X32_A.wiff	Healthy
SP-003-015	020-0076	EXP19072_2019v1ms075X61_A.wiff	Healthy
SP-003-015	020-0085	EXP19072_2019v1ms075X15_A.wiff	Healthy
SP-003-015	020-0086	EXP19072_2019v1ms075X66_A.wiff	Healthy
SP-003-015	020-0087	EXP19072_2019v1ms076X35_A.wiff	Healthy
SP-003-015	020-0088	EXP19072_2019v1ms074X10_A.wiff	Healthy
SP-003-015	020-0090	EXP19072_2019v1ms076X43_A.wiff	Healthy
SP-003-015	020-0091	EXP19072_2019v1ms077X67_A.wiff	Healthy
SP-003-015	020-0092	EXP19072_2019v1ms076X52_A.wiff	Healthy
SP-003-015	020-0096	EXP19072_2019v1ms075X8_A.wiff	Healthy
SP-003-015	020-0097	EXP19072_2019v1ms074X51_A.wiff	Healthy
SP-003-015	020-0099	EXP19072_2019v1ms077X43_A.wiff	Healthy
SP-003-015	020-0100	EXP19072_2019v1ms076X64_A.wiff	Healthy
SP-003-015	021-0002	EXP19072_2019v1ms076X42_A.wiff	Early NSCLC
SP-003-015	021-0004	EXP19072_2019v1ms074X37_A.wiff	Early NSCLC
SP-003-015	022-0004	EXP19072_2019v1ms076X4_A.wiff	Early NSCLC
SP-003-015	022-0006	EXP19072_2019v1ms076X65_A.wiff	Early NSCLC
SP-003-015	022-0008	EXP19072_2019v1ms077X22_A.wiff	Late NSCLC
SP-003-015	022-0009	EXP19072_2019v1ms076X40_A.wiff	Late NSCLC
SP-003-015	022-0010	EXP19072_2019v1ms075X6_A.wiff	Early NSCLC
SP-003-015	022-0011	EXP19072_2019v1ms074X62_A.wiff	Early NSCLC
SP-003-015	022-0012	EXP19072_2019v1ms077X44_A.wiff	Late NSCLC
SP-003-015	022-0013	EXP19072_2019v1ms074X18_A.wiff	Early NSCLC
SP-003-015	022-0014	EXP19072_2019v1ms077X59_A.wiff	Early NSCLC
SP-003-015	022-0016	EXP19072_2019v1ms074X67_A.wiff	Early NSCLC
SP-003-015	022-0017	EXP19072_2019v1ms074X46_A.wiff	Early NSCLC
SP-003-015	023-0001	EXP19072_2019v1ms074X47_A.wiff	Early NSCLC
SP-003-015	023-0002	EXP19072_2019v1ms077X4_A.wiff	Late NSCLC
SP-003-015	023-0003	EXP19072_2019v1ms075X10_A.wiff	Early NSCLC
SP-003-015	023-0004	EXP19072_2019v1ms075X36_A.wiff	Early NSCLC
SP-003-015	024-0001	EXP19072_2019v1ms075X68_A.wiff	Early NSCLC
SP-003-015	029-0004	EXP19072_2019v1ms074X6_A.wiff	Early NSCLC
SP-003-015	029-0005	EXP19072_2019v1ms074X53_A.wiff	Early NSCLC
SP-003-015	029-0011	EXP19072_2019v1ms077X15_A.wiff	Late NSCLC
SP-006-030	001-0010	EXP19072_2019v1ms086X32_A.wiff	Healthy
SP-006-030	001-0018	EXP19072_2019v1ms088X39_A.wiff	Early NSCLC
SP-006-030	001-0025	EXP19072_2019v1ms087X11_A.wiff	Healthy
SP-006-030	001-0031	EXP19072_2019v1ms089X6_A.wiff	Healthy
SP-006-030	001-0033	EXP19072_2019v1ms088X8_A.wiff	Healthy
SP-006-030	001-0035	EXP19072_2019v1ms089X55_A.wiff	Healthy
SP-006-030	001-0040	EXP19072_2019v1ms087X47_A.wiff	Early NSCLC
SP-006-030	001-0041	EXP19072_2019v1ms089X29_A.wiff	Healthy
SP-006-030	001-0044	EXP19072_2019v1ms088X58_A.wiff	Healthy
SP-006-030	001-0048	EXP19072_2019v1ms089X37_A.wiff	Early NSCLC
SP-006-030	001-0051	EXP19072_2019v1ms087X34_A.wiff	Healthy
SP-006-030	001-0052	EXP19072_2019v1ms089X46_A.wiff	Healthy
SP-006-030	001-0057	EXP19072_2019v1ms088X15_A.wiff	Healthy
SP-006-030	001-0060	EXP19072_2019v1ms087X57_A.wiff	Healthy
SP-006-030	001-0061	EXP19072_2019v1ms089X61_A.wiff	Healthy
SP-006-030	001-0062	EXP19072_2019v1ms088X32_A.wiff	Healthy
SP-006-030	001-0063	EXP19072_2019v1ms086X25_A.wiff	Late NSCLC
SP-006-030	001-0066	EXP19072_2019v1ms086X15_A.wiff	Healthy
SP-006-030	001-0068	EXP19072_2019v1ms086X59_A.wiff	Early NSCLC
SP-006-030	002-0003	EXP19072_2019v1ms086X65_A.wiff	Co-morbid
SP-006-030	002-0007	EXP19072_2019v1ms087X56_A.wiff	Co-morbid
SP-006-030	002-0009	EXP19072_2019v1ms086X72_A.wiff	Co-morbid
SP-006-030	002-0013	EXP19072_2019v1ms088X50_A.wiff	Co-morbid
SP-006-030	002-0024	EXP19072_2019v1ms086X38_A.wiff	Co-morbid
SP-006-030	002-0036	EXP19072_2019v1ms089X60_A.wiff	Co-morbid
SP-006-030	002-0040	EXP19072_2019v1ms087X30_A.wiff	Co-morbid
SP-006-030	002-0042	EXP19072_2019v1ms088X45_A.wiff	Co-morbid
SP-006-030	002-0045	EXP19072_2019v1ms089X31_A.wiff	Co-morbid
SP-006-030	002-0048	EXP19072_2019v1ms087X7_A.wiff	Co-morbid
SP-006-030	002-0052	EXP19072_2019v1ms087X24_A.wiff	Co-morbid
SP-006-030	002-0054	EXP19072_2019v1ms089X51_A.wiff	Co-morbid
SP-006-030	002-0056	EXP19072_2019v1ms089X38_A.wiff	Co-morbid
SP-006-030	002-0060	EXP19072_2019v1ms088X66_A.wiff	Co-morbid
SP-006-030	002-0063	EXP19072_2019v1ms088X31_A.wiff	Co-morbid
SP-006-030	002-0068	EXP19072_2019v1ms088X3_A.wiff	Co-morbid
SP-006-030	002-0077	EXP19072_2019v1ms088X6_A.wiff	Co-morbid
SP-006-030	002-0080	EXP19072_2019v1ms087X50_A.wiff	Co-morbid
SP-006-030	002-0081	EXP19072_2019v1ms087X62_A.wiff	Co-morbid
SP-006-030	002-0082	EXP19072_2019v1ms087X65_A.wiff	Co-morbid
SP-006-030	002-0084	EXP19072_2019v1ms086X26_A.wiff	Co-morbid
SP-006-030	002-0087	EXP19072_2019v1ms088X16_A.wiff	Co-morbid
SP-006-030	002-0090	EXP19072_2019v1ms088X54_A.wiff	Co-morbid
SP-006-030	002-0092	EXP19072_2019v1ms089X41_A.wiff	Co-morbid
SP-006-030	003-0002	EXP19072_2019v1ms089X53_A.wiff	Late NSCLC
SP-006-030	003-0004	EXP19072_2019v1ms088X56_A.wiff	Early NSCLC
SP-006-030	003-0006	EXP19072_2019v1ms089X35_A.wiff	Early NSCLC
SP-006-030	004-0003	EXP19072_2019v1ms089X72_A.wiff	Healthy
SP-006-030	005-0002	EXP19072_2019v1ms089X20_A.wiff	Early NSCLC
SP-006-030	005-0003	EXP19072_2019v1ms086X69_A.wiff	Late NSCLC
SP-006-030	005-0007	EXP19072_2019v1ms087X19_A.wiff	Late NSCLC
SP-006-030	005-0008	EXP19072_2019v1ms087X16_A.wiff	Late NSCLC
SP-006-030	005-0018	EXP19072_2019v1ms087X42_A.wiff	Early NSCLC
SP-006-030	005-0019	EXP19072_2019v1ms088X44_A.wiff	Early NSCLC
SP-006-030	005-0020	EXP19072_2019v1ms086X60_A.wiff	Early NSCLC
SP-006-030	005-0024	EXP19072_2019v1ms088X19_A.wiff	Early NSCLC
SP-006-030	005-0025	EXP19072_2019v1ms087X5_A.wiff	Late NSCLC
SP-006-030	005-0029	EXP19072_2019v1ms087X59_A.wiff	Early NSCLC
SP-006-030	005-0030	EXP19072_2019v1ms087X55_A.wiff	Late NSCLC
SP-006-030	005-0032	EXP19072_2019v1ms087X38_A.wiff	Early NSCLC
SP-006-030	005-0033	EXP19072_2019v1ms088X26_A.wiff	Early NSCLC
SP-006-030	005-0039	EXP19072_2019v1ms088X24_A.wiff	Late NSCLC
SP-006-030	005-0040	EXP19072_2019v1ms088X67_A.wiff	Late NSCLC
SP-006-030	005-0041	EXP19072_2019v1ms087X64_A.wiff	Early NSCLC
SP-006-030	005-0043	EXP19072_2019v1ms089X8_A.wiff	Late NSCLC
SP-006-030	005-0045	EXP19072_2019v1ms089X3_A.wiff	Late NSCLC
SP-006-030	005-0051	EXP19072_2019v1ms089X50_A.wiff	Early NSCLC
SP-006-030	005-0056	EXP19072_2019v1ms086X9_A.wiff	Early NSCLC
SP-006-030	007-0003	EXP19072_2019v1ms089X48_A.wiff	Early NSCLC
SP-006-030	007-0005	EXP19072_2019v1ms088X17_A.wiff	Late NSCLC
SP-006-030	007-0008	EXP19072_2019v1ms086X48_A.wiff	Late NSCLC
SP-006-030	007-0012	EXP19072_2019v1ms088X13_A.wiff	Early NSCLC
SP-006-030	007-0015	EXP19072_2019v1ms089X27_A.wiff	Early NSCLC
SP-006-030	007-0017	EXP19072_2019v1ms086X27_A.wiff	Early NSCLC
SP-006-030	007-0024	EXP19072_2019v1ms089X70_A.wiff	Early NSCLC
SP-006-030	007-0025	EXP19072_2019v1ms087X21_A.wiff	Early NSCLC
SP-006-030	007-0026	EXP19072_2019v1ms089X11_A.wiff	Early NSCLC
SP-006-030	007-0027	EXP19072_2019v1ms087X25_A.wiff	Early NSCLC
SP-006-030	008-0001	EXP19072_2019v1ms088X9_A.wiff	Co-morbid
SP-006-030	008-0002	EXP19072_2019v1ms087X33_A.wiff	Co-morbid
SP-006-030	008-0004	EXP19072_2019v1ms088X60_A.wiff	Co-morbid
SP-006-030	008-0005	EXP19072_2019v1ms087X44_A.wiff	Co-morbid
SP-006-030	008-0009	EXP19072_2019v1ms086X61_A.wiff	Co-morbid
SP-006-030	008-0012	EXP19072_2019v1ms087X58_A.wiff	Co-morbid
SP-006-030	008-0014	EXP19072_2019v1ms087X39_A.wiff	Co-morbid
SP-006-030	008-0015	EXP19072_2019v1ms088X48_A.wiff	Co-morbid
SP-006-030	008-0016	EXP19072_2019v1ms087X41_A.wiff	Co-morbid
SP-006-030	008-0017	EXP19072_2019v1ms089X14_A.wiff	Co-morbid
SP-006-030	008-0019	EXP19072_2019v1ms089X28_A.wiff	Co-morbid
SP-006-030	008-0020	EXP19072_2019v1ms088X72_A.wiff	Co-morbid
SP-006-030	008-0021	EXP19072_2019v1ms086X44_A.wiff	Co-morbid
SP-006-030	008-0023	EXP19072_2019v1ms089X1_A.wiff	Co-morbid
SP-006-030	008-0024	EXP19072_2019v1ms087X12_A.wiff	Co-morbid
SP-006-030	008-0025	EXP19072_2019v1ms086X58_A.wiff	Co-morbid
SP-006-030	008-0026	EXP19072_2019v1ms086X50_A.wiff	Co-morbid
SP-006-030	008-0034	EXP19072_2019v1ms088X33_A.wiff	Co-morbid
SP-006-030	008-0035	EXP19072_2019v1ms086X14_A.wiff	Co-morbid
SP-006-030	008-0042	EXP19072_2019v1ms088X63_A.wiff	Co-morbid
SP-006-030	008-0043	EXP19072_2019v1ms088X27_A.wiff	Co-morbid
SP-006-030	008-0044	EXP19072_2019v1ms088X21_A.wiff	Co-morbid
SP-006-030	008-0045	EXP19072_2019v1ms089X24_A.wiff	Co-morbid
SP-006-030	008-0048	EXP19072_2019v1ms089X10_A.wiff	Co-morbid
SP-006-030	008-0049	EXP19072_2019v1ms089X66_A.wiff	Co-morbid
SP-006-030	008-0050	EXP19072_2019v1ms086X55_A.wiff	Co-morbid
SP-006-030	008-0054	EXP19072_2019v1ms086X16_A.wiff	Co-morbid
SP-006-030	008-0055	EXP19072_2019v1ms089X19_A.wiff	Co-morbid
SP-006-030	008-0056	EXP19072_2019v1ms087X27_A.wiff	Co-morbid
SP-006-030	008-0057	EXP19072_2019v1ms089X34_A.wiff	Co-morbid
SP-006-030	008-0058	EXP19072_2019v1ms089X69_A.wiff	Co-morbid
SP-006-030	008-0060	EXP19072_2019v1ms088X37_A.wiff	Co-morbid
SP-006-030	008-0061	EXP19072_2019v1ms086X31_A.wiff	Co-morbid
SP-006-030	008-0064	EXP19072_2019v1ms088X41_A.wiff	Co-morbid
SP-006-030	008-0065	EXP19072_2019v1ms087X71_A.wiff	Co-morbid
SP-006-030	008-0066	EXP19072_2019v1ms088X36_A.wiff	Co-morbid
SP-006-030	008-0069	EXP19072_2019v1ms086X5_A.wiff	Co-morbid
SP-006-030	008-0070	EXP19072_2019v1ms089X13_A.wiff	Co-morbid
SP-006-030	008-0072	EXP19072_2019v1ms086X41_A.wiff	Co-morbid
SP-006-030	008-0075	EXP19072_2019v1ms089X65_A.wiff	Co-morbid
SP-006-030	008-0076	EXP19072_2019v1ms089X64_A.wiff	Co-morbid
SP-006-030	008-0077	EXP19072_2019v1ms087X20_A.wiff	Co-morbid
SP-006-030	008-0078	EXP19072_2019v1ms086X3_A.wiff	Co-morbid
SP-006-030	008-0079	EXP19072_2019v1ms086X23_A.wiff	Co-morbid
SP-006-030	008-0080	EXP19072_2019v1ms087X3_A.wiff	Co-morbid
SP-006-030	009-0006	EXP19072_2019v1ms089X2_A.wiff	Healthy
SP-006-030	009-0008	EXP19072_2019v1ms086X30_A.wiff	Healthy
SP-006-030	009-0011	EXP19072_2019v1ms087X70_A.wiff	Healthy
SP-006-030	009-0016	EXP19072_2019v1ms086X70_A.wiff	Early NSCLC
SP-006-030	009-0017	EXP19072_2019v1ms087X53_A.wiff	Healthy
SP-006-030	009-0018	EXP19072_2019v1ms086X36_A.wiff	Healthy
SP-006-030	009-0021	EXP19072_2019v1ms088X1_A.wiff	Healthy
SP-006-030	009-0027	EXP19072_2019v1ms087X63_A.wiff	Late NSCLC
SP-006-030	009-0028	EXP19072_2019v1ms087X4_A.wiff	Healthy
SP-006-030	009-0029	EXP19072_2019v1ms088X18_A.wiff	Healthy
SP-006-030	009-0031	EXP19072_2019v1ms087X17_A.wiff	Healthy
SP-006-030	009-0036	EXP19072_2019v1ms087X23_A.wiff	Healthy
SP-006-030	009-0037	EXP19072_2019v1ms089X36_A.wiff	Healthy
SP-006-030	009-0039	EXP19072_2019v1ms088X68_A.wiff	Healthy
SP-006-030	009-0041	EXP19072_2019v1ms087X51_A.wiff	Late NSCLC
SP-006-030	009-0043	EXP19072_2019v1ms087X13_A.wiff	Co-morbid
SP-006-030	009-0048	EXP19072_2019v1ms086X54_A.wiff	Healthy
SP-006-030	010-0002	EXP19072_2019v1ms089X56_A.wiff	Early NSCLC
SP-006-030	010-0003	EXP19072_2019v1ms088X30_A.wiff	Early NSCLC
SP-006-030	010-0004	EXP19072_2019v1ms089X9_A.wiff	Late NSCLC
SP-006-030	010-0013	EXP19072_2019v1ms088X61_A.wiff	Late NSCLC
SP-006-030	010-0014	EXP19072_2019v1ms087X37_A.wiff	Late NSCLC
SP-006-030	010-0016	EXP19072_2019v1ms086X17_A.wiff	UNK
SP-006-030	010-0017	EXP19072_2019v1ms088X29_A.wiff	Late NSCLC
SP-006-030	010-0018	EXP19072_2019v1ms086X7_A.wiff	Late NSCLC
SP-006-030	010-0020	EXP19072_2019v1ms087X22_A.wiff	Late NSCLC
SP-006-030	010-0028	EXP19072_2019v1ms087X48_A.wiff	Late NSCLC
SP-006-030	010-0029	EXP19072_2019v1ms087X72_A.wiff	Late NSCLC
SP-006-030	010-0030	EXP19072_2019v1ms088X10_A.wiff	Late NSCLC
SP-006-030	010-0031	EXP19072_2019v1ms087X54_A.wiff	UNK
SP-006-030	010-0036	EXP19072_2019v1ms089X63_A.wiff	Early NSCLC
SP-006-030	010-0037	EXP19072_2019v1ms088X7_A.wiff	Early NSCLC
SP-006-030	010-0040	EXP19072_2019v1ms089X52_A.wiff	Early NSCLC
SP-006-030	010-0041	EXP19072_2019v1ms087X52_A.wiff	Early NSCLC
SP-006-030	010-0042	EXP19072_2019v1ms086X2_A.wiff	Late NSCLC
SP-006-030	010-0043	EXP19072_2019v1ms088X34_A.wiff	Late NSCLC
SP-006-030	010-0044	EXP19072_2019v1ms088X11_A.wiff	Late NSCLC
SP-006-030	010-0045	EXP19072_2019v1ms086X24_A.wiff	Early NSCLC
SP-006-030	010-0046	EXP19072_2019v1ms089X33_A.wiff	Late NSCLC
SP-006-030	010-0047	EXP19072_2019v1ms089X71_A.wiff	Early NSCLC
SP-006-030	010-0048	EXP19072_2019v1ms089X40_A.wiff	Early NSCLC
SP-006-030	010-0049	EXP19072_2019v1ms087X18_A.wiff	Late NSCLC
SP-006-030	010-0051	EXP19072_2019v1ms087X35_A.wiff	Early NSCLC
SP-006-030	010-0052	EXP19072_2019v1ms086X40_A.wiff	Early NSCLC
SP-006-030	010-0053	EXP19072_2019v1ms088X14_A.wiff	Late NSCLC
SP-006-030	010-0054	EXP19072_2019v1ms089X30_A.wiff	Late NSCLC
SP-006-030	010-0056	EXP19072_2019v1ms088X2_A.wiff	Early NSCLC
SP-006-030	011-0002	EXP19072_2019v1ms088X71_A.wiff	Early NSCLC
SP-006-030	011-0004	EXP19072_2019v1ms089X47_A.wiff	Late NSCLC
SP-006-030	011-0006	EXP19072_2019v1ms086X56_A.wiff	Late NSCLC
SP-006-030	011-0007	EXP19072_2019v1ms086X43_A.wiff	Early NSCLC
SP-006-030	011-0014	EXP19072_2019v1ms086X34_A.wiff	UNK
SP-006-030	012-0002	EXP19072_2019v1ms086X63_A.wiff	Early NSCLC
SP-006-030	012-0033	EXP19072_2019v1ms086X13_A.wiff	Late NSCLC
SP-006-030	012-0035	EXP19072_2019v1ms089X32_A.wiff	UNK
SP-006-030	013-0006	EXP19072_2019v1ms087X9_A.wiff	Early NSCLC
SP-006-030	013-0008	EXP19072_2019v1ms088X62_A.wiff	Early NSCLC
SP-006-030	013-0012	EXP19072_2019v1ms088X51_A.wiff	Late NSCLC
SP-006-030	013-0021	EXP19072_2019v1ms086X68_A.wiff	Early NSCLC
SP-006-030	013-0023	EXP19072_2019v1ms089X62_A.wiff	Late NSCLC
SP-006-030	013-0025	EXP19072_2019v1ms088X28_A.wiff	Late NSCLC
SP-006-030	013-0032	EXP19072_2019v1ms089X5_A.wiff	Early NSCLC
SP-006-030	013-0035	EXP19072_2019v1ms088X70_A.wiff	UNK
SP-006-030	013-0036	EXP19072_2019v1ms088X57_A.wiff	Late NSCLC
SP-006-030	014-0024	EXP19072_2019v1ms088X69_A.wiff	Healthy
SP-006-030	014-0032	EXP19072_2019v1ms089X12_A.wiff	Healthy
SP-006-030	014-0036	EXP19072_2019v1ms088X38_A.wiff	Healthy
SP-006-030	014-0037	EXP19072_2019v1ms086X8_A.wiff	Healthy
SP-006-030	014-0038	EXP19072_2019v1ms086X45_A.wiff	Healthy
SP-006-030	014-0041	EXP19072_2019v1ms086X71_A.wiff	Healthy
SP-006-030	014-0049	EXP19072_2019v1ms086X4_A.wiff	Healthy
SP-006-030	014-0052	EXP19072_2019v1ms086X1_A.wiff	Healthy
SP-006-030	014-0065	EXP19072_2019v1ms086X42_A.wiff	Healthy
SP-006-030	014-0066	EXP19072_2019v1ms087X49_A.wiff	Healthy
SP-006-030	014-0068	EXP19072_2019v1ms088X5_A.wiff	Healthy
SP-006-030	015-0003	EXP19072_2019v1ms087X14_A.wiff	Late NSCLC
SP-006-030	015-0005	EXP19072_2019v1ms086X28_A.wiff	Early NSCLC
SP-006-030	015-0007	EXP19072_2019v1ms086X49_A.wiff	Early NSCLC
SP-006-030	016-0005	EXP19072_2019v1ms089X68_A.wiff	Late NSCLC
SP-006-030	017-0013	EXP19072_2019v1ms089X54_A.wiff	Co-morbid
SP-006-030	017-0015	EXP19072_2019v1ms089X7_A.wiff	Co-morbid
SP-006-030	017-0024	EXP19072_2019v1ms088X20_A.wiff	Co-morbid
SP-006-030	017-0025	EXP19072_2019v1ms086X29_A.wiff	Co-morbid
SP-006-030	017-0028	EXP19072_2019v1ms086X20_A.wiff	Co-morbid
SP-006-030	017-0034	EXP19072_2019v1ms087X69_A.wiff	Co-morbid
SP-006-030	017-0038	EXP19072_2019v1ms087X45_A.wiff	Co-morbid
SP-006-030	017-0053	EXP19072_2019v1ms088X23_A.wiff	Co-morbid
SP-006-030	017-0056	EXP19072_2019v1ms086X35_A.wiff	Co-morbid
SP-006-030	017-0057	EXP19072_2019v1ms089X45_A.wiff	Co-morbid
SP-006-030	017-0061	EXP19072_2019v1ms087X31_A.wiff	Late NSCLC
SP-006-030	017-0065	EXP19072_2019v1ms088X46_A.wiff	UNK
SP-006-030	017-0069	EXP19072_2019v1ms088X55_A.wiff	UNK
SP-006-030	017-0071	EXP19072_2019v1ms087X26_A.wiff	Early NSCLC
SP-006-030	018-0004	EXP19072_2019v1ms087X1_A.wiff	Early NSCLC
SP-006-030	019-0001	EXP19072_2019v1ms086X11_A.wiff	Late NSCLC
SP-006-030	019-0003	EXP19072_2019v1ms087X67_A.wiff	Early NSCLC
SP-006-030	020-0004	EXP19072_2019v1ms087X60_A.wiff	Healthy
SP-006-030	020-0006	EXP19072_2019v1ms086X57_A.wiff	Healthy
SP-006-030	020-0007	EXP19072_2019v1ms088X53_A.wiff	Healthy
SP-006-030	020-0011	EXP19072_2019v1ms089X17_A.wiff	Healthy
SP-006-030	020-0014	EXP19072_2019v1ms089X39_A.wiff	Healthy
SP-006-030	020-0015	EXP19072_2019v1ms086X19_A.wiff	Healthy
SP-006-030	020-0016	EXP19072_2019v1ms088X22_A.wiff	Healthy
SP-006-030	020-0017	EXP19072_2019v1ms089X21_A.wiff	Healthy
SP-006-030	020-0019	EXP19072_2019v1ms086X66_A.wiff	Healthy
SP-006-030	020-0029	EXP19072_2019v1ms089X49_A.wiff	Healthy
SP-006-030	020-0032	EXP19072_2019v1ms089X16_A.wiff	Healthy
SP-006-030	020-0034	EXP19072_2019v1ms088X25_A.wiff	Healthy
SP-006-030	020-0035	EXP19072_2019v1ms089X23_A.wiff	Healthy
SP-006-030	020-0036	EXP19072_2019v1ms086X64_A.wiff	Healthy
SP-006-030	020-0037	EXP19072_2019v1ms086X12_A.wiff	Healthy
SP-006-030	020-0038	EXP19072_2019v1ms086X33_A.wiff	Healthy
SP-006-030	020-0039	EXP19072_2019v1ms088X47_A.wiff	Healthy
SP-006-030	020-0040	EXP19072_2019v1ms089X58_A.wiff	Healthy
SP-006-030	020-0042	EXP19072_2019v1ms089X26_A.wiff	Healthy
SP-006-030	020-0044	EXP19072_2019v1ms087X2_A.wiff	Healthy
SP-006-030	020-0055	EXP19072_2019v1ms089X57_A.wiff	Healthy
SP-006-030	020-0057	EXP19072_2019v1ms087X43_A.wiff	Healthy
SP-006-030	020-0058	EXP19072_2019v1ms088X49_A.wiff	Healthy
SP-006-030	020-0061	EXP19072_2019v1ms087X29_A.wiff	Healthy
SP-006-030	020-0069	EXP19072_2019v1ms086X21_A.wiff	Healthy
SP-006-030	020-0071	EXP19072_2019v1ms087X28_A.wiff	Healthy
SP-006-030	020-0072	EXP19072_2019v1ms088X12_A.wiff	Healthy
SP-006-030	020-0073	EXP19072_2019v1ms087X40_A.wiff	Healthy
SP-006-030	020-0075	EXP19072_2019v1ms087X32_A.wiff	Healthy
SP-006-030	020-0076	EXP19072_2019v1ms087X61_A.wiff	Healthy
SP-006-030	020-0085	EXP19072_2019v1ms087X15_A.wiff	Healthy
SP-006-030	020-0086	EXP19072_2019v1ms087X66_A.wiff	Healthy
SP-006-030	020-0087	EXP19072_2019v1ms088X35_A.wiff	Healthy
SP-006-030	020-0088	EXP19072_2019v1ms086X10_A.wiff	Healthy
SP-006-030	020-0090	EXP19072_2019v1ms088X43_A.wiff	Healthy
SP-006-030	020-0091	EXP19072_2019v1ms089X67_A.wiff	Healthy
SP-006-030	020-0092	EXP19072_2019v1ms088X52_A.wiff	Healthy
SP-006-030	020-0096	EXP19072_2019v1ms087X8_A.wiff	Healthy
SP-006-030	020-0097	EXP19072_2019v1ms086X51_A.wiff	Healthy
SP-006-030	020-0099	EXP19072_2019v1ms089X43_A.wiff	Healthy
SP-006-030	020-0100	EXP19072_2019v1ms088X64_A.wiff	Healthy
SP-006-030	021-0002	EXP19072_2019v1ms088X42_A.wiff	Early NSCLC
SP-006-030	021-0004	EXP19072_2019v1ms086X37_A.wiff	Early NSCLC
SP-006-030	022-0004	EXP19072_2019v1ms088X4_A.wiff	Early NSCLC
SP-006-030	022-0008	EXP19072_2019v1ms089X22_A.wiff	Late NSCLC
SP-006-030	022-0009	EXP19072_2019v1ms088X40_A.wiff	Late NSCLC
SP-006-030	022-0010	EXP19072_2019v1ms087X6_A.wiff	Early NSCLC
SP-006-030	022-0011	EXP19072_2019v1ms086X62_A.wiff	Early NSCLC
SP-006-030	022-0012	EXP19072_2019v1ms089X44_A.wiff	Late NSCLC
SP-006-030	022-0013	EXP19072_2019v1ms086X18_A.wiff	Early NSCLC
SP-006-030	022-0014	EXP19072_2019v1ms089X59_A.wiff	Early NSCLC
SP-006-030	022-0016	EXP19072_2019v1ms086X67_A.wiff	Early NSCLC
SP-006-030	022-0017	EXP19072_2019v1ms086X46_A.wiff	Early NSCLC
SP-006-030	023-0001	EXP19072_2019v1ms086X47_A.wiff	Early NSCLC
SP-006-030	023-0002	EXP19072_2019v1ms089X4_A.wiff	Late NSCLC
SP-006-030	023-0003	EXP19072_2019v1ms087X10_A.wiff	Early NSCLC
SP-006-030	023-0004	EXP19072_2019v1ms087X36_A.wiff	Early NSCLC
SP-006-030	024-0001	EXP19072_2019v1ms087X68_A.wiff	Early NSCLC
SP-006-030	029-0004	EXP19072_2019v1ms086X6_A.wiff	Early NSCLC
SP-006-030	029-0005	EXP19072_2019v1ms086X53_A.wiff	Early NSCLC
SP-006-030	029-0011	EXP19072_2019v1ms089X15_A.wiff	Late NSCLC
SP-007-011	001-0010	EXP19072_2019v1ms066X32_B.wiff	Healthy
SP-007-011	001-0018	EXP19072_2019v1ms068X39_A.wiff	Early NSCLC
SP-007-011	001-0025	EXP19072_2019v1ms067X11_A.wiff	Healthy
SP-007-011	001-0031	EXP19072_2019v1ms069X6_A.wiff	Healthy
SP-007-011	001-0033	EXP19072_2019v1ms068X8_A.wiff	Healthy
SP-007-011	001-0035	EXP19072_2019v1ms069X55_A.wiff	Healthy
SP-007-011	001-0040	EXP19072_2019v1ms067X47_A.wiff	Early NSCLC
SP-007-011	001-0041	EXP19072_2019v1ms069X29_A.wiff	Healthy
SP-007-011	001-0044	EXP19072_2019v1ms068X58_A.wiff	Healthy
SP-007-011	001-0048	EXP19072_2019v1ms069X37_A.wiff	Early NSCLC
SP-007-011	001-0051	EXP19072_2019v1ms067X34_A.wiff	Healthy
SP-007-011	001-0052	EXP19072_2019v1ms069X46_B.wiff	Healthy
SP-007-011	001-0057	EXP19072_2019v1ms068X15_A.wiff	Healthy
SP-007-011	001-0060	EXP19072_2019v1ms067X57_A.wiff	Healthy
SP-007-011	001-0061	EXP19072_2019v1ms069X61_A.wiff	Healthy
SP-007-011	001-0062	EXP19072_2019v1ms068X32_A.wiff	Healthy
SP-007-011	001-0063	EXP19072_2019v1ms066X25_A.wiff	Late NSCLC
SP-007-011	001-0066	EXP19072_2019v1ms066X15_A.wiff	Healthy
SP-007-011	001-0068	EXP19072_2019v1ms066X59_A.wiff	Early NSCLC
SP-007-011	002-0003	EXP19072_2019v1ms066X65_A.wiff	Co-morbid
SP-007-011	002-0007	EXP19072_2019v1ms067X56_A.wiff	Co-morbid
SP-007-011	002-0009	EXP19072_2019v1ms066X72_A.wiff	Co-morbid
SP-007-011	002-0013	EXP19072_2019v1ms068X50_A.wiff	Co-morbid
SP-007-011	002-0024	EXP19072_2019v1ms066X38_A.wiff	Co-morbid
SP-007-011	002-0036	EXP19072_2019v1ms069X60_A.wiff	Co-morbid
SP-007-011	002-0040	EXP19072_2019v1ms067X30_A.wiff	Co-morbid
SP-007-011	002-0042	EXP19072_2019v1ms068X45_A.wiff	Co-morbid
SP-007-011	002-0045	EXP19072_2019v1ms069X31_A.wiff	Co-morbid
SP-007-011	002-0048	EXP19072_2019v1ms067X7_A.wiff	Co-morbid
SP-007-011	002-0052	EXP19072_2019v1ms067X24_A.wiff	Co-morbid
SP-007-011	002-0054	EXP19072_2019v1ms069X51_A.wiff	Co-morbid
SP-007-011	002-0056	EXP19072_2019v1ms069X38_A.wiff	Co-morbid
SP-007-011	002-0060	EXP19072_2019v1ms068X66_A.wiff	Co-morbid
SP-007-011	002-0063	EXP19072_2019v1ms068X31_A.wiff	Co-morbid
SP-007-011	002-0068	EXP19072_2019v1ms068X3_A.wiff	Co-morbid
SP-007-011	002-0077	EXP19072_2019v1ms068X6_A.wiff	Co-morbid
SP-007-011	002-0080	EXP19072_2019v1ms067X50_A.wiff	Co-morbid
SP-007-011	002-0081	EXP19072_2019v1ms067X62_A.wiff	Co-morbid
SP-007-011	002-0082	EXP19072_2019v1ms067X65_A.wiff	Co-morbid
SP-007-011	002-0084	EXP19072_2019v1ms066X26_A.wiff	Co-morbid
SP-007-011	002-0087	EXP19072_2019v1ms068X16_A.wiff	Co-morbid
SP-007-011	002-0090	EXP19072_2019v1ms068X54_A.wiff	Co-morbid
SP-007-011	002-0092	EXP19072_2019v1ms069X41_A.wiff	Co-morbid
SP-007-011	003-0002	EXP19072_2019v1ms069X53_A.wiff	Late NSCLC
SP-007-011	003-0004	EXP19072_2019v1ms068X56_A.wiff	Early NSCLC
SP-007-011	003-0006	EXP19072_2019v1ms069X35_A.wiff	Early NSCLC
SP-007-011	004-0003	EXP19072_2019v1ms069X72_A.wiff	Healthy
SP-007-011	005-0002	EXP19072_2019v1ms069X20_A.wiff	Early NSCLC
SP-007-011	005-0003	EXP19072_2019v1ms066X69_A.wiff	Late NSCLC
SP-007-011	005-0007	EXP19072_2019v1ms067X19_A.wiff	Late NSCLC
SP-007-011	005-0008	EXP19072_2019v1ms067X16_A.wiff	Late NSCLC
SP-007-011	005-0016	EXP19072_2019v1ms069X25_A.wiff	Early NSCLC
SP-007-011	005-0018	EXP19072_2019v1ms067X42_A.wiff	Early NSCLC
SP-007-011	005-0019	EXP19072_2019v1ms068X44_A.wiff	Early NSCLC
SP-007-011	005-0020	EXP19072_2019v1ms066X60_A.wiff	Early NSCLC
SP-007-011	005-0024	EXP19072_2019v1ms068X19_A.wiff	Early NSCLC
SP-007-011	005-0025	EXP19072_2019v1ms067X5_A.wiff	Late NSCLC
SP-007-011	005-0029	EXP19072_2019v1ms067X59_A.wiff	Early NSCLC
SP-007-011	005-0030	EXP19072_2019v1ms067X55_A.wiff	Late NSCLC
SP-007-011	005-0032	EXP19072_2019v1ms067X38_A.wiff	Early NSCLC
SP-007-011	005-0033	EXP19072_2019v1ms068X26_A.wiff	Early NSCLC
SP-007-011	005-0039	EXP19072_2019v1ms068X24_A.wiff	Late NSCLC
SP-007-011	005-0040	EXP19072_2019v1ms068X67_A.wiff	Late NSCLC
SP-007-011	005-0041	EXP19072_2019v1ms067X64_A.wiff	Early NSCLC
SP-007-011	005-0043	EXP19072_2019v1ms069X8_A.wiff	Late NSCLC
SP-007-011	005-0045	EXP19072_2019v1ms069X3_A.wiff	Late NSCLC
SP-007-011	005-0051	EXP19072_2019v1ms069X50_A.wiff	Early NSCLC
SP-007-011	005-0056	EXP19072_2019v1ms066X9_A.wiff	Early NSCLC
SP-007-011	007-0003	EXP19072_2019v1ms069X48_A.wiff	Early NSCLC
SP-007-011	007-0005	EXP19072_2019v1ms068X17_A.wiff	Late NSCLC
SP-007-011	007-0008	EXP19072_2019v1ms066X48_A.wiff	Late NSCLC
SP-007-011	007-0012	EXP19072_2019v1ms068X13_A.wiff	Early NSCLC
SP-007-011	007-0015	EXP19072_2019v1ms069X27_A.wiff	Early NSCLC
SP-007-011	007-0017	EXP19072_2019v1ms066X27_A.wiff	Early NSCLC
SP-007-011	007-0024	EXP19072_2019v1ms069X70_A.wiff	Early NSCLC
SP-007-011	007-0025	EXP19072_2019v1ms067X21_A.wiff	Early NSCLC
SP-007-011	007-0026	EXP19072_2019v1ms069X11_A.wiff	Early NSCLC
SP-007-011	007-0027	EXP19072_2019v1ms067X25_A.wiff	Early NSCLC
SP-007-011	008-0001	EXP19072_2019v1ms068X9_A.wiff	Co-morbid
SP-007-011	008-0002	EXP19072_2019v1ms067X33_A.wiff	Co-morbid
SP-007-011	008-0004	EXP19072_2019v1ms068X60_A.wiff	Co-morbid
SP-007-011	008-0005	EXP19072_2019v1ms067X44_A.wiff	Co-morbid
SP-007-011	008-0009	EXP19072_2019v1ms066X61_A.wiff	Co-morbid
SP-007-011	008-0012	EXP19072_2019v1ms067X58_A.wiff	Co-morbid
SP-007-011	008-0014	EXP19072_2019v1ms067X39_A.wiff	Co-morbid
SP-007-011	008-0015	EXP19072_2019v1ms068X48_A.wiff	Co-morbid
SP-007-011	008-0016	EXP19072_2019v1ms067X41_A.wiff	Co-morbid
SP-007-011	008-0017	EXP19072_2019v1ms069X14_A.wiff	Co-morbid
SP-007-011	008-0019	EXP19072_2019v1ms069X28_A.wiff	Co-morbid
SP-007-011	008-0020	EXP19072_2019v1ms068X72_A.wiff	Co-morbid
SP-007-011	008-0021	EXP19072_2019v1ms066X44_A.wiff	Co-morbid
SP-007-011	008-0023	EXP19072_2019v1ms069X1_A.wiff	Co-morbid
SP-007-011	008-0024	EXP19072_2019v1ms067X12_A.wiff	Co-morbid
SP-007-011	008-0025	EXP19072_2019v1ms066X58_A.wiff	Co-morbid
SP-007-011	008-0026	EXP19072_2019v1ms066X50_A.wiff	Co-morbid
SP-007-011	008-0034	EXP19072_2019v1ms068X33_A.wiff	Co-morbid
SP-007-011	008-0035	EXP19072_2019v1ms066X14_A.wiff	Co-morbid
SP-007-011	008-0040	EXP19072_2019v1ms066X52_A.wiff	Co-morbid
SP-007-011	008-0042	EXP19072_2019v1ms068X63_A.wiff	Co-morbid
SP-007-011	008-0043	EXP19072_2019v1ms068X27_A.wiff	Co-morbid
SP-007-011	008-0044	EXP19072_2019v1ms068X21_A.wiff	Co-morbid
SP-007-011	008-0045	EXP19072_2019v1ms069X24_A.wiff	Co-morbid
SP-007-011	008-0048	EXP19072_2019v1ms069X10_A.wiff	Co-morbid
SP-007-011	008-0049	EXP19072_2019v1ms069X66_A.wiff	Co-morbid
SP-007-011	008-0050	EXP19072_2019v1ms066X55_A.wiff	Co-morbid
SP-007-011	008-0054	EXP19072_2019v1ms066X16_A.wiff	Co-morbid
SP-007-011	008-0055	EXP19072_2019v1ms069X19_A.wiff	Co-morbid
SP-007-011	008-0056	EXP19072_2019v1ms067X27_A.wiff	Co-morbid
SP-007-011	008-0057	EXP19072_2019v1ms069X34_A.wiff	Co-morbid
SP-007-011	008-0058	EXP19072_2019v1ms069X69_A.wiff	Co-morbid
SP-007-011	008-0060	EXP19072_2019v1ms068X37_A.wiff	Co-morbid
SP-007-011	008-0061	EXP19072_2019v1ms066X31_A.wiff	Co-morbid
SP-007-011	008-0064	EXP19072_2019v1ms068X41_A.wiff	Co-morbid
SP-007-011	008-0065	EXP19072_2019v1ms067X71_A.wiff	Co-morbid
SP-007-011	008-0066	EXP19072_2019v1ms068X36_A.wiff	Co-morbid
SP-007-011	008-0069	EXP19072_2019v1ms066X5_A.wiff	Co-morbid
SP-007-011	008-0070	EXP19072_2019v1ms069X13_A.wiff	Co-morbid
SP-007-011	008-0072	EXP19072_2019v1ms066X41_A.wiff	Co-morbid
SP-007-011	008-0075	EXP19072_2019v1ms069X65_A.wiff	Co-morbid
SP-007-011	008-0076	EXP19072_2019v1ms069X64_A.wiff	Co-morbid
SP-007-011	008-0077	EXP19072_2019v1ms067X20_A.wiff	Co-morbid
SP-007-011	008-0078	EXP19072_2019v1ms066X3_A.wiff	Co-morbid
SP-007-011	008-0079	EXP19072_2019v1ms066X23_A.wiff	Co-morbid
SP-007-011	008-0080	EXP19072_2019v1ms067X3_A.wiff	Co-morbid
SP-007-011	009-0006	EXP19072_2019v1ms069X2_A.wiff	Healthy
SP-007-011	009-0008	EXP19072_2019v1ms066X30_A.wiff	Healthy
SP-007-011	009-0011	EXP19072_2019v1ms067X70_A.wiff	Healthy
SP-007-011	009-0016	EXP19072_2019v1ms066X70_A.wiff	Early NSCLC
SP-007-011	009-0017	EXP19072_2019v1ms067X53_A.wiff	Healthy
SP-007-011	009-0018	EXP19072_2019v1ms066X36_A.wiff	Healthy
SP-007-011	009-0021	EXP19072_2019v1ms068X1_A.wiff	Healthy
SP-007-011	009-0027	EXP19072_2019v1ms067X63_A.wiff	Late NSCLC
SP-007-011	009-0028	EXP19072_2019v1ms067X4_A.wiff	Healthy
SP-007-011	009-0029	EXP19072_2019v1ms068X18_A.wiff	Healthy
SP-007-011	009-0031	EXP19072_2019v1ms067X17_A.wiff	Healthy
SP-007-011	009-0036	EXP19072_2019v1ms067X23_A.wiff	Healthy
SP-007-011	009-0037	EXP19072_2019v1ms069X36_A.wiff	Healthy
SP-007-011	009-0039	EXP19072_2019v1ms068X68_A.wiff	Healthy
SP-007-011	009-0041	EXP19072_2019v1ms067X51_A.wiff	Late NSCLC
SP-007-011	009-0043	EXP19072_2019v1ms067X13_A.wiff	Co-morbid
SP-007-011	009-0048	EXP19072_2019v1ms066X54_A.wiff	Healthy
SP-007-011	010-0002	EXP19072_2019v1ms069X56_A.wiff	Early NSCLC
SP-007-011	010-0003	EXP19072_2019v1ms068X30_A.wiff	Early NSCLC
SP-007-011	010-0004	EXP19072_2019v1ms069X9_A.wiff	Late NSCLC
SP-007-011	010-0010	EXP19072_2019v1ms068X59_A.wiff	Early NSCLC
SP-007-011	010-0013	EXP19072_2019v1ms068X61_A.wiff	Late NSCLC
SP-007-011	010-0014	EXP19072_2019v1ms067X37_A.wiff	Late NSCLC
SP-007-011	010-0016	EXP19072_2019v1ms066X17_A.wiff	UNK
SP-007-011	010-0017	EXP19072_2019v1ms068X29_A.wiff	Late NSCLC
SP-007-011	010-0018	EXP19072_2019v1ms066X7_A.wiff	Late NSCLC
SP-007-011	010-0020	EXP19072_2019v1ms067X22_A.wiff	Late NSCLC
SP-007-011	010-0023	EXP19072_2019v1ms069X18_A.wiff	Late NSCLC
SP-007-011	010-0028	EXP19072_2019v1ms067X48_A.wiff	Late NSCLC
SP-007-011	010-0029	EXP19072_2019v1ms067X72_A.wiff	Late NSCLC
SP-007-011	010-0030	EXP19072_2019v1ms068X10_A.wiff	Late NSCLC
SP-007-011	010-0031	EXP19072_2019v1ms067X54_A.wiff	UNK
SP-007-011	010-0036	EXP19072_2019v1ms069X63_A.wiff	Early NSCLC
SP-007-011	010-0037	EXP19072_2019v1ms068X7_A.wiff	Early NSCLC
SP-007-011	010-0040	EXP19072_2019v1ms069X52_A.wiff	Early NSCLC
SP-007-011	010-0041	EXP19072_2019v1ms067X52_A.wiff	Early NSCLC
SP-007-011	010-0042	EXP19072_2019v1ms066X2_A.wiff	Late NSCLC
SP-007-011	010-0043	EXP19072_2019v1ms068X34_A.wiff	Late NSCLC
SP-007-011	010-0044	EXP19072_2019v1ms068X11_A.wiff	Late NSCLC
SP-007-011	010-0045	EXP19072_2019v1ms066X24_A.wiff	Early NSCLC
SP-007-011	010-0046	EXP19072_2019v1ms069X33_A.wiff	Late NSCLC
SP-007-011	010-0047	EXP19072_2019v1ms069X71_A.wiff	Early NSCLC
SP-007-011	010-0048	EXP19072_2019v1ms069X40_A.wiff	Early NSCLC
SP-007-011	010-0049	EXP19072_2019v1ms067X18_A.wiff	Late NSCLC
SP-007-011	010-0051	EXP19072_2019v1ms067X35_A.wiff	Early NSCLC
SP-007-011	010-0052	EXP19072_2019v1ms066X40_A.wiff	Early NSCLC
SP-007-011	010-0053	EXP19072_2019v1ms068X14_A.wiff	Late NSCLC
SP-007-011	010-0054	EXP19072_2019v1ms069X30_A.wiff	Late NSCLC
SP-007-011	010-0056	EXP19072_2019v1ms068X2_A.wiff	Early NSCLC
SP-007-011	011-0002	EXP19072_2019v1ms068X71_A.wiff	Early NSCLC
SP-007-011	011-0004	EXP19072_2019v1ms069X47_A.wiff	Late NSCLC
SP-007-011	011-0006	EXP19072_2019v1ms066X56_A.wiff	Late NSCLC
SP-007-011	011-0007	EXP19072_2019v1ms066X43_A.wiff	Early NSCLC
SP-007-011	011-0014	EXP19072_2019v1ms066X34_B.wiff	UNK
SP-007-011	011-0015	EXP19072_2019v1ms066X22_A.wiff	UNK
SP-007-011	012-0002	EXP19072_2019v1ms066X63_A.wiff	Early NSCLC
SP-007-011	012-0033	EXP19072_2019v1ms066X13_A.wiff	Late NSCLC
SP-007-011	012-0035	EXP19072_2019v1ms069X32_A.wiff	UNK
SP-007-011	013-0006	EXP19072_2019v1ms067X9_A.wiff	Early NSCLC
SP-007-011	013-0008	EXP19072_2019v1ms068X62_A.wiff	Early NSCLC
SP-007-011	013-0012	EXP19072_2019v1ms068X51_A.wiff	Late NSCLC
SP-007-011	013-0021	EXP19072_2019v1ms066X68_A.wiff	Early NSCLC
SP-007-011	013-0023	EXP19072_2019v1ms069X62_A.wiff	Late NSCLC
SP-007-011	013-0025	EXP19072_2019v1ms068X28_A.wiff	Late NSCLC
SP-007-011	013-0032	EXP19072_2019v1ms069X5_A.wiff	Early NSCLC
SP-007-011	013-0035	EXP19072_2019v1ms068X70_A.wiff	UNK
SP-007-011	013-0036	EXP19072_2019v1ms068X57_A.wiff	Late NSCLC
SP-007-011	014-0024	EXP19072_2019v1ms068X69_A.wiff	Healthy
SP-007-011	014-0032	EXP19072_2019v1ms069X12_A.wiff	Healthy
SP-007-011	014-0036	EXP19072_2019v1ms068X38_A.wiff	Healthy
SP-007-011	014-0037	EXP19072_2019v1ms066X8_A.wiff	Healthy
SP-007-011	014-0038	EXP19072_2019v1ms066X45_A.wiff	Healthy
SP-007-011	014-0041	EXP19072_2019v1ms066X71_A.wiff	Healthy
SP-007-011	014-0049	EXP19072_2019v1ms066X4_A.wiff	Healthy
SP-007-011	014-0052	EXP19072_2019v1ms066X1_A.wiff	Healthy
SP-007-011	014-0053	EXP19072_2019v1ms066X39_A.wiff	Healthy
SP-007-011	014-0065	EXP19072_2019v1ms066X42_A.wiff	Healthy
SP-007-011	014-0066	EXP19072_2019v1ms067X49_A.wiff	Healthy
SP-007-011	014-0068	EXP19072_2019v1ms068X5_A.wiff	Healthy
SP-007-011	015-0003	EXP19072_2019v1ms067X14_A.wiff	Late NSCLC
SP-007-011	015-0005	EXP19072_2019v1ms066X28_A.wiff	Early NSCLC
SP-007-011	015-0007	EXP19072_2019v1ms066X49_A.wiff	Early NSCLC
SP-007-011	016-0005	EXP19072_2019v1ms069X68_A.wiff	Late NSCLC
SP-007-011	017-0013	EXP19072_2019v1ms069X54_A.wiff	Co-morbid
SP-007-011	017-0015	EXP19072_2019v1ms069X7_A.wiff	Co-morbid
SP-007-011	017-0024	EXP19072_2019v1ms068X20_A.wiff	Co-morbid
SP-007-011	017-0025	EXP19072_2019v1ms066X29_A.wiff	Co-morbid
SP-007-011	017-0028	EXP19072_2019v1ms066X20_A.wiff	Co-morbid
SP-007-011	017-0034	EXP19072_2019v1ms067X69_A.wiff	Co-morbid
SP-007-011	017-0038	EXP19072_2019v1ms067X45_A.wiff	Co-morbid
SP-007-011	017-0053	EXP19072_2019v1ms068X23_A.wiff	Co-morbid
SP-007-011	017-0056	EXP19072_2019v1ms066X35_A.wiff	Co-morbid
SP-007-011	017-0057	EXP19072_2019v1ms069X45_B.wiff	Co-morbid
SP-007-011	017-0061	EXP19072_2019v1ms067X31_A.wiff	Late NSCLC
SP-007-011	017-0065	EXP19072_2019v1ms068X46_A.wiff	UNK
SP-007-011	017-0069	EXP19072_2019v1ms068X55_A.wiff	UNK
SP-007-011	017-0071	EXP19072_2019v1ms067X26_A.wiff	Early NSCLC
SP-007-011	018-0004	EXP19072_2019v1ms067X1_A.wiff	Early NSCLC
SP-007-011	019-0001	EXP19072_2019v1ms066X11_A.wiff	Late NSCLC
SP-007-011	019-0003	EXP19072_2019v1ms067X67_A.wiff	Early NSCLC
SP-007-011	020-0004	EXP19072_2019v1ms067X60_A.wiff	Healthy
SP-007-011	020-0006	EXP19072_2019v1ms066X57_A.wiff	Healthy
SP-007-011	020-0007	EXP19072_2019v1ms068X53_A.wiff	Healthy
SP-007-011	020-0011	EXP19072_2019v1ms069X17_A.wiff	Healthy
SP-007-011	020-0014	EXP19072_2019v1ms069X39_A.wiff	Healthy
SP-007-011	020-0015	EXP19072_2019v1ms066X19_A.wiff	Healthy
SP-007-011	020-0016	EXP19072_2019v1ms068X22_A.wiff	Healthy
SP-007-011	020-0017	EXP19072_2019v1ms069X21_A.wiff	Healthy
SP-007-011	020-0018	EXP19072_2019v1ms067X46_A.wiff	Healthy
SP-007-011	020-0019	EXP19072_2019v1ms066X66_A.wiff	Healthy
SP-007-011	020-0029	EXP19072_2019v1ms069X49_A.wiff	Healthy
SP-007-011	020-0032	EXP19072_2019v1ms069X16_A.wiff	Healthy
SP-007-011	020-0034	EXP19072_2019v1ms068X25_A.wiff	Healthy
SP-007-011	020-0035	EXP19072_2019v1ms069X23_A.wiff	Healthy
SP-007-011	020-0036	EXP19072_2019v1ms066X64_A.wiff	Healthy
SP-007-011	020-0037	EXP19072_2019v1ms066X12_A.wiff	Healthy
SP-007-011	020-0038	EXP19072_2019v1ms066X33_A.wiff	Healthy
SP-007-011	020-0039	EXP19072_2019v1ms068X47_A.wiff	Healthy
SP-007-011	020-0040	EXP19072_2019v1ms069X58_A.wiff	Healthy
SP-007-011	020-0042	EXP19072_2019v1ms069X26_A.wiff	Healthy
SP-007-011	020-0044	EXP19072_2019v1ms067X2_B.wiff	Healthy
SP-007-011	020-0055	EXP19072_2019v1ms069X57_A.wiff	Healthy
SP-007-011	020-0057	EXP19072_2019v1ms067X43_A.wiff	Healthy
SP-007-011	020-0058	EXP19072_2019v1ms068X49_A.wiff	Healthy
SP-007-011	020-0061	EXP19072_2019v1ms067X29_A.wiff	Healthy
SP-007-011	020-0069	EXP19072_2019v1ms066X21_A.wiff	Healthy
SP-007-011	020-0071	EXP19072_2019v1ms067X28_A.wiff	Healthy
SP-007-011	020-0072	EXP19072_2019v1ms068X12_A.wiff	Healthy
SP-007-011	020-0073	EXP19072_2019v1ms067X40_A.wiff	Healthy
SP-007-011	020-0075	EXP19072_2019v1ms067X32_A.wiff	Healthy
SP-007-011	020-0076	EXP19072_2019v1ms067X61_A.wiff	Healthy
SP-007-011	020-0085	EXP19072_2019v1ms067X15_A.wiff	Healthy
SP-007-011	020-0086	EXP19072_2019v1ms067X66_A.wiff	Healthy
SP-007-011	020-0087	EXP19072_2019v1ms068X35_A.wiff	Healthy
SP-007-011	020-0088	EXP19072_2019v1ms066X10_A.wiff	Healthy
SP-007-011	020-0090	EXP19072_2019v1ms068X43_A.wiff	Healthy
SP-007-011	020-0091	EXP19072_2019v1ms069X67_A.wiff	Healthy
SP-007-011	020-0092	EXP19072_2019v1ms068X52_A.wiff	Healthy
SP-007-011	020-0096	EXP19072_2019v1ms067X8_A.wiff	Healthy
SP-007-011	020-0097	EXP19072_2019v1ms066X51_A.wiff	Healthy
SP-007-011	020-0099	EXP19072_2019v1ms069X43_A.wiff	Healthy
SP-007-011	020-0100	EXP19072_2019v1ms068X64_A.wiff	Healthy
SP-007-011	021-0002	EXP19072_2019v1ms068X42_A.wiff	Early NSCLC
SP-007-011	021-0004	EXP19072_2019v1ms066X37_A.wiff	Early NSCLC
SP-007-011	022-0004	EXP19072_2019v1ms068X4_A.wiff	Early NSCLC
SP-007-011	022-0006	EXP19072_2019v1ms068X65_A.wiff	Early NSCLC
SP-007-011	022-0008	EXP19072_2019v1ms069X22_A.wiff	Late NSCLC
SP-007-011	022-0009	EXP19072_2019v1ms068X40_A.wiff	Late NSCLC
SP-007-011	022-0010	EXP19072_2019v1ms067X6_A.wiff	Early NSCLC
SP-007-011	022-0011	EXP19072_2019v1ms066X62_A.wiff	Early NSCLC
SP-007-011	022-0012	EXP19072_2019v1ms069X44_B.wiff	Late NSCLC
SP-007-011	022-0013	EXP19072_2019v1ms066X18_A.wiff	Early NSCLC
SP-007-011	022-0014	EXP19072_2019v1ms069X59_A.wiff	Early NSCLC
SP-007-011	022-0016	EXP19072_2019v1ms066X67_A.wiff	Early NSCLC
SP-007-011	022-0017	EXP19072_2019v1ms066X46_A.wiff	Early NSCLC
SP-007-011	023-0001	EXP19072_2019v1ms066X47_A.wiff	Early NSCLC
SP-007-011	023-0002	EXP19072_2019v1ms069X4_A.wiff	Late NSCLC
SP-007-011	023-0003	EXP19072_2019v1ms067X10_A.wiff	Early NSCLC
SP-007-011	023-0004	EXP19072_2019v1ms067X36_A.wiff	Early NSCLC
SP-007-011	024-0001	EXP19072_2019v1ms067X68_A.wiff	Early NSCLC
SP-007-011	029-0004	EXP19072_2019v1ms066X6_A.wiff	Early NSCLC
SP-007-011	029-0005	EXP19072_2019v1ms066X53_A.wiff	Early NSCLC
SP-007-011	029-0011	EXP19072_2019v1ms069X15_A.wiff	Late NSCLC
SP-010-008	001-0010	EXP19072_2019v1ms078X32_A.wiff	Healthy
SP-010-008	001-0018	EXP19072_2019v1ms080X39_A.wiff	Early NSCLC
SP-010-008	001-0025	EXP19072_2019v1ms079X11_A.wiff	Healthy
SP-010-008	001-0031	EXP19072_2019v1ms081X6_A.wiff	Healthy
SP-010-008	001-0033	EXP19072_2019v1ms080X8_A.wiff	Healthy
SP-010-008	001-0035	EXP19072_2019v1ms081X55_A.wiff	Healthy
SP-010-008	001-0040	EXP19072_2019v1ms079X47_A.wiff	Early NSCLC
SP-010-008	001-0041	EXP19072_2019v1ms081X29_A.wiff	Healthy
SP-010-008	001-0044	EXP19072_2019v1ms080X58_A.wiff	Healthy
SP-010-008	001-0048	EXP19072_2019v1ms081X37_A.wiff	Early NSCLC
SP-010-008	001-0051	EXP19072_2019v1ms079X34_A.wiff	Healthy
SP-010-008	001-0052	EXP19072_2019v1ms081X46_A.wiff	Healthy
SP-010-008	001-0057	EXP19072_2019v1ms080X15_A.wiff	Healthy
SP-010-008	001-0060	EXP19072_2019v1ms079X57_A.wiff	Healthy
SP-010-008	001-0061	EXP19072_2019v1ms081X61_A.wiff	Healthy
SP-010-008	001-0062	EXP19072_2019v1ms080X32_A.wiff	Healthy
SP-010-008	001-0063	EXP19072_2019v1ms078X25_A.wiff	Late NSCLC
SP-010-008	001-0066	EXP19072_2019v1ms078X15_A.wiff	Healthy
SP-010-008	001-0068	EXP19072_2019v1ms078X59_A.wiff	Early NSCLC
SP-010-008	002-0003	EXP19072_2019v1ms078X65_A.wiff	Co-morbid
SP-010-008	002-0007	EXP19072_2019v1ms079X56_A.wiff	Co-morbid
SP-010-008	002-0009	EXP19072_2019v1ms078X72_A.wiff	Co-morbid
SP-010-008	002-0013	EXP19072_2019v1ms080X50_A.wiff	Co-morbid
SP-010-008	002-0024	EXP19072_2019v1ms078X38_A.wiff	Co-morbid
SP-010-008	002-0036	EXP19072_2019v1ms081X60_A.wiff	Co-morbid
SP-010-008	002-0040	EXP19072_2019v1ms079X30_A.wiff	Co-morbid
SP-010-008	002-0042	EXP19072_2019v1ms080X45_A.wiff	Co-morbid
SP-010-008	002-0045	EXP19072_2019v1ms081X31_A.wiff	Co-morbid
SP-010-008	002-0048	EXP19072_2019v1ms079X7_A.wiff	Co-morbid
SP-010-008	002-0052	EXP19072_2019v1ms079X24_A.wiff	Co-morbid
SP-010-008	002-0054	EXP19072_2019v1ms081X51_A.wiff	Co-morbid
SP-010-008	002-0056	EXP19072_2019v1ms081X38_A.wiff	Co-morbid
SP-010-008	002-0060	EXP19072_2019v1ms080X66_A.wiff	Co-morbid
SP-010-008	002-0063	EXP19072_2019v1ms080X31_A.wiff	Co-morbid
SP-010-008	002-0068	EXP19072_2019v1ms080X3_A.wiff	Co-morbid
SP-010-008	002-0077	EXP19072_2019v1ms080X6_A.wiff	Co-morbid
SP-010-008	002-0080	EXP19072_2019v1ms079X50_A.wiff	Co-morbid
SP-010-008	002-0081	EXP19072_2019v1ms079X62_A.wiff	Co-morbid
SP-010-008	002-0082	EXP19072_2019v1ms079X65_A.wiff	Co-morbid
SP-010-008	002-0084	EXP19072_2019v1ms078X26_A.wiff	Co-morbid
SP-010-008	002-0087	EXP19072_2019v1ms080X16_A.wiff	Co-morbid
SP-010-008	002-0090	EXP19072_2019v1ms080X54_A.wiff	Co-morbid
SP-010-008	002-0092	EXP19072_2019v1ms081X41_A.wiff	Co-morbid
SP-010-008	003-0002	EXP19072_2019v1ms081X53_A.wiff	Late NSCLC
SP-010-008	003-0004	EXP19072_2019v1ms080X56_A.wiff	Early NSCLC
SP-010-008	003-0006	EXP19072_2019v1ms081X35_A.wiff	Early NSCLC
SP-010-008	004-0003	EXP19072_2019v1ms081X72_A.wiff	Healthy
SP-010-008	005-0002	EXP19072_2019v1ms081X20_A.wiff	Early NSCLC
SP-010-008	005-0003	EXP19072_2019v1ms078X69_A.wiff	Late NSCLC
SP-010-008	005-0007	EXP19072_2019v1ms079X19_A.wiff	Late NSCLC
SP-010-008	005-0008	EXP19072_2019v1ms079X16_A.wiff	Late NSCLC
SP-010-008	005-0016	EXP19072_2019v1ms081X25_A.wiff	Early NSCLC
SP-010-008	005-0018	EXP19072_2019v1ms079X42_A.wiff	Early NSCLC
SP-010-008	005-0019	EXP19072_2019v1ms080X44_A.wiff	Early NSCLC
SP-010-008	005-0020	EXP19072_2019v1ms078X60_A.wiff	Early NSCLC
SP-010-008	005-0024	EXP19072_2019v1ms080X19_A.wiff	Early NSCLC
SP-010-008	005-0025	EXP19072_2019v1ms079X5_A.wiff	Late NSCLC
SP-010-008	005-0029	EXP19072_2019v1ms079X59_A.wiff	Early NSCLC
SP-010-008	005-0030	EXP19072_2019v1ms079X55_A.wiff	Late NSCLC
SP-010-008	005-0032	EXP19072_2019v1ms079X38_A.wiff	Early NSCLC
SP-010-008	005-0033	EXP19072_2019v1ms080X26_A.wiff	Early NSCLC
SP-010-008	005-0039	EXP19072_2019v1ms080X24_A.wiff	Late NSCLC
SP-010-008	005-0040	EXP19072_2019v1ms080X67_A.wiff	Late NSCLC
SP-010-008	005-0041	EXP19072_2019v1ms079X64_A.wiff	Early NSCLC
SP-010-008	005-0043	EXP19072_2019v1ms081X8_A.wiff	Late NSCLC
SP-010-008	005-0045	EXP19072_2019v1ms081X3_A.wiff	Late NSCLC
SP-010-008	005-0051	EXP19072_2019v1ms081X50_A.wiff	Early NSCLC
SP-010-008	005-0056	EXP19072_2019v1ms078X9_A.wiff	Early NSCLC
SP-010-008	007-0003	EXP19072_2019v1ms081X48_A.wiff	Early NSCLC
SP-010-008	007-0005	EXP19072_2019v1ms080X17_A.wiff	Late NSCLC
SP-010-008	007-0008	EXP19072_2019v1ms078X48_A.wiff	Late NSCLC
SP-010-008	007-0012	EXP19072_2019v1ms080X13_A.wiff	Early NSCLC
SP-010-008	007-0015	EXP19072_2019v1ms081X27_A.wiff	Early NSCLC
SP-010-008	007-0017	EXP19072_2019v1ms078X27_A.wiff	Early NSCLC
SP-010-008	007-0024	EXP19072_2019v1ms081X70_A.wiff	Early NSCLC
SP-010-008	007-0025	EXP19072_2019v1ms079X21_A.wiff	Early NSCLC
SP-010-008	007-0026	EXP19072_2019v1ms081X11_A.wiff	Early NSCLC
SP-010-008	007-0027	EXP19072_2019v1ms079X25_A.wiff	Early NSCLC
SP-010-008	008-0001	EXP19072_2019v1ms080X9_A.wiff	Co-morbid
SP-010-008	008-0002	EXP19072_2019v1ms079X33_A.wiff	Co-morbid
SP-010-008	008-0004	EXP19072_2019v1ms080X60_A.wiff	Co-morbid
SP-010-008	008-0005	EXP19072_2019v1ms079X44_A.wiff	Co-morbid
SP-010-008	008-0009	EXP19072_2019v1ms078X61_A.wiff	Co-morbid
SP-010-008	008-0012	EXP19072_2019v1ms079X58_A.wiff	Co-morbid
SP-010-008	008-0014	EXP19072_2019v1ms079X39_A.wiff	Co-morbid
SP-010-008	008-0015	EXP19072_2019v1ms080X48_A.wiff	Co-morbid
SP-010-008	008-0016	EXP19072_2019v1ms079X41_A.wiff	Co-morbid
SP-010-008	008-0017	EXP19072_2019v1ms081X14_A.wiff	Co-morbid
SP-010-008	008-0019	EXP19072_2019v1ms081X28_A.wiff	Co-morbid
SP-010-008	008-0020	EXP19072_2019v1ms080X72_A.wiff	Co-morbid
SP-010-008	008-0021	EXP19072_2019v1ms078X44_A.wiff	Co-morbid
SP-010-008	008-0023	EXP19072_2019v1ms081X1_A.wiff	Co-morbid
SP-010-008	008-0024	EXP19072_2019v1ms079X12_A.wiff	Co-morbid
SP-010-008	008-0025	EXP19072_2019v1ms078X58_A.wiff	Co-morbid
SP-010-008	008-0026	EXP19072_2019v1ms078X50_A.wiff	Co-morbid
SP-010-008	008-0034	EXP19072_2019v1ms080X33_A.wiff	Co-morbid
SP-010-008	008-0035	EXP19072_2019v1ms078X14_A.wiff	Co-morbid
SP-010-008	008-0042	EXP19072_2019v1ms080X63_A.wiff	Co-morbid
SP-010-008	008-0043	EXP19072_2019v1ms080X27_A.wiff	Co-morbid
SP-010-008	008-0044	EXP19072_2019v1ms080X21_A.wiff	Co-morbid
SP-010-008	008-0045	EXP19072_2019v1ms081X24_A.wiff	Co-morbid
SP-010-008	008-0048	EXP19072_2019v1ms081X10_A.wiff	Co-morbid
SP-010-008	008-0049	EXP19072_2019v1ms081X66_A.wiff	Co-morbid
SP-010-008	008-0050	EXP19072_2019v1ms078X55_A.wiff	Co-morbid
SP-010-008	008-0054	EXP19072_2019v1ms078X16_A.wiff	Co-morbid
SP-010-008	008-0055	EXP19072_2019v1ms081X19_A.wiff	Co-morbid
SP-010-008	008-0056	EXP19072_2019v1ms079X27_A.wiff	Co-morbid
SP-010-008	008-0057	EXP19072_2019v1ms081X34_A.wiff	Co-morbid
SP-010-008	008-0058	EXP19072_2019v1ms081X69_A.wiff	Co-morbid
SP-010-008	008-0060	EXP19072_2019v1ms080X37_A.wiff	Co-morbid
SP-010-008	008-0061	EXP19072_2019v1ms078X31_A.wiff	Co-morbid
SP-010-008	008-0064	EXP19072_2019v1ms080X41_A.wiff	Co-morbid
SP-010-008	008-0065	EXP19072_2019v1ms079X71_A.wiff	Co-morbid
SP-010-008	008-0066	EXP19072_2019v1ms080X36_A.wiff	Co-morbid
SP-010-008	008-0069	EXP19072_2019v1ms078X5_A.wiff	Co-morbid
SP-010-008	008-0070	EXP19072_2019v1ms081X13_A.wiff	Co-morbid
SP-010-008	008-0072	EXP19072_2019v1ms078X41_A.wiff	Co-morbid
SP-010-008	008-0075	EXP19072_2019v1ms081X65_A.wiff	Co-morbid
SP-010-008	008-0076	EXP19072_2019v1ms081X64_A.wiff	Co-morbid
SP-010-008	008-0077	EXP19072_2019v1ms079X20_A.wiff	Co-morbid
SP-010-008	008-0078	EXP19072_2019v1ms078X3_A.wiff	Co-morbid
SP-010-008	008-0079	EXP19072_2019v1ms078X23_A.wiff	Co-morbid
SP-010-008	008-0080	EXP19072_2019v1ms079X3_A.wiff	Co-morbid
SP-010-008	009-0006	EXP19072_2019v1ms081X2_A.wiff	Healthy
SP-010-008	009-0008	EXP19072_2019v1ms078X30_A.wiff	Healthy
SP-010-008	009-0011	EXP19072_2019v1ms079X70_A.wiff	Healthy
SP-010-008	009-0016	EXP19072_2019v1ms078X70_A.wiff	Early NSCLC
SP-010-008	009-0017	EXP19072_2019v1ms079X53_A.wiff	Healthy
SP-010-008	009-0018	EXP19072_2019v1ms078X36_A.wiff	Healthy
SP-010-008	009-0021	EXP19072_2019v1ms080X1_A.wiff	Healthy
SP-010-008	009-0027	EXP19072_2019v1ms079X63_A.wiff	Late NSCLC
SP-010-008	009-0028	EXP19072_2019v1ms079X4_A.wiff	Healthy
SP-010-008	009-0029	EXP19072_2019v1ms080X18_A.wiff	Healthy
SP-010-008	009-0031	EXP19072_2019v1ms079X17_A.wiff	Healthy
SP-010-008	009-0036	EXP19072_2019v1ms079X23_A.wiff	Healthy
SP-010-008	009-0037	EXP19072_2019v1ms081X36_A.wiff	Healthy
SP-010-008	009-0039	EXP19072_2019v1ms080X68_A.wiff	Healthy
SP-010-008	009-0041	EXP19072_2019v1ms079X51_A.wiff	Late NSCLC
SP-010-008	009-0043	EXP19072_2019v1ms079X13_A.wiff	Co-morbid
SP-010-008	009-0048	EXP19072_2019v1ms078X54_A.wiff	Healthy
SP-010-008	010-0002	EXP19072_2019v1ms081X56_A.wiff	Early NSCLC
SP-010-008	010-0003	EXP19072_2019v1ms080X30_A.wiff	Early NSCLC
SP-010-008	010-0004	EXP19072_2019v1ms081X9_A.wiff	Late NSCLC
SP-010-008	010-0010	EXP19072_2019v1ms080X59_A.wiff	Early NSCLC
SP-010-008	010-0013	EXP19072_2019v1ms080X61_A.wiff	Late NSCLC
SP-010-008	010-0014	EXP19072_2019v1ms079X37_A.wiff	Late NSCLC
SP-010-008	010-0016	EXP19072_2019v1ms078X17_A.wiff	UNK
SP-010-008	010-0017	EXP19072_2019v1ms080X29_A.wiff	Late NSCLC
SP-010-008	010-0018	EXP19072_2019v1ms078X7_A.wiff	Late NSCLC
SP-010-008	010-0020	EXP19072_2019v1ms079X22_A.wiff	Late NSCLC
SP-010-008	010-0023	EXP19072_2019v1ms081X18_A.wiff	Late NSCLC
SP-010-008	010-0028	EXP19072_2019v1ms079X48_A.wiff	Late NSCLC
SP-010-008	010-0029	EXP19072_2019v1ms079X72_A.wiff	Late NSCLC
SP-010-008	010-0030	EXP19072_2019v1ms080X10_A.wiff	Late NSCLC
SP-010-008	010-0031	EXP19072_2019v1ms079X54_A.wiff	UNK
SP-010-008	010-0036	EXP19072_2019v1ms081X63_A.wiff	Early NSCLC
SP-010-008	010-0037	EXP19072_2019v1ms080X7_A.wiff	Early NSCLC
SP-010-008	010-0040	EXP19072_2019v1ms081X52_A.wiff	Early NSCLC
SP-010-008	010-0041	EXP19072_2019v1ms079X52_A.wiff	Early NSCLC
SP-010-008	010-0042	EXP19072_2019v1ms078X2_A.wiff	Late NSCLC
SP-010-008	010-0043	EXP19072_2019v1ms080X34_A.wiff	Late NSCLC
SP-010-008	010-0044	EXP19072_2019v1ms080X11_A.wiff	Late NSCLC
SP-010-008	010-0045	EXP19072_2019v1ms078X24_A.wiff	Early NSCLC
SP-010-008	010-0046	EXP19072_2019v1ms081X33_A.wiff	Late NSCLC
SP-010-008	010-0047	EXP19072_2019v1ms081X71_A.wiff	Early NSCLC
SP-010-008	010-0048	EXP19072_2019v1ms081X40_A.wiff	Early NSCLC
SP-010-008	010-0049	EXP19072_2019v1ms079X18_A.wiff	Late NSCLC
SP-010-008	010-0051	EXP19072_2019v1ms079X35_A.wiff	Early NSCLC
SP-010-008	010-0052	EXP19072_2019v1ms078X40_A.wiff	Early NSCLC
SP-010-008	010-0053	EXP19072_2019v1ms080X14_A.wiff	Late NSCLC
SP-010-008	010-0054	EXP19072_2019v1ms081X30_A.wiff	Late NSCLC
SP-010-008	010-0056	EXP19072_2019v1ms080X2_A.wiff	Early NSCLC
SP-010-008	011-0002	EXP19072_2019v1ms080X71_A.wiff	Early NSCLC
SP-010-008	011-0004	EXP19072_2019v1ms081X47_A.wiff	Late NSCLC
SP-010-008	011-0006	EXP19072_2019v1ms078X56_A.wiff	Late NSCLC
SP-010-008	011-0007	EXP19072_2019v1ms078X43_A.wiff	Early NSCLC
SP-010-008	011-0014	EXP19072_2019v1ms078X34_A.wiff	UNK
SP-010-008	012-0002	EXP19072_2019v1ms078X63_A.wiff	Early NSCLC
SP-010-008	012-0033	EXP19072_2019v1ms078X13_A.wiff	Late NSCLC
SP-010-008	012-0035	EXP19072_2019v1ms081X32_A.wiff	UNK
SP-010-008	013-0006	EXP19072_2019v1ms079X9_A.wiff	Early NSCLC
SP-010-008	013-0008	EXP19072_2019v1ms080X62_A.wiff	Early NSCLC
SP-010-008	013-0012	EXP19072_2019v1ms080X51_A.wiff	Late NSCLC
SP-010-008	013-0021	EXP19072_2019v1ms078X68_A.wiff	Early NSCLC
SP-010-008	013-0023	EXP19072_2019v1ms081X62_A.wiff	Late NSCLC
SP-010-008	013-0025	EXP19072_2019v1ms080X28_A.wiff	Late NSCLC
SP-010-008	013-0032	EXP19072_2019v1ms081X5_A.wiff	Early NSCLC
SP-010-008	013-0035	EXP19072_2019v1ms080X70_A.wiff	UNK
SP-010-008	013-0036	EXP19072_2019v1ms080X57_A.wiff	Late NSCLC
SP-010-008	014-0024	EXP19072_2019v1ms080X69_A.wiff	Healthy
SP-010-008	014-0032	EXP19072_2019v1ms081X12_A.wiff	Healthy
SP-010-008	014-0036	EXP19072_2019v1ms080X38_A.wiff	Healthy
SP-010-008	014-0037	EXP19072_2019v1ms078X8_A.wiff	Healthy
SP-010-008	014-0038	EXP19072_2019v1ms078X45_A.wiff	Healthy
SP-010-008	014-0041	EXP19072_2019v1ms078X71_A.wiff	Healthy
SP-010-008	014-0049	EXP19072_2019v1ms078X4_A.wiff	Healthy
SP-010-008	014-0052	EXP19072_2019v1ms078X1_A.wiff	Healthy
SP-010-008	014-0053	EXP19072_2019v1ms078X39_A.wiff	Healthy
SP-010-008	014-0065	EXP19072_2019v1ms078X42_A.wiff	Healthy
SP-010-008	014-0066	EXP19072_2019v1ms079X49_A.wiff	Healthy
SP-010-008	014-0068	EXP19072_2019v1ms080X5_A.wiff	Healthy
SP-010-008	015-0003	EXP19072_2019v1ms079X14_A.wiff	Late NSCLC
SP-010-008	015-0005	EXP19072_2019v1ms078X28_A.wiff	Early NSCLC
SP-010-008	015-0007	EXP19072_2019v1ms078X49_A.wiff	Early NSCLC
SP-010-008	016-0005	EXP19072_2019v1ms081X68_A.wiff	Late NSCLC
SP-010-008	017-0013	EXP19072_2019v1ms081X54_A.wiff	Co-morbid
SP-010-008	017-0015	EXP19072_2019v1ms081X7_A.wiff	Co-morbid
SP-010-008	017-0024	EXP19072_2019v1ms080X20_A.wiff	Co-morbid
SP-010-008	017-0025	EXP19072_2019v1ms078X29_A.wiff	Co-morbid
SP-010-008	017-0028	EXP19072_2019v1ms078X20_A.wiff	Co-morbid
SP-010-008	017-0034	EXP19072_2019v1ms079X69_A.wiff	Co-morbid
SP-010-008	017-0038	EXP19072_2019v1ms079X45_A.wiff	Co-morbid
SP-010-008	017-0053	EXP19072_2019v1ms080X23_A.wiff	Co-morbid
SP-010-008	017-0056	EXP19072_2019v1ms078X35_A.wiff	Co-morbid
SP-010-008	017-0057	EXP19072_2019v1ms081X45_A.wiff	Co-morbid
SP-010-008	017-0061	EXP19072_2019v1ms079X31_A.wiff	Late NSCLC
SP-010-008	017-0065	EXP19072_2019v1ms080X46_A.wiff	UNK
SP-010-008	017-0069	EXP19072_2019v1ms080X55_A.wiff	UNK
SP-010-008	017-0071	EXP19072_2019v1ms079X26_A.wiff	Early NSCLC
SP-010-008	018-0004	EXP19072_2019v1ms079X1_A.wiff	Early NSCLC
SP-010-008	019-0001	EXP19072_2019v1ms078X11_A.wiff	Late NSCLC
SP-010-008	019-0003	EXP19072_2019v1ms079X67_A.wiff	Early NSCLC
SP-010-008	020-0004	EXP19072_2019v1ms079X60_A.wiff	Healthy
SP-010-008	020-0006	EXP19072_2019v1ms078X57_A.wiff	Healthy
SP-010-008	020-0007	EXP19072_2019v1ms080X53_A.wiff	Healthy
SP-010-008	020-0011	EXP19072_2019v1ms081X17_A.wiff	Healthy
SP-010-008	020-0014	EXP19072_2019v1ms081X39_A.wiff	Healthy
SP-010-008	020-0015	EXP19072_2019v1ms078X19_A.wiff	Healthy
SP-010-008	020-0016	EXP19072_2019v1ms080X22_A.wiff	Healthy
SP-010-008	020-0017	EXP19072_2019v1ms081X21_A.wiff	Healthy
SP-010-008	020-0018	EXP19072_2019v1ms079X46_A.wiff	Healthy
SP-010-008	020-0019	EXP19072_2019v1ms078X66_A.wiff	Healthy
SP-010-008	020-0029	EXP19072_2019v1ms081X49_A.wiff	Healthy
SP-010-008	020-0032	EXP19072_2019v1ms081X16_A.wiff	Healthy
SP-010-008	020-0034	EXP19072_2019v1ms080X25_A.wiff	Healthy
SP-010-008	020-0035	EXP19072_2019v1ms081X23_A.wiff	Healthy
SP-010-008	020-0036	EXP19072_2019v1ms078X64_A.wiff	Healthy
SP-010-008	020-0037	EXP19072_2019v1ms078X12_A.wiff	Healthy
SP-010-008	020-0038	EXP19072_2019v1ms078X33_A.wiff	Healthy
SP-010-008	020-0039	EXP19072_2019v1ms080X47_A.wiff	Healthy
SP-010-008	020-0040	EXP19072_2019v1ms081X58_A.wiff	Healthy
SP-010-008	020-0042	EXP19072_2019v1ms081X26_A.wiff	Healthy
SP-010-008	020-0044	EXP19072_2019v1ms079X2_A.wiff	Healthy
SP-010-008	020-0055	EXP19072_2019v1ms081X57_A.wiff	Healthy
SP-010-008	020-0057	EXP19072_2019v1ms079X43_A.wiff	Healthy
SP-010-008	020-0058	EXP19072_2019v1ms080X49_A.wiff	Healthy
SP-010-008	020-0061	EXP19072_2019v1ms079X29_A.wiff	Healthy
SP-010-008	020-0069	EXP19072_2019v1ms078X21_A.wiff	Healthy
SP-010-008	020-0071	EXP19072_2019v1ms079X28_A.wiff	Healthy
SP-010-008	020-0072	EXP19072_2019v1ms080X12_A.wiff	Healthy
SP-010-008	020-0073	EXP19072_2019v1ms079X40_A.wiff	Healthy
SP-010-008	020-0075	EXP19072_2019v1ms079X32_A.wiff	Healthy
SP-010-008	020-0076	EXP19072_2019v1ms079X61_A.wiff	Healthy
SP-010-008	020-0085	EXP19072_2019v1ms079X15_A.wiff	Healthy
SP-010-008	020-0086	EXP19072_2019v1ms079X66_A.wiff	Healthy
SP-010-008	020-0087	EXP19072_2019v1ms080X35_A.wiff	Healthy
SP-010-008	020-0088	EXP19072_2019v1ms078X10_A.wiff	Healthy
SP-010-008	020-0090	EXP19072_2019v1ms080X43_A.wiff	Healthy
SP-010-008	020-0091	EXP19072_2019v1ms081X67_A.wiff	Healthy
SP-010-008	020-0092	EXP19072_2019v1ms080X52_A.wiff	Healthy
SP-010-008	020-0096	EXP19072_2019v1ms079X8_A.wiff	Healthy
SP-010-008	020-0097	EXP19072_2019v1ms078X51_A.wiff	Healthy
SP-010-008	020-0099	EXP19072_2019v1ms081X43_A.wiff	Healthy
SP-010-008	020-0100	EXP19072_2019v1ms080X64_A.wiff	Healthy
SP-010-008	021-0002	EXP19072_2019v1ms080X42_A.wiff	Early NSCLC
SP-010-008	021-0004	EXP19072_2019v1ms078X37_A.wiff	Early NSCLC
SP-010-008	022-0004	EXP19072_2019v1ms080X4_A.wiff	Early NSCLC
SP-010-008	022-0006	EXP19072_2019v1ms080X65_A.wiff	Early NSCLC
SP-010-008	022-0008	EXP19072_2019v1ms081X22_A.wiff	Late NSCLC
SP-010-008	022-0009	EXP19072_2019v1ms080X40_A.wiff	Late NSCLC
SP-010-008	022-0010	EXP19072_2019v1ms079X6_A.wiff	Early NSCLC
SP-010-008	022-0011	EXP19072_2019v1ms078X62_A.wiff	Early NSCLC
SP-010-008	022-0012	EXP19072_2019v1ms081X44_A.wiff	Late NSCLC
SP-010-008	022-0013	EXP19072_2019v1ms078X18_A.wiff	Early NSCLC
SP-010-008	022-0014	EXP19072_2019v1ms081X59_A.wiff	Early NSCLC
SP-010-008	022-0016	EXP19072_2019v1ms078X67_A.wiff	Early NSCLC
SP-010-008	022-0017	EXP19072_2019v1ms078X46_A.wiff	Early NSCLC
SP-010-008	023-0001	EXP19072_2019v1ms078X47_A.wiff	Early NSCLC
SP-010-008	023-0002	EXP19072_2019v1ms081X4_A.wiff	Late NSCLC
SP-010-008	023-0003	EXP19072_2019v1ms079X10_A.wiff	Early NSCLC
SP-010-008	023-0004	EXP19072_2019v1ms079X36_A.wiff	Early NSCLC
SP-010-008	024-0001	EXP19072_2019v1ms079X68_A.wiff	Early NSCLC
SP-010-008	029-0004	EXP19072_2019v1ms078X6_A.wiff	Early NSCLC
SP-010-008	029-0005	EXP19072_2019v1ms078X53_A.wiff	Early NSCLC
SP-010-008	029-0011	EXP19072_2019v1ms081X15_A.wiff	Late NSCLC
SP-333-006	001-0010	EXP19072_2019v1ms062X32_A.wiff	Healthy
SP-333-006	001-0018	EXP19072_2019v1ms064X39_A.wiff	Early NSCLC
SP-333-006	001-0025	EXP19072_2019v1ms106X11_A.wiff	Healthy
SP-333-006	001-0031	EXP19072_2019v1ms065X6_A.wiff	Healthy
SP-333-006	001-0033	EXP19072_2019v1ms064X8_A.wiff	Healthy
SP-333-006	001-0035	EXP19072_2019v1ms065X55_A.wiff	Healthy
SP-333-006	001-0040	EXP19072_2019v1ms106X47_A.wiff	Early NSCLC
SP-333-006	001-0041	EXP19072_2019v1ms065X29_A.wiff	Healthy
SP-333-006	001-0044	EXP19072_2019v1ms064X58_A.wiff	Healthy
SP-333-006	001-0048	EXP19072_2019v1ms065X37_A.wiff	Early NSCLC
SP-333-006	001-0051	EXP19072_2019v1ms063X34_A.wiff	Healthy
SP-333-006	001-0052	EXP19072_2019v1ms065X46_A.wiff	Healthy
SP-333-006	001-0057	EXP19072_2019v1ms064X15_A.wiff	Healthy
SP-333-006	001-0060	EXP19072_2019v1ms063X57_A.wiff	Healthy
SP-333-006	001-0061	EXP19072_2019v1ms065X61_A.wiff	Healthy
SP-333-006	001-0062	EXP19072_2019v1ms064X32_A.wiff	Healthy
SP-333-006	001-0063	EXP19072_2019v1ms062X25_A.wiff	Late NSCLC
SP-333-006	001-0066	EXP19072_2019v1ms062X15_A.wiff	Healthy
SP-333-006	001-0068	EXP19072_2019v1ms062X59_A.wiff	Early NSCLC
SP-333-006	002-0003	EXP19072_2019v1ms062X65_A.wiff	Co-morbid
SP-333-006	002-0007	EXP19072_2019v1ms063X56_A.wiff	Co-morbid
SP-333-006	002-0009	EXP19072_2019v1ms062X72_A.wiff	Co-morbid
SP-333-006	002-0013	EXP19072_2019v1ms064X50_A.wiff	Co-morbid
SP-333-006	002-0024	EXP19072_2019v1ms062X38_A.wiff	Co-morbid
SP-333-006	002-0036	EXP19072_2019v1ms065X60_A.wiff	Co-morbid
SP-333-006	002-0040	EXP19072_2019v1ms063X30_A.wiff	Co-morbid
SP-333-006	002-0042	EXP19072_2019v1ms064X45_A.wiff	Co-morbid
SP-333-006	002-0045	EXP19072_2019v1ms065X31_A.wiff	Co-morbid
SP-333-006	002-0048	EXP19072_2019v1ms106X7_A.wiff	Co-morbid
SP-333-006	002-0052	EXP19072_2019v1ms063X24_A.wiff	Co-morbid
SP-333-006	002-0054	EXP19072_2019v1ms065X51_A.wiff	Co-morbid
SP-333-006	002-0056	EXP19072_2019v1ms065X38_A.wiff	Co-morbid
SP-333-006	002-0060	EXP19072_2019v1ms064X66_A.wiff	Co-morbid
SP-333-006	002-0063	EXP19072_2019v1ms064X31_A.wiff	Co-morbid
SP-333-006	002-0068	EXP19072_2019v1ms064X3_A.wiff	Co-morbid
SP-333-006	002-0077	EXP19072_2019v1ms064X6_A.wiff	Co-morbid
SP-333-006	002-0080	EXP19072_2019v1ms106X50_A.wiff	Co-morbid
SP-333-006	002-0081	EXP19072_2019v1ms063X62_A.wiff	Co-morbid
SP-333-006	002-0082	EXP19072_2019v1ms063X65_A.wiff	Co-morbid
SP-333-006	002-0084	EXP19072_2019v1ms062X26_A.wiff	Co-morbid
SP-333-006	002-0087	EXP19072_2019v1ms064X16_A.wiff	Co-morbid
SP-333-006	002-0090	EXP19072_2019v1ms064X54_A.wiff	Co-morbid
SP-333-006	002-0092	EXP19072_2019v1ms065X41_A.wiff	Co-morbid
SP-333-006	003-0002	EXP19072_2019v1ms065X53_A.wiff	Late NSCLC
SP-333-006	003-0004	EXP19072_2019v1ms064X56_A.wiff	Early NSCLC
SP-333-006	003-0006	EXP19072_2019v1ms065X35_A.wiff	Early NSCLC
SP-333-006	004-0003	EXP19072_2019v1ms065X72_A.wiff	Healthy
SP-333-006	005-0002	EXP19072_2019v1ms065X20_A.wiff	Early NSCLC
SP-333-006	005-0003	EXP19072_2019v1ms062X69_A.wiff	Late NSCLC
SP-333-006	005-0007	EXP19072_2019v1ms106X19_A.wiff	Late NSCLC
SP-333-006	005-0008	EXP19072_2019v1ms106X16_A.wiff	Late NSCLC
SP-333-006	005-0016	EXP19072_2019v1ms065X25_A.wiff	Early NSCLC
SP-333-006	005-0018	EXP19072_2019v1ms063X42_A.wiff	Early NSCLC
SP-333-006	005-0019	EXP19072_2019v1ms064X44_A.wiff	Early NSCLC
SP-333-006	005-0020	EXP19072_2019v1ms062X60_A.wiff	Early NSCLC
SP-333-006	005-0024	EXP19072_2019v1ms064X19_A.wiff	Early NSCLC
SP-333-006	005-0025	EXP19072_2019v1ms106X5_A.wiff	Late NSCLC
SP-333-006	005-0029	EXP19072_2019v1ms063X59_A.wiff	Early NSCLC
SP-333-006	005-0030	EXP19072_2019v1ms106X55_A.wiff	Late NSCLC
SP-333-006	005-0032	EXP19072_2019v1ms106X38_A.wiff	Early NSCLC
SP-333-006	005-0033	EXP19072_2019v1ms064X26_A.wiff	Early NSCLC
SP-333-006	005-0039	EXP19072_2019v1ms064X24_A.wiff	Late NSCLC
SP-333-006	005-0040	EXP19072_2019v1ms064X67_A.wiff	Late NSCLC
SP-333-006	005-0041	EXP19072_2019v1ms106X64_A.wiff	Early NSCLC
SP-333-006	005-0043	EXP19072_2019v1ms065X8_A.wiff	Late NSCLC
SP-333-006	005-0045	EXP19072_2019v1ms065X3_A.wiff	Late NSCLC
SP-333-006	005-0051	EXP19072_2019v1ms065X50_A.wiff	Early NSCLC
SP-333-006	005-0056	EXP19072_2019v1ms062X9_A.wiff	Early NSCLC
SP-333-006	007-0003	EXP19072_2019v1ms065X48_A.wiff	Early NSCLC
SP-333-006	007-0005	EXP19072_2019v1ms064X17_A.wiff	Late NSCLC
SP-333-006	007-0008	EXP19072_2019v1ms062X48_A.wiff	Late NSCLC
SP-333-006	007-0012	EXP19072_2019v1ms064X13_A.wiff	Early NSCLC
SP-333-006	007-0015	EXP19072_2019v1ms065X27_A.wiff	Early NSCLC
SP-333-006	007-0017	EXP19072_2019v1ms106X23_A.wiff	Early NSCLC
SP-333-006	007-0024	EXP19072_2019v1ms065X70_A.wiff	Early NSCLC
SP-333-006	007-0025	EXP19072_2019v1ms063X21_A.wiff	Early NSCLC
SP-333-006	007-0026	EXP19072_2019v1ms065X11_A.wiff	Early NSCLC
SP-333-006	007-0027	EXP19072_2019v1ms106X25_A.wiff	Early NSCLC
SP-333-006	008-0001	EXP19072_2019v1ms064X9_A.wiff	Co-morbid
SP-333-006	008-0002	EXP19072_2019v1ms106X33_A.wiff	Co-morbid
SP-333-006	008-0004	EXP19072_2019v1ms064X60_A.wiff	Co-morbid
SP-333-006	008-0005	EXP19072_2019v1ms106X44_A.wiff	Co-morbid
SP-333-006	008-0009	EXP19072_2019v1ms062X61_A.wiff	Co-morbid
SP-333-006	008-0012	EXP19072_2019v1ms106X58_A.wiff	Co-morbid
SP-333-006	008-0014	EXP19072_2019v1ms063X39_A.wiff	Co-morbid
SP-333-006	008-0015	EXP19072_2019v1ms064X48_A.wiff	Co-morbid
SP-333-006	008-0016	EXP19072_2019v1ms106X41_A.wiff	Co-morbid
SP-333-006	008-0017	EXP19072_2019v1ms065X14_A.wiff	Co-morbid
SP-333-006	008-0019	EXP19072_2019v1ms065X28_A.wiff	Co-morbid
SP-333-006	008-0020	EXP19072_2019v1ms064X72_A.wiff	Co-morbid
SP-333-006	008-0021	EXP19072_2019v1ms062X44_A.wiff	Co-morbid
SP-333-006	008-0023	EXP19072_2019v1ms065X1_A.wiff	Co-morbid
SP-333-006	008-0024	EXP19072_2019v1ms063X12_A.wiff	Co-morbid
SP-333-006	008-0025	EXP19072_2019v1ms062X58_A.wiff	Co-morbid
SP-333-006	008-0026	EXP19072_2019v1ms106X26_A.wiff	Co-morbid
SP-333-006	008-0034	EXP19072_2019v1ms064X33_A.wiff	Co-morbid
SP-333-006	008-0035	EXP19072_2019v1ms062X14_A.wiff	Co-morbid
SP-333-006	008-0042	EXP19072_2019v1ms064X63_A.wiff	Co-morbid
SP-333-006	008-0043	EXP19072_2019v1ms064X27_A.wiff	Co-morbid
SP-333-006	008-0044	EXP19072_2019v1ms064X21_A.wiff	Co-morbid
SP-333-006	008-0045	EXP19072_2019v1ms065X24_A.wiff	Co-morbid
SP-333-006	008-0048	EXP19072_2019v1ms065X10_A.wiff	Co-morbid
SP-333-006	008-0049	EXP19072_2019v1ms065X66_A.wiff	Co-morbid
SP-333-006	008-0050	EXP19072_2019v1ms062X55_A.wiff	Co-morbid
SP-333-006	008-0054	EXP19072_2019v1ms062X16_A.wiff	Co-morbid
SP-333-006	008-0055	EXP19072_2019v1ms065X19_A.wiff	Co-morbid
SP-333-006	008-0056	EXP19072_2019v1ms063X27_A.wiff	Co-morbid
SP-333-006	008-0057	EXP19072_2019v1ms065X34_A.wiff	Co-morbid
SP-333-006	008-0058	EXP19072_2019v1ms065X69_A.wiff	Co-morbid
SP-333-006	008-0060	EXP19072_2019v1ms064X37_A.wiff	Co-morbid
SP-333-006	008-0061	EXP19072_2019v1ms062X31_A.wiff	Co-morbid
SP-333-006	008-0064	EXP19072_2019v1ms064X41_A.wiff	Co-morbid
SP-333-006	008-0065	EXP19072_2019v1ms063X71_A.wiff	Co-morbid
SP-333-006	008-0066	EXP19072_2019v1ms064X36_A.wiff	Co-morbid
SP-333-006	008-0069	EXP19072_2019v1ms062X5_A.wiff	Co-morbid
SP-333-006	008-0070	EXP19072_2019v1ms065X13_A.wiff	Co-morbid
SP-333-006	008-0072	EXP19072_2019v1ms062X41_A.wiff	Co-morbid
SP-333-006	008-0075	EXP19072_2019v1ms065X65_A.wiff	Co-morbid
SP-333-006	008-0076	EXP19072_2019v1ms065X64_A.wiff	Co-morbid
SP-333-006	008-0077	EXP19072_2019v1ms106X20_A.wiff	Co-morbid
SP-333-006	008-0078	EXP19072_2019v1ms062X3_A.wiff	Co-morbid
SP-333-006	008-0079	EXP19072_2019v1ms062X23_A.wiff	Co-morbid
SP-333-006	008-0080	EXP19072_2019v1ms106X3_A.wiff	Co-morbid
SP-333-006	009-0006	EXP19072_2019v1ms065X2_A.wiff	Healthy
SP-333-006	009-0008	EXP19072_2019v1ms062X30_A.wiff	Healthy
SP-333-006	009-0011	EXP19072_2019v1ms063X70_A.wiff	Healthy
SP-333-006	009-0016	EXP19072_2019v1ms106X35_A.wiff	Early NSCLC
SP-333-006	009-0017	EXP19072_2019v1ms063X53_A.wiff	Healthy
SP-333-006	009-0018	EXP19072_2019v1ms062X36_A.wiff	Healthy
SP-333-006	009-0021	EXP19072_2019v1ms064X1_A.wiff	Healthy
SP-333-006	009-0027	EXP19072_2019v1ms063X63_A.wiff	Late NSCLC
SP-333-006	009-0028	EXP19072_2019v1ms063X4_A.wiff	Healthy
SP-333-006	009-0029	EXP19072_2019v1ms064X18_A.wiff	Healthy
SP-333-006	009-0031	EXP19072_2019v1ms106X17_A.wiff	Healthy
SP-333-006	009-0036	EXP19072_2019v1ms063X23_A.wiff	Healthy
SP-333-006	009-0037	EXP19072_2019v1ms065X36_A.wiff	Healthy
SP-333-006	009-0039	EXP19072_2019v1ms064X68_A.wiff	Healthy
SP-333-006	009-0041	EXP19072_2019v1ms063X51_A.wiff	Late NSCLC
SP-333-006	009-0043	EXP19072_2019v1ms063X13_A.wiff	Co-morbid
SP-333-006	009-0048	EXP19072_2019v1ms106X29_A.wiff	Healthy
SP-333-006	010-0002	EXP19072_2019v1ms065X56_A.wiff	Early NSCLC
SP-333-006	010-0003	EXP19072_2019v1ms064X30_B.wiff	Early NSCLC
SP-333-006	010-0004	EXP19072_2019v1ms065X9_A.wiff	Late NSCLC
SP-333-006	010-0010	EXP19072_2019v1ms064X59_A.wiff	Early NSCLC
SP-333-006	010-0013	EXP19072_2019v1ms064X61_A.wiff	Late NSCLC
SP-333-006	010-0014	EXP19072_2019v1ms063X37_A.wiff	Late NSCLC
SP-333-006	010-0016	EXP19072_2019v1ms062X17_A.wiff	UNK
SP-333-006	010-0017	EXP19072_2019v1ms064X29_A.wiff	Late NSCLC
SP-333-006	010-0018	EXP19072_2019v1ms062X7_A.wiff	Late NSCLC
SP-333-006	010-0020	EXP19072_2019v1ms063X22_A.wiff	Late NSCLC
SP-333-006	010-0023	EXP19072_2019v1ms065X18_A.wiff	Late NSCLC
SP-333-006	010-0028	EXP19072_2019v1ms063X48_A.wiff	Late NSCLC
SP-333-006	010-0029	EXP19072_2019v1ms063X72_A.wiff	Late NSCLC
SP-333-006	010-0030	EXP19072_2019v1ms064X10_A.wiff	Late NSCLC
SP-333-006	010-0031	EXP19072_2019v1ms063X54_A.wiff	UNK
SP-333-006	010-0036	EXP19072_2019v1ms065X63_A.wiff	Early NSCLC
SP-333-006	010-0037	EXP19072_2019v1ms064X7_A.wiff	Early NSCLC
SP-333-006	010-0040	EXP19072_2019v1ms065X52_A.wiff	Early NSCLC
SP-333-006	010-0041	EXP19072_2019v1ms106X52_A.wiff	Early NSCLC
SP-333-006	010-0042	EXP19072_2019v1ms062X2_A.wiff	Late NSCLC
SP-333-006	010-0043	EXP19072_2019v1ms064X34_A.wiff	Late NSCLC
SP-333-006	010-0044	EXP19072_2019v1ms064X11_A.wiff	Late NSCLC
SP-333-006	010-0045	EXP19072_2019v1ms106X22_A.wiff	Early NSCLC
SP-333-006	010-0046	EXP19072_2019v1ms065X33_A.wiff	Late NSCLC
SP-333-006	010-0047	EXP19072_2019v1ms065X71_A.wiff	Early NSCLC
SP-333-006	010-0048	EXP19072_2019v1ms065X40_A.wiff	Early NSCLC
SP-333-006	010-0049	EXP19072_2019v1ms106X18_A.wiff	Late NSCLC
SP-333-006	010-0051	EXP19072_2019v1ms063X35_A.wiff	Early NSCLC
SP-333-006	010-0052	EXP19072_2019v1ms062X40_A.wiff	Early NSCLC
SP-333-006	010-0053	EXP19072_2019v1ms064X14_A.wiff	Late NSCLC
SP-333-006	010-0054	EXP19072_2019v1ms065X30_A.wiff	Late NSCLC
SP-333-006	010-0056	EXP19072_2019v1ms064X2_A.wiff	Early NSCLC
SP-333-006	011-0002	EXP19072_2019v1ms064X71_A.wiff	Early NSCLC
SP-333-006	011-0004	EXP19072_2019v1ms065X47_A.wiff	Late NSCLC
SP-333-006	011-0006	EXP19072_2019v1ms062X56_A.wiff	Late NSCLC
SP-333-006	011-0007	EXP19072_2019v1ms062X43_A.wiff	Early NSCLC
SP-333-006	011-0014	EXP19072_2019v1ms062X34_A.wiff	UNK
SP-333-006	012-0033	EXP19072_2019v1ms062X13_A.wiff	Late NSCLC
SP-333-006	012-0035	EXP19072_2019v1ms065X32_A.wiff	UNK
SP-333-006	013-0006	EXP19072_2019v1ms106X9_A.wiff	Early NSCLC
SP-333-006	013-0008	EXP19072_2019v1ms064X62_A.wiff	Early NSCLC
SP-333-006	013-0012	EXP19072_2019v1ms064X51_A.wiff	Late NSCLC
SP-333-006	013-0021	EXP19072_2019v1ms106X34_A.wiff	Early NSCLC
SP-333-006	013-0023	EXP19072_2019v1ms065X62_A.wiff	Late NSCLC
SP-333-006	013-0025	EXP19072_2019v1ms064X28_A.wiff	Late NSCLC
SP-333-006	013-0032	EXP19072_2019v1ms065X5_A.wiff	Early NSCLC
SP-333-006	013-0035	EXP19072_2019v1ms064X70_A.wiff	UNK
SP-333-006	013-0036	EXP19072_2019v1ms064X57_A.wiff	Late NSCLC
SP-333-006	014-0024	EXP19072_2019v1ms064X69_A.wiff	Healthy
SP-333-006	014-0032	EXP19072_2019v1ms065X12_A.wiff	Healthy
SP-333-006	014-0036	EXP19072_2019v1ms064X38_A.wiff	Healthy
SP-333-006	014-0037	EXP19072_2019v1ms062X8_A.wiff	Healthy
SP-333-006	014-0038	EXP19072_2019v1ms106X24_A.wiff	Healthy
SP-333-006	014-0041	EXP19072_2019v1ms106X36_A.wiff	Healthy
SP-333-006	014-0049	EXP19072_2019v1ms062X4_A.wiff	Healthy
SP-333-006	014-0052	EXP19072_2019v1ms062X1_A.wiff	Healthy
SP-333-006	014-0053	EXP19072_2019v1ms062X39_A.wiff	Healthy
SP-333-006	014-0065	EXP19072_2019v1ms062X42_A.wiff	Healthy
SP-333-006	014-0066	EXP19072_2019v1ms106X49_A.wiff	Healthy
SP-333-006	014-0068	EXP19072_2019v1ms064X5_A.wiff	Healthy
SP-333-006	015-0003	EXP19072_2019v1ms063X14_A.wiff	Late NSCLC
SP-333-006	015-0005	EXP19072_2019v1ms062X28_A.wiff	Early NSCLC
SP-333-006	015-0007	EXP19072_2019v1ms062X49_A.wiff	Early NSCLC
SP-333-006	016-0005	EXP19072_2019v1ms065X68_A.wiff	Late NSCLC
SP-333-006	017-0013	EXP19072_2019v1ms065X54_A.wiff	Co-morbid
SP-333-006	017-0015	EXP19072_2019v1ms065X7_A.wiff	Co-morbid
SP-333-006	017-0024	EXP19072_2019v1ms064X20_A.wiff	Co-morbid
SP-333-006	017-0025	EXP19072_2019v1ms062X29_A.wiff	Co-morbid
SP-333-006	017-0028	EXP19072_2019v1ms062X20_A.wiff	Co-morbid
SP-333-006	017-0034	EXP19072_2019v1ms063X69_A.wiff	Co-morbid
SP-333-006	017-0038	EXP19072_2019v1ms063X45_A.wiff	Co-morbid
SP-333-006	017-0053	EXP19072_2019v1ms064X23_A.wiff	Co-morbid
SP-333-006	017-0056	EXP19072_2019v1ms062X35_A.wiff	Co-morbid
SP-333-006	017-0057	EXP19072_2019v1ms065X45_A.wiff	Co-morbid
SP-333-006	017-0061	EXP19072_2019v1ms063X31_A.wiff	Late NSCLC
SP-333-006	017-0065	EXP19072_2019v1ms064X46_A.wiff	UNK
SP-333-006	017-0069	EXP19072_2019v1ms064X55_A.wiff	UNK
SP-333-006	017-0071	EXP19072_2019v1ms063X26_A.wiff	Early NSCLC
SP-333-006	018-0004	EXP19072_2019v1ms063X1_A.wiff	Early NSCLC
SP-333-006	019-0001	EXP19072_2019v1ms062X11_B.wiff	Late NSCLC
SP-333-006	019-0003	EXP19072_2019v1ms106X67_A.wiff	Early NSCLC
SP-333-006	020-0004	EXP19072_2019v1ms063X60_A.wiff	Healthy
SP-333-006	020-0006	EXP19072_2019v1ms062X57_A.wiff	Healthy
SP-333-006	020-0007	EXP19072_2019v1ms064X53_A.wiff	Healthy
SP-333-006	020-0011	EXP19072_2019v1ms065X17_A.wiff	Healthy
SP-333-006	020-0014	EXP19072_2019v1ms065X39_A.wiff	Healthy
SP-333-006	020-0015	EXP19072_2019v1ms062X19_A.wiff	Healthy
SP-333-006	020-0016	EXP19072_2019v1ms064X22_A.wiff	Healthy
SP-333-006	020-0017	EXP19072_2019v1ms065X21_A.wiff	Healthy
SP-333-006	020-0018	EXP19072_2019v1ms063X46_A.wiff	Healthy
SP-333-006	020-0019	EXP19072_2019v1ms062X66_A.wiff	Healthy
SP-333-006	020-0029	EXP19072_2019v1ms065X49_A.wiff	Healthy
SP-333-006	020-0032	EXP19072_2019v1ms065X16_A.wiff	Healthy
SP-333-006	020-0034	EXP19072_2019v1ms064X25_A.wiff	Healthy
SP-333-006	020-0035	EXP19072_2019v1ms065X23_A.wiff	Healthy
SP-333-006	020-0036	EXP19072_2019v1ms062X64_A.wiff	Healthy
SP-333-006	020-0037	EXP19072_2019v1ms062X12_A.wiff	Healthy
SP-333-006	020-0038	EXP19072_2019v1ms062X33_A.wiff	Healthy
SP-333-006	020-0039	EXP19072_2019v1ms064X47_A.wiff	Healthy
SP-333-006	020-0040	EXP19072_2019v1ms065X58_A.wiff	Healthy
SP-333-006	020-0042	EXP19072_2019v1ms065X26_A.wiff	Healthy
SP-333-006	020-0044	EXP19072_2019v1ms106X2_A.wiff	Healthy
SP-333-006	020-0055	EXP19072_2019v1ms065X57_A.wiff	Healthy
SP-333-006	020-0057	EXP19072_2019v1ms106X43_A.wiff	Healthy
SP-333-006	020-0058	EXP19072_2019v1ms064X49_A.wiff	Healthy
SP-333-006	020-0061	EXP19072_2019v1ms063X29_A.wiff	Healthy
SP-333-006	020-0069	EXP19072_2019v1ms062X21_A.wiff	Healthy
SP-333-006	020-0071	EXP19072_2019v1ms063X28_A.wiff	Healthy
SP-333-006	020-0072	EXP19072_2019v1ms064X12_A.wiff	Healthy
SP-333-006	020-0073	EXP19072_2019v1ms106X40_A.wiff	Healthy
SP-333-006	020-0075	EXP19072_2019v1ms063X32_A.wiff	Healthy
SP-333-006	020-0076	EXP19072_2019v1ms106X61_A.wiff	Healthy
SP-333-006	020-0085	EXP19072_2019v1ms106X15_A.wiff	Healthy
SP-333-006	020-0086	EXP19072_2019v1ms063X66_A.wiff	Healthy
SP-333-006	020-0087	EXP19072_2019v1ms064X35_A.wiff	Healthy
SP-333-006	020-0088	EXP19072_2019v1ms062X10_A.wiff	Healthy
SP-333-006	020-0090	EXP19072_2019v1ms064X43_A.wiff	Healthy
SP-333-006	020-0091	EXP19072_2019v1ms065X67_A.wiff	Healthy
SP-333-006	020-0092	EXP19072_2019v1ms064X52_A.wiff	Healthy
SP-333-006	020-0096	EXP19072_2019v1ms063X8_A.wiff	Healthy
SP-333-006	020-0097	EXP19072_2019v1ms106X27_A.wiff	Healthy
SP-333-006	020-0099	EXP19072_2019v1ms065X43_A.wiff	Healthy
SP-333-006	020-0100	EXP19072_2019v1ms064X64_A.wiff	Healthy
SP-333-006	021-0002	EXP19072_2019v1ms064X42_A.wiff	Early NSCLC
SP-333-006	021-0004	EXP19072_2019v1ms062X37_A.wiff	Early NSCLC
SP-333-006	022-0004	EXP19072_2019v1ms064X4_A.wiff	Early NSCLC
SP-333-006	022-0006	EXP19072_2019v1ms064X65_A.wiff	Early NSCLC
SP-333-006	022-0008	EXP19072_2019v1ms065X22_A.wiff	Late NSCLC
SP-333-006	022-0009	EXP19072_2019v1ms064X40_A.wiff	Late NSCLC
SP-333-006	022-0010	EXP19072_2019v1ms106X6_A.wiff	Early NSCLC
SP-333-006	022-0011	EXP19072_2019v1ms106X30_A.wiff	Early NSCLC
SP-333-006	022-0012	EXP19072_2019v1ms065X44_A.wiff	Late NSCLC
SP-333-006	022-0013	EXP19072_2019v1ms062X18_A.wiff	Early NSCLC
SP-333-006	022-0014	EXP19072_2019v1ms065X59_A.wiff	Early NSCLC
SP-333-006	022-0016	EXP19072_2019v1ms106X32_A.wiff	Early NSCLC
SP-333-006	022-0017	EXP19072_2019v1ms062X46_A.wiff	Early NSCLC
SP-333-006	023-0001	EXP19072_2019v1ms062X47_A.wiff	Early NSCLC
SP-333-006	023-0002	EXP19072_2019v1ms065X4_A.wiff	Late NSCLC
SP-333-006	023-0004	EXP19072_2019v1ms063X36_A.wiff	Early NSCLC
SP-333-006	024-0001	EXP19072_2019v1ms106X68_A.wiff	Early NSCLC
SP-333-006	029-0004	EXP19072_2019v1ms062X6_A.wiff	Early NSCLC
SP-333-006	029-0005	EXP19072_2019v1ms062X53_A.wiff	Early NSCLC
SP-333-006	029-0011	EXP19072_2019v1ms065X15_A.wiff	Late NSCLC
SP-339-008	001-0010	EXP19072_2019v1ms050X32_A.wiff	Healthy
SP-339-008	001-0018	EXP19072_2019v1ms052X39_A.wiff	Early NSCLC
SP-339-008	001-0025	EXP19072_2019v1ms051X11_A.wiff	Healthy
SP-339-008	001-0031	EXP19072_2019v1ms053X6_A.wiff	Healthy
SP-339-008	001-0033	EXP19072_2019v1ms052X8_A.wiff	Healthy
SP-339-008	001-0035	EXP19072_2019v1ms053X55_A.wiff	Healthy
SP-339-008	001-0040	EXP19072_2019v1ms051X47_A.wiff	Early NSCLC
SP-339-008	001-0041	EXP19072_2019v1ms053X29_A.wiff	Healthy
SP-339-008	001-0044	EXP19072_2019v1ms052X58_A.wiff	Healthy
SP-339-008	001-0048	EXP19072_2019v1ms053X37_A.wiff	Early NSCLC
SP-339-008	001-0051	EXP19072_2019v1ms051X34_A.wiff	Healthy
SP-339-008	001-0052	EXP19072_2019v1ms053X46_A.wiff	Healthy
SP-339-008	001-0057	EXP19072_2019v1ms052X15_A.wiff	Healthy
SP-339-008	001-0060	EXP19072_2019v1ms051X57_A.wiff	Healthy
SP-339-008	001-0061	EXP19072_2019v1ms053X61_A.wiff	Healthy
SP-339-008	001-0062	EXP19072_2019v1ms052X32_A.wiff	Healthy
SP-339-008	001-0063	EXP19072_2019v1ms050X25_A.wiff	Late NSCLC
SP-339-008	001-0066	EXP19072_2019v1ms050X15_A.wiff	Healthy
SP-339-008	001-0068	EXP19072_2019v1ms050X59_A.wiff	Early NSCLC
SP-339-008	002-0003	EXP19072_2019v1ms050X65_A.wiff	Co-morbid
SP-339-008	002-0007	EXP19072_2019v1ms051X56_A.wiff	Co-morbid
SP-339-008	002-0009	EXP19072_2019v1ms050X72_A.wiff	Co-morbid
SP-339-008	002-0013	EXP19072_2019v1ms052X50_A.wiff	Co-morbid
SP-339-008	002-0024	EXP19072_2019v1ms050X38_A.wiff	Co-morbid
SP-339-008	002-0036	EXP19072_2019v1ms053X60_A.wiff	Co-morbid
SP-339-008	002-0040	EXP19072_2019v1ms051X30_A.wiff	Co-morbid
SP-339-008	002-0042	EXP19072_2019v1ms052X45_A.wiff	Co-morbid
SP-339-008	002-0045	EXP19072_2019v1ms053X31_A.wiff	Co-morbid
SP-339-008	002-0048	EXP19072_2019v1ms051X7_A.wiff	Co-morbid
SP-339-008	002-0052	EXP19072_2019v1ms051X24_A.wiff	Co-morbid
SP-339-008	002-0054	EXP19072_2019v1ms053X51_A.wiff	Co-morbid
SP-339-008	002-0056	EXP19072_2019v1ms053X38_A.wiff	Co-morbid
SP-339-008	002-0060	EXP19072_2019v1ms052X66_A.wiff	Co-morbid
SP-339-008	002-0063	EXP19072_2019v1ms052X31_A.wiff	Co-morbid
SP-339-008	002-0068	EXP19072_2019v1ms052X3_A.wiff	Co-morbid
SP-339-008	002-0077	EXP19072_2019v1ms052X6_B.wiff	Co-morbid
SP-339-008	002-0080	EXP19072_2019v1ms051X50_A.wiff	Co-morbid
SP-339-008	002-0081	EXP19072_2019v1ms051X62_A.wiff	Co-morbid
SP-339-008	002-0082	EXP19072_2019v1ms051X65_A.wiff	Co-morbid
SP-339-008	002-0084	EXP19072_2019v1ms050X26_A.wiff	Co-morbid
SP-339-008	002-0087	EXP19072_2019v1ms052X16_A.wiff	Co-morbid
SP-339-008	002-0090	EXP19072_2019v1ms052X54_A.wiff	Co-morbid
SP-339-008	002-0092	EXP19072_2019v1ms053X41_A.wiff	Co-morbid
SP-339-008	003-0002	EXP19072_2019v1ms053X53_A.wiff	Late NSCLC
SP-339-008	003-0004	EXP19072_2019v1ms052X56_A.wiff	Early NSCLC
SP-339-008	003-0006	EXP19072_2019v1ms053X35_A.wiff	Early NSCLC
SP-339-008	004-0003	EXP19072_2019v1ms053X72_A.wiff	Healthy
SP-339-008	005-0002	EXP19072_2019v1ms053X20_A.wiff	Early NSCLC
SP-339-008	005-0003	EXP19072_2019v1ms050X69_A.wiff	Late NSCLC
SP-339-008	005-0007	EXP19072_2019v1ms051X19_A.wiff	Late NSCLC
SP-339-008	005-0008	EXP19072_2019v1ms051X16_A.wiff	Late NSCLC
SP-339-008	005-0009	EXP19072_2019v1ms053X42_A.wiff	Early NSCLC
SP-339-008	005-0016	EXP19072_2019v1ms053X25_A.wiff	Early NSCLC
SP-339-008	005-0018	EXP19072_2019v1ms051X42_A.wiff	Early NSCLC
SP-339-008	005-0019	EXP19072_2019v1ms052X44_A.wiff	Early NSCLC
SP-339-008	005-0020	EXP19072_2019v1ms050X60_A.wiff	Early NSCLC
SP-339-008	005-0024	EXP19072_2019v1ms052X19_A.wiff	Early NSCLC
SP-339-008	005-0025	EXP19072_2019v1ms051X5_A.wiff	Late NSCLC
SP-339-008	005-0029	EXP19072_2019v1ms051X59_A.wiff	Early NSCLC
SP-339-008	005-0030	EXP19072_2019v1ms051X55_A.wiff	Late NSCLC
SP-339-008	005-0032	EXP19072_2019v1ms051X38_A.wiff	Early NSCLC
SP-339-008	005-0033	EXP19072_2019v1ms052X26_A.wiff	Early NSCLC
SP-339-008	005-0039	EXP19072_2019v1ms052X24_A.wiff	Late NSCLC
SP-339-008	005-0040	EXP19072_2019v1ms052X67_A.wiff	Late NSCLC
SP-339-008	005-0041	EXP19072_2019v1ms051X64_A.wiff	Early NSCLC
SP-339-008	005-0043	EXP19072_2019v1ms053X8_A.wiff	Late NSCLC
SP-339-008	005-0045	EXP19072_2019v1ms053X3_A.wiff	Late NSCLC
SP-339-008	005-0051	EXP19072_2019v1ms053X50_A.wiff	Early NSCLC
SP-339-008	005-0056	EXP19072_2019v1ms050X9_A.wiff	Early NSCLC
SP-339-008	007-0003	EXP19072_2019v1ms053X48_A.wiff	Early NSCLC
SP-339-008	007-0005	EXP19072_2019v1ms052X17_A.wiff	Late NSCLC
SP-339-008	007-0008	EXP19072_2019v1ms050X48_A.wiff	Late NSCLC
SP-339-008	007-0012	EXP19072_2019v1ms052X13_A.wiff	Early NSCLC
SP-339-008	007-0015	EXP19072_2019v1ms053X27_A.wiff	Early NSCLC
SP-339-008	007-0017	EXP19072_2019v1ms050X27_A.wiff	Early NSCLC
SP-339-008	007-0024	EXP19072_2019v1ms053X70_A.wiff	Early NSCLC
SP-339-008	007-0025	EXP19072_2019v1ms051X21_A.wiff	Early NSCLC
SP-339-008	007-0026	EXP19072_2019v1ms053X11_A.wiff	Early NSCLC
SP-339-008	007-0027	EXP19072_2019v1ms051X25_A.wiff	Early NSCLC
SP-339-008	008-0001	EXP19072_2019v1ms052X9_A.wiff	Co-morbid
SP-339-008	008-0002	EXP19072_2019v1ms051X33_A.wiff	Co-morbid
SP-339-008	008-0004	EXP19072_2019v1ms052X60_A.wiff	Co-morbid
SP-339-008	008-0005	EXP19072_2019v1ms051X44_A.wiff	Co-morbid
SP-339-008	008-0009	EXP19072_2019v1ms050X61_A.wiff	Co-morbid
SP-339-008	008-0012	EXP19072_2019v1ms051X58_A.wiff	Co-morbid
SP-339-008	008-0014	EXP19072_2019v1ms051X39_A.wiff	Co-morbid
SP-339-008	008-0015	EXP19072_2019v1ms052X48_A.wiff	Co-morbid
SP-339-008	008-0016	EXP19072_2019v1ms051X41_A.wiff	Co-morbid
SP-339-008	008-0017	EXP19072_2019v1ms053X14_A.wiff	Co-morbid
SP-339-008	008-0019	EXP19072_2019v1ms053X28_A.wiff	Co-morbid
SP-339-008	008-0020	EXP19072_2019v1ms052X72_A.wiff	Co-morbid
SP-339-008	008-0021	EXP19072_2019v1ms050X44_A.wiff	Co-morbid
SP-339-008	008-0023	EXP19072_2019v1ms053X1_A.wiff	Co-morbid
SP-339-008	008-0024	EXP19072_2019v1ms051X12_A.wiff	Co-morbid
SP-339-008	008-0025	EXP19072_2019v1ms050X58_A.wiff	Co-morbid
SP-339-008	008-0026	EXP19072_2019v1ms050X50_A.wiff	Co-morbid
SP-339-008	008-0034	EXP19072_2019v1ms052X33_A.wiff	Co-morbid
SP-339-008	008-0035	EXP19072_2019v1ms050X14_A.wiff	Co-morbid
SP-339-008	008-0040	EXP19072_2019v1ms050X52_A.wiff	Co-morbid
SP-339-008	008-0042	EXP19072_2019v1ms052X63_A.wiff	Co-morbid
SP-339-008	008-0043	EXP19072_2019v1ms052X27_A.wiff	Co-morbid
SP-339-008	008-0044	EXP19072_2019v1ms052X21_A.wiff	Co-morbid
SP-339-008	008-0045	EXP19072_2019v1ms053X24_A.wiff	Co-morbid
SP-339-008	008-0048	EXP19072_2019v1ms053X10_A.wiff	Co-morbid
SP-339-008	008-0049	EXP19072_2019v1ms053X66_A.wiff	Co-morbid
SP-339-008	008-0050	EXP19072_2019v1ms050X55_A.wiff	Co-morbid
SP-339-008	008-0054	EXP19072_2019v1ms050X16_A.wiff	Co-morbid
SP-339-008	008-0055	EXP19072_2019v1ms053X19_A.wiff	Co-morbid
SP-339-008	008-0056	EXP19072_2019v1ms051X27_A.wiff	Co-morbid
SP-339-008	008-0057	EXP19072_2019v1ms053X34_A.wiff	Co-morbid
SP-339-008	008-0058	EXP19072_2019v1ms053X69_A.wiff	Co-morbid
SP-339-008	008-0060	EXP19072_2019v1ms052X37_A.wiff	Co-morbid
SP-339-008	008-0061	EXP19072_2019v1ms050X31_A.wiff	Co-morbid
SP-339-008	008-0064	EXP19072_2019v1ms052X41_A.wiff	Co-morbid
SP-339-008	008-0065	EXP19072_2019v1ms051X71_A.wiff	Co-morbid
SP-339-008	008-0066	EXP19072_2019v1ms052X36_A.wiff	Co-morbid
SP-339-008	008-0069	EXP19072_2019v1ms050X5_A.wiff	Co-morbid
SP-339-008	008-0070	EXP19072_2019v1ms053X13_A.wiff	Co-morbid
SP-339-008	008-0072	EXP19072_2019v1ms050X41_A.wiff	Co-morbid
SP-339-008	008-0075	EXP19072_2019v1ms053X65_A.wiff	Co-morbid
SP-339-008	008-0076	EXP19072_2019v1ms053X64_A.wiff	Co-morbid
SP-339-008	008-0077	EXP19072_2019v1ms051X20_A.wiff	Co-morbid
SP-339-008	008-0078	EXP19072_2019v1ms050X3_A.wiff	Co-morbid
SP-339-008	008-0079	EXP19072_2019v1ms050X23_A.wiff	Co-morbid
SP-339-008	008-0080	EXP19072_2019v1ms051X3_A.wiff	Co-morbid
SP-339-008	009-0006	EXP19072_2019v1ms053X2_A.wiff	Healthy
SP-339-008	009-0008	EXP19072_2019v1ms050X30_A.wiff	Healthy
SP-339-008	009-0011	EXP19072_2019v1ms051X70_A.wiff	Healthy
SP-339-008	009-0016	EXP19072_2019v1ms050X70_A.wiff	Early NSCLC
SP-339-008	009-0017	EXP19072_2019v1ms051X53_A.wiff	Healthy
SP-339-008	009-0018	EXP19072_2019v1ms050X36_A.wiff	Healthy
SP-339-008	009-0021	EXP19072_2019v1ms052X1_A.wiff	Healthy
SP-339-008	009-0027	EXP19072_2019v1ms051X63_A.wiff	Late NSCLC
SP-339-008	009-0028	EXP19072_2019v1ms051X4_A.wiff	Healthy
SP-339-008	009-0029	EXP19072_2019v1ms052X18_A.wiff	Healthy
SP-339-008	009-0031	EXP19072_2019v1ms051X17_A.wiff	Healthy
SP-339-008	009-0036	EXP19072_2019v1ms051X23_A.wiff	Healthy
SP-339-008	009-0037	EXP19072_2019v1ms053X36_A.wiff	Healthy
SP-339-008	009-0039	EXP19072_2019v1ms052X68_A.wiff	Healthy
SP-339-008	009-0041	EXP19072_2019v1ms051X51_A.wiff	Late NSCLC
SP-339-008	009-0043	EXP19072_2019v1ms051X13_A.wiff	Co-morbid
SP-339-008	009-0048	EXP19072_2019v1ms050X54_A.wiff	Healthy
SP-339-008	010-0002	EXP19072_2019v1ms053X56_A.wiff	Early NSCLC
SP-339-008	010-0003	EXP19072_2019v1ms052X30_A.wiff	Early NSCLC
SP-339-008	010-0004	EXP19072_2019v1ms053X9_A.wiff	Late NSCLC
SP-339-008	010-0010	EXP19072_2019v1ms052X59_A.wiff	Early NSCLC
SP-339-008	010-0013	EXP19072_2019v1ms052X61_A.wiff	Late NSCLC
SP-339-008	010-0014	EXP19072_2019v1ms051X37_A.wiff	Late NSCLC
SP-339-008	010-0016	EXP19072_2019v1ms050X17_A.wiff	UNK
SP-339-008	010-0017	EXP19072_2019v1ms052X29_A.wiff	Late NSCLC
SP-339-008	010-0018	EXP19072_2019v1ms050X7_A.wiff	Late NSCLC
SP-339-008	010-0020	EXP19072_2019v1ms051X22_A.wiff	Late NSCLC
SP-339-008	010-0023	EXP19072_2019v1ms053X18_A.wiff	Late NSCLC
SP-339-008	010-0028	EXP19072_2019v1ms051X48_A.wiff	Late NSCLC
SP-339-008	010-0029	EXP19072_2019v1ms051X72_A.wiff	Late NSCLC
SP-339-008	010-0030	EXP19072_2019v1ms052X10_A.wiff	Late NSCLC
SP-339-008	010-0031	EXP19072_2019v1ms051X54_A.wiff	UNK
SP-339-008	010-0036	EXP19072_2019v1ms053X63_A.wiff	Early NSCLC
SP-339-008	010-0037	EXP19072_2019v1ms052X7_A.wiff	Early NSCLC
SP-339-008	010-0040	EXP19072_2019v1ms053X52_A.wiff	Early NSCLC
SP-339-008	010-0041	EXP19072_2019v1ms051X52_A.wiff	Early NSCLC
SP-339-008	010-0042	EXP19072_2019v1ms050X2_A.wiff	Late NSCLC
SP-339-008	010-0043	EXP19072_2019v1ms052X34_A.wiff	Late NSCLC
SP-339-008	010-0044	EXP19072_2019v1ms052X11_A.wiff	Late NSCLC
SP-339-008	010-0045	EXP19072_2019v1ms050X24_A.wiff	Early NSCLC
SP-339-008	010-0046	EXP19072_2019v1ms053X33_A.wiff	Late NSCLC
SP-339-008	010-0047	EXP19072_2019v1ms053X71_A.wiff	Early NSCLC
SP-339-008	010-0048	EXP19072_2019v1ms053X40_A.wiff	Early NSCLC
SP-339-008	010-0049	EXP19072_2019v1ms051X18_A.wiff	Late NSCLC
SP-339-008	010-0051	EXP19072_2019v1ms051X35_A.wiff	Early NSCLC
SP-339-008	010-0052	EXP19072_2019v1ms050X40_A.wiff	Early NSCLC
SP-339-008	010-0053	EXP19072_2019v1ms052X14_A.wiff	Late NSCLC
SP-339-008	010-0054	EXP19072_2019v1ms053X30_A.wiff	Late NSCLC
SP-339-008	010-0056	EXP19072_2019v1ms052X2_A.wiff	Early NSCLC
SP-339-008	011-0002	EXP19072_2019v1ms052X71_A.wiff	Early NSCLC
SP-339-008	011-0004	EXP19072_2019v1ms053X47_A.wiff	Late NSCLC
SP-339-008	011-0006	EXP19072_2019v1ms050X56_A.wiff	Late NSCLC
SP-339-008	011-0007	EXP19072_2019v1ms050X43_A.wiff	Early NSCLC
SP-339-008	011-0014	EXP19072_2019v1ms050X34_A.wiff	UNK
SP-339-008	011-0015	EXP19072_2019v1ms050X22_A.wiff	UNK
SP-339-008	012-0002	EXP19072_2019v1ms050X63_A.wiff	Early NSCLC
SP-339-008	012-0033	EXP19072_2019v1ms050X13_A.wiff	Late NSCLC
SP-339-008	012-0035	EXP19072_2019v1ms053X32_A.wiff	UNK
SP-339-008	013-0006	EXP19072_2019v1ms051X9_A.wiff	Early NSCLC
SP-339-008	013-0008	EXP19072_2019v1ms052X62_A.wiff	Early NSCLC
SP-339-008	013-0012	EXP19072_2019v1ms052X51_A.wiff	Late NSCLC
SP-339-008	013-0021	EXP19072_2019v1ms050X68_A.wiff	Early NSCLC
SP-339-008	013-0023	EXP19072_2019v1ms053X62_A.wiff	Late NSCLC
SP-339-008	013-0025	EXP19072_2019v1ms052X28_A.wiff	Late NSCLC
SP-339-008	013-0032	EXP19072_2019v1ms053X5_A.wiff	Early NSCLC
SP-339-008	013-0035	EXP19072_2019v1ms052X70_A.wiff	UNK
SP-339-008	013-0036	EXP19072_2019v1ms052X57_A.wiff	Late NSCLC
SP-339-008	014-0024	EXP19072_2019v1ms052X69_A.wiff	Healthy
SP-339-008	014-0032	EXP19072_2019v1ms053X12_A.wiff	Healthy
SP-339-008	014-0036	EXP19072_2019v1ms052X38_A.wiff	Healthy
SP-339-008	014-0037	EXP19072_2019v1ms050X8_A.wiff	Healthy
SP-339-008	014-0038	EXP19072_2019v1ms050X45_A.wiff	Healthy
SP-339-008	014-0041	EXP19072_2019v1ms050X71_A.wiff	Healthy
SP-339-008	014-0049	EXP19072_2019v1ms050X4_A.wiff	Healthy
SP-339-008	014-0052	EXP19072_2019v1ms050X1_A.wiff	Healthy
SP-339-008	014-0053	EXP19072_2019v1ms050X39_A.wiff	Healthy
SP-339-008	014-0065	EXP19072_2019v1ms050X42_A.wiff	Healthy
SP-339-008	014-0066	EXP19072_2019v1ms051X49_A.wiff	Healthy
SP-339-008	014-0068	EXP19072_2019v1ms052X5_B.wiff	Healthy
SP-339-008	015-0003	EXP19072_2019v1ms051X14_A.wiff	Late NSCLC
SP-339-008	015-0005	EXP19072_2019v1ms050X28_A.wiff	Early NSCLC
SP-339-008	015-0007	EXP19072_2019v1ms050X49_A.wiff	Early NSCLC
SP-339-008	016-0005	EXP19072_2019v1ms053X68_A.wiff	Late NSCLC
SP-339-008	017-0013	EXP19072_2019v1ms053X54_A.wiff	Co-morbid
SP-339-008	017-0015	EXP19072_2019v1ms053X7_A.wiff	Co-morbid
SP-339-008	017-0024	EXP19072_2019v1ms052X20_A.wiff	Co-morbid
SP-339-008	017-0025	EXP19072_2019v1ms050X29_A.wiff	Co-morbid
SP-339-008	017-0028	EXP19072_2019v1ms050X20_A.wiff	Co-morbid
SP-339-008	017-0034	EXP19072_2019v1ms051X69_A.wiff	Co-morbid
SP-339-008	017-0038	EXP19072_2019v1ms051X45_A.wiff	Co-morbid
SP-339-008	017-0053	EXP19072_2019v1ms052X23_A.wiff	Co-morbid
SP-339-008	017-0056	EXP19072_2019v1ms050X35_A.wiff	Co-morbid
SP-339-008	017-0057	EXP19072_2019v1ms053X45_A.wiff	Co-morbid
SP-339-008	017-0061	EXP19072_2019v1ms051X31_A.wiff	Late NSCLC
SP-339-008	017-0065	EXP19072_2019v1ms052X46_A.wiff	UNK
SP-339-008	017-0069	EXP19072_2019v1ms052X55_A.wiff	UNK
SP-339-008	017-0071	EXP19072_2019v1ms051X26_A.wiff	Early NSCLC
SP-339-008	018-0004	EXP19072_2019v1ms051X1_A.wiff	Early NSCLC
SP-339-008	019-0001	EXP19072_2019v1ms050X11_A.wiff	Late NSCLC
SP-339-008	019-0003	EXP19072_2019v1ms051X67_A.wiff	Early NSCLC
SP-339-008	020-0004	EXP19072_2019v1ms051X60_A.wiff	Healthy
SP-339-008	020-0006	EXP19072_2019v1ms050X57_A.wiff	Healthy
SP-339-008	020-0007	EXP19072_2019v1ms052X53_A.wiff	Healthy
SP-339-008	020-0011	EXP19072_2019v1ms053X17_A.wiff	Healthy
SP-339-008	020-0014	EXP19072_2019v1ms053X39_A.wiff	Healthy
SP-339-008	020-0015	EXP19072_2019v1ms050X19_A.wiff	Healthy
SP-339-008	020-0016	EXP19072_2019v1ms052X22_A.wiff	Healthy
SP-339-008	020-0017	EXP19072_2019v1ms053X21_A.wiff	Healthy
SP-339-008	020-0018	EXP19072_2019v1ms051X46_A.wiff	Healthy
SP-339-008	020-0019	EXP19072_2019v1ms050X66_A.wiff	Healthy
SP-339-008	020-0029	EXP19072_2019v1ms053X49_A.wiff	Healthy
SP-339-008	020-0032	EXP19072_2019v1ms053X16_A.wiff	Healthy
SP-339-008	020-0034	EXP19072_2019v1ms052X25_A.wiff	Healthy
SP-339-008	020-0035	EXP19072_2019v1ms053X23_A.wiff	Healthy
SP-339-008	020-0036	EXP19072_2019v1ms050X64_A.wiff	Healthy
SP-339-008	020-0037	EXP19072_2019v1ms050X12_A.wiff	Healthy
SP-339-008	020-0038	EXP19072_2019v1ms050X33_A.wiff	Healthy
SP-339-008	020-0039	EXP19072_2019v1ms052X47_A.wiff	Healthy
SP-339-008	020-0040	EXP19072_2019v1ms053X58_A.wiff	Healthy
SP-339-008	020-0042	EXP19072_2019v1ms053X26_A.wiff	Healthy
SP-339-008	020-0044	EXP19072_2019v1ms051X2_A.wiff	Healthy
SP-339-008	020-0055	EXP19072_2019v1ms053X57_A.wiff	Healthy
SP-339-008	020-0057	EXP19072_2019v1ms051X43_A.wiff	Healthy
SP-339-008	020-0058	EXP19072_2019v1ms052X49_A.wiff	Healthy
SP-339-008	020-0061	EXP19072_2019v1ms051X29_A.wiff	Healthy
SP-339-008	020-0069	EXP19072_2019v1ms050X21_A.wiff	Healthy
SP-339-008	020-0071	EXP19072_2019v1ms051X28_A.wiff	Healthy
SP-339-008	020-0072	EXP19072_2019v1ms052X12_A.wiff	Healthy
SP-339-008	020-0073	EXP19072_2019v1ms051X40_A.wiff	Healthy
SP-339-008	020-0075	EXP19072_2019v1ms051X32_A.wiff	Healthy
SP-339-008	020-0076	EXP19072_2019v1ms051X61_A.wiff	Healthy
SP-339-008	020-0085	EXP19072_2019v1ms051X15_A.wiff	Healthy
SP-339-008	020-0086	EXP19072_2019v1ms051X66_A.wiff	Healthy
SP-339-008	020-0087	EXP19072_2019v1ms052X35_A.wiff	Healthy
SP-339-008	020-0088	EXP19072_2019v1ms050X10_A.wiff	Healthy
SP-339-008	020-0090	EXP19072_2019v1ms052X43_A.wiff	Healthy
SP-339-008	020-0091	EXP19072_2019v1ms053X67_A.wiff	Healthy
SP-339-008	020-0092	EXP19072_2019v1ms052X52_A.wiff	Healthy
SP-339-008	020-0096	EXP19072_2019v1ms051X8_A.wiff	Healthy
SP-339-008	020-0097	EXP19072_2019v1ms050X51_A.wiff	Healthy
SP-339-008	020-0099	EXP19072_2019v1ms053X43_A.wiff	Healthy
SP-339-008	020-0100	EXP19072_2019v1ms052X64_A.wiff	Healthy
SP-339-008	021-0002	EXP19072_2019v1ms052X42_A.wiff	Early NSCLC
SP-339-008	021-0004	EXP19072_2019v1ms050X37_A.wiff	Early NSCLC
SP-339-008	022-0004	EXP19072_2019v1ms052X4_A.wiff	Early NSCLC
SP-339-008	022-0006	EXP19072_2019v1ms052X65_A.wiff	Early NSCLC
SP-339-008	022-0008	EXP19072_2019v1ms053X22_A.wiff	Late NSCLC
SP-339-008	022-0009	EXP19072_2019v1ms052X40_A.wiff	Late NSCLC
SP-339-008	022-0010	EXP19072_2019v1ms051X6_A.wiff	Early NSCLC
SP-339-008	022-0011	EXP19072_2019v1ms050X62_A.wiff	Early NSCLC
SP-339-008	022-0012	EXP19072_2019v1ms053X44_A.wiff	Late NSCLC
SP-339-008	022-0013	EXP19072_2019v1ms050X18_A.wiff	Early NSCLC
SP-339-008	022-0014	EXP19072_2019v1ms053X59_A.wiff	Early NSCLC
SP-339-008	022-0016	EXP19072_2019v1ms050X67_A.wiff	Early NSCLC
SP-339-008	022-0017	EXP19072_2019v1ms050X46_A.wiff	Early NSCLC
SP-339-008	023-0001	EXP19072_2019v1ms050X47_A.wiff	Early NSCLC
SP-339-008	023-0002	EXP19072_2019v1ms053X4_A.wiff	Late NSCLC
SP-339-008	023-0003	EXP19072_2019v1ms051X10_A.wiff	Early NSCLC
SP-339-008	023-0004	EXP19072_2019v1ms051X36_A.wiff	Early NSCLC
SP-339-008	024-0001	EXP19072_2019v1ms051X68_A.wiff	Early NSCLC
SP-339-008	029-0004	EXP19072_2019v1ms050X6_A.wiff	Early NSCLC
SP-339-008	029-0005	EXP19072_2019v1ms050X53_A.wiff	Early NSCLC
SP-339-008	029-0011	EXP19072_2019v1ms053X15_A.wiff	Late NSCLC
SP-347-005	001-0010	EXP19072_2019v1ms070X32_A.wiff	Healthy
SP-347-005	001-0018	EXP19072_2019v1ms072X39_A.wiff	Early NSCLC
SP-347-005	001-0025	EXP19072_2019v1ms071X11_A.wiff	Healthy
SP-347-005	001-0031	EXP19072_2019v1ms073X6_A.wiff	Healthy
SP-347-005	001-0033	EXP19072_2019v1ms072X8_A.wiff	Healthy
SP-347-005	001-0035	EXP19072_2019v1ms073X55_A.wiff	Healthy
SP-347-005	001-0040	EXP19072_2019v1ms071X47_A.wiff	Early NSCLC
SP-347-005	001-0041	EXP19072_2019v1ms073X29_B.wiff	Healthy
SP-347-005	001-0044	EXP19072_2019v1ms072X58_A.wiff	Healthy
SP-347-005	001-0048	EXP19072_2019v1ms073X37_B.wiff	Early NSCLC
SP-347-005	001-0051	EXP19072_2019v1ms071X34_A.wiff	Healthy
SP-347-005	001-0052	EXP19072_2019v1ms073X46_A.wiff	Healthy
SP-347-005	001-0057	EXP19072_2019v1ms072X15_A.wiff	Healthy
SP-347-005	001-0060	EXP19072_2019v1ms071X57_A.wiff	Healthy
SP-347-005	001-0061	EXP19072_2019v1ms073X61_A.wiff	Healthy
SP-347-005	001-0062	EXP19072_2019v1ms072X32_A.wiff	Healthy
SP-347-005	001-0063	EXP19072_2019v1ms070X25_A.wiff	Late NSCLC
SP-347-005	001-0066	EXP19072_2019v1ms070X15_A.wiff	Healthy
SP-347-005	001-0068	EXP19072_2019v1ms070X59_A.wiff	Early NSCLC
SP-347-005	002-0003	EXP19072_2019v1ms070X65_A.wiff	Co-morbid
SP-347-005	002-0007	EXP19072_2019v1ms071X56_A.wiff	Co-morbid
SP-347-005	002-0009	EXP19072_2019v1ms070X72_A.wiff	Co-morbid
SP-347-005	002-0013	EXP19072_2019v1ms072X50_A.wiff	Co-morbid
SP-347-005	002-0024	EXP19072_2019v1ms070X38_A.wiff	Co-morbid
SP-347-005	002-0036	EXP19072_2019v1ms073X60_A.wiff	Co-morbid
SP-347-005	002-0040	EXP19072_2019v1ms071X30_A.wiff	Co-morbid
SP-347-005	002-0042	EXP19072_2019v1ms072X45_A.wiff	Co-morbid
SP-347-005	002-0045	EXP19072_2019v1ms073X31_B.wiff	Co-morbid
SP-347-005	002-0048	EXP19072_2019v1ms071X7_A.wiff	Co-morbid
SP-347-005	002-0052	EXP19072_2019v1ms071X24_A.wiff	Co-morbid
SP-347-005	002-0054	EXP19072_2019v1ms073X51_A.wiff	Co-morbid
SP-347-005	002-0056	EXP19072_2019v1ms073X38_B.wiff	Co-morbid
SP-347-005	002-0060	EXP19072_2019v1ms072X66_A.wiff	Co-morbid
SP-347-005	002-0063	EXP19072_2019v1ms072X31_A.wiff	Co-morbid
SP-347-005	002-0068	EXP19072_2019v1ms072X3_A.wiff	Co-morbid
SP-347-005	002-0077	EXP19072_2019v1ms072X6_A.wiff	Co-morbid
SP-347-005	002-0080	EXP19072_2019v1ms071X50_A.wiff	Co-morbid
SP-347-005	002-0081	EXP19072_2019v1ms071X62_A.wiff	Co-morbid
SP-347-005	002-0082	EXP19072_2019v1ms071X65_A.wiff	Co-morbid
SP-347-005	002-0084	EXP19072_2019v1ms070X26_A.wiff	Co-morbid
SP-347-005	002-0087	EXP19072_2019v1ms072X16_A.wiff	Co-morbid
SP-347-005	002-0090	EXP19072_2019v1ms072X54_A.wiff	Co-morbid
SP-347-005	002-0092	EXP19072_2019v1ms073X41_A.wiff	Co-morbid
SP-347-005	003-0002	EXP19072_2019v1ms073X53_A.wiff	Late NSCLC
SP-347-005	003-0004	EXP19072_2019v1ms072X56_A.wiff	Early NSCLC
SP-347-005	003-0006	EXP19072_2019v1ms073X35_B.wiff	Early NSCLC
SP-347-005	004-0003	EXP19072_2019v1ms073X72_A.wiff	Healthy
SP-347-005	005-0002	EXP19072_2019v1ms073X20_B.wiff	Early NSCLC
SP-347-005	005-0003	EXP19072_2019v1ms070X69_A.wiff	Late NSCLC
SP-347-005	005-0007	EXP19072_2019v1ms071X19_B.wiff	Late NSCLC
SP-347-005	005-0008	EXP19072_2019v1ms071X16_A.wiff	Late NSCLC
SP-347-005	005-0016	EXP19072_2019v1ms073X25_B.wiff	Early NSCLC
SP-347-005	005-0018	EXP19072_2019v1ms071X42_A.wiff	Early NSCLC
SP-347-005	005-0019	EXP19072_2019v1ms072X44_A.wiff	Early NSCLC
SP-347-005	005-0020	EXP19072_2019v1ms070X60_A.wiff	Early NSCLC
SP-347-005	005-0024	EXP19072_2019v1ms072X19_A.wiff	Early NSCLC
SP-347-005	005-0025	EXP19072_2019v1ms071X5_A.wiff	Late NSCLC
SP-347-005	005-0029	EXP19072_2019v1ms071X59_A.wiff	Early NSCLC
SP-347-005	005-0030	EXP19072_2019v1ms071X55_A.wiff	Late NSCLC
SP-347-005	005-0032	EXP19072_2019v1ms071X38_A.wiff	Early NSCLC
SP-347-005	005-0033	EXP19072_2019v1ms072X26_A.wiff	Early NSCLC
SP-347-005	005-0039	EXP19072_2019v1ms072X24_A.wiff	Late NSCLC
SP-347-005	005-0040	EXP19072_2019v1ms072X67_A.wiff	Late NSCLC
SP-347-005	005-0041	EXP19072_2019v1ms071X64_A.wiff	Early NSCLC
SP-347-005	005-0043	EXP19072_2019v1ms073X8_A.wiff	Late NSCLC
SP-347-005	005-0045	EXP19072_2019v1ms073X3_B.wiff	Late NSCLC
SP-347-005	005-0051	EXP19072_2019v1ms073X50_A.wiff	Early NSCLC
SP-347-005	005-0056	EXP19072_2019v1ms070X9_A.wiff	Early NSCLC
SP-347-005	007-0003	EXP19072_2019v1ms073X48_A.wiff	Early NSCLC
SP-347-005	007-0005	EXP19072_2019v1ms072X17_A.wiff	Late NSCLC
SP-347-005	007-0008	EXP19072_2019v1ms070X48_A.wiff	Late NSCLC
SP-347-005	007-0012	EXP19072_2019v1ms072X13_A.wiff	Early NSCLC
SP-347-005	007-0015	EXP19072_2019v1ms073X27_B.wiff	Early NSCLC
SP-347-005	007-0017	EXP19072_2019v1ms070X27_A.wiff	Early NSCLC
SP-347-005	007-0024	EXP19072_2019v1ms073X70_B.wiff	Early NSCLC
SP-347-005	007-0025	EXP19072_2019v1ms071X21_B.wiff	Early NSCLC
SP-347-005	007-0026	EXP19072_2019v1ms073X11_B.wiff	Early NSCLC
SP-347-005	007-0027	EXP19072_2019v1ms071X25_A.wiff	Early NSCLC
SP-347-005	008-0001	EXP19072_2019v1ms072X9_A.wiff	Co-morbid
SP-347-005	008-0002	EXP19072_2019v1ms071X33_A.wiff	Co-morbid
SP-347-005	008-0004	EXP19072_2019v1ms072X60_A.wiff	Co-morbid
SP-347-005	008-0005	EXP19072_2019v1ms071X44_A.wiff	Co-morbid
SP-347-005	008-0009	EXP19072_2019v1ms070X61_A.wiff	Co-morbid
SP-347-005	008-0012	EXP19072_2019v1ms071X58_A.wiff	Co-morbid
SP-347-005	008-0014	EXP19072_2019v1ms071X39_A.wiff	Co-morbid
SP-347-005	008-0015	EXP19072_2019v1ms072X48_A.wiff	Co-morbid
SP-347-005	008-0016	EXP19072_2019v1ms071X41_A.wiff	Co-morbid
SP-347-005	008-0017	EXP19072_2019v1ms073X14_B.wiff	Co-morbid
SP-347-005	008-0019	EXP19072_2019v1ms073X28_B.wiff	Co-morbid
SP-347-005	008-0020	EXP19072_2019v1ms072X72_A.wiff	Co-morbid
SP-347-005	008-0021	EXP19072_2019v1ms070X44_A.wiff	Co-morbid
SP-347-005	008-0023	EXP19072_2019v1ms073X1_B.wiff	Co-morbid
SP-347-005	008-0024	EXP19072_2019v1ms071X12_A.wiff	Co-morbid
SP-347-005	008-0025	EXP19072_2019v1ms070X58_A.wiff	Co-morbid
SP-347-005	008-0026	EXP19072_2019v1ms070X50_A.wiff	Co-morbid
SP-347-005	008-0034	EXP19072_2019v1ms072X33_A.wiff	Co-morbid
SP-347-005	008-0035	EXP19072_2019v1ms070X14_A.wiff	Co-morbid
SP-347-005	008-0040	EXP19072_2019v1ms070X52_A.wiff	Co-morbid
SP-347-005	008-0042	EXP19072_2019v1ms072X63_A.wiff	Co-morbid
SP-347-005	008-0043	EXP19072_2019v1ms072X27_A.wiff	Co-morbid
SP-347-005	008-0044	EXP19072_2019v1ms072X21_A.wiff	Co-morbid
SP-347-005	008-0045	EXP19072_2019v1ms073X24_B.wiff	Co-morbid
SP-347-005	008-0048	EXP19072_2019v1ms073X10_B.wiff	Co-morbid
SP-347-005	008-0049	EXP19072_2019v1ms073X66_A.wiff	Co-morbid
SP-347-005	008-0050	EXP19072_2019v1ms070X55_A.wiff	Co-morbid
SP-347-005	008-0054	EXP19072_2019v1ms070X16_A.wiff	Co-morbid
SP-347-005	008-0055	EXP19072_2019v1ms073X19_B.wiff	Co-morbid
SP-347-005	008-0056	EXP19072_2019v1ms071X27_A.wiff	Co-morbid
SP-347-005	008-0057	EXP19072_2019v1ms073X34_B.wiff	Co-morbid
SP-347-005	008-0058	EXP19072_2019v1ms073X69_B.wiff	Co-morbid
SP-347-005	008-0060	EXP19072_2019v1ms072X37_A.wiff	Co-morbid
SP-347-005	008-0061	EXP19072_2019v1ms070X31_A.wiff	Co-morbid
SP-347-005	008-0064	EXP19072_2019v1ms072X41_A.wiff	Co-morbid
SP-347-005	008-0065	EXP19072_2019v1ms071X71_A.wiff	Co-morbid
SP-347-005	008-0066	EXP19072_2019v1ms072X36_A.wiff	Co-morbid
SP-347-005	008-0069	EXP19072_2019v1ms070X5_A.wiff	Co-morbid
SP-347-005	008-0070	EXP19072_2019v1ms073X13_B.wiff	Co-morbid
SP-347-005	008-0072	EXP19072_2019v1ms070X41_A.wiff	Co-morbid
SP-347-005	008-0075	EXP19072_2019v1ms073X65_A.wiff	Co-morbid
SP-347-005	008-0076	EXP19072_2019v1ms073X64_A.wiff	Co-morbid
SP-347-005	008-0077	EXP19072_2019v1ms071X20_B.wiff	Co-morbid
SP-347-005	008-0078	EXP19072_2019v1ms070X3_A.wiff	Co-morbid
SP-347-005	008-0079	EXP19072_2019v1ms070X23_A.wiff	Co-morbid
SP-347-005	008-0080	EXP19072_2019v1ms071X3_A.wiff	Co-morbid
SP-347-005	009-0006	EXP19072_2019v1ms073X2_B.wiff	Healthy
SP-347-005	009-0008	EXP19072_2019v1ms070X30_A.wiff	Healthy
SP-347-005	009-0011	EXP19072_2019v1ms071X70_A.wiff	Healthy
SP-347-005	009-0016	EXP19072_2019v1ms070X70_A.wiff	Early NSCLC
SP-347-005	009-0017	EXP19072_2019v1ms071X53_A.wiff	Healthy
SP-347-005	009-0018	EXP19072_2019v1ms070X36_A.wiff	Healthy
SP-347-005	009-0021	EXP19072_2019v1ms072X1_A.wiff	Healthy
SP-347-005	009-0027	EXP19072_2019v1ms071X63_A.wiff	Late NSCLC
SP-347-005	009-0028	EXP19072_2019v1ms071X4_A.wiff	Healthy
SP-347-005	009-0029	EXP19072_2019v1ms072X18_A.wiff	Healthy
SP-347-005	009-0031	EXP19072_2019v1ms071X17_A.wiff	Healthy
SP-347-005	009-0036	EXP19072_2019v1ms071X23_A.wiff	Healthy
SP-347-005	009-0037	EXP19072_2019v1ms073X36_B.wiff	Healthy
SP-347-005	009-0039	EXP19072_2019v1ms072X68_A.wiff	Healthy
SP-347-005	009-0041	EXP19072_2019v1ms071X51_A.wiff	Late NSCLC
SP-347-005	009-0043	EXP19072_2019v1ms071X13_A.wiff	Co-morbid
SP-347-005	009-0048	EXP19072_2019v1ms070X54_A.wiff	Healthy
SP-347-005	010-0002	EXP19072_2019v1ms073X56_A.wiff	Early NSCLC
SP-347-005	010-0003	EXP19072_2019v1ms072X30_A.wiff	Early NSCLC
SP-347-005	010-0004	EXP19072_2019v1ms073X9_B.wiff	Late NSCLC
SP-347-005	010-0010	EXP19072_2019v1ms072X59_A.wiff	Early NSCLC
SP-347-005	010-0013	EXP19072_2019v1ms072X61_A.wiff	Late NSCLC
SP-347-005	010-0014	EXP19072_2019v1ms071X37_A.wiff	Late NSCLC
SP-347-005	010-0016	EXP19072_2019v1ms070X17_A.wiff	UNK
SP-347-005	010-0017	EXP19072_2019v1ms072X29_A.wiff	Late NSCLC
SP-347-005	010-0018	EXP19072_2019v1ms070X7_A.wiff	Late NSCLC
SP-347-005	010-0020	EXP19072_2019v1ms071X22_B.wiff	Late NSCLC
SP-347-005	010-0023	EXP19072_2019v1ms073X18_B.wiff	Late NSCLC
SP-347-005	010-0028	EXP19072_2019v1ms071X48_A.wiff	Late NSCLC
SP-347-005	010-0029	EXP19072_2019v1ms071X72_A.wiff	Late NSCLC
SP-347-005	010-0030	EXP19072_2019v1ms072X10_A.wiff	Late NSCLC
SP-347-005	010-0031	EXP19072_2019v1ms071X54_A.wiff	UNK
SP-347-005	010-0036	EXP19072_2019v1ms073X63_A.wiff	Early NSCLC
SP-347-005	010-0037	EXP19072_2019v1ms072X7_A.wiff	Early NSCLC
SP-347-005	010-0040	EXP19072_2019v1ms073X52_A.wiff	Early NSCLC
SP-347-005	010-0041	EXP19072_2019v1ms071X52_A.wiff	Early NSCLC
SP-347-005	010-0042	EXP19072_2019v1ms070X2_A.wiff	Late NSCLC
SP-347-005	010-0043	EXP19072_2019v1ms072X34_A.wiff	Late NSCLC
SP-347-005	010-0044	EXP19072_2019v1ms072X11_A.wiff	Late NSCLC
SP-347-005	010-0045	EXP19072_2019v1ms070X24_A.wiff	Early NSCLC
SP-347-005	010-0046	EXP19072_2019v1ms073X33_B.wiff	Late NSCLC
SP-347-005	010-0047	EXP19072_2019v1ms073X71_B.wiff	Early NSCLC
SP-347-005	010-0048	EXP19072_2019v1ms073X40_B.wiff	Early NSCLC
SP-347-005	010-0049	EXP19072_2019v1ms071X18_A.wiff	Late NSCLC
SP-347-005	010-0051	EXP19072_2019v1ms071X35_A.wiff	Early NSCLC
[truncated: 1,262 more rows]
