# Supplementary material for: Rapid, deep and precise profiling of the plasma proteome with multi-nanoparticle protein corona
Source: Nat Commun. 2020 Jul 22;11:3662. doi: 10.1038/s41467-020-17033-7 (PMC7376165; doi:10.1038/s41467-020-17033-7)
Supplement: Supplementary file 9 — Supplementary Data 7 [file 41467_2020_17033_MOESM9_ESM.xlsx]

## Sheet: 1
Supplementary Data 7. IRBs
Site Number	Institution	Address	IRB Approval Body	IRB Approval Date	Recruitment Start Date	Recruitment Stop Date
001	Vanderbilt University Medical Center/Nashville Biosciences	1500 21st Avenue S. Suite 3500 Village at Vanderbilt, Nashville, TN 37212	Vanderbilt Institutional Review Board	2018-10-16	2019-04-24	2019-09-21
002	Midwest Chest Consultants, P.C	330 First Capital Drive, Suite 470, St. Charles, MO, 63301	Western Institutional Review Board (WIRB)	2018-09-27	2018-11-14	2019-03-12
003	Pontchartrain Cancer Center	120 Lakeview Circle, Covington, LA 70433	Western Institutional Review Board (WIRB)	2019-02-20	2019-03-18	2019-08-28
004	Asheville Gastroenterology Associates	191 Biltmore Avenue, Asheville, North Carolina 28801	Western Institutional Review Board (WIRB)	2018-10-06	2018-11-28	2018-11-28
005	Cancer Specialists, LLC d/b/a Cancer Specialists of North Florida	7015 A C Skinner Pkwy, Suite 1, Jacksonville, Florida 32256	Western Institutional Review Board (WIRB)	2018-12-10	2019-02-04	2019-09-26
007	Freeman Health System	Cornell-Beshore Cancer Institute, 3415 McIntosh Circle Drive, Joplin, MO 64804	Western Institutional Review Board (WIRB)	2018-12-27	2019-02-13	2019-08-14
008	Pinellas Medical Research, LLC (Site Management Institution) with site name as Coastal Pulmonary and Critical Care, PLC	2639 Dr ML King Jr St N St Petersburg, Florida 33704	Western Institutional Review Board (WIRB)	2018-11-08	2018-11-21	2019-03-05
009	St. Joseph Heritage Healthcare	3555 Round Barn Circle, Santa Rosa, California 95403	Western Institutional Review Board (WIRB)	2018-11-19	2019-02-21	2019-09-19
010	Columbus Regional Institute, LLC	John B. Amos Cancer Center--Research Dept, 1831 5th Ave, Columbus, Georgia 31904	Western Institutional Review Board (WIRB)	2018-12-18	2019-01-14	2019-08-26
011	Renovatio Clinical Consultants, LLC	9303 Pinecroft Drive, Suite 250, The Woodlands, Texas 77380	Western Institutional Review Board (WIRB)	2018-11-14	2019-01-28	2019-07-25
012	National Translational Research Group	1500 Rte 112 Bldg 4, Port Jefferson Station, New York 11776	Western Institutional Review Board (WIRB)	2019-03-01	2019-05-23	2019-07-15
013	OSF Healthcare System	5666 East State Street, Rockford, IL 61108	Western Institutional Review Board (WIRB)	2018-12-18	2019-03-12	2019-10-02
014	Clinical Research of Lancaster, LLC	1025 W. Meeting Street, Suite 204, Lancaster, South Carolina 29720	Western Institutional Review Board (WIRB)	2019-03-05	2019-05-06	2019-09-16
015	Carolina Blood and Cancer Care	1583 Healthcare Drive, Rock Hill, South Carolina 29732	Western Institutional Review Board (WIRB)	2019-03-08	2019-08-02	2019-08-30
016	New Jersey Center for Cancer Research	1608 Route 88 West, Suite 250, Brick, New Jersey 08724	Western Institutional Review Board (WIRB)	2019-03-25	2019-08-26	2019-08-26
017	Clinical Research of Rock Hill	370 S. Herlong Avenue, Suite 100, Rock Hill, South Carolina 29732	Western Institutional Review Board (WIRB)	2019-03-23	2019-04-02	2019-09-11
018	Essex Oncology of North Jersey, P.A changed their name recently to New Jersey Cancer Care and Blood Disorders	1 Clara Maass Drive Suite 200, Belleville, NJ, 07109	Western Institutional Review Board (WIRB)	2019-04-22	2019-09-13	2019-09-13
019	Eastern CT Hematology and Oncology Associates	330 Washington Street, Suite 220, Norwich, Connecticut 06360	Western Institutional Review Board (WIRB)	2019-04-11	2019-05-08	2019-05-29
020	Discovery Life Sciences	800 Hudson Way, Suite 1700, Huntsville, AL, 35806	Western Institutional Review Board (WIRB)	2018-06-29	2019-04-29	2019-08-15
021	Meritus Medical Center, Inc	11110 Medical Campus Road Suite 130 Hagerstown, MD 21742	Meritus Medical Center Institutional Review Board	2019-05-23	2019-08-15	2019-09-12
022	Physician’s Clinic of Iowa	202 10th Street SE, Cedar Rapids, IA 52403	Western Institutional Review Board (WIRB)	2019-05-04	2019-07-15	2019-10-02
023	Central Care Cancer Center	1501 North Oakland Ave, Bolivar, Missouri 65613	Western Institutional Review Board (WIRB)	2019-05-20	2019-08-07	2019-09-18
024	Quincy Physicians and Surgeons Clinic, S.C	1025 Maine Street, Quincy, Illinois 62301	Western Institutional Review Board (WIRB)	2019-08-18	2019-09-17	2019-09-17
029	Baylor Scott & White Research Institute	2401 South 31st Street, Temple TX 76508	Baylor Scott & White Research IRB	2019-08-12	2019-08-29	2019-09-23
