# Supplementary material for: Rapid, deep and precise profiling of the plasma proteome with multi-nanoparticle protein corona
Source: Nat Commun. 2020 Jul 22;11:3662. doi: 10.1038/s41467-020-17033-7 (PMC7376165; doi:10.1038/s41467-020-17033-7)
Supplement: Supplementary file 10 — Supplementary Data 8 [file 41467_2020_17033_MOESM10_ESM.xlsx]

## Sheet: Sheet1
Supplementary Table 8. NSCLC study (Figure 5)
sample_id	age	gender	site	class	stage	complete_subjects	healthy_early_analysis		Subjects used for Healthy versus NSCLC analysis
001-0010	74	MC2:C3	1	Healthy	0	TRUE	TRUE		Gender	Count_Healthy	Age(Mean)_Healthy	Age(Range)_Healthy	Count_Early NSCLC	Age(Mean)_Early NSCLC	Age(Range)_Early NSCLC
001-0018	68	M	1	Early NSCLC	1	TRUE	TRUE		All	80	65.1625	(50 - 80)	61	66.7049	(42 - 86)
001-0025	65	F	1	Healthy	0	TRUE	TRUE		F	49	65.3061	(50 - 80)	30	65.0667	(42 - 83)
001-0031	60	F	1	Healthy	0	TRUE	TRUE		M	31	64.9355	(50 - 80)	31	68.2903	(56 - 86)
001-0033	59	F	1	Healthy	0	TRUE	TRUE		T-test for age: pvalue = 0.259 (two-sided)
001-0035	70	M	1	Healthy	0	TRUE	TRUE		Fisher test for gender: pvalue = 0.173
001-0040	77	F	1	Early NSCLC	1	TRUE	TRUE
001-0041	71	F	1	Healthy	0	TRUE	TRUE
001-0044	57	M	1	Healthy	0	TRUE	TRUE
001-0048	61	M	1	Early NSCLC	1	TRUE	TRUE
001-0051	63	F	1	Healthy	0	TRUE	TRUE
001-0052	61	F	1	Healthy	0	TRUE	TRUE
001-0057	68	F	1	Healthy	0	TRUE	TRUE
001-0060	62	F	1	Healthy	0	TRUE	TRUE
001-0061	65	F	1	Healthy	0	TRUE	TRUE
001-0062	67	F	1	Healthy	0	TRUE	TRUE
001-0063	54	F	1	Late NSCLC	4	TRUE	FALSE
001-0066	68	M	1	Healthy	0	TRUE	TRUE
001-0068	60	F	1	Early NSCLC	1	TRUE	TRUE
002-0003	67	F	2	Co-morbid	0	TRUE	FALSE
002-0007	67	M	2	Co-morbid	0	TRUE	FALSE
002-0009	76	M	2	Co-morbid	0	TRUE	FALSE
002-0013	58	F	2	Co-morbid	0	TRUE	FALSE
002-0024	66	M	2	Co-morbid	0	TRUE	FALSE
002-0036	77	M	2	Co-morbid	0	TRUE	FALSE
002-0040	50	F	2	Co-morbid	0	TRUE	FALSE
002-0042	80	F	2	Co-morbid	0	TRUE	FALSE
002-0045	65	M	2	Co-morbid	0	TRUE	FALSE
002-0048	74	F	2	Co-morbid	0	TRUE	FALSE
002-0052	65	F	2	Co-morbid	0	TRUE	FALSE
002-0054	69	M	2	Co-morbid	0	TRUE	FALSE
002-0056	60	M	2	Co-morbid	0	TRUE	FALSE
002-0060	69	F	2	Co-morbid	0	TRUE	FALSE
002-0063	77	F	2	Co-morbid	0	TRUE	FALSE
002-0068	61	M	2	Co-morbid	0	TRUE	FALSE
002-0077	63	M	2	Co-morbid	0	TRUE	FALSE
002-0080	62	M	2	Co-morbid	0	TRUE	FALSE
002-0081	72	F	2	Co-morbid	0	TRUE	FALSE
002-0082	56	M	2	Co-morbid	0	TRUE	FALSE
002-0084	64	F	2	Co-morbid	0	TRUE	FALSE
002-0087	63	M	2	Co-morbid	0	TRUE	FALSE
002-0090	64	F	2	Co-morbid	0	TRUE	FALSE
002-0092	79	F	2	Co-morbid	0	TRUE	FALSE
003-0002	72	M	3	Late NSCLC	4	TRUE	FALSE
003-0004	63	F	3	Early NSCLC	3	TRUE	TRUE
003-0006	71	M	3	Early NSCLC	3	TRUE	TRUE
004-0003	67	F	4	Healthy	0	TRUE	TRUE
005-0002	79	M	5	Early NSCLC	1	TRUE	TRUE
005-0003	74	M	5	Late NSCLC	4	TRUE	FALSE
005-0007	78	M	5	Late NSCLC	4	TRUE	FALSE
005-0008	57	F	5	Late NSCLC	4	TRUE	FALSE
005-0009	76	M	5	Early NSCLC	3	FALSE	FALSE
005-0016	65	F	5	Early NSCLC	2	FALSE	FALSE
005-0018	58	M	5	Early NSCLC	2	TRUE	TRUE
005-0019	64	M	5	Early NSCLC	2	TRUE	TRUE
005-0020	71	F	5	Early NSCLC	3	TRUE	TRUE
005-0024	72	M	5	Early NSCLC	3	TRUE	TRUE
005-0025	62	F	5	Late NSCLC	4	TRUE	FALSE
005-0029	72	F	5	Early NSCLC	3	TRUE	TRUE
005-0030	70	F	5	Late NSCLC	4	TRUE	FALSE
005-0032	67	F	5	Early NSCLC	3	TRUE	TRUE
005-0033	68	M	5	Early NSCLC	1	TRUE	TRUE
005-0039	66	M	5	Late NSCLC	4	TRUE	FALSE
005-0040	75	F	5	Late NSCLC	4	TRUE	FALSE
005-0041	51	F	5	Early NSCLC	1	TRUE	TRUE
005-0043	70	F	5	Late NSCLC	4	TRUE	FALSE
005-0045	54	M	5	Late NSCLC	4	TRUE	FALSE
005-0051	85	M	5	Early NSCLC	3	TRUE	TRUE
005-0056	70	F	5	Early NSCLC	3	TRUE	TRUE
007-0003	64	F	7	Early NSCLC	3	TRUE	TRUE
007-0005	64	F	7	Late NSCLC	4	TRUE	FALSE
007-0008	73	M	7	Late NSCLC	4	TRUE	FALSE
007-0012	61	F	7	Early NSCLC	1	TRUE	TRUE
007-0015	64	F	7	Early NSCLC	3	TRUE	TRUE
007-0017	64	F	7	Early NSCLC	1	TRUE	TRUE
007-0024	68	M	7	Early NSCLC	3	TRUE	TRUE
007-0025	72	M	7	Early NSCLC	3	TRUE	TRUE
007-0026	64	F	7	Early NSCLC	3	TRUE	TRUE
007-0027	62	M	7	Early NSCLC	3	TRUE	TRUE
008-0001	65	M	8	Co-morbid	0	TRUE	FALSE
008-0002	81	M	8	Co-morbid	0	TRUE	FALSE
008-0004	81	F	8	Co-morbid	0	TRUE	FALSE
008-0005	62	F	8	Co-morbid	0	TRUE	FALSE
008-0009	57	F	8	Co-morbid	0	TRUE	FALSE
008-0012	67	F	8	Co-morbid	0	TRUE	FALSE
008-0014	66	M	8	Co-morbid	0	TRUE	FALSE
008-0015	63	M	8	Co-morbid	0	TRUE	FALSE
008-0016	74	M	8	Co-morbid	0	TRUE	FALSE
008-0017	64	F	8	Co-morbid	0	TRUE	FALSE
008-0019	70	F	8	Co-morbid	0	TRUE	FALSE
008-0020	70	F	8	Co-morbid	0	TRUE	FALSE
008-0021	66	F	8	Co-morbid	0	TRUE	FALSE
008-0023	75	F	8	Co-morbid	0	TRUE	FALSE
008-0024	61	F	8	Co-morbid	0	TRUE	FALSE
008-0025	82	F	8	Co-morbid	0	TRUE	FALSE
008-0026	82	F	8	Co-morbid	0	TRUE	FALSE
008-0034	58	F	8	Co-morbid	0	TRUE	FALSE
008-0035	79	M	8	Co-morbid	0	TRUE	FALSE
008-0040	66	M	8	Co-morbid	0	FALSE	FALSE
008-0042	66	M	8	Co-morbid	0	TRUE	FALSE
008-0043	68	F	8	Co-morbid	0	TRUE	FALSE
008-0044	68	M	8	Co-morbid	0	TRUE	FALSE
008-0045	86	F	8	Co-morbid	0	TRUE	FALSE
008-0048	76	M	8	Co-morbid	0	TRUE	FALSE
008-0049	75	F	8	Co-morbid	0	TRUE	FALSE
008-0050	71	M	8	Co-morbid	0	TRUE	FALSE
008-0054	59	F	8	Co-morbid	0	TRUE	FALSE
008-0055	71	M	8	Co-morbid	0	TRUE	FALSE
008-0056	61	F	8	Co-morbid	0	TRUE	FALSE
008-0057	57	F	8	Co-morbid	0	TRUE	FALSE
008-0058	77	F	8	Co-morbid	0	TRUE	FALSE
008-0060	74	F	8	Co-morbid	0	TRUE	FALSE
008-0061	71	F	8	Co-morbid	0	TRUE	FALSE
008-0064	70	M	8	Co-morbid	0	TRUE	FALSE
008-0065	69	M	8	Co-morbid	0	TRUE	FALSE
008-0066	66	M	8	Co-morbid	0	TRUE	FALSE
008-0069	53	M	8	Co-morbid	0	TRUE	FALSE
008-0070	79	M	8	Co-morbid	0	TRUE	FALSE
008-0072	75	F	8	Co-morbid	0	TRUE	FALSE
008-0075	75	M	8	Co-morbid	0	TRUE	FALSE
008-0076	78	F	8	Co-morbid	0	TRUE	FALSE
008-0077	76	F	8	Co-morbid	0	TRUE	FALSE
008-0078	56	F	8	Co-morbid	0	TRUE	FALSE
008-0079	82	F	8	Co-morbid	0	TRUE	FALSE
008-0080	58	M	8	Co-morbid	0	TRUE	FALSE
009-0006	60	F	9	Healthy	0	TRUE	TRUE
009-0008	60	F	9	Healthy	0	TRUE	TRUE
009-0011	55	F	9	Healthy	0	TRUE	TRUE
009-0016	72	M	9	Early NSCLC	3	TRUE	TRUE
009-0017	65	F	9	Healthy	0	TRUE	TRUE
009-0018	64	F	9	Healthy	0	TRUE	TRUE
009-0021	79	F	9	Healthy	0	TRUE	TRUE
009-0027	78	F	9	Late NSCLC	4	TRUE	FALSE
009-0028	70	F	9	Healthy	0	TRUE	TRUE
009-0029	72	M	9	Healthy	0	TRUE	TRUE
009-0031	50	F	9	Healthy	0	TRUE	TRUE
009-0036	64	F	9	Healthy	0	TRUE	TRUE
009-0037	62	M	9	Healthy	0	TRUE	TRUE
009-0039	51	M	9	Healthy	0	TRUE	TRUE
009-0041	85	F	9	Late NSCLC	4	TRUE	FALSE
009-0043	62	F	9	Co-morbid	0	TRUE	FALSE
009-0048	57	F	9	Healthy	0	TRUE	TRUE
010-0002	62	M	10	Early NSCLC	2	FALSE	FALSE
010-0003	67	M	10	Early NSCLC	1	TRUE	TRUE
010-0004	82	F	10	Late NSCLC	4	TRUE	FALSE
010-0010	71	M	10	Early NSCLC	3	FALSE	FALSE
010-0013	56	M	10	Late NSCLC	4	TRUE	FALSE
010-0014	66	M	10	Late NSCLC	4	TRUE	FALSE
010-0016	70	M	10	UNK	UNK	FALSE	FALSE
010-0017	79	F	10	Late NSCLC	4	TRUE	FALSE
010-0018	51	M	10	Late NSCLC	4	TRUE	FALSE
010-0020	51	F	10	Late NSCLC	4	TRUE	FALSE
010-0023	61	M	10	Late NSCLC	4	FALSE	FALSE
010-0028	62	M	10	Late NSCLC	4	TRUE	FALSE
010-0029	54	M	10	Late NSCLC	4	TRUE	FALSE
010-0030	82	F	10	Late NSCLC	4	TRUE	FALSE
010-0031	61	M	10	UNK	UNK	FALSE	FALSE
010-0036	69	F	10	Early NSCLC	3	TRUE	TRUE
010-0037	76	M	10	Early NSCLC	1	TRUE	TRUE
010-0040	72	M	10	Early NSCLC	2	TRUE	TRUE
010-0041	59	M	10	Early NSCLC	3	TRUE	TRUE
010-0042	56	M	10	Late NSCLC	4	TRUE	FALSE
010-0043	78	F	10	Late NSCLC	4	TRUE	FALSE
010-0044	54	M	10	Late NSCLC	4	TRUE	FALSE
010-0045	61	M	10	Early NSCLC	3	TRUE	TRUE
010-0046	92	M	10	Late NSCLC	4	TRUE	FALSE
010-0047	55	F	10	Early NSCLC	2	TRUE	TRUE
010-0048	64	F	10	Early NSCLC	1	TRUE	TRUE
010-0049	49	M	10	Late NSCLC	4	TRUE	FALSE
010-0051	73	F	10	Early NSCLC	2	TRUE	TRUE
010-0052	78	F	10	Early NSCLC	3	TRUE	TRUE
010-0053	73	M	10	Late NSCLC	4	TRUE	FALSE
010-0054	60	M	10	Late NSCLC	4	TRUE	FALSE
010-0056	59	F	10	Early NSCLC	1	TRUE	TRUE
011-0002	72	F	11	Early NSCLC	3	TRUE	TRUE
011-0004	54	F	11	Late NSCLC	4	TRUE	FALSE
011-0006	69	M	11	Late NSCLC	4	TRUE	FALSE
011-0007	75	M	11	Early NSCLC	3	TRUE	TRUE
011-0014	57	M	11	UNK	UNK	FALSE	FALSE
011-0015	43	M	11	UNK	UNK	FALSE	FALSE
012-0002	77	F	12	Early NSCLC	3	FALSE	FALSE
012-0033	71	F	12	Late NSCLC	4	TRUE	FALSE
012-0035	89	F	12	UNK	UNK	FALSE	FALSE
013-0006	62	M	13	Early NSCLC	3	TRUE	TRUE
013-0008	86	M	13	Early NSCLC	1	TRUE	TRUE
013-0012	69	F	13	Late NSCLC	4	TRUE	FALSE
013-0021	56	M	13	Early NSCLC	3	TRUE	TRUE
013-0023	54	M	13	Late NSCLC	4	TRUE	FALSE
013-0025	78	M	13	Late NSCLC	4	TRUE	FALSE
013-0032	57	F	13	Early NSCLC	3	TRUE	TRUE
013-0035	78	M	13	UNK	UNK	FALSE	FALSE
013-0036	77	F	13	Late NSCLC	4	TRUE	FALSE
014-0024	67	M	14	Healthy	0	TRUE	TRUE
014-0032	59	M	14	Healthy	0	TRUE	TRUE
014-0036	57	F	14	Healthy	0	TRUE	TRUE
014-0037	76	F	14	Healthy	0	TRUE	TRUE
014-0038	73	M	14	Healthy	0	TRUE	TRUE
014-0041	73	F	14	Healthy	0	TRUE	TRUE
014-0049	73	F	14	Healthy	0	TRUE	TRUE
014-0052	71	F	14	Healthy	0	TRUE	TRUE
014-0053	77	M	14	Healthy	0	FALSE	FALSE
014-0065	66	F	14	Healthy	0	TRUE	TRUE
014-0066	68	M	14	Healthy	0	TRUE	TRUE
014-0068	50	F	14	Healthy	0	TRUE	TRUE
015-0003	76	M	15	Late NSCLC	4	TRUE	FALSE
015-0005	68	M	15	Early NSCLC	3	TRUE	TRUE
015-0007	56	M	15	Early NSCLC	2	TRUE	TRUE
016-0005	88	M	16	Late NSCLC	4	TRUE	FALSE
017-0013	61	F	17	Co-morbid	0	TRUE	FALSE
017-0015	78	M	17	Co-morbid	0	TRUE	FALSE
017-0024	78	M	17	Co-morbid	0	TRUE	FALSE
017-0025	75	M	17	Co-morbid	0	TRUE	FALSE
017-0028	74	M	17	Co-morbid	0	TRUE	FALSE
017-0034	63	M	17	Co-morbid	0	TRUE	FALSE
017-0038	51	M	17	Co-morbid	0	TRUE	FALSE
017-0053	72	F	17	Co-morbid	0	TRUE	FALSE
017-0056	56	M	17	Co-morbid	0	TRUE	FALSE
017-0057	59	F	17	Co-morbid	0	TRUE	FALSE
017-0061	73	F	17	Late NSCLC	4	TRUE	FALSE
017-0065	76	F	17	UNK	UNK	FALSE	FALSE
017-0069	64	F	17	UNK	UNK	FALSE	FALSE
017-0071	74	M	17	Early NSCLC	1	TRUE	TRUE
018-0004	83	F	18	Early NSCLC	3	TRUE	TRUE
019-0001	67	M	19	Late NSCLC	4	TRUE	FALSE
019-0003	69	F	19	Early NSCLC	1	TRUE	TRUE
020-0004	54	F	20	Healthy	0	TRUE	TRUE
020-0006	68	F	20	Healthy	0	TRUE	TRUE
020-0007	69	M	20	Healthy	0	TRUE	TRUE
020-0011	50	M	20	Healthy	0	TRUE	TRUE
020-0014	71	M	20	Healthy	0	TRUE	TRUE
020-0015	75	M	20	Healthy	0	TRUE	TRUE
020-0016	74	M	20	Healthy	0	TRUE	TRUE
020-0017	80	F	20	Healthy	0	TRUE	TRUE
020-0018	72	M	20	Healthy	0	FALSE	FALSE
020-0019	77	M	20	Healthy	0	TRUE	TRUE
020-0029	65	F	20	Healthy	0	TRUE	TRUE
020-0032	61	F	20	Healthy	0	TRUE	TRUE
020-0034	60	F	20	Healthy	0	TRUE	TRUE
020-0035	58	F	20	Healthy	0	TRUE	TRUE
020-0036	58	F	20	Healthy	0	TRUE	TRUE
020-0037	57	M	20	Healthy	0	TRUE	TRUE
020-0038	57	F	20	Healthy	0	TRUE	TRUE
020-0039	58	F	20	Healthy	0	TRUE	TRUE
020-0040	59	M	20	Healthy	0	TRUE	TRUE
020-0042	66	F	20	Healthy	0	TRUE	TRUE
020-0044	67	M	20	Healthy	0	TRUE	TRUE
020-0055	64	F	20	Healthy	0	TRUE	TRUE
020-0057	62	M	20	Healthy	0	TRUE	TRUE
020-0058	65	M	20	Healthy	0	TRUE	TRUE
020-0061	52	M	20	Healthy	0	TRUE	TRUE
020-0069	62	M	20	Healthy	0	TRUE	TRUE
020-0071	55	M	20	Healthy	0	TRUE	TRUE
020-0072	60	M	20	Healthy	0	TRUE	TRUE
020-0073	59	M	20	Healthy	0	TRUE	TRUE
020-0075	71	F	20	Healthy	0	TRUE	TRUE
020-0076	71	F	20	Healthy	0	TRUE	TRUE
020-0085	62	M	20	Healthy	0	TRUE	TRUE
020-0086	61	M	20	Healthy	0	TRUE	TRUE
020-0087	62	F	20	Healthy	0	TRUE	TRUE
020-0088	71	F	20	Healthy	0	TRUE	TRUE
020-0090	78	F	20	Healthy	0	TRUE	TRUE
020-0091	71	F	20	Healthy	0	TRUE	TRUE
020-0092	73	F	20	Healthy	0	TRUE	TRUE
020-0096	75	M	20	Healthy	0	TRUE	TRUE
020-0097	78	F	20	Healthy	0	TRUE	TRUE
020-0099	78	F	20	Healthy	0	TRUE	TRUE
020-0100	80	M	20	Healthy	0	TRUE	TRUE
021-0002	62	F	21	Early NSCLC	3	TRUE	TRUE
021-0004	58	F	21	Early NSCLC	1	TRUE	TRUE
022-0004	69	M	22	Early NSCLC	3	TRUE	TRUE
022-0006	42	M	22	Early NSCLC	2	FALSE	FALSE
022-0008	67	M	22	Late NSCLC	4	TRUE	FALSE
022-0009	64	F	22	Late NSCLC	4	TRUE	FALSE
022-0010	56	M	22	Early NSCLC	1	TRUE	TRUE
022-0011	63	F	22	Early NSCLC	1	TRUE	TRUE
022-0012	70	F	22	Late NSCLC	4	TRUE	FALSE
022-0013	65	M	22	Early NSCLC	1	TRUE	TRUE
022-0014	63	M	22	Early NSCLC	3	TRUE	TRUE
022-0016	89	F	22	Early NSCLC	3	FALSE	FALSE
022-0017	79	M	22	Early NSCLC	3	TRUE	TRUE
023-0001	42	F	23	Early NSCLC	2	TRUE	TRUE
023-0002	70	F	23	Late NSCLC	4	TRUE	FALSE
023-0003	53	F	23	Early NSCLC	3	FALSE	FALSE
023-0004	62	F	23	Early NSCLC	3	TRUE	TRUE
024-0001	73	M	24	Early NSCLC	1	TRUE	TRUE
029-0004	70	F	29	Early NSCLC	1	TRUE	TRUE
029-0005	68	F	29	Early NSCLC	1	TRUE	TRUE
029-0011	83	F	29	Late NSCLC	4	TRUE	FALSE
