# Supplementary material for: Rapid, deep and precise profiling of the plasma proteome with multi-nanoparticle protein corona
Source: Nat Commun. 2020 Jul 22;11:3662. doi: 10.1038/s41467-020-17033-7 (PMC7376165; doi:10.1038/s41467-020-17033-7)
Supplement: Supplementary file 12 — Source Data [file 41467_2020_17033_MOESM12_ESM.xlsx]

## Sheet: Figure 2 DLS
Figure 2 Ab, Bg , Cl DLS
S-007-008	X Intensity	Series1	Series2	Series3	S-003-001	X Intensity	Series1	Series2	Series3	S-011-001	X Intensity	Series1	Series2	Series3
	0.4	0	0	0		0.4	0	0	0		0.4	0	0	0
	0.463	0	0	0		0.463	0	0	0		0.463	0	0	0
	0.536	0	0	0		0.536	0	0	0		0.536	0	0	0
	0.621	0	0	0		0.621	0	0	0		0.621	0	0	0
	0.719	0	0	0		0.719	0	0	0		0.719	0	0	0
	0.833	0	0	0		0.833	0	0	0		0.833	0	0	0
	0.965	0	0	0		0.965	0	0	0		0.965	0	0	0
	1.12	0	0	0		1.12	0	0	0		1.12	0	0	0
	1.29	0	0	0		1.29	0	0	0		1.29	0	0	0
	1.5	0	0	0		1.5	0	0	0		1.5	0	0	0
	1.74	0	0	0		1.74	0	0	0		1.74	0	0	0
	2.01	0	0	0		2.01	0	0	0		2.01	0	0	0
	2.33	0	0	0		2.33	0	0	0		2.33	0	0	0
	2.7	0	0	0		2.7	0	0	0		2.7	0	0	0
	3.12	0	0	0		3.12	0	0	0		3.12	0	0	0
	3.62	0	0	0		3.62	0	0	0		3.62	0	0	0
	4.19	0	0	0		4.19	0	0	0		4.19	0	0	0
	4.85	0	0	0		4.85	0	0	0		4.85	0	0	0
	5.61	0	0	0		5.61	0	0	0		5.61	0	0	0
	6.5	0	0	0		6.5	0	0	0		6.5	0	0	0
	7.53	0	0	0		7.53	0	0	0		7.53	0	0	0
	8.72	0	0	0		8.72	0	0	0		8.72	0	0	0
	10.1	0	0	0		10.1	0	0	0		10.1	0	0	0
	11.7	0	0	0		11.7	0	0	0		11.7	0	0	0
	13.5	0	0	0		13.5	0	0	0		13.5	0	0	0
	15.7	0	0	0		15.7	0	0	0		15.7	0	0	0
	18.2	0	0	0		18.2	0	0	0		18.2	0	0	0
	21	0	0	0		21	0	0	0		21	0	0	0
	24.4	0	0	0		24.4	0	0	0		24.4	0	0	0
	28.2	0	0	0		28.2	0	0	0		28.2	0	0	0
	32.7	0	0	0		32.7	0	0	0		32.7	0	0	0
	37.8	0	0	0		37.8	0	0	0		37.8	0	0	0
	43.8	0	0	0		43.8	0	0	0		43.8	0	0	0
	50.7	0	0	0		50.7	0	0	0		50.7	0	0	0
	58.8	0	0	0		58.8	0	0	0		58.8	0	0	0
	68.1	0	0	0		68.1	0	0	0		68.1	0	0	0
	78.8	0	0	0		78.8	0	0	0		78.8	0	0	0
	91.3	0	0	0		91.3	0	0	0		91.3	0	0	0
	106	0	0	0		106	0	0	0		106	0	0	0
	122	0	0	0		122	0	0	0		122	0	0	0
	142	0	0	0		142	1.58	1.73	2.34		142	4.1	3.45	3.98
	164	1.13	1.24	2.81		164	8.12	8.11	9.07		164	11.1	9.5	10.7
	190	6.45	6.54	8.03		190	16.4	16.1	16.9		190	17.6	15.6	17.1
	220	13.8	13.6	13.6		220	21.9	21.6	21.8		220	21	19.2	20.4
	255	19.6	19	17.5		255	22.2	22	21.6		255	19.9	19.3	19.7
	295	21.4	20.7	18.5		295	17.2	17.3	16.5		295	15	15.9	15.3
	342	18.5	18.1	16.4		342	9.63	9.94	9.07		342	8.46	10.6	9.08
	396	12.4	12.6	12.2		396	3	3.26	2.77		396	2.81	5.11	3.48
	459	5.68	6.42	7.26		459	0	0	0		459	0	1.34	0.359
	531	1.18	1.84	3.03		531	0	0	0		531	0	0	0
	615	0	0	0.577		615	0	0	0		615	0	0	0
	712	0	0	0		712	0	0	0		712	0	0	0
	825	0	0	0		825	0	0	0		825	0	0	0
	955	0	0	0		955	0	0	0		955	0	0	0
	1110	0	0	0		1110	0	0	0		1110	0	0	0
	1280	0	0	0		1280	0	0	0		1280	0	0	0
	1480	0	0	0		1480	0	0	0		1480	0	0	0
	1720	0	0	0		1720	0	0	0		1720	0	0	0
	1990	0	0	0		1990	0	0	0		1990	0	0	0
	2300	0	0	0		2300	0	0	0		2300	0	0	0
	2670	0	0	0		2670	0	0	0		2670	0	0	0
	3090	0	0	0		3090	0	0	0		3090	0	0	0
	3580	0	0	0		3580	0	0	0		3580	0	0	0
	4150	0	0	0		4150	0	0	0		4150	0	0	0
	4800	0	0	0		4800	0	0	0		4800	0	0	0
	5560	0	0	0		5560	0	0	0		5560	0	0	0
	6440	0	0	0		6440	0	0	0		6440	0	0	0
	7460	0	0	0		7460	0	0	0		7460	0	0	0
	8630	0	0	0		8630	0	0	0		8630	0	0	0

## Sheet: Figure 2 XPS
Figure 2 Ae, Bj , Co XPS
SP-007			SP-003			SP-011
Binding Energy [eV]	Counts / s		Binding Energy [eV]	Counts / s		Binding Energy [eV]	Counts / s
1350	489380		1350	556408		1088	82721.4
1349	486873		1349	553830		1087.2	82639.3
1348	485292		1348	549167		1086.4	82750
1347	481885		1347	544004		1085.6	83210.7
1346	479084		1346	544580		1084.8	83400
1345	479040		1345	537532		1084	83446.4
1344	477148		1344	537792		1083.2	83732.1
1343	473430		1343	536673		1082.4	82571.4
1342	470867		1342	532839		1081.6	82671.4
1341	471729		1341	530213		1080.8	83875
1340	468069		1340	527886		1080	83796.4
1339	469917		1339	525323		1079.2	83407.1
1338	468243		1338	522280		1078.4	83539.3
1337	465367		1337	519653		1077.6	84360.7
1336	465247		1336	519191		1076.8	84710.7
1335	463047		1335	515025		1076	83910.7
1334	459103		1334	511279		1075.2	84092.9
1333	457398		1333	508144		1074.4	84885.7
1332	456493		1332	508802		1073.6	85135.7
1331	458196		1331	508400		1072.8	85089.3
1330	456673		1330	505287		1072	84553.6
1329	453315		1329	503088		1071.2	84842.9
1328	452645		1328	499198		1070.4	84625
1327	450641		1327	498797		1069.6	85825
1326	448987		1326	495880		1068.8	85596.4
1325	449230		1325	494521		1068	85942.9
1324	447209		1324	490505		1067.2	85896.4
1323	446478		1323	490841		1066.4	86721.4
1322	445349		1322	489292		1065.6	86917.9
1321	441669		1321	487065		1064.8	85960.7
1320	440848		1320	485278		1064	85567.9
1319	442754		1319	480128		1063.2	87160.7
1318	440787		1318	480458		1062.4	86989.3
1317	438954		1317	481400		1061.6	87028.6
1316	438710		1316	476344		1060.8	87450
1315	438683		1315	476193		1060	86764.3
1314	436811		1314	473233		1059.2	87303.6
1313	433662		1313	476328		1058.4	87142.9
1312	435207		1312	474496		1057.6	86792.9
1311	431592		1311	471464		1056.8	88282.1
1310	429554		1310	468778		1056	87175
1309	428152		1309	467123		1055.2	87389.3
1308	430680		1308	465655		1054.4	88335.7
1307	432361		1307	465405		1053.6	87642.9
1306	434128		1306	461915		1052.8	87950
1305	433883		1305	463299		1052	87400
1304	434510		1304	462142		1051.2	87971.4
1303	436487		1303	459563		1050.4	88857.1
1302	432459		1302	461473		1049.6	88567.9
1301	430811		1301	459191		1048.8	89235.7
1300	427716		1300	456590		1048	89300
1299	424492		1299	458163		1047.2	89671.4
1298	422346		1298	455094		1046.4	89607.1
1297	420637		1297	455716		1045.6	89575
1296	416586		1296	451360		1044.8	89571.4
1295	415564		1295	450823		1044	88892.9
1294	413774		1294	450640		1043.2	89725
1293	415896		1293	449048		1042.4	90278.6
1292	415018		1292	446037		1041.6	89817.9
1291	415468		1291	448423		1040.8	90675
1290	415393		1290	451501		1040	89667.9
1289	413854		1289	448410		1039.2	90664.3
1288	413573		1288	447571		1038.4	90489.3
1287	414010		1287	447272		1037.6	91021.4
1286	411124		1286	444482		1036.8	90785.7
1285	413621		1285	443166		1036	90150
1284	411439		1284	440623		1035.2	90228.6
1283	412337		1283	440975		1034.4	90782.1
1282	414153		1282	440777		1033.6	91439.3
1281	411930		1281	439204		1032.8	91682.1
1280	410274		1280	439134		1032	91017.9
1279	410883		1279	437684		1031.2	90557.1
1278	411939		1278	440183		1030.4	90321.4
1277	411390		1277	440179		1029.6	92128.6
1276	411092		1276	438404		1028.8	91289.3
1275	411240		1275	436760		1028	91160.7
1274	410879		1274	436418		1027.2	92192.9
1273	407746		1273	434179		1026.4	91914.3
1272	409212		1272	436415		1025.6	91700
1271	406753		1271	434907		1024.8	91282.1
1270	409414		1270	432362		1024	92664.3
1269	410530		1269	433228		1023.2	92142.9
1268	407682		1268	435718		1022.4	93339.3
1267	407930		1267	435183		1021.6	93371.4
1266	407339		1266	433065		1020.8	93421.4
1265	408546		1265	433761		1020	93560.7
1264	407980		1264	432155		1019.2	94096.4
1263	406939		1263	429385		1018.4	94507.1
1262	410506		1262	430356		1017.6	94003.6
1261	410350		1261	431596		1016.8	94046.4
1260	408934		1260	430029		1016	93310.7
1259	408888		1259	429523		1015.2	93989.3
1258	407585		1258	431505		1014.4	94610.7
1257	407903		1257	430355		1013.6	93960.7
1256	409126		1256	427332		1012.8	95475
1255	405512		1255	427850		1012	94832.1
1254	406042		1254	428663		1011.2	95467.9
1253	409651		1253	426298		1010.4	94746.4
1252	411282		1252	424681		1009.6	94150
1251	411579		1251	428127		1008.8	94096.4
1250	407735		1250	428786		1008	93578.6
1249	407859		1249	429170		1007.2	94028.6
1248	413497		1248	429040		1006.4	95125
1247	412508		1247	425007		1005.6	95221.4
1246	410574		1246	427773		1004.8	95364.3
1245	412679		1245	427281		1004	95607.1
1244	410869		1244	425619		1003.2	95371.4
1243	409960		1243	426565		1002.4	97253.6
1242	410794		1242	427408		1001.6	96757.1
1241	410944		1241	426838		1000.8	96717.9
1240	412280		1240	426467		1000	96825
1239	411845		1239	426335		999.2	98389.3
1238	411811		1238	423226		998.4	98553.6
1237	411036		1237	424710		997.6	99017.9
1236	412116		1236	424340		996.8	97792.9
1235	411744		1235	425246		996	97775
1234	409456		1234	425056		995.2	98775
1233	411289		1233	424306		994.4	98364.3
1232	411721		1232	430110		993.6	97532.1
1231	414546		1231	429009		992.8	97339.3
1230	417202		1230	430240		992	97421.4
1229	417431		1229	426702		991.2	97025
1228	420016		1228	428606		990.4	95710.7
1227	420420		1227	426150		989.6	96185.7
1226	420117		1226	426544		988.8	95689.3
1225	422026		1225	424129		988	95385.7
1224	420636		1224	426397		987.2	94778.6
1223	419079		1223	424547		986.4	95514.3
1222	418346		1222	423117		985.6	96264.3
1221	413008		1221	422551		984.8	94457.1
1220	411277		1220	419858		984	94821.4
1219	407264		1219	418687		983.2	94975
1218	404681		1218	418510		982.4	95321.4
1217	403053		1217	418949		981.6	95928.6
1216	398981		1216	417113		980.8	96917.9
1215	397084		1215	415834		980	97435.7
1214	395138		1214	414925		979.2	99032.1
1213	392689		1213	414160		978.4	99646.4
1212	387265		1212	411132		977.6	99960.7
1211	385419		1211	412441		976.8	102454
1210	381983		1210	413314		976	102264
1209	383027		1209	413565		975.2	103350
1208	383543		1208	411795		974.4	103054
1207	382456		1207	413716		973.6	102136
1206	381422		1206	411971		972.8	102032
1205	381357		1205	410821		972	99271.4
1204	380509		1204	413779		971.2	97978.6
1203	380116		1203	410018		970.4	96467.9
1202	380845		1202	411207		969.6	95846.4
1201	379590		1201	410730		968.8	92250
1200	380988		1200	412436		968	91789.3
1199	382665		1199	411069		967.2	90725
1198	381505		1198	411905		966.4	90782.1
1197	380266		1197	411103		965.6	89125
1196	384072		1196	411265		964.8	89214.3
1195	381607		1195	410344		964	88139.3
1194	380942		1194	413140		963.2	87742.9
1193	382566		1193	414210		962.4	87625
1192	383188		1192	412292		961.6	87478.6
1191	381773		1191	411611		960.8	86314.3
1190	381591		1190	408927		960	87500
1189	382084		1189	409236		959.2	86400
1188	383339		1188	411742		958.4	86885.7
1187	381375		1187	411812		957.6	87353.6
1186	382295		1186	412533		956.8	87103.6
1185	383761		1185	412001		956	86078.6
1184	382825		1184	410377		955.2	86789.3
1183	382884		1183	411053		954.4	86350
1182	383558		1182	412242		953.6	86478.6
1181	384117		1181	412054		952.8	87525
1180	383834		1180	412633		952	87092.9
1179	381639		1179	414878		951.2	86585.7
1178	383852		1178	414197		950.4	87135.7
1177	384436		1177	411366		949.6	87882.1
1176	385269		1176	411285		948.8	87664.3
1175	383798		1175	414326		948	87964.3
1174	383129		1174	413309		947.2	87875
1173	383835		1173	412520		946.4	88278.6
1172	385207		1172	412264		945.6	88578.6
1171	388100		1171	413173		944.8	88635.7
1170	386999		1170	413001		944	88185.7
1169	384253		1169	412168		943.2	87942.9
1168	384114		1168	414019		942.4	88285.7
1167	385856		1167	413741		941.6	87325
1166	385503		1166	415754		940.8	87532.1
1165	388100		1165	414752		940	87614.3
1164	385646		1164	412856		939.2	87628.6
1163	387362		1163	413580		938.4	87425
1162	387207		1162	413583		937.6	88692.9
1161	389067		1161	415580		936.8	88139.3
1160	388480		1160	417302		936	87642.9
1159	387636		1159	412009		935.2	87628.6
1158	387325		1158	415133		934.4	87042.9
1157	388749		1157	416564		933.6	87100
1156	388494		1156	415210		932.8	87882.1
1155	388600		1155	414858		932	87975
1154	388490		1154	415606		931.2	88125
1153	389558		1153	417581		930.4	87392.9
1152	390237		1152	416828		929.6	85817.9
1151	389564		1151	415131		928.8	87450
1150	390769		1150	415514		928	86992.9
1149	388784		1149	417576		927.2	87614.3
1148	391800		1148	415140		926.4	87450
1147	389570		1147	417432		925.6	87725
1146	390965		1146	418377		924.8	87889.3
1145	390999		1145	417785		924	88017.9
1144	391318		1144	418506		923.2	87967.9
1143	391242		1143	416966		922.4	88135.7
1142	391563		1142	418795		921.6	87385.7
1141	391993		1141	419027		920.8	87392.9
1140	393336		1140	417048		920	88289.3
1139	395133		1139	420298		919.2	87507.1
1138	391874		1138	419206		918.4	88367.9
1137	390595		1137	421519		917.6	87657.1
1136	392459		1136	419132		916.8	87067.9
1135	394534		1135	418787		916	87039.3
1134	392591		1134	418501		915.2	87396.4
1133	395306		1133	418809		914.4	87960.7
1132	396285		1132	421029		913.6	87178.6
1131	395480		1131	421024		912.8	86235.7
1130	397375		1130	419273		912	86603.6
1129	397164		1129	420152		911.2	86832.1
1128	396387		1128	418305		910.4	86717.9
1127	395797		1127	420713		909.6	87771.4
1126	396139		1126	420354		908.8	86421.4
1125	397242		1125	420372		908	86742.9
1124	399597		1124	423005		907.2	87389.3
1123	399372		1123	423320		906.4	86878.6
1122	398553		1122	421109		905.6	87210.7
1121	399359		1121	419579		904.8	87082.1
1120	398780		1120	422454		904	87546.4
1119	400032		1119	421745		903.2	86564.3
1118	399888		1118	421926		902.4	86307.1
1117	398050		1117	422703		901.6	87028.6
1116	395749		1116	425033		900.8	86810.7
1115	398093		1115	426646		900	86214.3
1114	398991		1114	422054		899.2	85914.3
1113	400882		1113	423970		898.4	87167.9
1112	400166		1112	425421		897.6	86060.7
1111	397892		1111	426325		896.8	86328.6
1110	401117		1110	425872		896	86800
1109	402478		1109	425994		895.2	87142.9
1108	403357		1108	427993		894.4	86375
1107	403298		1107	426844		893.6	87025
1106	403584		1106	427197		892.8	85035.7
1105	403220		1105	426898		892	85578.6
1104	402918		1104	428787		891.2	86271.4
1103	402409		1103	426539		890.4	87071.4
1102	403283		1102	427124		889.6	86471.4
1101	401726		1101	428777		888.8	85771.4
1100	399895		1100	429488		888	83935.7
1099	400657		1099	425982		887.2	82857.1
1098	400170		1098	428788		886.4	81464.3
1097	400791		1097	428691		885.6	80871.4
1096	399753		1096	427840		884.8	80271.4
1095	399930		1095	429969		884	80189.3
1094	400509		1094	430503		883.2	79478.6
1093	397798		1093	430903		882.4	79853.6
1092	401160		1092	433254		881.6	79735.7
1091	402683		1091	432684		880.8	79078.6
1090	401997		1090	432976		880	78860.7
1089	399862		1089	432338		879.2	79303.6
1088	402326		1088	433408		878.4	78528.6
1087	400695		1087	434352		877.6	78371.4
1086	402931		1086	434705		876.8	79371.4
1085	399690		1085	431547		876	78567.9
1084	400700		1084	434131		875.2	78664.3
1083	403182		1083	436223		874.4	78696.4
1082	401150		1082	433223		873.6	78350
1081	404636		1081	435393		872.8	77046.4
1080	403354		1080	436108		872	76600
1079	402784		1079	437392		871.2	78128.6
1078	401994		1078	435101		870.4	77021.4
1077	403109		1077	434782		869.6	77228.6
1076	401884		1076	434930		868.8	77182.1
1075	401112		1075	437277		868	77107.1
1074	404019		1074	439214		867.2	76857.1
1073	406500		1073	438553		866.4	76364.3
1072	405593		1072	439425		865.6	77489.3
1071	405919		1071	440123		864.8	77210.7
1070	407387		1070	437903		864	76582.1
1069	404950		1069	437393		863.2	76621.4
1068	407867		1068	438542		862.4	76500
1067	406978		1067	439906		861.6	77332.1
1066	406055		1066	440309		860.8	76800
1065	406378		1065	442773		860	76575
1064	409127		1064	443945		859.2	76242.9
1063	408096		1063	444235		858.4	75410.7
1062	408469		1062	442693		857.6	76707.1
1061	408407		1061	443031		856.8	76939.3
1060	409084		1060	443860		856	76535.7
1059	409939		1059	443528		855.2	76235.7
1058	411416		1058	444740		854.4	76328.6
1057	412490		1057	445139		853.6	77092.9
1056	409393		1056	444958		852.8	76496.4
1055	408698		1055	446459		852	76492.9
1054	412497		1054	445579		851.2	75928.6
1053	408898		1053	447173		850.4	75953.6
1052	409927		1052	446193		849.6	76382.1
1051	412429		1051	447551		848.8	76553.6
1050	410313		1050	449652		848	76292.9
1049	411446		1049	448505		847.2	76039.3
1048	410403		1048	448264		846.4	76975
1047	410796		1047	449503		845.6	76564.3
1046	411740		1046	449328		844.8	76600
1045	414409		1045	450123		844	75632.1
1044	414008		1044	451651		843.2	76192.9
1043	415181		1043	451457		842.4	76157.1
1042	413995		1042	453692		841.6	75732.1
1041	413432		1041	451595		840.8	74514.3
1040	416227		1040	456232		840	75492.9
1039	417583		1039	454228		839.2	74192.9
1038	416909		1038	455671		838.4	74253.6
1037	416495		1037	457298		837.6	73853.6
1036	416553		1036	455669		836.8	72067.9
1035	416517		1035	457574		836	71935.7
1034	415139		1034	458708		835.2	71796.4
1033	420010		1033	459090		834.4	71253.6
1032	419819		1032	458873		833.6	70792.9
1031	419590		1031	457592		832.8	68553.6
1030	418703		1030	458584		832	67192.9
1029	419122		1029	456182		831.2	66753.6
1028	420455		1028	457486		830.4	65421.4
1027	419461		1027	460200		829.6	65510.7
1026	419886		1026	463652		828.8	64982.1
1025	419663		1025	463297		828	65085.7
1024	421720		1024	461147		827.2	64614.3
1023	422380		1023	465213		826.4	64035.7
1022	423409		1022	467305		825.6	63914.3
1021	423450		1021	464814		824.8	64271.4
1020	422283		1020	466567		824	63185.7
1019	423350		1019	468701		823.2	63207.1
1018	423144		1018	468400		822.4	63828.6
1017	422803		1017	471966		821.6	63096.4
1016	423273		1016	470665		820.8	63257.1
1015	425393		1015	474111		820	63089.3
1014	425312		1014	475397		819.2	62435.7
1013	425967		1013	475128		818.4	62096.4
1012	423844		1012	473994		817.6	61817.9
1011	424784		1011	473720		816.8	62528.6
1010	424153		1010	476051		816	62878.6
1009	423800		1009	473981		815.2	62425
1008	424774		1008	475534		814.4	61921.4
1007	426656		1007	477366		813.6	62657.1
1006	425528		1006	476822		812.8	62110.7
1005	427020		1005	476737		812	62575
1004	427382		1004	479039		811.2	63103.6
1003	425918		1003	482516		810.4	62571.4
1002	429709		1002	482417		809.6	61796.4
1001	430708		1001	484009		808.8	62014.3
1000	432999		1000	485461		808	62678.6
999	433857		999	489540		807.2	61575
998	433339		998	488820		806.4	62407.1
997	432289		997	488910		805.6	62207.1
996	434542		996	489234		804.8	62100
995	432193		995	489964		804	62585.7
994	430293		994	491694		803.2	62442.9
993	430537		993	490153		802.4	62892.9
992	428266		992	486191		801.6	61942.9
991	424579		991	480874		800.8	62142.9
990	423107		990	479845		800	61171.4
989	421553		989	480509		799.2	61375
988	425273		988	479839		798.4	60985.7
987	420429		987	477807		797.6	61339.3
986	418747		986	479505		796.8	60635.7
985	415787		985	481207		796	60357.1
984	418559		984	480840		795.2	60750
983	419348		983	483175		794.4	61646.4
982	421670		982	485988		793.6	61742.9
981	425327		981	494967		792.8	61939.3
980	426077		980	501972		792	62192.9
979	433414		979	512556		791.2	62571.4
978	440261		978	519009		790.4	62739.3
977	442265		977	525515		789.6	63025
976	445559		976	530039		788.8	63721.4
975	447897		975	527666		788	64067.9
974	448330		974	524721		787.2	64753.6
973	444944		973	517960		786.4	64142.9
972	436296		972	508207		785.6	64832.1
971	433068		971	497030		784.8	65035.7
970	426311		970	486318		784	64746.4
969	420178		969	475284		783.2	64278.6
968	412854		968	467817		782.4	64560.7
967	408821		967	460128		781.6	64146.4
966	403371		966	456281		780.8	63521.4
965	398933		965	452928		780	61778.6
964	397805		964	448026		779.2	60292.9
963	394766		963	445542		778.4	59728.6
962	393325		962	445599		777.6	60007.1
961	393937		961	437710		776.8	58550
960	391036		960	439434		776	58728.6
959	390896		959	439123		775.2	57903.6
958	389439		958	438763		774.4	57503.6
957	391320		957	439874		773.6	57007.1
956	391838		956	440249		772.8	57807.1
955	389686		955	440553		772	57250
954	388790		954	441173		771.2	57135.7
953	392418		953	441685		770.4	58050
952	392593		952	439985		769.6	57496.4
951	391319		951	441317		768.8	57853.6
950	390484		950	442149		768	57425
949	389649		949	443848		767.2	56910.7
948	390741		948	444789		766.4	55228.6
947	388835		947	446025		765.6	55932.1
946	389029		946	446779		764.8	55564.3
945	389617		945	449231		764	55632.1
944	388995		944	446454		763.2	54410.7
943	390808		943	450414		762.4	55071.4
942	392045		942	450644		761.6	54967.9
941	391647		941	453756		760.8	55185.7
940	393482		940	454242		760	54632.1
939	393688		939	454013		759.2	55096.4
938	392564		938	454153		758.4	54978.6
937	393727		937	450162		757.6	54532.1
936	393761		936	450578		756.8	54528.6
935	389454		935	451483		756	54107.1
934	388977		934	451172		755.2	54782.1
933	390042		933	451540		754.4	54492.9
932	387836		932	450739		753.6	54314.3
931	386246		931	452060		752.8	54542.9
930	386803		930	451642		752	55060.7
929	388191		929	453040		751.2	55100
928	387363		928	456698		750.4	53582.1
927	388738		927	454732		749.6	53978.6
926	388851		926	453487		748.8	54628.6
925	390681		925	456348		748	54492.9
924	390877		924	456820		747.2	55157.1
923	387765		923	454701		746.4	53653.6
922	383892		922	452589		745.6	53425
921	385027		921	450609		744.8	53807.1
920	384735		920	449142		744	54346.4
919	382111		919	445637		743.2	54346.4
918	382467		918	443917		742.4	54589.3
917	382209		917	448023		741.6	54153.6
916	378759		916	448239		740.8	53957.1
915	380103		915	446768		740	53789.3
914	380947		914	450219		739.2	52946.4
913	381879		913	451234		738.4	51921.4
912	380327		912	452925		737.6	52032.1
911	381816		911	456651		736.8	52471.4
910	381046		910	453926		736	52125
909	380893		909	453989		735.2	52307.1
908	382560		908	457043		734.4	52214.3
907	381486		907	459593		733.6	52489.3
906	378669		906	461119		732.8	52850
905	381791		905	461362		732	52410.7
904	380573		904	460777		731.2	52564.3
903	379071		903	462837		730.4	52057.1
902	379384		902	461479		729.6	52114.3
901	378554		901	462944		728.8	51917.9
900	377756		900	463723		728	51835.7
899	379613		899	464269		727.2	52978.6
898	377858		898	464762		726.4	53460.7
897	378630		897	464738		725.6	54782.1
896	377029		896	463744		724.8	55082.1
895	377940		895	462321		724	55460.7
894	375262		894	459593		723.2	55235.7
893	373460		893	462266		722.4	52589.3
892	373580		892	460905		721.6	48560.7
891	373845		891	457134		720.8	47100
890	370466		890	453663		720	46385.7
889	369443		889	447162		719.2	46710.7
888	362957		888	437724		718.4	46382.1
887	358917		887	429723		717.6	45864.3
886	354841		886	420165		716.8	45378.6
885	349316		885	411355		716	44542.9
884	347319		884	404514		715.2	44967.9
883	342265		883	399839		714.4	45571.4
882	340805		882	399289		713.6	46535.7
881	339709		881	398942		712.8	48900
880	340173		880	395088		712	50617.9
879	339346		879	394280		711.2	53582.1
878	337988		878	394362		710.4	54985.7
877	336937		877	391824		709.6	52407.1
876	335961		876	391168		708.8	44935.7
875	337749		875	390938		708	37107.1
874	334422		874	386626		707.2	32285.7
873	332456		873	387471		706.4	29675
872	333216		872	387254		705.6	29125
871	331384		871	385575		704.8	29010.7
870	330064		870	383946		704	27675
869	328178		869	386348		703.2	27803.6
868	328254		868	384781		702.4	27396.4
867	328688		867	383192		701.6	27121.4
866	326692		866	383939		700.8	26800
865	328320		865	385621		700	26721.4
864	328241		864	386757		699.2	26957.1
863	328119		863	390300		698.4	27660.7
862	327523		862	388890		697.6	27657.1
861	327348		861	390299		696.8	27639.3
860	325143		860	391984		696	27539.3
859	324740		859	391090		695.2	27260.7
858	324969		858	392741		694.4	27064.3
857	324829		857	395349		693.6	26839.3
856	324433		856	396414		692.8	27203.6
855	321654		855	396630		692	27225
854	323528		854	400286		691.2	27321.4
853	324381		853	401289		690.4	27553.6
852	322586		852	403241		689.6	27517.9
851	323449		851	403877		688.8	27392.9
850	322840		850	404972		688	26846.4
849	322121		849	408998		687.2	27353.6
848	322320		848	408969		686.4	27328.6
847	322267		847	406748		685.6	27178.6
846	321978		846	406459		684.8	27600
845	321111		845	406528		684	26921.4
844	319980		844	405699		683.2	27514.3
843	319391		843	404099		682.4	27614.3
842	318990		842	402912		681.6	27146.4
841	315930		841	396055		680.8	27482.1
840	312096		840	390024		680	27378.6
839	312014		839	387656		679.2	27228.6
838	310316		838	383386		678.4	27196.4
837	305492		837	377471		677.6	27378.6
836	300956		836	367896		676.8	27617.9
835	298662		835	358971		676	26907.1
834	296816		834	349791		675.2	27639.3
833	288516		833	341904		674.4	27135.7
832	282412		832	329482		673.6	26875
831	278880		831	316498		672.8	26957.1
830	274282		830	309254		672	27546.4
829	271346		829	305143		671.2	27475
828	266279		828	298873		670.4	27842.9
827	265987		827	297205		669.6	27353.6
826	264765		826	295645		668.8	27864.3
825	261740		825	292666		668	27653.6
824	262311		824	290438		667.2	27721.4
823	261744		823	287077		666.4	27628.6
822	261439		822	287668		665.6	28303.6
821	258996		821	286343		664.8	27600
820	257792		820	284570		664	27442.9
819	257476		819	283070		663.2	27639.3
818	257895		818	284523		662.4	27700
817	256192		817	284072		661.6	27382.1
816	257345		816	282416		660.8	27428.6
815	257550		815	283649		660	27164.3
814	256521		814	283311		659.2	27614.3
813	257262		813	280269		658.4	28435.7
812	258178		812	283524		657.6	27646.4
811	257076		811	284238		656.8	27310.7
810	256248		810	285753		656	27296.4
809	256704		809	285090		655.2	27364.3
808	258172		808	285814		654.4	27235.7
807	257441		807	283439		653.6	27321.4
806	255852		806	283858		652.8	28025
805	256079		805	285121		652	27828.6
804	255055		804	286273		651.2	28260.7
803	255872		803	285584		650.4	28257.1
802	255207		802	283110		649.6	28775
801	254074		801	284215		648.8	27978.6
800	253895		800	283546		648	28410.7
799	250608		799	285495		647.2	28225
798	250102		798	286317		646.4	28092.9
797	250825		797	285421		645.6	27807.1
796	251016		796	285932		644.8	28078.6
795	249403		795	289470		644	27939.3
794	253199		794	290234		643.2	27828.6
793	252604		793	293587		642.4	27860.7
792	254492		792	297925		641.6	28075
791	255044		791	299756		640.8	28385.7
790	257600		790	305612		640	28525
789	257928		789	309891		639.2	28307.1
788	259750		788	316387		638.4	27971.4
787	261958		787	318934		637.6	28128.6
786	265999		786	322521		636.8	27892.9
785	266607		785	321686		636	28125
784	264132		784	320883		635.2	28285.7
783	263736		783	318072		634.4	28296.4
782	263308		782	315445		633.6	27810.7
781	260082		781	311550		632.8	27807.1
780	257188		780	304911		632	28107.1
779	253351		779	298555		631.2	28142.9
778	247765		778	290688		630.4	28142.9
777	244055		777	281438		629.6	28050
776	241874		776	277201		628.8	28146.4
775	238356		775	274944		628	28146.4
774	236075		774	270602		627.2	28753.6
773	236330		773	270294		626.4	29032.1
772	236546		772	269626		625.6	28771.4
771	235727		771	270643		624.8	28950
770	235053		770	268394		624	28757.1
769	232654		769	267147		623.2	29225
768	231349		768	267628		622.4	29400
767	231700		767	265162		621.6	28696.4
766	228532		766	263990		620.8	28475
765	226440		765	258933		620	28153.6
764	225781		764	257236		619.2	28414.3
763	225433		763	256392		618.4	28807.1
762	226094		762	255528		617.6	28514.3
761	224977		761	256453		616.8	28321.4
760	225329		760	255621		616	29100
759	223220		759	256766		615.2	28625
758	223385		758	257204		614.4	28428.6
757	223932		757	256983		613.6	28414.3
756	223407		756	258142		612.8	28778.6
755	222407		755	259437		612	28900
754	223160		754	259324		611.2	28553.6
753	222543		753	258070		610.4	28092.9
752	220760		752	258850		609.6	28875
751	220320		751	259201		608.8	29010.7
750	220394		750	259525		608	29239.3
749	220823		749	261238		607.2	28610.7
748	222090		748	262655		606.4	28639.3
747	221874		747	264729		605.6	28432.1
746	221338		746	264619		604.8	29142.9
745	221838		745	267608		604	29257.1
744	220011		744	270816		603.2	28832.1
743	220086		743	272508		602.4	28164.3
742	221132		742	274176		601.6	28114.3
741	220753		741	272279		600.8	28857.1
740	218370		740	271418		600	29042.9
739	217205		739	270938		599.2	29660.7
738	214165		738	274001		598.4	28646.4
737	214162		737	275087		597.6	28678.6
736	214409		736	275359		596.8	28928.6
735	214034		735	278566		596	28628.6
734	215364		734	283061		595.2	28667.9
733	217133		733	287664		594.4	28553.6
732	214805		732	288734		593.6	29089.3
731	213769		731	289219		592.8	29285.7
730	215030		730	290379		592	29107.1
729	213206		729	294940		591.2	29032.1
728	214528		728	301572		590.4	29103.6
727	217046		727	311328		589.6	29135.7
726	220589		726	321577		588.8	29085.7
725	225071		725	328874		588	29121.4
724	228451		724	330390		587.2	29346.4
723	226184		723	326598		586.4	29253.6
722	220511		722	313279		585.6	29392.9
721	212500		721	296644		584.8	28507.1
720	202395		720	281046		584	28782.1
719	193426		719	266985		583.2	28775
718	186197		718	257642		582.4	28585.7
717	181551		717	255198		581.6	28503.6
716	179094		716	253674		580.8	28978.6
715	180228		715	257246		580	28646.4
714	181823		714	270180		579.2	28960.7
713	189640		713	288782		578.4	29125
712	203012		712	306608		577.6	29082.1
711	214665		711	311937		576.8	29192.9
710	219724		710	299954		576	29164.3
709	209270		709	270898		575.2	29200
708	185336		708	226379		574.4	29078.6
707	158004		707	173633		573.6	28385.7
706	130930		706	129673		572.8	28753.6
705	110079		705	101510		572	28839.3
704	99804.2		704	87685.5		571.2	29003.6
703	96093		703	83307.7		570.4	28528.6
702	94792.1		702	81946.1		569.6	28596.4
701	94404.9		701	80770.8		568.8	28121.4
700	92783.3		700	80537.2		568	28775
699	93513.4		699	79130.5		567.2	28242.9
698	92474		698	79048.5		566.4	28764.3
697	92668.3		697	79723.8		565.6	28110.7
696	93035.2		696	78130		564.8	28557.1
695	92875.1		695	77884		564	28235.7
694	92508.2		694	78808.3		563.2	28214.3
693	93674.1		693	78590.4		562.4	28989.3
692	93446.7		692	78882.6		561.6	28228.6
691	93708.6		691	78370.9		560.8	28185.7
690	93282.4		690	78752.5		560	28717.9
689	93574.3		689	78772		559.2	29710.7
688	94280.6		688	77816.1		558.4	29567.9
687	94570		687	78187.5		557.6	29678.6
686	94796		686	80477.4		556.8	30185.7
685	94280.5		685	79389.4		556	30660.7
684	94206.9		684	79327.9		555.2	30553.6
683	93038.3		683	78277		554.4	30610.7
682	93144		682	78202.6		553.6	30475
681	92728.9		681	78851.2		552.8	30207.1
680	93792.3		680	78103.9		552	30017.9
679	93895.4		679	79829.1		551.2	30242.9
678	93716.3		678	80322.5		550.4	29100
677	94459.5		677	79933.5		549.6	28439.3
676	94329.7		676	79823.2		548.8	27475
675	94567.2		675	80100.1		548	27935.7
674	94018.5		674	80202.2		547.2	27296.4
673	94714.1		673	80006.7		546.4	26382.1
672	92678		672	79879.4		545.6	26125
671	93210.9		671	79983.5		544.8	25167.9
670	93740.3		670	80738.7		544	24839.3
669	94487.5		669	79917.4		543.2	23942.9
668	93463.6		668	80909.6		542.4	23060.7
667	94293.5		667	80316.1		541.6	22221.4
666	95379.6		666	80745.3		540.8	21796.4
665	95422.1		665	80587.1		540	20896.4
664	95410.2		664	80483		539.2	20532.1
663	95573.8		663	79401.5		538.4	20689.3
662	95059		662	79670.9		537.6	20796.4
661	94773.1		661	80984.2		536.8	21578.6
660	94894.5		660	80073.8		536	22514.3
659	94920.3		659	82121.7		535.2	23760.7
658	95655.1		658	82822.8		534.4	28214.3
657	96366		657	80913.6		533.6	38121.4
656	95168.6		656	81168.3		532.8	52314.3
655	95381.2		655	81281		532	65517.9
654	95888		654	81542.2		531.2	65903.6
653	95305.7		653	81581.6		530.4	61435.7
652	95778.3		652	81474.2		529.6	56450
651	95735.4		651	82302.8		528.8	47150
650	95634.5		650	82780.7		528	31317.9
649	96777.9		649	82574.2		527.2	20610.7
648	97082		648	81383.7		526.4	17125
647	96978.2		647	81621.9		525.6	15935.7
646	96011		646	83005.6		524.8	15132.1
645	96292		645	81855.5		524	14778.6
644	95989.5		644	81878.1		523.2	14471.4
643	96841.5		643	81360.6		522.4	14142.9
642	97027.6		642	82055.4		521.6	13764.3
641	97571.9		641	82120.4		520.8	13778.6
640	96990.4		640	83631.3		520	13578.6
639	96719.4		639	82637.3		519.2	13353.6
638	96365.5		638	81188		518.4	13567.9
637	96586.7		637	82561.1		517.6	13492.9
636	96442.2		636	83269.3		516.8	13110.7
635	97707.2		635	83052.1		516	13135.7
634	97744.3		634	83501.3		515.2	13250
633	97204.9		633	83678.9		514.4	13207.1
632	97673.6		632	82196.5		513.6	13539.3
631	97804.8		631	83169.7		512.8	13614.3
630	97447.3		630	84348.5		512	13392.9
629	97868.8		629	83848.9		511.2	13385.7
628	98409.8		628	84310.5		510.4	13375
627	98562.4		627	84178.5		509.6	13789.3
626	98917.5		626	84017.7		508.8	13425
625	97937.4		625	85020		508	13267.9
624	98348.2		624	85511.1		507.2	13410.7
623	98010.3		623	85762.6		506.4	13532.1
622	98340.3		622	85564.8		505.6	13296.4
621	98871		621	85206.5		504.8	13439.3
620	97583.6		620	85870.6		504	13307.1
619	96222		619	85841.4		503.2	13278.6
618	97689.4		618	85801.8		502.4	13782.1
617	98335.4		617	84295.9		501.6	13314.3
616	99611.6		616	84422.4		500.8	13175
615	99995.8		615	85513.4		500	13325
614	99103.3		614	85843.7		499.2	13553.6
613	99318.9		613	86444.8		498.4	13260.7
612	99060		612	85946.9		497.6	13217.9
611	99475		611	85691.8		496.8	13792.9
610	99918		610	86063.3		496	13642.9
609	99547.1		609	86473.9		495.2	13589.3
608	99163.4		608	86701.6		494.4	13850
607	99599.6		607	87045.3		493.6	13460.7
606	99428.4		606	86934.4		492.8	13125
605	100027		605	87145.4		492	13467.9
604	100948		604	87506.9		491.2	13192.9
603	100032		603	87995.6		490.4	13357.1
602	99107.7		602	87283.7		489.6	13432.1
601	99557		601	88122		488.8	13453.6
600	100310		600	88542.4		488	13321.4
599	100030		599	87040.3		487.2	13582.1
598	99887.6		598	87491.2		486.4	13653.6
597	99109.9		597	87968.7		485.6	13192.9
596	98716		596	88437.5		484.8	13314.3
595	99048		595	88718.3		484	13410.7
594	99014.4		594	89037.7		483.2	13482.1
593	99642.9		593	88620.7		482.4	13460.7
592	100504		592	89919.1		481.6	13421.4
591	101017		591	90818.6		480.8	13671.4
590	100143		590	90403		480	13164.3
589	100503		589	89497.7		479.2	13478.6
588	100921		588	90703.5		478.4	13235.7
587	100562		587	91569.6		477.6	13507.1
586	101493		586	90172.8		476.8	13628.6
585	100338		585	90498.5		476	13364.3
584	100174		584	90715.6		475.2	13467.9
583	99204.6		583	90400.5		474.4	13610.7
582	99128.7		582	90365.9		473.6	13153.6
581	99797.7		581	89249.3		472.8	13517.9
580	98477.7		580	89080.9		472	13460.7
579	98246.1		579	90000.9		471.2	13378.6
578	100445		578	89507		470.4	13321.4
577	100715		577	90612.3		469.6	13700
576	100320		576	91176.1		468.8	13650
575	99132.4		575	91175.4		468	13853.6
574	99484.4		574	92635.8		467.2	13782.1
573	100623		573	91217.2		466.4	14325
572	99433.2		572	91635.1		465.6	14100
571	100503		571	93068.1		464.8	13739.3
570	99802.3		570	91361.4		464	13846.4
569	99704.2		569	91921.2		463.2	13560.7
568	99950.7		568	92376		462.4	14032.1
567	98758.5		567	91118.2		461.6	14032.1
566	100025		566	92257.6		460.8	13992.9
565	99826.9		565	91590		460	13821.4
564	97252.2		564	90992.4		459.2	13596.4
563	96995.7		563	90842.1		458.4	13557.1
562	97564.2		562	90663		457.6	14107.1
561	97568.3		561	93344.9		456.8	14071.4
560	97686.4		560	92584.5		456	13857.1
559	99979.5		559	93550		455.2	13557.1
558	100667		558	94356.4		454.4	13500
557	101520		557	97280.2		453.6	13989.3
556	102390		556	97530.3		452.8	13871.4
555	102539		555	100980		452	13721.4
554	104968		554	102580		451.2	13842.9
553	105925		553	103570		450.4	13928.6
552	106182		552	103515		449.6	13553.6
551	105617		551	100421		448.8	13539.3
550	104296		550	98737		448	13925
549	101864		549	95409.2		447.2	14060.7
548	99621.8		548	92412		446.4	14214.3
547	97837.7		547	89877.4		445.6	14189.3
546	94745.1		546	86373.6		444.8	14275
545	93413.4		545	86760.1		444	14085.7
544	91249.5		544	85145.2		443.2	14046.4
543	89577.9		543	83449.9		442.4	13864.3
542	86200.7		542	81671.6		441.6	13882.1
541	83183.8		541	80330.9		440.8	13857.1
540	80102		540	76330.7		440	13907.1
539	77129.8		539	73450.4		439.2	13892.9
538	74784.1		538	71354		438.4	13917.9
537	72789.3		537	70804.7		437.6	13928.6
536	71964.1		536	72206.1		436.8	13896.4
535	71515.4		535	74374.9		436	13739.3
534	75042		534	79095		435.2	14150
533	84098.4		533	94386.2		434.4	14132.1
532	108150		532	131404		433.6	14235.7
531	147892		531	193456		432.8	13950
530	197376		530	268851		432	13864.3
529	232628		529	322286		431.2	13942.9
528	232283		528	306551		430.4	14371.4
527	189842		527	218856		429.6	14021.4
526	128431		526	119525		428.8	13975
525	81857.4		525	60363.6		428	14167.9
524	57828.7		524	40627.8		427.2	14153.6
523	51096.8		523	36379.6		426.4	14221.4
522	49389.8		522	34637.1		425.6	14264.3
521	48641.1		521	33485.7		424.8	14364.3
520	47877.3		520	32429		424	14096.4
519	47704.5		519	31910.2		423.2	14178.6
518	47007.9		518	31682.9		422.4	14114.3
517	47346.5		517	31098.6		421.6	14371.4
516	47005.5		516	30738.9		420.8	14353.6
515	47124.3		515	30781.3		420	14275
514	47125.1		514	31293.5		419.2	14442.9
513	45879.4		513	30813.5		418.4	14250
512	47017.9		512	31083.3		417.6	14460.7
511	46982.2		511	31037.5		416.8	14314.3
510	46879.9		510	30979.5		416	14471.4
509	46427.6		509	30270		415.2	14457.1
508	46009.2		508	31267.5		414.4	14367.9
507	47334.6		507	30657.2		413.6	14332.1
506	47515.9		506	30736.7		412.8	14282.1
505	47523.8		505	31185.7		412	14517.9
504	48561.6		504	30898.2		411.2	14285.7
503	48026		503	30634.6		410.4	14828.6
502	48034.3		502	31295.6		409.6	14475
501	48093.2		501	30566.8		408.8	14703.6
500	47598.6		500	31187.4		408	14675
499	46865.1		499	31682.6		407.2	14110.7
498	47497.5		498	32054.6		406.4	14521.4
497	48379.6		497	31696.7		405.6	14378.6
496	48242.5		496	31755.7		404.8	14360.7
495	48514.5		495	32221.6		404	14557.1
494	48764.7		494	31186.1		403.2	14542.9
493	47966.4		493	30774		402.4	14496.4
492	48156.2		492	31335		401.6	14603.6
491	48548.7		491	32124.7		400.8	14917.9
490	47955.5		490	31337.5		400	15067.9
489	48606		489	31167.7		399.2	15200
488	48451.7		488	31368.2		398.4	15117.9
487	48949.6		487	30596.1		397.6	14732.1
486	48933.8		486	31197.5		396.8	14860.7
485	48453.6		485	31100.2		396	14532.1
484	48634.3		484	30952.4		395.2	14307.1
483	48917.9		483	31138.4		394.4	14814.3
482	48530.5		482	31695.9		393.6	14050
481	48283.8		481	31205.1		392.8	14160.7
480	48889.5		480	31608.1		392	14446.4
479	48916.6		479	31779.6		391.2	14896.4
478	48255.1		478	31253.5		390.4	14475
477	49692.8		477	31097.3		389.6	14564.3
476	49718.9		476	31923.5		388.8	15017.9
475	50178.6		475	31729.9		388	14703.6
474	48840.5		474	32110.6		387.2	14964.3
473	49349.7		473	32148		386.4	14896.4
472	49242.2		472	31837.7		385.6	14403.6
471	49329.7		471	31747.1		384.8	14935.7
470	49316.9		470	31758.2		384	14821.4
469	48952.6		469	31405.1		383.2	14628.6
468	49763.8		468	31567.7		382.4	14796.4
467	49809.8		467	31716.2		381.6	15032.1
466	50073.6		466	31734.9		380.8	14807.1
465	49584.7		465	31756.1		380	14746.4
464	50321.3		464	32036		379.2	15346.4
463	50170.3		463	31122.9		378.4	14985.7
462	50071.3		462	31149.8		377.6	14996.4
461	49899.3		461	32225.6		376.8	14967.9
460	49865		460	31726.6		376	15303.6
459	51271.2		459	31742.1		375.2	15282.1
458	50344		458	32772.7		374.4	15289.3
457	50995.3		457	31851		373.6	15360.7
456	50715.3		456	32131.6		372.8	15164.3
455	50447.6		455	32234.2		372	15046.4
454	50636.6		454	31882		371.2	15107.1
453	50938.5		453	32138.9		370.4	15425
452	50610.9		452	32053.6		369.6	15071.4
451	50695.9		451	32458.6		368.8	14939.3
450	50926		450	32649.8		368	15450
449	51504.8		449	32549.8		367.2	15253.6
448	50858.4		448	31612.3		366.4	15153.6
447	51857.1		447	31915.7		365.6	15289.3
446	51825.2		446	32504.5		364.8	15450
445	51350		445	31707.2		364	15539.3
444	50417.6		444	32173.5		363.2	16057.1
443	51228.2		443	32324.5		362.4	15314.3
442	51390.9		442	32544.2		361.6	15139.3
441	51355.4		441	32287.1		360.8	15575
440	50998.3		440	32353.8		360	15432.1
439	51225.1		439	33115.9		359.2	15214.3
438	52212.2		438	32669.9		358.4	15257.1
437	51573.6		437	32756.2		357.6	15575
436	51827.6		436	31994.3		356.8	15664.3
435	52236.1		435	32477.4		356	15450
434	51809.1		434	32910		355.2	15328.6
433	52530.9		433	32735.8		354.4	15382.1
432	53334.2		432	32218.1		353.6	15646.4
431	53025.4		431	32208.9		352.8	15800
430	52685.4		430	32327.6		352	15814.3
429	52704		429	32060.1		351.2	15910.7
428	52939.9		428	32181.9		350.4	16025
427	52626.4		427	32717.9		349.6	15864.3
426	52229.6		426	32750.1		348.8	15903.6
425	52773.1		425	33505.3		348	15710.7
424	53574		424	33125.5		347.2	16267.9
423	54191.5		423	33265.2		346.4	15978.6
422	54580.4		422	32585.6		345.6	16121.4
421	54750.2		421	33240.5		344.8	16103.6
420	53364.5		420	33498.4		344	15967.9
419	53169.4		419	33061.4		343.2	15875
418	53842.6		418	32328.4		342.4	16096.4
417	53424.2		417	33263.6		341.6	15996.4
416	52999.8		416	33001.9		340.8	16435.7
415	52577.5		415	32722.3		340	16425
414	52158		414	33255.7		339.2	16328.6
413	52333.4		413	33333.7		338.4	16350
412	53052.1		412	32178.5		337.6	15892.9
411	52395.2		411	33182.7		336.8	16135.7
410	51994.2		410	33607.7		336	16342.9
409	51899.5		409	32948.4		335.2	16067.9
408	51729.2		408	33089.7		334.4	16092.9
407	51608.8		407	33815.7		333.6	16342.9
406	51211.3		406	33638.2		332.8	16700
405	51609.2		405	33156.9		332	16625
404	51470.6		404	33102.2		331.2	16596.4
403	52162.5		403	33330.4		330.4	16367.9
402	54259.3		402	33080.6		329.6	16442.9
401	58991.9		401	33972.5		328.8	16796.4
400	65431.5		400	35226.6		328	16489.3
399	72998.9		399	35242.9		327.2	16339.3
398	77825.5		398	34642.9		326.4	15882.1
397	75497.4		397	34526.4		325.6	16396.4
396	68009		396	35073.8		324.8	15982.1
395	57402.8		395	34016.5		324	16060.7
394	51878.7		394	34355.4		323.2	15957.1
393	50787.3		393	34175.9		322.4	16253.6
392	50611.3		392	34086		321.6	16653.6
391	50570.9		391	33640.4		320.8	16978.6
390	50678.5		390	33962.2		320	16589.3
389	50118.2		389	33348.7		319.2	16692.9
388	50103.1		388	33312.2		318.4	16253.6
387	51088.2		387	33587.8		317.6	16846.4
386	50417.7		386	33650.5		316.8	16764.3
385	50060.4		385	32862.6		316	17171.4
384	50538.7		384	33699.2		315.2	17628.6
383	51662.9		383	33520.2		314.4	16814.3
382	50736.7		382	33872.9		313.6	17650
381	50404.9		381	34094.1		312.8	17407.1
380	50663.6		380	33757.8		312	16996.4
379	51391.2		379	33234.7		311.2	17621.4
378	51679.9		378	33809.5		310.4	17703.6
377	51187		377	33706.9		309.6	17421.4
376	51648.1		376	34112.5		308.8	17721.4
375	51404.5		375	34056.8		308	17703.6
374	50948.8		374	34438.8		307.2	17235.7
373	51454.9		373	33879.3		306.4	17864.3
372	51647.7		372	34327.6		305.6	17475
371	52284.8		371	34813.6		304.8	17578.6
370	51736		370	34532.5		304	17117.9
369	52621.1		369	34603.2		303.2	16792.9
368	52894.8		368	34884		302.4	16814.3
367	53108.1		367	34029.4		301.6	16967.9
366	53353		366	34595.9		300.8	16425
365	52435.3		365	34621.7		300	15825
364	52667.5		364	34460.9		299.2	15496.4
363	52840.1		363	34693.3		298.4	15167.9
362	52901.1		362	35018.8		297.6	14742.9
361	53274.4		361	34805.9		296.8	13867.9
360	53029.5		360	34668		296	13610.7
359	54424.6		359	35460.5		295.2	13596.4
358	54135.8		358	34585.8		294.4	13407.1
357	53030.5		357	34529.3		293.6	12935.7
356	53489.3		356	35048.2		292.8	12950
355	53608.3		355	36061.1		292	12771.4
354	54499.8		354	34957		291.2	13260.7
353	54249.4		353	35020.8		290.4	13971.4
352	54528.5		352	35214.7		289.6	15889.3
351	54635.5		351	35103.2		288.8	19775
350	54294.5		350	35237		288	22192.9
349	55477.2		349	35179.7		287.2	25128.6
348	55827.2		348	35625.7		286.4	31717.9
347	55239.7		347	34960.9		285.6	40928.6
346	55668.4		346	34876.2		284.8	45703.6
345	56176.7		345	35276.6		284	37557.1
344	55139.4		344	35658.9		283.2	25264.3
343	56997.2		343	35169.4		282.4	16292.9
342	56561.3		342	35194.9		281.6	13364.3
341	55723.1		341	36129.4		280.8	12714.3
340	56306.3		340	35854.3		280	11707.1
339	56876.7		339	35962.9		279.2	11592.9
338	56469.1		338	35898.8		278.4	11503.6
337	56699.6		337	36042.7		277.6	11475
336	56722.1		336	35909.4		276.8	11292.9
335	56836.9		335	36370.5		276	11014.3
334	57546.4		334	35871.4		275.2	11075
333	57027		333	36365.5		274.4	11128.6
332	57744.3		332	36421.6		273.6	10592.9
331	58304.7		331	36137.1		272.8	10957.1
330	57588.7		330	36222.6		272	10557.1
329	58777.9		329	36585.7		271.2	10639.3
328	59230.6		328	37480.9		270.4	10739.3
327	59380.9		327	37384.9		269.6	10967.9
326	59953.8		326	36585.4		268.8	10614.3
325	60000.7		325	36623.1		268	10685.7
324	59763.5		324	36571.5		267.2	10950
323	59944.3		323	37067.6		266.4	11010.7
322	60139.9		322	37202.1		265.6	10550
321	59968.4		321	36192.8		264.8	10678.6
320	60107.8		320	36467.7		264	11192.9
319	60173.7		319	36935.1		263.2	11107.1
318	61358.9		318	36890.6		262.4	10571.4
317	60870.5		317	36552.7		261.6	10567.9
316	61137.2		316	36970.2		260.8	10846.4
315	60523.1		315	37277.3		260	10771.4
314	61254.8		314	37406		259.2	10742.9
313	62397.2		313	37386.7		258.4	10678.6
312	62276.1		312	37174		257.6	11021.4
311	63834.1		311	37676.1		256.8	10942.9
310	63746.1		310	37174.5		256	10828.6
309	65482.3		309	37591.6		255.2	11000
308	64429.4		308	37924		254.4	10521.4
307	63848.4		307	38312.5		253.6	10750
306	64403.2		306	37947.6		252.8	10650
305	63802.5		305	37496.7		252	10721.4
304	63618.3		304	38713.3		251.2	10617.9
303	63885.7		303	37724		250.4	10653.6
302	62739.2		302	37469.1		249.6	10692.9
301	61621.7		301	37612.5		248.8	10825
300	61011.1		300	37568.3		248	10575
299	60034.5		299	37647.3		247.2	10514.3
298	58218.6		298	36283.6		246.4	10578.6
297	56516.7		297	36872.7		245.6	10925
296	55551		296	36683.6		244.8	11003.6
295	53434.6		295	36678.8		244	10610.7
294	51862.2		294	36264.6		243.2	10678.6
293	51170.9		293	36733.7		242.4	10946.4
292	49510		292	36004.2		241.6	10964.3
291	48758.4		291	36645.8		240.8	10871.4
290	49113.3		290	37126.6		240	10596.4
289	49082.4		289	38405.8		239.2	10378.6
288	53470.6		288	40459		238.4	10825
287	62672.4		287	43033.3		237.6	10917.9
286	81963.4		286	45359.3		236.8	10757.1
285	113270		285	49221.1		236	10732.1
284	150682		284	57348.4		235.2	10507.1
283	170973		283	62132.9		234.4	10707.1
282	153728		282	59216.3		233.6	10928.6
281	110893		281	49496.3		232.8	10539.3
280	70765.7		280	39562.1		232	10753.6
279	48726.3		279	35161		231.2	10939.3
278	42204.6		278	34129.1		230.4	10532.1
277	41429.6		277	34289.5		229.6	10885.7
276	40182.2		276	34273.4		228.8	11017.9
275	39521.2		275	33632		228	10664.3
274	39824.6		274	33845.3		227.2	10810.7
273	39931.2		273	33730.2		226.4	10646.4
272	39434		272	33833.5		225.6	10975
271	39163.1		271	33895.8		224.8	10942.9
270	40109		270	34338.4		224	10867.9
269	42595.6		269	33757.3		223.2	10971.4
268	45874.2		268	33806.1		222.4	10814.3
267	49419.6		267	34108.2		221.6	10917.9
266	51476.6		266	34246.8		220.8	11160.7
265	47979.8		265	34366.6		220	11167.9
264	44619.6		264	33938		219.2	10946.4
263	41036.5		263	34044.3		218.4	10939.3
262	40055.8		262	34015.2		217.6	10950
261	38979.1		261	33927		216.8	11100
260	38350.6		260	34240.2		216	11010.7
259	38254.2		259	33898.5		215.2	11103.6
258	38207.6		258	34420.6		214.4	11117.9
257	38208.7		257	34185.2		213.6	10821.4
256	38576.7		256	34312.7		212.8	11035.7
255	38315.8		255	34056.2		212	10832.1
254	39430.1		254	33720.1		211.2	11007.1
253	38735.7		253	35355.9		210.4	11146.4
252	38047.4		252	34620.4		209.6	10871.4
251	38448.6		251	33996.1		208.8	10935.7
250	38411.7		250	34809.6		208	10764.3
249	38319.7		249	34339		207.2	11114.3
248	38709.6		248	35144.3		206.4	10732.1
247	38059.1		247	34404.2		205.6	10742.9
246	38556.5		246	34522.3		204.8	10925
245	38895.2		245	35183.1		204	10764.3
244	38711		244	35050.6		203.2	10675
243	38614.4		243	35539		202.4	10710.7
242	38879.2		242	35094.4		201.6	10957.1
241	38989.1		241	35654.5		200.8	11028.6
240	38528.9		240	35640.9		200	11232.1
239	38951		239	35320.2		199.2	11110.7
238	38900.7		238	35027.8		198.4	11039.3
237	38440.6		237	34499.2		197.6	10585.7
236	39217.1		236	35280.2		196.8	11064.3
235	38798.2		235	34889.2		196	10764.3
234	38863.8		234	34898.4		195.2	10671.4
233	39078.8		233	35104.1		194.4	10967.9
232	39530.2		232	35498.5		193.6	11010.7
231	39246.1		231	35662.1		192.8	11121.4
230	39222.3		230	35879.6		192	11014.3
229	39213.2		229	35904.4		191.2	10692.9
228	40018.8		228	35903.9		190.4	11071.4
227	40069.8		227	35037.2		189.6	10946.4
226	39688.6		226	35162.4		188.8	11107.1
225	39542.2		225	35896.7		188	11103.6
224	39581.8		224	36087.1		187.2	10653.6
223	40262.6		223	35649.6		186.4	10785.7
222	39830.8		222	35874.9		185.6	11096.4
221	39816		221	35775.8		184.8	10978.6
220	40185		220	35908.1		184	10685.7
219	39898.6		219	36039.7		183.2	10607.1
218	40779.4		218	36553.7		182.4	10810.7
217	40381.3		217	37230.2		181.6	10771.4
216	41798.6		216	36386		180.8	10875
215	41235.8		215	35933.7		180	10864.3
214	40478.4		214	36419.1		179.2	10953.6
213	40242.7		213	36350.6		178.4	10992.9
212	40131.2		212	36195.9		177.6	10867.9
211	39877.9		211	36697.2		176.8	11064.3
210	39377.4		210	36664.8		176	11146.4
209	39799.9		209	36781.3		175.2	10882.1
208	39059.7		208	36652.4		174.4	11135.7
207	37812.8		207	36304		173.6	11300
206	38309.1		206	36653.4		172.8	11367.9
205	37808.3		205	36948.5		172	11367.9
204	37393.4		204	37077.3		171.2	10946.4
203	37265		203	37358.7		170.4	11196.4
202	38035.5		202	36101.2		169.6	10892.9
201	38503.5		201	36601.5		168.8	11117.9
200	39204.2		200	36848.7		168	11046.4
199	41960.2		199	36708.2		167.2	10757.1
198	47352		198	37374.8		166.4	10910.7
197	53298.1		197	37357.5		165.6	10664.3
196	57631.4		196	36760		164.8	11267.9
195	56786.5		195	36703.2		164	10732.1
194	49846.7		194	37131.5		163.2	11096.4
193	42472.7		193	37302		162.4	10796.4
192	38934.2		192	36996.6		161.6	10921.4
191	37165.5		191	36768.4		160.8	10635.7
190	37076.8		190	37044.2		160	10596.4
189	36926.5		189	37481.2		159.2	10828.6
188	36813.3		188	37496.6		158.4	10792.9
187	36822.2		187	38047.2		157.6	11189.3
186	36743.3		186	37977		156.8	11150
185	36326.4		185	38174.4		156	11332.1
184	36123.6		184	37880.6		155.2	11628.6
183	36428.2		183	37791.8		154.4	11800
182	36319.7		182	38393.3		153.6	12221.4
181	36519.7		181	38276.2		152.8	11860.7
180	37195.5		180	38996.3		152	12089.3
179	37019.6		179	38668.4		151.2	11392.9
178	36953.7		178	38150		150.4	11400
177	37531.4		177	38609.4		149.6	11242.9
176	37913.9		176	39024		148.8	11010.7
175	37067.5		175	38300.1		148	11021.4
174	37276.5		174	37780.8		147.2	11050
173	37437.3		173	38188		146.4	10821.4
172	37333		172	39183.2		145.6	10964.3
171	37305.4		171	39650		144.8	10721.4
170	36766.4		170	38361.4		144	10925
169	37176.3		169	39579.5		143.2	11175
168	37646.6		168	40168.1		142.4	10796.4
167	37909.8		167	40106.1		141.6	11028.6
166	38316.7		166	39228.9		140.8	10964.3
165	38124		165	39069.7		140	10842.9
164	37482.1		164	40108.2		139.2	10960.7
163	37471.9		163	39303.8		138.4	10882.1
162	37593.4		162	39155.5		137.6	10789.3
161	36921.3		161	39163.4		136.8	10835.7
160	37093.7		160	39240.5		136	11014.3
159	37706.1		159	39403.5		135.2	10496.4
158	37023		158	40501.2		134.4	10803.6
157	37604.5		157	40145.4		133.6	10917.9
156	37360.8		156	40423.3		132.8	10760.7
155	37409.8		155	41165.4		132	10553.6
154	38702.8		154	43507.8		131.2	10650
153	39611.4		153	45550.6		130.4	10460.7
152	40730.9		152	45933.9		129.6	10532.1
151	41374.2		151	47243.8		128.8	10567.9
150	41291.3		150	46241.4		128	10857.1
149	40195.8		149	43794.3		127.2	10775
148	38999.4		148	41833.5		126.4	10782.1
147	37908.6		147	40452.6		125.6	10264.3
146	37960.7		146	40891.5		124.8	10764.3
145	37869.2		145	40393.3		124	10500
144	37743.9		144	40975.6		123.2	10871.4
143	37530.8		143	40424.9		122.4	10653.6
142	37245.5		142	40489.6		121.6	10607.1
141	37764.6		141	40965.9		120.8	10867.9
140	37561.3		140	40784.1		120	10425
139	37985		139	40563		119.2	10510.7
138	37921.6		138	40418.8		118.4	10760.7
137	37191.2		137	40640.7		117.6	10707.1
136	37659.6		136	41372.9		116.8	10750
135	37940		135	40606.7		116	10642.9
134	37586.5		134	40975.9		115.2	10521.4
133	36851.3		133	42134.2		114.4	10846.4
132	37919.1		132	41925.3		113.6	10692.9
131	37898		131	41167.6		112.8	10775
130	38039.3		130	41877		112	10192.9
129	37957.1		129	41744.5		111.2	10039.3
128	38254.4		128	42496.5		110.4	10132.1
127	37806.4		127	41874.4		109.6	10014.3
126	37692.2		126	42719.4		108.8	10271.4
125	38128		125	42258.4		108	10453.6
124	38190.6		124	42290.9		107.2	10367.9
123	37451.6		123	42963.8		106.4	10003.6
122	37520.3		122	42995.6		105.6	10250
121	38085.1		121	42081.8		104.8	10189.3
120	38049.3		120	42213.7		104	10910.7
119	38201.4		119	42721.2		103.2	11582.1
118	38388.7		118	43071		102.4	12335.7
117	38135		117	43166.7		101.6	12996.4
116	38156.1		116	43895.2		100.8	11921.4
115	38107.8		115	43310.4		100	11457.1
114	38774.5		114	42826.5		99.2	10914.3
113	37715.5		113	42821.1		98.4	10850
112	36881.3		112	42438.9		97.6	10525
111	37064.9		111	42797.1		96.8	10467.9
110	36585.3		110	43326.5		96	10389.3
109	36233.5		109	43231.6		95.2	10832.1
108	36382.1		108	43360.5		94.4	10942.9
107	36854.2		107	43952.7		93.6	11446.4
106	35795.1		106	44279.7		92.8	11389.3
105	36690		105	45671.5		92	10642.9
104	38281.7		104	46622.3		91.2	9507.14
103	38554.4		103	47960.7		90.4	9303.57
102	40140.7		102	50797.4		89.6	9107.14
101	41506.2		101	54688		88.8	8985.71
100	43546.7		100	55848		88	8839.29
99	43709.2		99	55083.4		87.2	8582.14
98	42121.2		98	53240.7		86.4	8321.43
97	40640.4		97	51919.5		85.6	8275
96	39333		96	49848.3		84.8	8317.86
95	39684.4		95	49826.2		84	8496.43
94	39689.1		94	49769		83.2	8160.71
93	40420.5		93	51415		82.4	8225
92	41052.8		92	52844.5		81.6	8521.43
91	40872.4		91	51982.2		80.8	8628.57
90	38422.9		90	48043.2		80	8303.57
89	35548.8		89	43367		79.2	8364.29
88	34278.2		88	40647.9		78.4	7996.43
87	33045.1		87	39339.9		77.6	8214.29
86	31956.5		86	37692.9		76.8	8246.43
85	31661.3		85	37235.2		76	7792.86
84	31019.9		84	38056.2		75.2	8032.14
83	30716.3		83	38020.7		74.4	8196.43
82	31216.3		82	38697		73.6	7975
81	31233.8		81	38273.7		72.8	7717.86
80	31154.8		80	37686		72	7560.71
79	30776.9		79	38267.3		71.2	7489.29
78	31740.2		78	38631		70.4	7164.29
77	31185.8		77	38634.4		69.6	7078.57
76	31242.4		76	38207.9		68.8	6928.57
75	31109.5		75	38495.9		68	6971.43
74	30295.4		74	37524.3		67.2	6910.71
73	29510.1		73	37380.3		66.4	6946.43
72	28849		72	37058.5		65.6	7235.71
71	28703.5		71	37831.5		64.8	7121.43
70	28446.2		70	37297.6		64	7503.57
69	27634.4		69	36462		63.2	7364.29
68	26756		68	36144		62.4	7282.14
67	25996.7		67	36367.7		61.6	6971.43
66	25987.4		66	36189.2		60.8	6971.43
65	26016.1		65	37345.9		60	7317.86
64	26625.2		64	37598.8		59.2	7360.71
63	26385.6		63	38824.1		58.4	8014.29
62	26564.9		62	40309.3		57.6	9339.29
61	26721.2		61	41145.5		56.8	10864.3
60	27213.6		60	42479		56	12482.1
59	27851		59	43833.8		55.2	12557.1
58	30259.7		58	45413.3		54.4	10900
57	33409.3		57	48681.9		53.6	7446.43
56	36115.7		56	53412		52.8	5089.29
55	39743.2		55	61023.3		52	3942.86
54	41541.1		54	65270.1		51.2	3600
53	40648.6		53	58277.8		50.4	3200
52	34370		52	42275.2		49.6	3164.29
51	24979.4		51	24942.4		48.8	2964.29
50	15997.7		50	15085.5		48	2900
49	12049.3		49	11718.9		47.2	2717.86
48	10959.8		48	10474.8		46.4	2828.57
47	10060.5		47	9975.9		45.6	2785.71
46	10070.8		46	9862.69		44.8	2739.29
45	9680.49		45	9321.4		44	2710.71
44	9713.64		44	9324.3		43.2	2585.71
43	9310.61		43	9025.18		42.4	2521.43
42	9547.01		42	8829.62		41.6	2460.71
41	9359.59		41	8680.68		40.8	2417.86
40	8982.21		40	8529.4		40	2264.29
39	8907.88		39	8701.93		39.2	2371.43
38	8672.69		38	8503.44		38.4	2285.71
37	8566.57		37	7833.17		37.6	2146.43
36	8600.83		36	8093.97		36.8	2225
35	8026.05		35	8330.26		36	2228.57
34	7924.21		34	8374.35		35.2	2342.86
33	8633.36		33	8373.68		34.4	2200
32	8306.88		32	8099.53		33.6	2221.43
31	8501.67		31	8568.1		32.8	2189.29
30	8273.31		30	9072.69		32	2360.71
29	8822.35		29	9666.41		31.2	2264.29
28	8944.78		28	10011.4		30.4	2417.86
27	9642.85		27	10590		29.6	2607.14
26	10140.8		26	11703.6		28.8	2760.71
25	10991.5		25	12112		28	2889.29
24	11631.1		24	13183		27.2	3267.86
23	11950.4		23	13946.3		26.4	3125
22	12920.1		22	14736.9		25.6	3232.14
21	13020.9		21	15886		24.8	3350
20	12826.1		20	16418.9		24	3146.43
19	12243.4		19	14807.3		23.2	3214.29
18	10928		18	11772.6		22.4	3310.71
17	10151.6		17	8998.69		21.6	3235.71
16	8696.59		16	7616.96		20.8	3139.29
15	8010.11		15	7140.35		20	2607.14
14	7358.69		14	7071.64		19.2	2282.14
13	7176.27		13	7677.79		18.4	2075
12	7355.98		12	7797.87		17.6	1975
11	7113.73		11	8218.11		16.8	1996.43
10	6932.17		10	8552.77		16	1778.57
9	6992.87		9	8843.14		15.2	1642.86
8	7095.54		8	9413.05		14.4	1792.86
7	7730.49		7	10031		13.6	1835.71
6	8578.37		6	11305.2		12.8	1642.86
5	9049.2		5	12212.3		12	1750
4	9353.97		4	12290		11.2	1689.29
3	8783.52		3	11299.8		10.4	1621.43
2	8097.47		2	10055.7		9.6	1850
1	7096.28		1	8114.26		8.8	1903.57
0	5059.86		0	5413.94		8	2053.57
-1	2963.89		-1	2969.94		7.2	2342.86
-2	1300.04		-2	1132.61		6.4	2417.86
-3	514.176		-3	407.834		5.6	2400
-4	170.231		-4	196.756		4.8	2342.86
-5	99.5065		-5	134.6		4	2214.29
-6	78.6141		-6	83.0172		3.2	1832.14
-7	58.7075		-7	60.765		2.4	1435.71
-8	23.8822		-8	23.274		1.6	946.429
-9	29.049		-9	35.4595		0.8	532.143
-10	25.813		-10	31.8554		0	264.286

## Sheet: Figure 3A
Figure 3A Protein Group IDs
Nanoparticles	Assay Replicate	Protein IDs	Median Protein IDs	Protein ID Standard Deviation	Protein IDs (in any replicate)	Protein IDs (in all replicates)
SP-003-001	1	470	473	6.245	541	410
SP-003-001	2	482	473	6.245	541	410
SP-003-001	3	473	473	6.245	541	410
SP-007-002	1	432	432	27.1539	501	326
SP-007-002	2	386	432	27.1539	501	326
SP-007-002	3	434	432	27.1539	501	326
SP-011-001	1	433	457	14.7986	529	370
SP-011-001	2	457	457	14.7986	529	370
SP-011-001	3	460	457	14.7986	529	370
All (in any)						755
All (in any, > 1 peptide)						668

## Sheet: Figure 3B
Figure 3B Protein Group CVs
nanoparticles	Majority.protein.IDs	CV [%]
SP-003-001	A0A024R571;Q9H4M9	22.5926
SP-003-001	A0A075B6I0	12.2769
SP-003-001	A0A075B6K4	19.4069
SP-003-001	A0A075B6K5	25.0236
SP-003-001	A0A075B7D0	51.5236
SP-003-001	A0A087WTK0;A0A087WVC6;Q12913	33.7645
SP-003-001	A0A087WUQ6;P07203;A0A2R8Y6B6	28.844
SP-003-001	A0A087WUZ3;Q01082-3;Q01082-2;Q01082	32.875
SP-003-001	A0A087WVQ6;Q00610-2;Q00610	41.9773
SP-003-001	A0A087X188;Q9UBW5-3;Q9UBW5;S4R418;Q9UBW5-2	11.3285
SP-003-001	A0A087X1J7;P22352	51.4685
SP-003-001	A0A087X296;P23219-4;P23219-3;P23219-2;P23219;P23219-6;P23219-5	33.618
SP-003-001	A0A096LPE2;P35542	16.9509
SP-003-001	A0A0A0MRG2;E9PG40;P05067-10;P05067-3;P05067-4;P05067-5;P05067-6;P05067-7;P05067-11;P05067-8;P05067-9;P05067	0.315431
SP-003-001	A0A0A0MRJ7;P12259	14.8074
SP-003-001	A0A0A0MRQ5;Q06830	30.2833
SP-003-001	A0A0A0MSK3;A0A0C4DH47;P24557-4;P24557-2;P24557;P24557-3	78.4424
SP-003-001	A0A0A0MTH3;Q13418;Q13418-3;Q13418-2	19.3588
SP-003-001	A0A0A6YYL2;P0DMM9;P0DMM9-2;P50225-2;P50226;P50225	94.8209
SP-003-001	A0A0B4J1V0	47.257
SP-003-001	A0A0B4J1X5;A0A0C4DH42;P0DP02;P01767;P01772	9.00336
SP-003-001	A0A0B4J231;B9A064;P0CG04	40.7221
SP-003-001	A0A0B4J2A3;Q96A00-2;Q96A00	66.2541
SP-003-001	A0A0C4DFP6;Q9NQ79-3;Q9NQ79-2;Q9NQ79	10.4238
SP-003-001	A0A0C4DGZ8;P07359	19.5234
SP-003-001	A0A0C4DH38	29.8086
SP-003-001	A0A0C4DH68;A0A075B6R9	29.9976
SP-003-001	A0A140TA14;A0A140TA11	12.9572
SP-003-001	A0A1B0GTC6	29.2927
SP-003-001	A0A1B0GVS3;R4GMT0;P61163;P42025	52.1976
SP-003-001	A0A1W2PR11;A0A140T9B3;A0A140T9J9;A0A140T962;A0A140T9W2;A0A1W2PRX1;A0A0G2JIF0;A0A140T9U0;A0A140T9M0;A0A0G2JH50;A2BF26;A0A1W2PNZ7;A0A1W2PP77;A0A1W2PS56	22.2377
SP-003-001	A0A1W2PSE7;P04439-2;P04439;Q5SRN5;A0A0G2JIF2;Q5SRN7;A0A0G2JI36;A0A1W2PS24;A0A1W2PQD0;A0A0G2JL56;P01893	9.9062
SP-003-001	A0A2Q2TTZ9;P01593	30.3963
SP-003-001	A0A3B3ISJ1;P07225;G5E9F8;A0A3B3IRK9	15.446
SP-003-001	A0A3B3IU24;Q92743	41.1106
SP-003-001	A0A3B3IUE0;F8VYK9;P24592	4.63854
SP-003-001	A0A499FJK2;P01137	16.8772
SP-003-001	A0A4W8ZXM2;A0A0B4J1Y9	36.501
SP-003-001	A2NJV5;A0A075B6S2;A0A0A0MRZ7	18.3398
SP-003-001	A6NLN1;A0A0U1RRM4;P26599;P26599-2;P26599-3	82.5558
SP-003-001	A6NNI4;A0A2R8Y478;G8JLH6;P21926;A0A087WU13	22.7378
SP-003-001	A8K878;P55145	23.983
SP-003-001	A8MVU1;P14598;A6NI72	4.75155
SP-003-001	B0YIW2;P02656	12.7387
SP-003-001	B1AH77;B1AH80;P15153;P60763	20.9064
SP-003-001	B1AK87;B1AK88;P47756-2;P47756;B1AK85	23.1987
SP-003-001	B1AKG0;Q03591;V9GYE7;A0A3B3IQ51;P36980-2;P36980	14.2651
SP-003-001	B3KWK7;A6XND1;A6XND0;P17936;P17936-2	18.1278
SP-003-001	B4DQI1;A0A0G2JL69;P06681-3;P06681;A0A0G2JIE7;P06681-2	34.9633
SP-003-001	B4DR80;Q9Y6E0-2;Q9Y6E0;Q8NBY1;B4E0Y9;Q9P289-2;Q9P289;O00506-3;O00506-2;Q9P289-3;O00506	45.4478
SP-003-001	B4DUR8;P49368-2;P49368	19.907
SP-003-001	B4DV12;Q5PY61;Q96C32;P62987;P62979;P0CG47;P0CG48;Q49A90;A0A2R8Y422	14.1722
SP-003-001	B4DXW1;P61158	30.0804
SP-003-001	B4E1Z4;E7ETN3;P00751	11.0253
SP-003-001	B4E3S0;Q9ULV4;Q9ULV4-2;Q9ULV4-3	1.82315
SP-003-001	B7ZKJ8;Q14624-3;Q14624-2;Q14624-4	15.93
SP-003-001	C9JC84;P02679	20.6036
SP-003-001	C9JL85;P58546	29.0334
SP-003-001	C9JMY1;P18065	37.6938
SP-003-001	C9JV77;P02765	10.8612
SP-003-001	D6R934;P02746	16.2613
SP-003-001	D6RAY0;D6R9G2;D6RFE4;P11766	21.1395
SP-003-001	D6RCM8;O95379-3;O95379-2;O95379;O95379-4	15.835
SP-003-001	D6RD58;O14960	14.3396
SP-003-001	D6RF35;P02774;P02774-3;P02774-2;D6RBJ7	9.80136
SP-003-001	D6RGI3;D6RER5;Q9NVA2;Q9NVA2-2	11.9762
SP-003-001	D6RHZ6;V9HW50;P00325-2;P07327;P00325	106.256
SP-003-001	E7EPV7;P37840-2;P37840;H6UYS7;P37840-3	27.8586
SP-003-001	E7EQR4;P15311;A0A2R8Y7M3;A0A2R8Y5S7;P35241;P35241-5	45.1846
SP-003-001	E7ES33;E7EPK1;Q16181-2;Q16181;G3V1Q4	27.1263
SP-003-001	E7ESP4;E9PB77;E7EMF1;P17301	51.8049
SP-003-001	E7EUF1;Q13822;Q13822-3;Q13822-2;E5RIA2	21.1453
SP-003-001	E9PGZ1;E7EX44;Q05682-5;Q05682-4;Q05682-3;Q05682-6;Q05682-2;Q05682	26.2935
SP-003-001	E9PHK0;P05452	9.70911
SP-003-001	F5GWF6;P78371;F8VQ14;P78371-2	3.53665
SP-003-001	F5GY80;F5H7G1;P07358	3.34502
SP-003-001	F5H2D0;A0A3B3ISR2;B4DPQ0;P00736	17.3898
SP-003-001	F5H6I0;P61769	41.0395
SP-003-001	F5H7S3;H7BYY1;B7Z596;H0YKJ4;H0YK48;A0A494BZZ2;P09493-2;P09493-5	14.7135
SP-003-001	F6RFD5;P60981-2;P60981	13.7007
SP-003-001	F8VV32;A0A0B4J259;P61626	7.354
SP-003-001	F8VYE8;F8W0W8;P36873;P62140;P62136;P36873-2;P62136-2;F8WE71;A0A087WYY5;F8VR82;P62136-3	49.956
SP-003-001	F8W0J6;F5H4R6;P55209-2;P55209;F8VV59;B7Z9C2;P55209-3;F8W543	54.2674
SP-003-001	F8W1R7;J3KND3;G8JLA2;G3V1V0;B7Z6Z4;P60660-2;P60660;G3V1Y7;F8VZU9;F8W180	15.1276
SP-003-001	F8W6I7;P09651-3;Q32P51;P09651-2;P09651	15.3886
SP-003-001	F8W914;Q9NQC3-2;Q9NQC3-5;Q9NQC3;Q9NQC3-4;Q9NQC3-6	53.403
SP-003-001	F8WCF6;P59998;P59998-3;F8WDD7;A0A0A6YYG9;P59998-4	15.7977
SP-003-001	G3V2W1;Q9UK55	34.678
SP-003-001	G3XAK1;P26927;Q2TV78	41.6851
SP-003-001	G3XAM2;E7ETH0;P05156;A0A2R8Y3M9	72.6803
SP-003-001	H0YDN1;Q15149-7;Q15149-8;Q15149-9;Q15149-5;Q15149-4;Q15149-6;Q15149-3;Q15149-2;Q15149	33.2698
SP-003-001	H3BNE1;H3BPJ0;O00161-2;O00161	25.6095
SP-003-001	H3BNM9;Q8NG48-3;Q8NG48-2;Q8NG48	77.498
SP-003-001	H3BQN4;P04075;J3KPS3;P04075-2	44.6805
SP-003-001	H3BSC1;P62491-2;Q15907-2;P62491;Q15907	14.9578
SP-003-001	H3BVI6;B4DDF4;B4DUT8;Q99439;Q99439-2;K7ES69	17.4762
SP-003-001	I3L2X4;I3L145;P04278;P04278-5;I3L2F1;B4DYU0;P04278-2;P04278-3	50.6554
SP-003-001	J3KQ32;Q9NTK5;Q9NTK5-2;Q9NTK5-3	17.5751
SP-003-001	J3QKR4;J3QRT5;P13598	39.4005
SP-003-001	J3QRS3;P19105;O14950	21.4822
SP-003-001	K7ER74;P02655;Q6P163	19.5911
SP-003-001	K7ERG9;P00746	13.3249
SP-003-001	O00139-2;O00139-1;O00139-5;O00139;O00139-4	17.5257
SP-003-001	O00151	22.5325
SP-003-001	O00187;O00187-2	26.5467
SP-003-001	O00194	21.9953
SP-003-001	O00299	50.4707
SP-003-001	O00391;O00391-2	11.3542
SP-003-001	O00429-4;O00429-5;O00429-3;O00429-9;O00429-2;O00429;O00429-8;O00429-6;O00429-7	54.7465
SP-003-001	O14791;O14791-2;O14791-3	12.357
SP-003-001	O15117;O15117-2;O15117-3	10.9889
SP-003-001	O15144;G5E9S7;G5E9J0	40.4974
SP-003-001	O15145	32.191
SP-003-001	O15335	5.8853
SP-003-001	O15511-2;O15511;B1ALC0	10.3957
SP-003-001	O19617;A0A140T921;A2AEA2;A0A140T9H5;A0A140T9U8;P10321;A0A1W2PRU9;P10321-2	24.7915
SP-003-001	O43182-4;O43182;B4DN07;O43182-5;O43182-3;O43182-2	21.9641
SP-003-001	O43294-2;O43294	14.0925
SP-003-001	O43516-2;O43516;O43516-3;O43516-4;E9PB87	24.7784
SP-003-001	O43866	22.8723
SP-003-001	O60496;G3V114	18.7426
SP-003-001	O60506-4;O60506-3;O60506-2;O60506;B7Z645;O60506-5	16.4084
SP-003-001	O75083;O75083-3	25.8772
SP-003-001	O75563	52.3413
SP-003-001	O75636-2;O75636	30.728
SP-003-001	O75915;F8WF90;C9JQU6;F8WF33	9.93755
SP-003-001	O95197-3;O95197-4;O95197-7;O95197-2;O95197;O95197-5	22.2878
SP-003-001	O95445	8.71915
SP-003-001	O95810	23.9089
SP-003-001	P00338;P00338-3;P00338-4;P00338-5;P00338-2	30.546
SP-003-001	P00387-2;P00387;P00387-3	28.2939
SP-003-001	P00450	3.04844
SP-003-001	P00488	21.7274
SP-003-001	P00558-2;P00558;P07205	5.7058
SP-003-001	P00734;E9PIT3	18.9527
SP-003-001	P00738;A0A0C4DGL8;H0Y300;P00738-2;A0A087WU08	15.1906
SP-003-001	P00739;P00739-2;J3KTC3;A0A0A0MRD9	24.8455
SP-003-001	P00747	17.3505
SP-003-001	P00748	24.058
SP-003-001	P01008;Q8TCE1	27.2733
SP-003-001	P01009;P01009-2;P01009-3	30.596
SP-003-001	P01011;G3V3A0	41.8251
SP-003-001	P01019	9.60601
SP-003-001	P01023	20.0044
SP-003-001	P01024	14.3057
SP-003-001	P01031	25.8921
SP-003-001	P01034	18.3065
SP-003-001	P01042	44.2891
SP-003-001	P01116-2;P01116;G3V4K2;G3V5T7;P01112-2;P01112;P01111	68.0807
SP-003-001	P01591	17.6825
SP-003-001	P01619	20.9537
SP-003-001	P01624;A0A087WSY6;A0A0C4DH90;A0A075B6H7;A0A0C4DH55	29.5915
SP-003-001	P01700	11.2585
SP-003-001	P01714	38.1026
SP-003-001	P01833	15.751
SP-003-001	P01834	17.9412
SP-003-001	P01857	10.6127
SP-003-001	P01859	7.04201
SP-003-001	P01860	24.4953
SP-003-001	P01871;P01871-2	5.29215
SP-003-001	P01876	23.4067
SP-003-001	P01880;P01880-2	31.001
SP-003-001	P01889;A0A1W2PPR8	14.4373
SP-003-001	P02647;F8W696	6.34389
SP-003-001	P02649	16.766
SP-003-001	P02654;K7EJI9;K7ELM9;K7EPF9	30.6166
SP-003-001	P02671;P02671-2	13.9607
SP-003-001	P02675;D6REL8	14.9857
SP-003-001	P02743	10.7596
SP-003-001	P02745	15.2883
SP-003-001	P02747	27.7348
SP-003-001	P02748	8.51127
SP-003-001	P02749	37.8284
SP-003-001	P02751-1;P02751-8;P02751-3;P02751;P02751-14;P02751-7;P02751-17;P02751-9;P02751-11;P02751-6;P02751-4;P02751-12	18.4428
SP-003-001	P02763	76.2736
SP-003-001	P02766;A0A087WT59;A0A087WV45	26.4263
SP-003-001	P02775	26.7966
SP-003-001	P02776;P10720	20.8354
SP-003-001	P02787	24.0854
SP-003-001	P02790	22.8323
SP-003-001	P03950	17.0753
SP-003-001	P03951;P03951-2	11.096
SP-003-001	P03952;E9PBC5	17.2739
SP-003-001	P04003	28.7175
SP-003-001	P04004	13.0534
SP-003-001	P04114	2.90859
SP-003-001	P04179-3;P04179;P04179-4;P04179-2	17.5564
SP-003-001	P04196	10.1397
SP-003-001	P04217	5.1772
SP-003-001	P04275	38.5264
SP-003-001	P04406;P04406-2;E7EUT5	2.70068
SP-003-001	P04792;F8WE04	17.2152
SP-003-001	P04844-2;P04844	18.8792
SP-003-001	P04899;P04899-4;P04899-6;P04899-3;P04899-5;P04899-2	21.7566
SP-003-001	P05090	9.7442
SP-003-001	P05106;P05106-2;P05106-3;I3L4X8	1.77917
SP-003-001	P05109	27.1697
SP-003-001	P05154	24.743
SP-003-001	P05155-2;P05155;P05155-3;E9PGN7;H9KV48	17.0854
SP-003-001	P05556;P05556-2;P05556-5;P05556-4;P05556-3	19.3337
SP-003-001	P06312	26.0458
SP-003-001	P06331;A0A0J9YWU9;P0DP08;P0DP06;A0A0C4DH41;P01825;P01824	9.46585
SP-003-001	P06396-2	4.26484
SP-003-001	P06576	7.73936
SP-003-001	P06702	22.6758
SP-003-001	P06727	30.5443
SP-003-001	P06733;A0A2R8Y6G6;P06733-2	6.80821
SP-003-001	P06753-2;A0A087WWU8;P06753-3;P06753-5;P06753-6;P06753-4;D6R904	15.2651
SP-003-001	P06858	38.4692
SP-003-001	P07195;A0A3B3IS95	3.16249
SP-003-001	P07357	2.68317
SP-003-001	P07360	17.7077
SP-003-001	P07737;K7EJ44	7.94336
SP-003-001	P07900;P07900-2	15.6531
SP-003-001	P07948-2;P07948	82.9566
SP-003-001	P08514;P08514-2;P08514-3	1.60522
SP-003-001	P08519	11.2533
SP-003-001	P08567	17.7855
SP-003-001	P08603	20.0183
SP-003-001	P08697;P08697-2;A0A0G2JPA8	8.64214
SP-003-001	P09486	37.1879
SP-003-001	P09493-8;P09493-7;P09493-6	9.5879
SP-003-001	P09871;F8WCZ6;A0A087X232	19.9761
SP-003-001	P0C0L4;P0C0L4-2	20.0872
SP-003-001	P0C0L5;F5GXS0	9.33825
SP-003-001	P0DJI8;E9PQD6	35.208
SP-003-001	P0DJI9	16.6851
SP-003-001	P0DOY2;P0DOY3;P0CF74	12.7918
SP-003-001	P10643	26.7355
SP-003-001	P10644-2;P10644	31.5256
SP-003-001	P10809	18.2873
SP-003-001	P10909-6;P10909-4;P10909;P10909-5;P10909-2	8.50714
SP-003-001	P11021	24.404
SP-003-001	P11142;E9PKE3;P11142-2;E9PNE6	33.909
SP-003-001	P11169;Q8TDB8-4;Q8TDB8-2;Q8TDB8;Q8TDB8-5	41.5701
SP-003-001	P11234;P11234-3;P11234-2	26.405
SP-003-001	P11413;P11413-3;P11413-2	12.8968
SP-003-001	P11597;P11597-2;H3BRJ9	11.4793
SP-003-001	P12111;E7ENL6;P12111-4;P12111-2;P12111-3;P12111-5	22.879
SP-003-001	P12814;P12814-3;P12814-2;P12814-4;H9KV75	3.37103
SP-003-001	P12830;A0A087WX17;A0A087WU43;A0A087WXI5;P12830-2;H3BNC6;H3BVI7	13.0744
SP-003-001	P12931;P12931-2	26.2227
SP-003-001	P13224;P13224-2	11.7801
SP-003-001	P13671	11.8648
SP-003-001	P14618;P14618-3;B4DNK4;P14618-2	19.62
SP-003-001	P14625	72.2918
SP-003-001	P14770	7.49915
SP-003-001	P15169	10.4796
SP-003-001	P16284-5;P16284-4;P16284-6;P16284;P16284-3;P16284-2	28.3348
SP-003-001	P16671-3;P16671;E9PLT1;P16671-4	2.87689
SP-003-001	P18206-2;P18206	14.4167
SP-003-001	P18428	10.9281
SP-003-001	P19086	9.79643
SP-003-001	P19652	2.40549
SP-003-001	P19823;Q5T985	27.1907
SP-003-001	P19827;P19827-2;P19827-3	5.29102
SP-003-001	P20851-2;P20851	37.0338
SP-003-001	P21291;E9PP21;E9PS42	29.2002
SP-003-001	P21333-2;P21333;Q60FE5;A0A087WWY3	5.24743
SP-003-001	P23083	26.5515
SP-003-001	P23229-4;P23229-2;P23229-5;P23229-3;P23229-9;P23229-6;P23229;P23229-7	105.763
SP-003-001	P23528;G3V1A4;E9PK25	10.1272
SP-003-001	P25705;P25705-2;P25705-3	16.0662
SP-003-001	P26038	27.9728
SP-003-001	P26572	37.7401
SP-003-001	P26641;P26641-2	27.1502
SP-003-001	P27105	7.39685
SP-003-001	P27169	2.53568
SP-003-001	P27348	6.48741
SP-003-001	P27797	48.3603
SP-003-001	P27824;P27824-2;P27824-3	8.94856
SP-003-001	P29350;P29350-3;P29350-4;P29350-2	71.3746
SP-003-001	P30041	12.3063
SP-003-001	P30043;A0A2R8YEP4;M0R192	12.8261
SP-003-001	P30044-2;P30044-3;P30044;P30044-4	33.4703
SP-003-001	P30101	5.14513
SP-003-001	P30273	28.5653
SP-003-001	P30740;P30740-2	29.844
SP-003-001	P31146;H3BRY3	9.84124
SP-003-001	P31946-2;P31946	24.2459
SP-003-001	P31948;P31948-2;P31948-3	32.7108
SP-003-001	P35443;E7ES19	12.8657
SP-003-001	P35579;P35579-2	8.39777
SP-003-001	P35858;P35858-2	1.34413
SP-003-001	P36955	6.4269
SP-003-001	P37802;P37802-2	36.5098
SP-003-001	P39060-2;P39060-1;P39060	23.402
SP-003-001	P40197	34.7964
SP-003-001	P40227;P40227-2	50.5713
SP-003-001	P40926;G3XAL0;P40926-2	86.038
SP-003-001	P42768	16.2604
SP-003-001	P48059;P48059-4;P48059-2;P48059-5;P48059-3;A0A0J9YXC7;P0CW19-2	18.5806
SP-003-001	P48426;P48426-2;H7BXS3	12.6355
SP-003-001	P48735;P48735-2;H0YL11	32.9115
SP-003-001	P49908	19.1579
SP-003-001	P50552	25.1404
SP-003-001	P50570-3;P50570-2;P50570-5;P50570-4;P50570;E5RHK8;Q9UQ16-5;Q9UQ16-2;Q9UQ16-3;Q9UQ16;Q9UQ16-4	10.3203
SP-003-001	P52907	28.1634
SP-003-001	P53396-3;P53396-2;P53396	71.7663
SP-003-001	P54577;A0A0C4DGZ5	45.6686
SP-003-001	P55056	19.5091
SP-003-001	P55058;P55058-3;P55058-4;P55058-2	17.6236
SP-003-001	P55072	38.5932
SP-003-001	P55957-4;P55957;P55957-2	7.5218
SP-003-001	P60709	13.8556
SP-003-001	P60953;A0A590UJK8;P60953-1	13.8101
SP-003-001	P60985-2;P60985	38.0704
SP-003-001	P61006;P61006-2	25.602
SP-003-001	P61026	32.6942
SP-003-001	P61160;P61160-2;F5H6T1	35.0243
SP-003-001	P61224;F5H7Y6;P61224-3;P61224-2;P62834;A6NIZ1;F5GYB5;P61224-4;B7ZB78	3.97063
SP-003-001	P61978-3;P61978;P61978-2	52.2889
SP-003-001	P61981	23.5198
SP-003-001	P62258;P62258-2	8.21122
SP-003-001	P62328	20.0135
SP-003-001	P62330	51.1831
SP-003-001	P62873-2;P62873	21.3147
SP-003-001	P62937;F8WE65;C9J5S7	30.969
SP-003-001	P63104;B0AZS6;P63104-2;B7Z2E6	21.4578
SP-003-001	P67936;A0A2R8Y5V9;A0A2R8YGX3;A0A2R8YE05;K7ENT6	17.0419
SP-003-001	P68133;P68032;P63267;P62736;A6NL76;F8WB63;B8ZZJ2	21.4126
SP-003-001	P68363;P68363-2	10.7276
SP-003-001	P68366-2;P68366	6.14564
SP-003-001	P68371;P04350	25.7475
SP-003-001	P68871;A0A2R8Y7R2	7.57365
SP-003-001	P69905;G3V1N2	9.87184
SP-003-001	P78417-2;P78417-3;P78417	19.3468
SP-003-001	P80108	17.4727
SP-003-001	P80748	15.5216
SP-003-001	P84077;P61204;F5H423;P61204-2;P84085	22.0585
SP-003-001	P98160	9.14901
SP-003-001	Q01518;Q01518-2	48.3855
SP-003-001	Q04917	23.5918
SP-003-001	Q06033-2;Q06033;A0A087WW43;E7ET33	44.2303
SP-003-001	Q08722-2;Q08722-3;Q08722-4;Q08722	11.224
SP-003-001	Q08830	8.6502
SP-003-001	Q0ZGT2-4;Q0ZGT2-3;Q0ZGT2-2;Q0ZGT2	8.76165
SP-003-001	Q12907;D6RBV2	24.2392
SP-003-001	Q13094;A0A0D9SGG1;E7ESF6	30.3558
SP-003-001	Q13201;E7EPG1	15.9123
SP-003-001	Q13576;F5H7S7;Q13576-3;Q13576-2	25.3504
SP-003-001	Q13790	45.4066
SP-003-001	Q14008-2;Q14008;Q14008-3	5.81774
SP-003-001	Q14520-2;Q14520	18.9901
SP-003-001	Q14554;Q14554-2	19.2939
SP-003-001	Q14766;Q14766-4;E7EV71;Q14766-3;Q14766-2;C9JD84;Q14766-5	17.6663
SP-003-001	Q14847;Q14847-2;Q14847-3	28.5304
SP-003-001	Q15084-3;Q15084;Q15084-4;Q15084-5;Q15084-2	21.4687
SP-003-001	Q15113	18.8434
SP-003-001	Q15404;Q15404-2	20.3037
SP-003-001	Q15485-2;Q15485	34.8591
SP-003-001	Q15555-5;Q15555-3;Q15555;Q15555-4	6.2866
SP-003-001	Q15582	6.49006
SP-003-001	Q15691	48.0412
SP-003-001	Q15942;Q15942-2	14.4311
SP-003-001	Q16610-3;Q16610-2;Q16610;Q16610-4	33.7707
SP-003-001	Q27J81;Q27J81-2	19.9715
SP-003-001	Q3ZCW2	20.2383
SP-003-001	Q5JP53;P07437;Q5ST81	5.87051
SP-003-001	Q5JXI2;A0A494C0D6;Q13642-3;Q13642-1;Q13642-5;Q13642-4;Q13642	28.1047
SP-003-001	Q5SQ64;A0A140T8Z4;A0A0G2JK05;Q5SQ64-2	42.7471
SP-003-001	Q5T9B7;P00568	63.8993
SP-003-001	Q5TBF2;Q9BXN1	36.2542
SP-003-001	Q5VTE0;P68104;A0A087WV01;A0A087WVQ9;P68104-2;A0A2U3TZH3;Q05639	6.57968
SP-003-001	Q6IBS0;D6RG15	21.1015
SP-003-001	Q6Q788	2.09191
SP-003-001	Q6UWP8	44.4493
SP-003-001	Q70J99-3;Q70J99;Q70J99-2	14.269
SP-003-001	Q7L576;Q7L576-2	47.2429
SP-003-001	Q7LDG7;Q7LDG7-4;Q7LDG7-2	5.23258
SP-003-001	Q7Z406;Q7Z406-6;Q7Z406-2;Q7Z406-5;Q7Z406-4	18.3782
SP-003-001	Q86U17	9.04671
SP-003-001	Q86UX7-2;Q86UX7	11.5886
SP-003-001	Q8N392-2;Q8N392	28.7941
SP-003-001	Q8NI99;K7EKF6	10.1406
SP-003-001	Q8WUA8	14.3632
SP-003-001	Q8WUW1;Q8WUW1-2	7.70457
SP-003-001	Q92619;F5H1R4;K7ES98;K7EM85;Q92619-2;K7ES92	12.9091
SP-003-001	Q92882	12.8164
SP-003-001	Q92930	33.8027
SP-003-001	Q92954-5;Q92954-4;Q92954-3;Q92954-6;Q92954-2;Q92954	6.13266
SP-003-001	Q93084-4;Q93084-2;Q93084-3;Q93084-7;Q93084;Q93084-6;Q93084-5	19.0847
SP-003-001	Q96AG4	30.734
SP-003-001	Q96C24;Q96C24-2	13.2205
SP-003-001	Q96IY4;A0A087WSY5;Q96IY4-2	23.3681
SP-003-001	Q96L96	21.6719
SP-003-001	Q96PD5;Q96PD5-2	9.74749
SP-003-001	Q96QR1	90.6257
SP-003-001	Q99969	34.1853
SP-003-001	Q9BUL8;C9J363;C9J6F3	48.8976
SP-003-001	Q9BWP8-8;Q9BWP8-7;Q9BWP8-6;Q9BWP8-5;Q9BWP8-4;Q9BWP8-3;Q9BWP8-2;Q9BWP8-9;Q9BWP8;Q9BWP8-10	17.4496
SP-003-001	Q9H0U4;E9PLD0;Q92928	18.0791
SP-003-001	Q9H4B7	12.9123
SP-003-001	Q9H939;Q9H939-2	70.3856
SP-003-001	Q9HBI1-3;Q9HBI1;Q9HBI1-2;A0A087WZB5	33.1437
SP-003-001	Q9HDC9;Q9HDC9-2	18.1964
SP-003-001	Q9NR12;Q9NR12-3;Q9NR12-5;Q9NR12-6;Q9NR12-4;Q9NR12-2	23.806
SP-003-001	Q9NR31;Q9NR31-2;Q5SQT8	26.3077
SP-003-001	Q9NRW1;Q9NRW1-2	69.9116
SP-003-001	Q9NUV7;O15270	26.5571
SP-003-001	Q9NY65;Q9NY65-2	56.2155
SP-003-001	Q9NZN3	8.23163
SP-003-001	Q9UHG3;Q9UHG3-2	14.2277
SP-003-001	Q9UJU6;Q9UJU6-2;Q9UJU6-3;B4DDD6;Q9UJU6-6;F8WBG8;Q9UJU6-5;Q9UJU6-4	67.2948
SP-003-001	Q9Y251-4;Q9Y251-3;Q9Y251-2;Q9Y251;D6RAQ1;D6RHG4	11.3732
SP-003-001	Q9Y277-2;Q9Y277	10.0012
SP-003-001	Q9Y490	8.75847
SP-003-001	Q9Y6C2	11.5475
SP-003-001	Q9Y6Z7	14.1327
SP-003-001	V9GYM3;P02652;V9GYE3	8.98205
SP-007-002	A0A024R571;Q9H4M9	13.6086
SP-007-002	A0A075B7D0	71.5768
SP-007-002	A0A087WVQ6;Q00610-2;Q00610	64.0969
SP-007-002	A0A087WXS7;O43681	26.3383
SP-007-002	A0A087X054;A0A494C039;Q9Y4L1;A0A087WWI4;K7EQK2;Q9Y4L1-2	34.3333
SP-007-002	A0A087X0Q4;A0A087WW87	56.448
SP-007-002	A0A087X188;Q9UBW5-3;Q9UBW5;S4R418;Q9UBW5-2	21.0206
SP-007-002	A0A087X1J7;P22352	42.663
SP-007-002	A0A096LPE2;P35542	33.0598
SP-007-002	A0A0A0MRG2;E9PG40;P05067-10;P05067-3;P05067-4;P05067-5;P05067-6;P05067-7;P05067-11;P05067-8;P05067-9;P05067	4.23504
SP-007-002	A0A0A0MRJ7;P12259	14.8897
SP-007-002	A0A0A0MTH3;Q13418;Q13418-3;Q13418-2	1.62857
SP-007-002	A0A0A6YYL2;P0DMM9;P0DMM9-2;P50225-2;P50226;P50225	30.1069
SP-007-002	A0A0B4J1V0	82.1023
SP-007-002	A0A0B4J231;B9A064;P0CG04	46.0813
SP-007-002	A0A0C4DFP6;Q9NQ79-3;Q9NQ79-2;Q9NQ79	77.3354
SP-007-002	A0A0C4DGZ8;P07359	20.0171
SP-007-002	A0A0C4DH38	15.9057
SP-007-002	A0A0G2JPR0;A0A140TA49	72.7305
SP-007-002	A0A140TA52;A0A140TA41;A0A140TA33;A0A3B3ISX9;P22105-1;P22105;P22105-4;A0A087X0I0;A0A140T9C0;A0A140T902;A0A140T8Y3	29.2904
SP-007-002	A0A1B0GTC6	47.3585
SP-007-002	A0A1W2PSE7;P04439-2;P04439;Q5SRN5;A0A0G2JIF2;Q5SRN7;A0A0G2JI36;A0A1W2PS24;A0A1W2PQD0;A0A0G2JL56;P01893	74.0619
SP-007-002	A0A2Q2TTZ9;P01593	31.4576
SP-007-002	A0A2R8Y6G7;E9PKG6;Q2L696;P80303-2;P80303	18.9466
SP-007-002	A0A3B3ISJ1;P07225;G5E9F8;A0A3B3IRK9	29.1307
SP-007-002	A0A499FI48;P13667	30.5476
SP-007-002	A0A499FJK2;P01137	17.2945
SP-007-002	A0A4W8ZXM2;A0A0B4J1Y9	13.8504
SP-007-002	A1L4H1	31.786
SP-007-002	A2NJV5;A0A075B6S2;A0A0A0MRZ7	21.1824
SP-007-002	B0YIW2;P02656	43.1424
SP-007-002	B1AH77;B1AH80;P15153;P60763	43.5568
SP-007-002	B1AHL2;P23142-4	36.8528
SP-007-002	B1AK87;B1AK88;P47756-2;P47756;B1AK85	45.7925
SP-007-002	B3KQV6;P30153;P30154-5;P30154-4;P30154;P30154-3;P30154-2	42.1733
SP-007-002	B4DR80;Q9Y6E0-2;Q9Y6E0;Q8NBY1;B4E0Y9;Q9P289-2;Q9P289;O00506-3;O00506-2;Q9P289-3;O00506	8.44739
SP-007-002	B4E1Z4;E7ETN3;P00751	119.136
SP-007-002	B7ZKJ8;Q14624-3;Q14624-2;Q14624-4	69.5847
SP-007-002	C9JC84;P02679	10.6734
SP-007-002	C9JV77;P02765	80.0082
SP-007-002	D6R934;P02746	31.896
SP-007-002	D6RF35;P02774;P02774-3;P02774-2;D6RBJ7	47.6646
SP-007-002	D6RF86;P55285-2;P55285	27.683
SP-007-002	E7END6;P04070;P04070-2	25.0994
SP-007-002	E7EPV7;P37840-2;P37840;H6UYS7;P37840-3	6.59038
SP-007-002	E9PD35;P35916-3;P35916-1;P35916	54.8546
SP-007-002	E9PEK4;P07333-2;P07333	37.2915
SP-007-002	E9PEP6;O14786;E7EX60;Q5T7F0;O14786-3;O14786-2;Q5JWQ4;Q5JWQ6	16.6094
SP-007-002	E9PFZ2	25.2225
SP-007-002	E9PGZ1;E7EX44;Q05682-5;Q05682-4;Q05682-3;Q05682-6;Q05682-2;Q05682	35.3938
SP-007-002	F5GY80;F5H7G1;P07358	9.91925
SP-007-002	F5H2D0;A0A3B3ISR2;B4DPQ0;P00736	52.9213
SP-007-002	F5H6I0;P61769	55.4952
SP-007-002	F5H7S3;H7BYY1;B7Z596;H0YKJ4;H0YK48;A0A494BZZ2;P09493-2;P09493-5	54.0643
SP-007-002	F5H8B0;P08709-2;P08709	4.60938
SP-007-002	F8VYE8;F8W0W8;P36873;P62140;P62136;P36873-2;P62136-2;F8WE71;A0A087WYY5;F8VR82;P62136-3	15.8661
SP-007-002	F8W0J6;F5H4R6;P55209-2;P55209;F8VV59;B7Z9C2;P55209-3;F8W543	11.586
SP-007-002	F8W1I6;Q13561;Q13561-3;Q13561-2	29.703
SP-007-002	F8W1R7;J3KND3;G8JLA2;G3V1V0;B7Z6Z4;P60660-2;P60660;G3V1Y7;F8VZU9;F8W180	67.8351
SP-007-002	G3V2W1;Q9UK55	40.9989
SP-007-002	G3V5Z7;P60900;G3V295;P60900-2;G3V3U4;G3V3I1;P60900-3	8.55667
SP-007-002	G3XA98;G3V4U0;Q9UBX5	37.3203
SP-007-002	H3BNM9;Q8NG48-3;Q8NG48-2;Q8NG48	43.9363
SP-007-002	H7BYX6;A0A087WTE4;A0A087WTF6;P13591-4;P13591-3;P13591-1;A0A087WX77;A0A087WWD4;A0A087WV75;P13591;P13591-5;P13591-6	55.2122
SP-007-002	I3L504;P63241;P63241-2	22.8106
SP-007-002	J3KQ66;P78509-3;P78509-2;P78509	27.02
SP-007-002	J3KRP0	47.8925
SP-007-002	J3KT12;E7EQG2;P60842-2;P60842;Q14240;Q14240-2	25.7251
SP-007-002	J3QRS3;P19105;O14950	8.02457
SP-007-002	K7ELL7;P14314-2;P14314	46.5425
SP-007-002	K7ER74;P02655;Q6P163	34.5516
SP-007-002	O00151	46.0061
SP-007-002	O00187;O00187-2	11.6904
SP-007-002	O00299	29.6579
SP-007-002	O00410-2;O00410;O00410-3	16.4487
SP-007-002	O14791;O14791-2;O14791-3	34.4483
SP-007-002	O15117;O15117-2;O15117-3	8.0896
SP-007-002	O43707;O43707-2	35.0432
SP-007-002	O43852;O43852-3;O43852-15;O43852-6;O43852-2;O43852-4;O43852-10;O43852-5	27.9187
SP-007-002	O43866	14.7835
SP-007-002	O60462-4;O60462-5;O60462-2;O60462-3;O60462;O60462-6	12.3576
SP-007-002	O75563	42.9874
SP-007-002	O95445	44.3506
SP-007-002	O95810	11.9322
SP-007-002	P00450	26.1903
SP-007-002	P00451	13.3093
SP-007-002	P00488	16.4753
SP-007-002	P00734;E9PIT3	23.5326
SP-007-002	P00738;A0A0C4DGL8;H0Y300;P00738-2;A0A087WU08	19.6852
SP-007-002	P00739;P00739-2;J3KTC3;A0A0A0MRD9	67.5624
SP-007-002	P00740-2;P00740	22.3923
SP-007-002	P00742	40.708
SP-007-002	P00747	19.4556
SP-007-002	P01008;Q8TCE1	13.2971
SP-007-002	P01009;P01009-2;P01009-3	11.2399
SP-007-002	P01011;G3V3A0	33.7554
SP-007-002	P01019	21.0475
SP-007-002	P01023	3.75756
SP-007-002	P01024	14.2951
SP-007-002	P01031	23.0274
SP-007-002	P01042	31.9016
SP-007-002	P01591	18.6766
SP-007-002	P01602	86.2418
SP-007-002	P01619	28.7386
SP-007-002	P01717;P01718	45.1245
SP-007-002	P01834	25.7454
SP-007-002	P01857	18.4897
SP-007-002	P01859	21.7512
SP-007-002	P01860	53.4376
SP-007-002	P01861	26.9062
SP-007-002	P01871;P01871-2	50.6003
SP-007-002	P01876	18.3609
SP-007-002	P02647;F8W696	24.4164
SP-007-002	P02649	11.2341
SP-007-002	P02654;K7EJI9;K7ELM9;K7EPF9	68.6052
SP-007-002	P02671;P02671-2	11.4211
SP-007-002	P02675;D6REL8	9.16782
SP-007-002	P02730;P02730-2;A0A0A0MS98	64.2382
SP-007-002	P02741;Q5VVP7;P02741-2	58.1568
SP-007-002	P02743	31.6686
SP-007-002	P02745	84.7662
SP-007-002	P02747	16.3587
SP-007-002	P02748	15.8622
SP-007-002	P02749	73.4139
SP-007-002	P02751-1;P02751-8;P02751-3;P02751;P02751-14;P02751-7;P02751-17;P02751-9;P02751-11;P02751-6;P02751-4;P02751-12	37.8773
SP-007-002	P02760;S4R3Y4	13.3498
SP-007-002	P02763	52.5027
SP-007-002	P02766;A0A087WT59;A0A087WV45	44.4179
SP-007-002	P02775	25.2967
SP-007-002	P02776;P10720	9.98689
SP-007-002	P02787	120.193
SP-007-002	P02790	39.1518
SP-007-002	P04003	5.62726
SP-007-002	P04004	13.2559
SP-007-002	P04114	34.436
SP-007-002	P04196	26.3281
SP-007-002	P04275	24.3364
SP-007-002	P04406;P04406-2;E7EUT5	2.89796
SP-007-002	P04792;F8WE04	4.77163
SP-007-002	P05090	46.1472
SP-007-002	P05106;P05106-2;P05106-3;I3L4X8	84.3925
SP-007-002	P05109	30.4571
SP-007-002	P05155-2;P05155;P05155-3;E9PGN7;H9KV48	17.82
SP-007-002	P05546	35.8859
SP-007-002	P06312	39.1055
SP-007-002	P06396-2	7.84761
SP-007-002	P06702	19.1766
SP-007-002	P06727	45.0502
SP-007-002	P06733;A0A2R8Y6G6;P06733-2	20.3476
SP-007-002	P06753-2;A0A087WWU8;P06753-3;P06753-5;P06753-6;P06753-4;D6R904	4.99781
SP-007-002	P07237;H7BZ94	8.08029
SP-007-002	P07357	10.6689
SP-007-002	P07360	33.2231
SP-007-002	P07384	2.78123
SP-007-002	P07737;K7EJ44	43.2342
SP-007-002	P07900;P07900-2	44.4009
SP-007-002	P08238	56.6249
SP-007-002	P08294	31.9935
SP-007-002	P08514;P08514-2;P08514-3	73.4413
SP-007-002	P08567	8.08389
SP-007-002	P08571	2.84967
SP-007-002	P08603	30.3981
SP-007-002	P08697;P08697-2;A0A0G2JPA8	10.4125
SP-007-002	P09486	24.4297
SP-007-002	P09493-8;P09493-7;P09493-6	49.2916
SP-007-002	P09603;P09603-3;P09603-2	12.8969
SP-007-002	P09871;F8WCZ6;A0A087X232	10.4931
SP-007-002	P0C0L4;P0C0L4-2	8.0115
SP-007-002	P0C0L5;F5GXS0	18.3664
SP-007-002	P0DJI8;E9PQD6	77.0912
SP-007-002	P0DJI9	75.1653
SP-007-002	P0DOY2;P0DOY3;P0CF74	46.7401
SP-007-002	P0DP23;A0A590UK56;E7EMB3;M0QZ52;Q96HY3	19.6883
SP-007-002	P10124	46.3932
SP-007-002	P10451-5;P10451-4;P10451-2;P10451;P10451-3	67.9965
SP-007-002	P10645;G5E968	72.8089
SP-007-002	P10909-6;P10909-4;P10909;P10909-5;P10909-2	25.0276
SP-007-002	P11021	8.87981
SP-007-002	P11047	53.7267
SP-007-002	P11142;E9PKE3;P11142-2;E9PNE6	50.1629
SP-007-002	P11226	62.4369
SP-007-002	P11362-21;P11362-5;A0A3B3ISD1;P11362-4;P11362;P11362-7;P11362-2;P11362-20;P11362-3;P11362-14;P11362-8;P11362-6;P11362-9;P11362-10;P11362-11;P11362-12;P11362-13;P11362-18;C1KBH7;P11362-19;E7EU09;P11362-16;B5A958	17.107
SP-007-002	P11597;P11597-2;H3BRJ9	24.001
SP-007-002	P12814;P12814-3;P12814-2;P12814-4;H9KV75	24.3095
SP-007-002	P13671	22.8633
SP-007-002	P13727-2;P13727	51.6878
SP-007-002	P13796;P13796-2	37.9627
SP-007-002	P14209-3;P14209	27.3106
SP-007-002	P14543;P14543-2	35.4076
SP-007-002	P14618;P14618-3;B4DNK4;P14618-2	63.9153
SP-007-002	P14625	17.5179
SP-007-002	P16070;P16070-10;P16070-8;P16070-5;P16070-7;P16070-3;P16070-6;P16070-4;P16070-17;H0YD13;P16070-9;P16070-16;P16070-11;P16070-13;P16070-14;P16070-12;P16070-18;P16070-15;P16070-19;Q86UZ1;E9PKC6	48.909
SP-007-002	P17066;P48741	21.1396
SP-007-002	P18206-2;P18206	86.1609
SP-007-002	P18428	30.4051
SP-007-002	P19021-2;P19021-4;P19021-3;P19021-6;P19021;P19021-5	20.3001
SP-007-002	P19652	26.0586
SP-007-002	P19823;Q5T985	56.2078
SP-007-002	P19827;P19827-2;P19827-3	57.5921
SP-007-002	P20851-2;P20851	22.5434
SP-007-002	P21291;E9PP21;E9PS42	24.2354
SP-007-002	P21333-2;P21333;Q60FE5;A0A087WWY3	72.025
SP-007-002	P22792	73.7176
SP-007-002	P22891;P22891-2	31.4898
SP-007-002	P23229-4;P23229-2;P23229-5;P23229-3;P23229-9;P23229-6;P23229;P23229-7	56.3569
SP-007-002	P23470-2;P23470	53.6335
SP-007-002	P23528;G3V1A4;E9PK25	26.3166
SP-007-002	P24534	39.5603
SP-007-002	P24821-4;P24821;J3QSU6;E9PC84;F5H7V9;P24821-2;P24821-3;P24821-5;P24821-6	18.2852
SP-007-002	P24844;P24844-2	39.6052
SP-007-002	P25787;H3BT36;C9JCK5	38.1152
SP-007-002	P26641;P26641-2	16.05
SP-007-002	P27169	84.0275
SP-007-002	P27348	1.47796
SP-007-002	P27797	16.6202
SP-007-002	P28066;P28066-2	19.9628
SP-007-002	P29622	31.783
SP-007-002	P30101	7.1702
SP-007-002	P31946-2;P31946	23.9318
SP-007-002	P33151-2;P33151;I3L1J2	16.6337
SP-007-002	P35443;E7ES19	22.0848
SP-007-002	P35579;P35579-2	82.5656
SP-007-002	P35858;P35858-2	61.5922
SP-007-002	P36955	13.712
SP-007-002	P39060-2;P39060-1;P39060	86.634
SP-007-002	P43251-4;P43251;P43251-3;P43251-2	93.6567
SP-007-002	P43652	14.2766
SP-007-002	P48426;P48426-2;H7BXS3	7.96549
SP-007-002	P48740	38.0194
SP-007-002	P48740-2;P48740-4	23.5108
SP-007-002	P49593;A8MX49;P49593-2	32.6059
SP-007-002	P49721	32.5373
SP-007-002	P49908	32.4598
SP-007-002	P51149;C9J4V0;C9J8S3;C9J4S4	47.66
SP-007-002	P51884	24.5024
SP-007-002	P52907	72.3239
SP-007-002	P55056	36.8597
SP-007-002	P55058;P55058-3;P55058-4;P55058-2	85.6284
SP-007-002	P55072	26.8852
SP-007-002	P55287;P55287-2;H3BUU9	22.0198
SP-007-002	P55290;P55290-4;P55290-5	37.9622
SP-007-002	P60709	26.6241
SP-007-002	P60953;A0A590UJK8;P60953-1	24.1185
SP-007-002	P60985-2;P60985	26.9185
SP-007-002	P61224;F5H7Y6;P61224-3;P61224-2;P62834;A6NIZ1;F5GYB5;P61224-4;B7ZB78	2.3755
SP-007-002	P61981	6.29915
SP-007-002	P62258;P62258-2	19.2459
SP-007-002	P62328	82.203
SP-007-002	P62937;F8WE65;C9J5S7	75.9675
SP-007-002	P63104;B0AZS6;P63104-2;B7Z2E6	9.55522
SP-007-002	P67936;A0A2R8Y5V9;A0A2R8YGX3;A0A2R8YE05;K7ENT6	23.6606
SP-007-002	P68133;P68032;P63267;P62736;A6NL76;F8WB63;B8ZZJ2	58.6206
SP-007-002	P68363;P68363-2	43.9438
SP-007-002	P68366-2;P68366	40.1286
SP-007-002	P68371;P04350	57.6351
SP-007-002	P68871;A0A2R8Y7R2	46.1525
SP-007-002	P69905;G3V1N2	41.9525
SP-007-002	P80108	69.3811
SP-007-002	P80748	10.6404
SP-007-002	Q02818	19.3253
SP-007-002	Q04917	20.9077
SP-007-002	Q06033-2;Q06033;A0A087WW43;E7ET33	67.8194
SP-007-002	Q07954	1.13739
SP-007-002	Q08380	44.439
SP-007-002	Q08830	53.5839
SP-007-002	Q0ZGT2-4;Q0ZGT2-3;Q0ZGT2-2;Q0ZGT2	14.1174
SP-007-002	Q12805-5;Q12805-2;Q12805-4;Q12805-3;Q12805	20.5419
SP-007-002	Q13103	22.4107
SP-007-002	Q13201;E7EPG1	51.9774
SP-007-002	Q13576;F5H7S7;Q13576-3;Q13576-2	41.0782
SP-007-002	Q13790	81.0387
SP-007-002	Q14126;J3KSI6	44.9706
SP-007-002	Q14247-3;Q14247;Q14247-2	15.1379
SP-007-002	Q14515;Q14515-2	26.9241
SP-007-002	Q14520-2;Q14520	24.6191
SP-007-002	Q14766;Q14766-4;E7EV71;Q14766-3;Q14766-2;C9JD84;Q14766-5	17.6054
SP-007-002	Q14974;Q14974-2	52.4459
SP-007-002	Q15084-3;Q15084;Q15084-4;Q15084-5;Q15084-2	34.0385
SP-007-002	Q15166;F8WD41;C9JZ99	65.0976
SP-007-002	Q15404;Q15404-2	85.5725
SP-007-002	Q15485-2;Q15485	39.9112
SP-007-002	Q15555-5;Q15555-3;Q15555;Q15555-4	39.0436
SP-007-002	Q15582	53.9514
SP-007-002	Q15691	13.4944
SP-007-002	Q15746-9;Q15746-7;Q15746-5;Q15746-2;Q15746;Q15746-11;Q15746-4;Q15746-3;Q15746-6	77.879
SP-007-002	Q15751	12.8455
SP-007-002	Q16610-3;Q16610-2;Q16610;Q16610-4	19.7477
SP-007-002	Q27J81;Q27J81-2	11.0697
SP-007-002	Q3KNR6;P50502;Q8IZP2;Q8NFI4	40.4496
SP-007-002	Q5JNW7;A0A140T998;X5D2R7;P28062-2;P28062	15.5378
SP-007-002	Q5JP53;P07437;Q5ST81	84.8653
SP-007-002	Q5TBF2;Q9BXN1	5.55916
SP-007-002	Q5TCU3;P07951	29.2197
SP-007-002	Q5VY30;P02753	62.6966
SP-007-002	Q6Q788	14.0741
SP-007-002	Q6UX71-2;Q6UX71	66.5336
SP-007-002	Q6UXB8-2;Q6UXB8	23.5214
SP-007-002	Q7L576;Q7L576-2	41.7899
SP-007-002	Q86UX7-2;Q86UX7	40.6275
SP-007-002	Q86VP6;Q86VP6-2	73.2853
SP-007-002	Q8IUK5-3;Q8IUK5-2;Q8IUK5-4;Q8IUK5;B4E173	32.3501
SP-007-002	Q8NBJ4;Q8NBJ4-2	44.2401
SP-007-002	Q8NBP7	29.758
SP-007-002	Q8NBS9-2;Q8NBS9	16.3772
SP-007-002	Q8NI99;K7EKF6	156.692
SP-007-002	Q8WWA0;Q8WWU7-2;Q8WWU7	24.6268
SP-007-002	Q92859-3;Q92859-2;Q92859-4;Q92859	33.1265
SP-007-002	Q92882	51.0892
SP-007-002	Q96KN2	61.6128
SP-007-002	Q96NZ9;Q96NZ9-4;Q96NZ9-2	33.494
SP-007-002	Q9BWP8-8;Q9BWP8-7;Q9BWP8-6;Q9BWP8-5;Q9BWP8-4;Q9BWP8-3;Q9BWP8-2;Q9BWP8-9;Q9BWP8;Q9BWP8-10	19.4863
SP-007-002	Q9H4B7	39.2971
SP-007-002	Q9HBI1-3;Q9HBI1;Q9HBI1-2;A0A087WZB5	3.00257
SP-007-002	Q9HCN6-2;Q9HCN6;Q9HCN6-3	4.70671
SP-007-002	Q9HDC9;Q9HDC9-2	7.29724
SP-007-002	Q9NPG4	15.4362
SP-007-002	Q9NPY3	8.56791
SP-007-002	Q9NUV7;O15270	19.0457
SP-007-002	Q9NZN3	39.2562
SP-007-002	Q9UJU6;Q9UJU6-2;Q9UJU6-3;B4DDD6;Q9UJU6-6;F8WBG8;Q9UJU6-5;Q9UJU6-4	57.1019
SP-007-002	Q9Y3F4;Q9Y3F4-2	60.2801
SP-007-002	Q9Y490	23.896
SP-007-002	Q9Y5C1	31.0628
SP-007-002	Q9Y6C2	11.953
SP-007-002	Q9Y6Z7	20.3406
SP-007-002	V9GYM3;P02652;V9GYE3	59.8948
SP-011-001	A0A024QZ42;O75340-2;O75340;A0A087WZ38	23.2252
SP-011-001	A0A024R571;Q9H4M9	10.2829
SP-011-001	A0A024R6I7;A0A0G2JRN3	38.9306
SP-011-001	A0A087WTK0;A0A087WVC6;Q12913	24.2055
SP-011-001	A0A087WUQ6;P07203;A0A2R8Y6B6	20.413
SP-011-001	A0A087WVQ6;Q00610-2;Q00610	2.0278
SP-011-001	A0A087X0D5;P09668	30.7762
SP-011-001	A0A087X188;Q9UBW5-3;Q9UBW5;S4R418;Q9UBW5-2	12.1546
SP-011-001	A0A087X1J7;P22352	40.8518
SP-011-001	A0A087X296;P23219-4;P23219-3;P23219-2;P23219;P23219-6;P23219-5	24.6801
SP-011-001	A0A096LPE2;P35542	32.9718
SP-011-001	A0A0A0MRJ7;P12259	5.02588
SP-011-001	A0A0A0MSK3;A0A0C4DH47;P24557-4;P24557-2;P24557;P24557-3	33.4824
SP-011-001	A0A0A0MTH3;Q13418;Q13418-3;Q13418-2	10.2351
SP-011-001	A0A0B4J231;B9A064;P0CG04	3.88882
SP-011-001	A0A0C4DFP6;Q9NQ79-3;Q9NQ79-2;Q9NQ79	29.6035
SP-011-001	A0A0C4DGZ8;P07359	19.8738
SP-011-001	A0A0D9SFB5;P08319;P08319-2	42.472
SP-011-001	A0A0J9YY99	15.5419
SP-011-001	A0A140TA14;A0A140TA11	14.0755
SP-011-001	A0A1B0GTC6	32.1722
SP-011-001	A0A1B0GVS3;R4GMT0;P61163;P42025	30.4339
SP-011-001	A0A1W2PR11;A0A140T9B3;A0A140T9J9;A0A140T962;A0A140T9W2;A0A1W2PRX1;A0A0G2JIF0;A0A140T9U0;A0A140T9M0;A0A0G2JH50;A2BF26;A0A1W2PNZ7;A0A1W2PP77;A0A1W2PS56	12.5009
SP-011-001	A0A1W2PSE7;P04439-2;P04439;Q5SRN5;A0A0G2JIF2;Q5SRN7;A0A0G2JI36;A0A1W2PS24;A0A1W2PQD0;A0A0G2JL56;P01893	20.6164
SP-011-001	A0A2Q2TTZ9;P01593	6.82983
SP-011-001	A0A2R8YCT7;A0A2R8Y6X2;Q8TEA8	20.7753
SP-011-001	A0A3B3ISJ1;P07225;G5E9F8;A0A3B3IRK9	12.6373
SP-011-001	A0A3B3IUE0;F8VYK9;P24592	11.3294
SP-011-001	A0A499FJK2;P01137	29.9284
SP-011-001	A0A4W8ZXM2;A0A0B4J1Y9	30.0604
SP-011-001	A2NJV5;A0A075B6S2;A0A0A0MRZ7	27.7121
SP-011-001	A6NMB1	2.25274
SP-011-001	A6NNI4;A0A2R8Y478;G8JLH6;P21926;A0A087WU13	13.6156
SP-011-001	B0YIW2;P02656	7.96694
SP-011-001	B1AH77;B1AH80;P15153;P60763	4.3913
SP-011-001	B1AKG0;Q03591;V9GYE7;A0A3B3IQ51;P36980-2;P36980	4.6925
SP-011-001	B1ALD9;Q15063-7;Q15063-6;Q15063-4;Q15063-2;Q15063-3;Q15063-5;Q15063	20.013
SP-011-001	B4DUR8;P49368-2;P49368	26.6274
SP-011-001	B4DXW1;P61158	31.6292
SP-011-001	B4E1Z4;E7ETN3;P00751	27.8773
SP-011-001	B4E3S0;Q9ULV4;Q9ULV4-2;Q9ULV4-3	6.66311
SP-011-001	B5MCX3;Q15019;Q15019-3;Q15019-2	6.37167
SP-011-001	B7ZKJ8;Q14624-3;Q14624-2;Q14624-4	3.11883
SP-011-001	C9JAI6;Q96DZ9-4;Q96DZ9-5;Q96DZ9-3;Q96DZ9-6;Q96DZ9-2;Q96DZ9	23.0753
SP-011-001	C9JC84;P02679	7.36264
SP-011-001	C9JEU5;P02679-2	24.9729
SP-011-001	C9JMY1;P18065	10.377
SP-011-001	C9JV77;P02765	6.30852
SP-011-001	C9JX21;P61586;C9JRM1;Q5JR05;P08134;P62745	9.72217
SP-011-001	D6R934;P02746	4.33602
SP-011-001	D6RD58;O14960	29.2771
SP-011-001	D6RF35;P02774;P02774-3;P02774-2;D6RBJ7	17.0602
SP-011-001	D6RGI3;D6RER5;Q9NVA2;Q9NVA2-2	21.4109
SP-011-001	E7END6;P04070;P04070-2	5.21485
SP-011-001	E7EPV7;P37840-2;P37840;H6UYS7;P37840-3	13.4778
SP-011-001	E7ESP4;E9PB77;E7EMF1;P17301	23.7072
SP-011-001	E9PGZ1;E7EX44;Q05682-5;Q05682-4;Q05682-3;Q05682-6;Q05682-2;Q05682	14.1804
SP-011-001	E9PHK0;P05452	18.758
SP-011-001	F5GY80;F5H7G1;P07358	8.15255
SP-011-001	F5H2D0;A0A3B3ISR2;B4DPQ0;P00736	20.7925
SP-011-001	F5H7S3;H7BYY1;B7Z596;H0YKJ4;H0YK48;A0A494BZZ2;P09493-2;P09493-5	2.13328
SP-011-001	F5H8B0;P08709-2;P08709	13.6597
SP-011-001	F6RFD5;P60981-2;P60981	10.9029
SP-011-001	F8VV32;A0A0B4J259;P61626	29.5187
SP-011-001	F8VV56;P08962-3;P08962-2;P08962	26.5059
SP-011-001	F8VYE8;F8W0W8;P36873;P62140;P62136;P36873-2;P62136-2;F8WE71;A0A087WYY5;F8VR82;P62136-3	10.3497
SP-011-001	F8W0J6;F5H4R6;P55209-2;P55209;F8VV59;B7Z9C2;P55209-3;F8W543	20.4419
SP-011-001	F8W1R7;J3KND3;G8JLA2;G3V1V0;B7Z6Z4;P60660-2;P60660;G3V1Y7;F8VZU9;F8W180	8.89139
SP-011-001	F8W914;Q9NQC3-2;Q9NQC3-5;Q9NQC3;Q9NQC3-4;Q9NQC3-6	3.12308
SP-011-001	G3V2W1;Q9UK55	7.20758
SP-011-001	G3XAM2;E7ETH0;P05156;A0A2R8Y3M9	66.5005
SP-011-001	H0YFD6;P40939;A0A2R8Y4F5	29.2099
SP-011-001	H0YK49;P13804-2;P13804;H0YM12;H0YL83	31.867
SP-011-001	H3BNE1;H3BPJ0;O00161-2;O00161	13.638
SP-011-001	H3BNM9;Q8NG48-3;Q8NG48-2;Q8NG48	19.4029
SP-011-001	H3BSC1;P62491-2;Q15907-2;P62491;Q15907	13.2839
SP-011-001	H3BVI6;B4DDF4;B4DUT8;Q99439;Q99439-2;K7ES69	8.54066
SP-011-001	I3L2X4;I3L145;P04278;P04278-5;I3L2F1;B4DYU0;P04278-2;P04278-3	62.2087
SP-011-001	I3L504;P63241;P63241-2	33.7845
SP-011-001	J3QKR4;J3QRT5;P13598	13.4112
SP-011-001	J3QRS3;P19105;O14950	3.90479
SP-011-001	K7ER74;P02655;Q6P163	3.81032
SP-011-001	K7ERG9;P00746	39.9751
SP-011-001	O00139-2;O00139-1;O00139-5;O00139;O00139-4	35.8953
SP-011-001	O00151	12.1349
SP-011-001	O00187;O00187-2	16.9458
SP-011-001	O00194	15.5292
SP-011-001	O00299	25.3631
SP-011-001	O00391;O00391-2	7.93617
SP-011-001	O00429-4;O00429-5;O00429-3;O00429-9;O00429-2;O00429;O00429-8;O00429-6;O00429-7	30.9218
SP-011-001	O14791;O14791-2;O14791-3	39.9786
SP-011-001	O15117;O15117-2;O15117-3	30.235
SP-011-001	O15143;C9K057;A0A1W2PNV4	23.437
SP-011-001	O15144;G5E9S7;G5E9J0	36.6811
SP-011-001	O19617;A0A140T921;A2AEA2;A0A140T9H5;A0A140T9U8;P10321;A0A1W2PRU9;P10321-2	5.62393
SP-011-001	O43866	13.5997
SP-011-001	O75083;O75083-3	7.37583
SP-011-001	O75558	35.7548
SP-011-001	O75563	25.1866
SP-011-001	O75636-2;O75636	18.4551
SP-011-001	O75915;F8WF90;C9JQU6;F8WF33	21.6434
SP-011-001	O95445	13.8407
SP-011-001	O95810	23.0828
SP-011-001	P00338;P00338-3;P00338-4;P00338-5;P00338-2	16.7636
SP-011-001	P00387-2;P00387;P00387-3	40.9939
SP-011-001	P00450	4.77791
SP-011-001	P00488	21.5157
SP-011-001	P00558-2;P00558;P07205	32.7619
SP-011-001	P00734;E9PIT3	4.76117
SP-011-001	P00738;A0A0C4DGL8;H0Y300;P00738-2;A0A087WU08	44.4129
SP-011-001	P00739;P00739-2;J3KTC3;A0A0A0MRD9	37.1101
SP-011-001	P00740-2;P00740	40.0689
SP-011-001	P00742	5.70178
SP-011-001	P00747	2.85789
SP-011-001	P00748	8.01164
SP-011-001	P01008;Q8TCE1	20.6705
SP-011-001	P01009;P01009-2;P01009-3	8.29952
SP-011-001	P01011;G3V3A0	33.9585
SP-011-001	P01019	10.003
SP-011-001	P01023	32.5316
SP-011-001	P01024	5.93877
SP-011-001	P01031	14.8806
SP-011-001	P01034	18.6831
SP-011-001	P01042	19.8697
SP-011-001	P01591	22.033
SP-011-001	P01619	16.4638
SP-011-001	P01717;P01718	53.9592
SP-011-001	P01780;A0A0B4J1V1;P01763;P01762	11.5489
SP-011-001	P01833	20.9747
SP-011-001	P01834	6.20921
SP-011-001	P01857	16.0214
SP-011-001	P01859	32.742
SP-011-001	P01860	21.3899
SP-011-001	P01861	43.7888
SP-011-001	P01871;P01871-2	10.4248
SP-011-001	P01876	16.2397
SP-011-001	P01889;A0A1W2PPR8	21.4139
SP-011-001	P02647;F8W696	11.3705
SP-011-001	P02649	7.96999
SP-011-001	P02654;K7EJI9;K7ELM9;K7EPF9	19.4424
SP-011-001	P02671;P02671-2	10.864
SP-011-001	P02675;D6REL8	9.73133
SP-011-001	P02730;P02730-2;A0A0A0MS98	51.571
SP-011-001	P02743	15.2482
SP-011-001	P02745	5.3383
SP-011-001	P02747	10.2558
SP-011-001	P02748	11.3894
SP-011-001	P02749	17.5111
SP-011-001	P02751-1;P02751-8;P02751-3;P02751;P02751-14;P02751-7;P02751-17;P02751-9;P02751-11;P02751-6;P02751-4;P02751-12	4.4069
SP-011-001	P02760;S4R3Y4	40.5454
SP-011-001	P02763	90.5574
SP-011-001	P02766;A0A087WT59;A0A087WV45	21.9925
SP-011-001	P02775	9.15502
SP-011-001	P02776;P10720	14.5138
SP-011-001	P02787	44.6514
SP-011-001	P02790	21.2801
SP-011-001	P03950	19.9713
SP-011-001	P03951;P03951-2	13.8053
SP-011-001	P03952;E9PBC5	12.3165
SP-011-001	P04003	12.4819
SP-011-001	P04004	6.19113
SP-011-001	P04114	16.2253
SP-011-001	P04179-3;P04179;P04179-4;P04179-2	23.8546
SP-011-001	P04196	6.0819
SP-011-001	P04217	7.04378
SP-011-001	P04275	50.1514
SP-011-001	P04406;P04406-2;E7EUT5	9.30876
SP-011-001	P04792;F8WE04	24.3248
SP-011-001	P04899;P04899-4;P04899-6;P04899-3;P04899-5;P04899-2	6.78347
SP-011-001	P05090	14.8428
SP-011-001	P05106;P05106-2;P05106-3;I3L4X8	8.34269
SP-011-001	P05109	11.3849
SP-011-001	P05154	14.2531
SP-011-001	P05155-2;P05155;P05155-3;E9PGN7;H9KV48	13.2736
SP-011-001	P05546	13.2278
SP-011-001	P05556;P05556-2;P05556-5;P05556-4;P05556-3	10.1741
SP-011-001	P06312	35.1381
SP-011-001	P06396-2	0.740132
SP-011-001	P06576	22.4097
SP-011-001	P06702	13.5403
SP-011-001	P06727	3.15165
SP-011-001	P06733;A0A2R8Y6G6;P06733-2	6.81386
SP-011-001	P06753-2;A0A087WWU8;P06753-3;P06753-5;P06753-6;P06753-4;D6R904	19.2928
SP-011-001	P07195;A0A3B3IS95	36.7565
SP-011-001	P07357	62.1125
SP-011-001	P07360	13.4533
SP-011-001	P07384	17.0023
SP-011-001	P07737;K7EJ44	8.2428
SP-011-001	P07900;P07900-2	19.34
SP-011-001	P08514;P08514-2;P08514-3	6.54575
SP-011-001	P08519	47.7579
SP-011-001	P08567	13.5449
SP-011-001	P08603	5.20058
SP-011-001	P08697;P08697-2;A0A0G2JPA8	15.4366
SP-011-001	P09486	14.9732
SP-011-001	P09493-8;P09493-7;P09493-6	25.0628
SP-011-001	P09871;F8WCZ6;A0A087X232	22.1425
SP-011-001	P0C0L4;P0C0L4-2	20.5068
SP-011-001	P0C0L5;F5GXS0	11.2754
SP-011-001	P0DJI8;E9PQD6	42.4331
SP-011-001	P0DJI9	18.2733
SP-011-001	P0DOY2;P0DOY3;P0CF74	33.7047
SP-011-001	P0DP23;A0A590UK56;E7EMB3;M0QZ52;Q96HY3	40.7912
SP-011-001	P10451-5;P10451-4;P10451-2;P10451;P10451-3	21.6916
SP-011-001	P10643	8.18189
SP-011-001	P10644-2;P10644	51.9778
SP-011-001	P10645;G5E968	40.6469
SP-011-001	P10809	15.5233
SP-011-001	P10909-6;P10909-4;P10909;P10909-5;P10909-2	6.34797
SP-011-001	P11021	16.9429
SP-011-001	P11142;E9PKE3;P11142-2;E9PNE6	25.6713
SP-011-001	P11166	17.3658
SP-011-001	P11169;Q8TDB8-4;Q8TDB8-2;Q8TDB8;Q8TDB8-5	15.0747
SP-011-001	P11234;P11234-3;P11234-2	38.4645
SP-011-001	P11597;P11597-2;H3BRJ9	12.747
SP-011-001	P12814;P12814-3;P12814-2;P12814-4;H9KV75	8.27341
SP-011-001	P12830;A0A087WX17;A0A087WU43;A0A087WXI5;P12830-2;H3BNC6;H3BVI7	24.8006
SP-011-001	P12931;P12931-2	20.8819
SP-011-001	P13224;P13224-2	10.8004
SP-011-001	P14618;P14618-3;B4DNK4;P14618-2	10.1615
SP-011-001	P14625	57.9251
SP-011-001	P14770	29.1589
SP-011-001	P15169	15.9751
SP-011-001	P15531;P15531-2	19.7414
SP-011-001	P16284-5;P16284-4;P16284-6;P16284;P16284-3;P16284-2	32.1673
SP-011-001	P16671-3;P16671;E9PLT1;P16671-4	21.4375
SP-011-001	P17987;F5H282;E7EQR6;E7ERF2	14.4756
SP-011-001	P18206-2;P18206	10.1863
SP-011-001	P18428	14.5077
SP-011-001	P19652	10.8845
SP-011-001	P19823;Q5T985	14.7559
SP-011-001	P19827;P19827-2;P19827-3	28.6478
SP-011-001	P20851-2;P20851	12.7891
SP-011-001	P21291;E9PP21;E9PS42	20.1569
SP-011-001	P21333-2;P21333;Q60FE5;A0A087WWY3	4.92564
SP-011-001	P22694-2;A0A087WVC4;A0A0A0MS54;P22694-10;P22694-4;P22694-3;P17612-2;P22694;P17612;P22694-5;P22694-7;P22694-6;P22694-9	23.6351
SP-011-001	P22891;P22891-2	27.9086
SP-011-001	P23229-4;P23229-2;P23229-5;P23229-3;P23229-9;P23229-6;P23229;P23229-7	9.45062
SP-011-001	P23284	18.073
SP-011-001	P23528;G3V1A4;E9PK25	14.8707
SP-011-001	P24821-4;P24821;J3QSU6;E9PC84;F5H7V9;P24821-2;P24821-3;P24821-5;P24821-6	2.22167
SP-011-001	P24844;P24844-2	14.7839
SP-011-001	P25311;C9JEV0	8.80213
SP-011-001	P25705;P25705-2;P25705-3	5.39144
SP-011-001	P26038	25.633
SP-011-001	P26641;P26641-2	31.8601
SP-011-001	P27105	20.6082
SP-011-001	P27169	9.91441
SP-011-001	P27348	9.82342
SP-011-001	P27797	65.4166
SP-011-001	P27824;P27824-2;P27824-3	28.8647
SP-011-001	P29350;P29350-3;P29350-4;P29350-2	7.89769
SP-011-001	P29622	20.2598
SP-011-001	P30041	15.993
SP-011-001	P30043;A0A2R8YEP4;M0R192	18.3558
SP-011-001	P30044-2;P30044-3;P30044;P30044-4	48.219
SP-011-001	P30048-2;P30048	38.4286
SP-011-001	P30101	8.16364
SP-011-001	P30740;P30740-2	22.678
SP-011-001	P31146;H3BRY3	11.8085
SP-011-001	P31946-2;P31946	32.013
SP-011-001	P35579;P35579-2	4.01987
SP-011-001	P35858;P35858-2	15.379
SP-011-001	P37802;P37802-2	16.5774
SP-011-001	P38646	24.9089
SP-011-001	P39060-2;P39060-1;P39060	4.63827
SP-011-001	P40197	78.9731
SP-011-001	P40227;P40227-2	18.537
SP-011-001	P47755;C9JUG7;F8W9N7;A0A0D9SET8;P47755-2	18.9436
SP-011-001	P48059;P48059-4;P48059-2;P48059-5;P48059-3;A0A0J9YXC7;P0CW19-2	33.209
SP-011-001	P48735;P48735-2;H0YL11	17.2471
SP-011-001	P49908	1.88238
SP-011-001	P50148;P29992	43.2237
SP-011-001	P50552	59.5104
SP-011-001	P51149;C9J4V0;C9J8S3;C9J4S4	26.9455
SP-011-001	P52907	18.6984
SP-011-001	P55056	12.6909
SP-011-001	P55058;P55058-3;P55058-4;P55058-2	42.6762
SP-011-001	P55072	13.5354
SP-011-001	P60709	4.05893
SP-011-001	P60953;A0A590UJK8;P60953-1	29.0406
SP-011-001	P60985-2;P60985	32.5083
SP-011-001	P61006;P61006-2	4.7986
SP-011-001	P61026	23.3172
SP-011-001	P61106	19.7587
SP-011-001	P61160;P61160-2;F5H6T1	4.8289
SP-011-001	P61224;F5H7Y6;P61224-3;P61224-2;P62834;A6NIZ1;F5GYB5;P61224-4;B7ZB78	6.44358
SP-011-001	P61981	22.9872
SP-011-001	P62258;P62258-2	6.47262
SP-011-001	P62328	13.4576
SP-011-001	P62873-2;P62873	14.7473
SP-011-001	P62937;F8WE65;C9J5S7	18.8343
SP-011-001	P63104;B0AZS6;P63104-2;B7Z2E6	20.9398
SP-011-001	P67936;A0A2R8Y5V9;A0A2R8YGX3;A0A2R8YE05;K7ENT6	11.586
SP-011-001	P68133;P68032;P63267;P62736;A6NL76;F8WB63;B8ZZJ2	27.7571
SP-011-001	P68363;P68363-2	7.64596
SP-011-001	P68366-2;P68366	29.6725
SP-011-001	P68371;P04350	8.54122
SP-011-001	P68871;A0A2R8Y7R2	14.7883
SP-011-001	P69905;G3V1N2	22.7223
SP-011-001	P84077;P61204;F5H423;P61204-2;P84085	13.6745
SP-011-001	Q01518;Q01518-2	18.156
SP-011-001	Q01813;Q01813-2;B1APP6	43.6149
SP-011-001	Q02985;A0A087WYK9;Q6NSD3;A0A0C4DH21;Q02985-2;Q92496-3;Q92496-2;Q92496	6.83878
SP-011-001	Q04917	37.11
SP-011-001	Q06033-2;Q06033;A0A087WW43;E7ET33	93.0751
SP-011-001	Q08722-2;Q08722-3;Q08722-4;Q08722	17.3172
SP-011-001	Q08830	31.8367
SP-011-001	Q0ZGT2-4;Q0ZGT2-3;Q0ZGT2-2;Q0ZGT2	23.4439
SP-011-001	Q13103	48.6381
SP-011-001	Q13201;E7EPG1	3.44053
SP-011-001	Q13576;F5H7S7;Q13576-3;Q13576-2	85.83
SP-011-001	Q14247-3;Q14247;Q14247-2	16.163
SP-011-001	Q14520-2;Q14520	39.8483
SP-011-001	Q14766;Q14766-4;E7EV71;Q14766-3;Q14766-2;C9JD84;Q14766-5	20.3555
SP-011-001	Q14847;Q14847-2;Q14847-3	16.7462
SP-011-001	Q14DU5;E9PF63;O75116	21.839
SP-011-001	Q15084-3;Q15084;Q15084-4;Q15084-5;Q15084-2	10.5648
SP-011-001	Q15113	19.1388
SP-011-001	Q15404;Q15404-2	29.4365
SP-011-001	Q15485-2;Q15485	40.3745
SP-011-001	Q15555-5;Q15555-3;Q15555;Q15555-4	13.9906
SP-011-001	Q15582	6.68378
SP-011-001	Q15942;Q15942-2	26.146
SP-011-001	Q5JP53;P07437;Q5ST81	36.1183
SP-011-001	Q5JXI2;A0A494C0D6;Q13642-3;Q13642-1;Q13642-5;Q13642-4;Q13642	8.73428
SP-011-001	Q5SQ64;A0A140T8Z4;A0A0G2JK05;Q5SQ64-2	14.035
SP-011-001	Q5VTE0;P68104;A0A087WV01;A0A087WVQ9;P68104-2;A0A2U3TZH3;Q05639	8.79028
SP-011-001	Q6IBS0;D6RG15	12.5724
SP-011-001	Q6Q788	11.6042
SP-011-001	Q6UWP8	22.3429
SP-011-001	Q70J99-3;Q70J99;Q70J99-2	72.4471
SP-011-001	Q7L576;Q7L576-2	16.8598
SP-011-001	Q7LDG7;Q7LDG7-4;Q7LDG7-2	3.40243
SP-011-001	Q7Z406;Q7Z406-6;Q7Z406-2;Q7Z406-5;Q7Z406-4	38.8831
SP-011-001	Q86UX7-2;Q86UX7	5.10114
SP-011-001	Q86YW5-3;Q86YW5	6.29311
SP-011-001	Q8NBP7	17.7317
SP-011-001	Q8TC12;Q8TC12-2	36.9052
SP-011-001	Q8WWZ8	22.8734
SP-011-001	Q92619;F5H1R4;K7ES98;K7EM85;Q92619-2;K7ES92	18.2082
SP-011-001	Q92954-5;Q92954-4;Q92954-3;Q92954-6;Q92954-2;Q92954	24.3651
SP-011-001	Q93084-4;Q93084-2;Q93084-3;Q93084-7;Q93084;Q93084-6;Q93084-5	53.5138
SP-011-001	Q96AG4	26.7799
SP-011-001	Q96C24;Q96C24-2	14.3494
SP-011-001	Q96IY4;A0A087WSY5;Q96IY4-2	8.0271
SP-011-001	Q96NZ9;Q96NZ9-4;Q96NZ9-2	5.94743
SP-011-001	Q96PD5;Q96PD5-2	9.84453
SP-011-001	Q99969	16.1767
SP-011-001	Q9BSJ8;Q9BSJ8-2	58.7068
SP-011-001	Q9BWP8-8;Q9BWP8-7;Q9BWP8-6;Q9BWP8-5;Q9BWP8-4;Q9BWP8-3;Q9BWP8-2;Q9BWP8-9;Q9BWP8;Q9BWP8-10	26.7814
SP-011-001	Q9H0U4;E9PLD0;Q92928	22.3362
SP-011-001	Q9H4B7	2.64606
SP-011-001	Q9HAV0;P62879	34.7683
SP-011-001	Q9HBI1-3;Q9HBI1;Q9HBI1-2;A0A087WZB5	12.0646
SP-011-001	Q9HDC9;Q9HDC9-2	7.94252
SP-011-001	Q9NR12;Q9NR12-3;Q9NR12-5;Q9NR12-6;Q9NR12-4;Q9NR12-2	16.9182
SP-011-001	Q9NR31;Q9NR31-2;Q5SQT8	20.0913
SP-011-001	Q9NRW1;Q9NRW1-2	9.4437
SP-011-001	Q9NS28	18.6676
SP-011-001	Q9NY65;Q9NY65-2	14.1013
SP-011-001	Q9NYL9	37.7029
SP-011-001	Q9NZN3	8.45015
SP-011-001	Q9UJU6;Q9UJU6-2;Q9UJU6-3;B4DDD6;Q9UJU6-6;F8WBG8;Q9UJU6-5;Q9UJU6-4	31.0986
SP-011-001	Q9Y277-2;Q9Y277	9.85025
SP-011-001	Q9Y490	6.63157
SP-011-001	Q9Y5C1	39.2057
SP-011-001	Q9Y6C2	15.9464
SP-011-001	Q9Y6Z7	5.99287
SP-011-001	V9GYM3;P02652;V9GYE3	17.3299

## Sheet: Figure 3C
Figure 3C Dynamic Range
Majority.protein.IDs	nanoparticles	MedianLogInt (NPs)	ng_per_ml (reference)
P00451	S-007-002	7.36577	-0.0809219
P53396-3;P53396-2;P53396	S-003-001	6.70973	0.0413927
P00734;E9PIT3	plasma	9.42326	0.0791812
P00734;E9PIT3	S-003-001	8.25064	0.0791812
P00734;E9PIT3	S-007-002	10.9632	0.0791812
P00734;E9PIT3	S-011-001	9.68767	0.0791812
P50991;P50991-2	S-011-001	6.56632	0.0791812
Q9NZN3	S-003-001	8.8234	0.113943
Q9NZN3	S-007-002	8.1805	0.113943
Q9NZN3	S-011-001	8.18373	0.113943
A0A087WUZ3;Q01082-3;Q01082-2;Q01082	S-003-001	8.82107	0.146128
P09104;F5H0C8;P09104-2	S-007-002	7.17624	0.146128
P61978-3;P61978;P61978-2	S-003-001	7.53832	0.146128
Q6Q788	S-003-001	8.39829	0.146128
Q6Q788	S-007-002	7.97724	0.146128
Q6Q788	S-011-001	7.87927	0.146128
F6RFD5;P60981-2;P60981	S-003-001	7.72433	0.176091
F6RFD5;P60981-2;P60981	S-011-001	7.16397	0.176091
Q6UX71-2;Q6UX71	S-007-002	7.30443	0.20412
Q70J99-3;Q70J99;Q70J99-2	S-003-001	7.32726	0.230449
Q70J99-3;Q70J99;Q70J99-2	S-011-001	6.78925	0.230449
A0A024R571;Q9H4M9	S-003-001	7.95708	0.255273
A0A024R571;Q9H4M9	S-007-002	7.49747	0.255273
A0A024R571;Q9H4M9	S-011-001	7.51817	0.255273
O15145	S-003-001	7.33353	0.255273
P31948;P31948-2;P31948-3	S-003-001	7.681	0.255273
Q15833-2;Q15833;Q15833-3;M0R0M7	S-003-001	6.88461	0.255273
J3QRS3;P19105;O14950	S-003-001	8.53617	0.30103
J3QRS3;P19105;O14950	S-007-002	8.59245	0.30103
J3QRS3;P19105;O14950	S-011-001	8.70399	0.30103
P11362-21;P11362-5;A0A3B3ISD1;P11362-4;P11362;P11362-7;P11362-2;P11362-20;P11362-3;P11362-14;P11362-8;P11362-6;P11362-9;P11362-10;P11362-11;P11362-12;P11362-13;P11362-18;C1KBH7;P11362-19;E7EU09;P11362-16;B5A958	S-007-002	7.42888	0.30103
Q08495-3;Q08495-4;Q08495-2;Q08495	S-003-001	6.95883	0.30103
Q08830	S-003-001	7.74042	0.361728
Q08830	S-007-002	8.92276	0.361728
Q08830	S-011-001	7.56942	0.361728
Q14247-3;Q14247;Q14247-2	S-007-002	8.14721	0.380211
Q14247-3;Q14247;Q14247-2	S-011-001	7.69601	0.380211
P25705;P25705-2;P25705-3	S-003-001	7.88113	0.39794
P25705;P25705-2;P25705-3	S-011-001	8.00604	0.39794
P38646	S-011-001	6.32601	0.39794
P62873-2;P62873	S-003-001	7.87127	0.39794
P62873-2;P62873	S-011-001	7.54825	0.39794
F8W6I7;P09651-3;Q32P51;P09651-2;P09651	S-003-001	6.64761	0.414973
A0A3B3ISU0;Q02487-2;Q02487	S-007-002	7.6187	0.431364
Q14126;J3KSI6	S-007-002	7.60232	0.431364
H0YDN1;Q15149-7;Q15149-8;Q15149-9;Q15149-5;Q15149-4;Q15149-6;Q15149-3;Q15149-2;Q15149	S-003-001	6.80733	0.447158
H3BVI6;B4DDF4;B4DUT8;Q99439;Q99439-2;K7ES69	S-003-001	8.16498	0.491362
H3BVI6;B4DDF4;B4DUT8;Q99439;Q99439-2;K7ES69	S-011-001	7.895	0.491362
P07384	S-007-002	7.13348	0.491362
P07384	S-011-001	6.99805	0.491362
Q9HBI1-3;Q9HBI1;Q9HBI1-2;A0A087WZB5	S-003-001	8.71247	0.491362
Q9HBI1-3;Q9HBI1;Q9HBI1-2;A0A087WZB5	S-007-002	8.16714	0.491362
Q9HBI1-3;Q9HBI1;Q9HBI1-2;A0A087WZB5	S-011-001	8.50189	0.491362
Q15691	S-003-001	7.75921	0.518514
Q15691	S-007-002	8.17105	0.518514
A0A087WVQ6;Q00610-2;Q00610	S-003-001	7.98724	0.531479
A0A087WVQ6;Q00610-2;Q00610	S-007-002	6.73069	0.531479
A0A087WVQ6;Q00610-2;Q00610	S-011-001	8.01833	0.531479
P27105	S-003-001	8.75705	0.544068
P27105	S-011-001	8.52118	0.544068
A6NNI4;A0A2R8Y478;G8JLH6;P21926;A0A087WU13	S-003-001	8.2479	0.556303
A6NNI4;A0A2R8Y478;G8JLH6;P21926;A0A087WU13	S-011-001	8.40245	0.556303
J3KT12;E7EQG2;P60842-2;P60842;Q14240;Q14240-2	S-007-002	6.7709	0.60206
Q15084-3;Q15084;Q15084-4;Q15084-5;Q15084-2	S-003-001	7.54184	0.60206
Q15084-3;Q15084;Q15084-4;Q15084-5;Q15084-2	S-007-002	8.30162	0.60206
Q15084-3;Q15084;Q15084-4;Q15084-5;Q15084-2	S-011-001	7.00074	0.60206
E9PD35;P35916-3;P35916-1;P35916	S-007-002	6.52992	0.612784
Q92859-3;Q92859-2;Q92859-4;Q92859	S-007-002	6.84277	0.623249
F8W0J6;F5H4R6;P55209-2;P55209;F8VV59;B7Z9C2;P55209-3;F8W543	S-003-001	7.12574	0.633468
F8W0J6;F5H4R6;P55209-2;P55209;F8VV59;B7Z9C2;P55209-3;F8W543	S-007-002	8.50573	0.633468
F8W0J6;F5H4R6;P55209-2;P55209;F8VV59;B7Z9C2;P55209-3;F8W543	S-011-001	7.34528	0.633468
Q6IBS0;D6RG15	S-003-001	7.76787	0.643453
Q6IBS0;D6RG15	S-011-001	7.73728	0.643453
B4DUR8;P49368-2;P49368	S-003-001	6.82933	0.653213
B4DUR8;P49368-2;P49368	S-011-001	6.43761	0.653213
G3XA98;G3V4U0;Q9UBX5	S-007-002	8.64456	0.653213
O15144;G5E9S7;G5E9J0	S-003-001	7.42403	0.653213
O15144;G5E9S7;G5E9J0	S-011-001	7.21275	0.653213
Q6UWP8	S-003-001	6.98078	0.653213
Q6UWP8	S-011-001	6.78892	0.653213
P52907	S-003-001	8.01199	0.662758
P52907	S-007-002	6.70662	0.662758
P52907	S-011-001	7.79623	0.662758
Q9Y6Z7	S-003-001	7.82817	0.672098
Q9Y6Z7	S-007-002	8.34187	0.672098
Q9Y6Z7	S-011-001	7.67772	0.672098
Q9NPY3	S-007-002	7.42527	0.681241
P02730;P02730-2;A0A0A0MS98	S-007-002	6.48652	0.690196
P02730;P02730-2;A0A0A0MS98	S-011-001	7.53103	0.690196
P23470-2;P23470	S-007-002	7.16014	0.690196
Q3ZCW2	S-003-001	6.76974	0.690196
A0A087WUQ6;P07203;A0A2R8Y6B6	S-003-001	7.34112	0.70757
A0A087WUQ6;P07203;A0A2R8Y6B6	S-011-001	7.50065	0.70757
P10809	S-003-001	7.48176	0.70757
P10809	S-011-001	7.51483	0.70757
P04792;F8WE04	S-003-001	7.62068	0.724276
P04792;F8WE04	S-007-002	7.11571	0.724276
P04792;F8WE04	S-011-001	8.25457	0.724276
Q5JXI2;A0A494C0D6;Q13642-3;Q13642-1;Q13642-5;Q13642-4;Q13642	S-003-001	8.32156	0.748188
Q5JXI2;A0A494C0D6;Q13642-3;Q13642-1;Q13642-5;Q13642-4;Q13642	S-011-001	8.05565	0.748188
P61224;F5H7Y6;P61224-3;P61224-2;P62834;A6NIZ1;F5GYB5;P61224-4;B7ZB78	S-003-001	9.18495	0.770852
P61224;F5H7Y6;P61224-3;P61224-2;P62834;A6NIZ1;F5GYB5;P61224-4;B7ZB78	S-007-002	8.62977	0.770852
P61224;F5H7Y6;P61224-3;P61224-2;P62834;A6NIZ1;F5GYB5;P61224-4;B7ZB78	S-011-001	8.93899	0.770852
A0A087X188;Q9UBW5-3;Q9UBW5;S4R418;Q9UBW5-2	S-003-001	8.24145	0.792392
A0A087X188;Q9UBW5-3;Q9UBW5;S4R418;Q9UBW5-2	S-007-002	7.84056	0.792392
A0A087X188;Q9UBW5-3;Q9UBW5;S4R418;Q9UBW5-2	S-011-001	7.58705	0.792392
C9JX21;P61586;C9JRM1;Q5JR05;P08134;P62745	S-011-001	7.16729	0.792392
P06576	S-003-001	7.94599	0.792392
P06576	S-011-001	8.25737	0.792392
A0A499FI48;P13667	S-007-002	8.1437	0.80618
Q8WWZ8	S-011-001	6.46455	0.80618
A8K878;P55145	S-003-001	7.04852	0.812913
A0A087X054;A0A494C039;Q9Y4L1;A0A087WWI4;K7EQK2;Q9Y4L1-2	S-007-002	7.42498	0.819544
P16284-5;P16284-4;P16284-6;P16284;P16284-3;P16284-2	S-003-001	7.87163	0.819544
P16284-5;P16284-4;P16284-6;P16284;P16284-3;P16284-2	S-011-001	7.99617	0.819544
P30048-2;P30048	S-011-001	6.8857	0.819544
Q86U17	S-003-001	7.32816	0.826075
P11413;P11413-3;P11413-2	S-003-001	6.84459	0.838849
O75460	plasma	8.45726	0.845098
P04179-3;P04179;P04179-4;P04179-2	S-003-001	8.0308	0.851258
P04179-3;P04179;P04179-4;P04179-2	S-011-001	7.55366	0.851258
P49721	S-007-002	7.08934	0.857332
Q13201;E7EPG1	S-003-001	9.23134	0.857332
Q13201;E7EPG1	S-007-002	8.30412	0.857332
Q13201;E7EPG1	S-011-001	9.13408	0.857332
Q99733;Q99733-2	S-007-002	7.12525	0.875061
P21291;E9PP21;E9PS42	S-003-001	8.0159	0.880814
P21291;E9PP21;E9PS42	S-007-002	7.36695	0.880814
P21291;E9PP21;E9PS42	S-011-001	7.88962	0.880814
P28066;P28066-2	S-007-002	7.66752	0.886491
O95810	S-003-001	8.80138	0.897627
O95810	S-007-002	9.11002	0.897627
O95810	S-011-001	8.8012	0.897627
P05121-2;P05121	S-003-001	6.68494	0.90309
O15143;C9K057;A0A1W2PNV4	S-011-001	7.37769	0.908485
P25786;P25786-2;B4DEV8;F5GX11	S-007-002	7.07915	0.924279
Q15404;Q15404-2	S-003-001	8.82826	0.94939
Q15404;Q15404-2	S-007-002	7.39895	0.94939
Q15404;Q15404-2	S-011-001	8.38705	0.94939
Q8NBJ4;Q8NBJ4-2	S-007-002	7.80411	0.963788
P30044-2;P30044-3;P30044;P30044-4	S-003-001	6.8233	0.982271
P30044-2;P30044-3;P30044;P30044-4	S-011-001	7.50529	0.982271
Q14847;Q14847-2;Q14847-3	S-003-001	7.99594	0.991226
Q14847;Q14847-2;Q14847-3	S-011-001	8.04673	0.991226
A0A087WTK0;A0A087WVC6;Q12913	S-003-001	7.39317	0.995635
A0A087WTK0;A0A087WVC6;Q12913	S-011-001	7.25967	0.995635
E9PGZ1;E7EX44;Q05682-5;Q05682-4;Q05682-3;Q05682-6;Q05682-2;Q05682	S-003-001	8.26755	1
E9PGZ1;E7EX44;Q05682-5;Q05682-4;Q05682-3;Q05682-6;Q05682-2;Q05682	S-007-002	7.38872	1
E9PGZ1;E7EX44;Q05682-5;Q05682-4;Q05682-3;Q05682-6;Q05682-2;Q05682	S-011-001	8.14888	1
Q8NBS9-2;Q8NBS9	S-007-002	6.84065	1
D6RAY0;D6R9G2;D6RFE4;P11766	S-003-001	6.54217	1.04139
P05556;P05556-2;P05556-5;P05556-4;P05556-3	S-003-001	8.02547	1.04139
P05556;P05556-2;P05556-5;P05556-4;P05556-3	S-011-001	7.78806	1.04139
P25788-2;P25788	S-007-002	7.49563	1.04139
Q12907;D6RBV2	S-003-001	7.5024	1.04139
Q15166;F8WD41;C9JZ99	S-007-002	8.34437	1.04139
A0A0D9SFB5;P08319;P08319-2	S-011-001	6.89706	1.07918
Q9Y5C1	S-007-002	6.37306	1.07918
Q9Y5C1	S-011-001	6.74376	1.07918
E9PEP6;O14786;E7EX60;Q5T7F0;O14786-3;O14786-2;Q5JWQ4;Q5JWQ6	S-007-002	8.58121	1.11394
P08514;P08514-2;P08514-3	S-003-001	9.33618	1.11394
P08514;P08514-2;P08514-3	S-007-002	8.74032	1.11394
P08514;P08514-2;P08514-3	S-011-001	9.25037	1.11394
P61160;P61160-2;F5H6T1	S-003-001	7.0177	1.11394
P61160;P61160-2;F5H6T1	S-011-001	7.41843	1.11394
F8W1R7;J3KND3;G8JLA2;G3V1V0;B7Z6Z4;P60660-2;P60660;G3V1Y7;F8VZU9;F8W180	S-003-001	9.09328	1.14613
F8W1R7;J3KND3;G8JLA2;G3V1V0;B7Z6Z4;P60660-2;P60660;G3V1Y7;F8VZU9;F8W180	S-007-002	8.79152	1.14613
F8W1R7;J3KND3;G8JLA2;G3V1V0;B7Z6Z4;P60660-2;P60660;G3V1Y7;F8VZU9;F8W180	S-011-001	8.99701	1.14613
P30740;P30740-2	S-003-001	7.17199	1.14613
P30740;P30740-2	S-011-001	7.06239	1.14613
C9JMY1;P18065	S-003-001	8.42925	1.17609
C9JMY1;P18065	S-011-001	7.85603	1.17609
F6SYF8;Q9UBP4	S-007-002	7.29601	1.17609
K7ELL7;P14314-2;P14314	S-007-002	8.39957	1.17609
P40926;G3XAL0;P40926-2	S-003-001	7.51654	1.17609
P50552	S-003-001	8.15342	1.17609
P50552	S-011-001	7.2757	1.17609
B1ALD9;Q15063-7;Q15063-6;Q15063-4;Q15063-2;Q15063-3;Q15063-5;Q15063	S-011-001	7.79287	1.20412
P48059;P48059-4;P48059-2;P48059-5;P48059-3;A0A0J9YXC7;P0CW19-2	S-003-001	8.50771	1.20412
P48059;P48059-4;P48059-2;P48059-5;P48059-3;A0A0J9YXC7;P0CW19-2	S-011-001	8.17886	1.20412
A0A0A0MTH3;Q13418;Q13418-3;Q13418-2	S-003-001	8.922	1.23045
A0A0A0MTH3;Q13418;Q13418-3;Q13418-2	S-007-002	8.31785	1.23045
A0A0A0MTH3;Q13418;Q13418-3;Q13418-2	S-011-001	8.68705	1.23045
G3V5Z7;P60900;G3V295;P60900-2;G3V3U4;G3V3I1;P60900-3	S-007-002	7.79881	1.23045
P55072	S-003-001	7.12392	1.23045
P55072	S-007-002	8.31082	1.23045
P55072	S-011-001	7.72258	1.23045
A0A0A0MRG2;E9PG40;P05067-10;P05067-3;P05067-4;P05067-5;P05067-6;P05067-7;P05067-11;P05067-8;P05067-9;P05067	S-003-001	7.87384	1.25527
A0A0A0MRG2;E9PG40;P05067-10;P05067-3;P05067-4;P05067-5;P05067-6;P05067-7;P05067-11;P05067-8;P05067-9;P05067	S-007-002	8.11042	1.25527
A0A0C4DGZ8;P07359	S-003-001	8.4524	1.25527
A0A0C4DGZ8;P07359	S-007-002	8.89997	1.25527
A0A0C4DGZ8;P07359	S-011-001	8.21484	1.25527
C9JL85;P58546	S-003-001	7.15818	1.25527
E9PEK4;P07333-2;P07333	S-007-002	6.74039	1.25527
Q02818	S-007-002	7.72297	1.25527
P11597;P11597-2;H3BRJ9	plasma	7.06603	1.27875
P11597;P11597-2;H3BRJ9	S-003-001	8.02123	1.27875
P11597;P11597-2;H3BRJ9	S-007-002	6.52479	1.27875
P11597;P11597-2;H3BRJ9	S-011-001	8.42671	1.27875
P40197	S-003-001	8.11873	1.27875
P40197	S-011-001	7.64449	1.27875
B1AK87;B1AK88;P47756-2;P47756;B1AK85	S-003-001	7.72598	1.30103
B1AK87;B1AK88;P47756-2;P47756;B1AK85	S-007-002	7.365	1.30103
P13727-2;P13727	S-007-002	8.28999	1.30103
P25787;H3BT36;C9JCK5	S-007-002	7.41084	1.30103
Q07954	S-007-002	8.29064	1.30103
B4E3S0;Q9ULV4;Q9ULV4-2;Q9ULV4-3	S-003-001	8.20115	1.32222
B4E3S0;Q9ULV4;Q9ULV4-2;Q9ULV4-3	S-011-001	6.78586	1.32222
P05106;P05106-2;P05106-3;I3L4X8	S-003-001	9.33642	1.32222
P05106;P05106-2;P05106-3;I3L4X8	S-007-002	8.66505	1.32222
P05106;P05106-2;P05106-3;I3L4X8	S-011-001	9.1835	1.32222
P23284	S-011-001	8.21746	1.32222
O00299	S-003-001	7.52657	1.34242
O00299	S-007-002	8.59426	1.34242
O00299	S-011-001	7.83298	1.34242
P07237;H7BZ94	S-007-002	8.98742	1.36173
P01833	S-003-001	7.79887	1.39794
P01833	S-011-001	7.40608	1.39794
P30041	S-003-001	7.86149	1.39794
P30041	S-011-001	7.86009	1.39794
P09603;P09603-3;P09603-2	S-007-002	7.00856	1.41497
A0A0C4DFP6;Q9NQ79-3;Q9NQ79-2;Q9NQ79	S-003-001	8.38092	1.43136
A0A0C4DFP6;Q9NQ79-3;Q9NQ79-2;Q9NQ79	S-007-002	7.56515	1.43136
A0A0C4DFP6;Q9NQ79-3;Q9NQ79-2;Q9NQ79	S-011-001	7.32164	1.43136
Q01518;Q01518-2	S-003-001	9.02407	1.43136
Q01518;Q01518-2	S-011-001	8.02342	1.43136
Q9H4B7	S-003-001	9.33959	1.43136
Q9H4B7	S-007-002	8.97561	1.43136
Q9H4B7	S-011-001	9.17592	1.43136
O19617;A0A140T921;A2AEA2;A0A140T9H5;A0A140T9U8;P10321;A0A1W2PRU9;P10321-2	S-003-001	7.48955	1.44716
O19617;A0A140T921;A2AEA2;A0A140T9H5;A0A140T9U8;P10321;A0A1W2PRU9;P10321-2	S-011-001	7.758	1.44716
F5H8B0;P08709-2;P08709	S-007-002	8.76538	1.4624
F5H8B0;P08709-2;P08709	S-011-001	7.42705	1.4624
Q9HDC9;Q9HDC9-2	S-003-001	7.86595	1.4624
Q9HDC9;Q9HDC9-2	S-007-002	7.42452	1.4624
Q9HDC9;Q9HDC9-2	S-011-001	7.63811	1.4624
P33151-2;P33151;I3L1J2	S-007-002	7.93271	1.47712
P30101	S-003-001	8.36184	1.50515
P30101	S-007-002	8.00702	1.50515
P30101	S-011-001	7.93954	1.50515
Q86UX7-2;Q86UX7	S-003-001	9.58972	1.50515
Q86UX7-2;Q86UX7	S-007-002	8.62027	1.50515
Q86UX7-2;Q86UX7	S-011-001	8.93771	1.50515
P16070;P16070-14;H0YD13;P16070-8;P16070-7;P16070-5;P16070-3;P16070-6;P16070-17;P16070-4;P16070-16;P16070-10;P16070-11;P16070-13;P16070-12;P16070-18;H0YDW7;P16070-15;P16070-9;H0Y5E4;H0YCV9;H0Y2P0	plasma	7.33094	1.51851
H7BYX6;A0A087WTE4;A0A087WTF6;P13591-4;P13591-3;P13591-1;A0A087WX77;A0A087WWD4;A0A087WV75;P13591;P13591-5;P13591-6	S-007-002	8.22123	1.51851
P16070;P16070-10;P16070-8;P16070-5;P16070-7;P16070-3;P16070-6;P16070-4;P16070-17;H0YD13;P16070-9;P16070-16;P16070-11;P16070-13;P16070-14;P16070-12;P16070-18;P16070-15;P16070-19;Q86UZ1;E9PKC6	S-007-002	8.62673	1.51851
P78417-2;P78417-3;P78417	S-003-001	6.927	1.51851
Q15942;Q15942-2	S-003-001	8.82899	1.51851
Q15942;Q15942-2	S-007-002	6.72335	1.51851
Q15942;Q15942-2	S-011-001	8.08102	1.51851
P39060-2;P39060-1;P39060	S-003-001	9.03205	1.54407
P39060-2;P39060-1;P39060	S-007-002	7.799	1.54407
P39060-2;P39060-1;P39060	S-011-001	8.57419	1.54407
J3QKR4;J3QRT5;P13598	S-003-001	6.94538	1.5682
J3QKR4;J3QRT5;P13598	S-011-001	6.94809	1.5682
B4DXW1;P61158	S-003-001	7.54183	1.57978
B4DXW1;P61158	S-011-001	7.43788	1.57978
E7EUF1;Q13822;Q13822-3;Q13822-2;E5RIA2	S-003-001	7.7419	1.59106
I3L504;P63241;P63241-2	S-007-002	7.83713	1.59106
I3L504;P63241;P63241-2	S-011-001	7.5823	1.59106
P31146;H3BRY3	S-003-001	8.07511	1.61278
P31146;H3BRY3	S-011-001	7.20927	1.61278
Q6UXB8-2;Q6UXB8	S-007-002	8.02424	1.61278
P14543;P14543-2	S-007-002	8.92986	1.62325
Q14766;Q14766-4;E7EV71;Q14766-3;Q14766-2;C9JD84;Q14766-5	S-003-001	8.78756	1.66276
Q14766;Q14766-4;E7EV71;Q14766-3;Q14766-2;C9JD84;Q14766-5	S-007-002	8.26102	1.66276
Q14766;Q14766-4;E7EV71;Q14766-3;Q14766-2;C9JD84;Q14766-5	S-011-001	8.03778	1.66276
E7EQR4;P15311;A0A2R8Y7M3;A0A2R8Y5S7;P35241;P35241-5	S-003-001	6.60636	1.6721
P26038	S-003-001	8.03834	1.6721
P26038	S-011-001	7.54353	1.6721
P22891;P22891-2	S-007-002	9.17618	1.68124
P22891;P22891-2	S-011-001	7.59564	1.68124
E7EPV7;P37840-2;P37840;H6UYS7;P37840-3	S-003-001	7.78621	1.6902
E7EPV7;P37840-2;P37840;H6UYS7;P37840-3	S-007-002	7.9708	1.6902
E7EPV7;P37840-2;P37840;H6UYS7;P37840-3	S-011-001	8.07679	1.6902
P11047	S-007-002	6.52834	1.69897
Q14515;Q14515-2	S-007-002	8.83022	1.72428
Q9UHG3;Q9UHG3-2	S-003-001	7.30235	1.73239
P06733;A0A2R8Y6G6;P06733-2	S-003-001	9.16182	1.74036
P06733;A0A2R8Y6G6;P06733-2	S-007-002	8.14289	1.74036
P06733;A0A2R8Y6G6;P06733-2	S-011-001	8.78125	1.74036
P35579;P35579-2	S-003-001	9.92333	1.75587
P35579;P35579-2	S-007-002	9.57613	1.75587
P35579;P35579-2	S-011-001	9.72088	1.75587
B3KWK7;A6XND1;A6XND0;P17936;P17936-2	S-003-001	8.40459	1.77085
O00151	S-003-001	8.20512	1.77085
O00151	S-007-002	7.45864	1.77085
O00151	S-011-001	8.35505	1.77085
A0A0A0MRQ5;Q06830	S-003-001	7.28049	1.77815
Q5VTE0;P68104;A0A087WV01;A0A087WVQ9;P68104-2;A0A2U3TZH3;Q05639	S-003-001	8.63962	1.78533
Q5VTE0;P68104;A0A087WV01;A0A087WVQ9;P68104-2;A0A2U3TZH3;Q05639	S-011-001	7.93631	1.78533
P55058;P55058-3;P55058-4;P55058-2	S-003-001	7.74166	1.80618
P55058;P55058-3;P55058-4;P55058-2	S-007-002	6.73891	1.80618
P55058;P55058-3;P55058-4;P55058-2	S-011-001	8.14934	1.80618
P10645;G5E968	S-007-002	8.64613	1.81291
P10645;G5E968	S-011-001	7.50239	1.81291
P09486	S-003-001	7.1065	1.81954
P09486	S-007-002	8.3461	1.81954
P09486	S-011-001	7.15866	1.81954
P48740-2;P48740-4	S-007-002	9.29787	1.83885
A0A140TA52;A0A140TA41;A0A140TA33;A0A3B3ISX9;P22105-1;P22105;P22105-4;A0A087X0I0;A0A140T9C0;A0A140T902;A0A140T8Y3	S-007-002	8.56608	1.8451
D6RHZ6;V9HW50;P00325-2;P07327;P00325	S-003-001	6.66666	1.86923
A0A499FJK2;P01137	S-003-001	7.78348	1.87506
A0A499FJK2;P01137	S-007-002	7.80055	1.87506
A0A499FJK2;P01137	S-011-001	7.26712	1.87506
Q8NBP7	S-007-002	8.68119	1.91381
Q8NBP7	S-011-001	6.92855	1.91381
P00338;P00338-3;P00338-4;P00338-5;P00338-2	S-003-001	7.55323	1.9345
P00338;P00338-3;P00338-4;P00338-5;P00338-2	S-011-001	7.6973	1.9345
P07195;A0A3B3IS95	S-003-001	7.69073	1.9345
P07195;A0A3B3IS95	S-011-001	7.58939	1.9345
P07900;P07900-2	S-003-001	7.48277	1.94448
P07900;P07900-2	S-007-002	9.18761	1.94448
P07900;P07900-2	S-011-001	7.62098	1.94448
P08238	S-007-002	8.49406	1.94448
P14625	S-003-001	7.29422	1.94448
P14625	S-007-002	9.29631	1.94448
P14625	S-011-001	7.51278	1.94448
O75083;O75083-3	S-003-001	8.32715	1.95424
O75083;O75083-3	S-011-001	8.08753	1.95424
P18206-2;P18206	S-003-001	8.93455	1.95424
P18206-2;P18206	S-007-002	8.0721	1.95424
P18206-2;P18206	S-011-001	8.7004	1.95424
P04406;P04406-2;E7EUT5	S-003-001	9.2821	1.95904
P04406;P04406-2;E7EUT5	S-007-002	8.69391	1.95904
P04406;P04406-2;E7EUT5	S-011-001	9.03419	1.95904
P68366-2;P68366	S-003-001	8.65195	1.95904
P68366-2;P68366	S-007-002	8.48745	1.95904
P68366-2;P68366	S-011-001	8.55855	1.95904
P35443;E7ES19	S-003-001	8.05316	1.96379
P35443;E7ES19	S-007-002	9.0092	1.96379
P11226	S-007-002	8.48333	1.98677
P00558-2;P00558;P07205	S-003-001	7.11291	1.99564
P00558-2;P00558;P07205	S-011-001	7.47072	1.99564
P11021	S-003-001	7.80871	2
P11021	S-007-002	9.34708	2
P11021	S-011-001	7.90094	2
P11142;E9PKE3;P11142-2;E9PNE6	S-003-001	8.05019	2
P11142;E9PKE3;P11142-2;E9PNE6	S-007-002	7.00225	2
P11142;E9PKE3;P11142-2;E9PNE6	S-011-001	8.04285	2
P12111;E7ENL6;P12111-4;P12111-2;P12111-3;P12111-5	S-003-001	8.22843	2
P27797	S-003-001	7.1815	2
P27797	S-007-002	9.00186	2
P27797	S-011-001	7.59207	2
P08567	S-003-001	9.00621	2.04139
P08567	S-007-002	8.78992	2.04139
P08567	S-011-001	8.84565	2.04139
Q15113	S-003-001	8.54789	2.04139
Q15113	S-011-001	7.47822	2.04139
O43707;O43707-2	S-007-002	7.46156	2.07918
P08294	S-007-002	7.97362	2.07918
P12814;P12814-3;P12814-2;P12814-4;H9KV75	S-003-001	9.11002	2.07918
P12814;P12814-3;P12814-2;P12814-4;H9KV75	S-007-002	9.52149	2.07918
P12814;P12814-3;P12814-2;P12814-4;H9KV75	S-011-001	8.947	2.07918
P37802;P37802-2	S-003-001	8.25351	2.07918
P37802;P37802-2	S-011-001	7.91915	2.07918
P55290;P55290-4;P55290-5	S-007-002	7.48944	2.07918
P98160	S-003-001	7.75503	2.07918
A0A087X0D5;P09668	S-011-001	7.03751	2.11394
P07737;K7EJ44	S-003-001	8.62722	2.11394
P07737;K7EJ44	S-007-002	7.62974	2.11394
P07737;K7EJ44	S-011-001	8.46749	2.11394
P23528;G3V1A4;E9PK25	S-003-001	8.93251	2.14613
P23528;G3V1A4;E9PK25	S-007-002	7.82177	2.14613
P23528;G3V1A4;E9PK25	S-011-001	8.72298	2.14613
P30043;A0A2R8YEP4;M0R192	S-003-001	8.09451	2.14613
P30043;A0A2R8YEP4;M0R192	S-011-001	6.93503	2.14613
P62937;F8WE65;C9J5S7	S-003-001	8.27795	2.14613
P62937;F8WE65;C9J5S7	S-007-002	7.17164	2.14613
P62937;F8WE65;C9J5S7	S-011-001	8.21112	2.14613
Q15582	S-003-001	8.13373	2.14613
Q15582	S-007-002	7.94234	2.14613
Q15582	S-011-001	7.98721	2.14613
O00391;O00391-2	S-003-001	9.21	2.17609
O00391;O00391-2	S-011-001	8.47956	2.17609
P13796;P13796-2	S-007-002	7.67546	2.17609
H3BQN4;P04075;J3KPS3;P04075-2	S-003-001	7.72445	2.233
P27348	S-003-001	7.06937	2.25527
P27348	S-007-002	7.90661	2.25527
P27348	S-011-001	7.24866	2.25527
P31946-2;P31946	S-003-001	7.01317	2.25527
P31946-2;P31946	S-007-002	8.35568	2.25527
P31946-2;P31946	S-011-001	7.00775	2.25527
P61981	S-003-001	7.31264	2.25527
P61981	S-007-002	8.27887	2.25527
P61981	S-011-001	7.25715	2.25527
P62258;P62258-2	S-003-001	8.55163	2.25527
P62258;P62258-2	S-007-002	9.33143	2.25527
P62258;P62258-2	S-011-001	8.59647	2.25527
P63104;B0AZS6;P63104-2;B7Z2E6	S-003-001	8.83342	2.25527
P63104;B0AZS6;P63104-2;B7Z2E6	S-007-002	9.48017	2.25527
P63104;B0AZS6;P63104-2;B7Z2E6	S-011-001	8.76453	2.25527
Q04917	S-003-001	7.79882	2.25527
Q04917	S-007-002	8.10981	2.25527
Q04917	S-011-001	7.19396	2.25527
P01880;P01880-2	S-003-001	7.58909	2.30103
P04180;J3QSE5;J3QKT0	plasma	7.37594	2.34242
Q96KN2	plasma	7.77578	2.36173
Q96KN2	S-007-002	9.0289	2.36173
P48740	S-007-002	8.54978	2.38021
G3XAK1;P26927;Q2TV78	S-003-001	8.17791	2.39794
Q9NZP8;H0YFL7	plasma	7.83602	2.41497
Q12805-5;Q12805-2;Q12805-4;Q12805-3;Q12805	S-007-002	8.19173	2.41497
Q92954-5;Q92954-4;Q92954-3;Q92954-6;Q92954-2;Q92954	S-003-001	9.18446	2.41497
Q92954-5;Q92954-4;Q92954-3;Q92954-6;Q92954-2;Q92954	S-011-001	8.09736	2.41497
P01034	S-003-001	7.75699	2.50515
P01034	S-011-001	8.28852	2.50515
P04004	plasma	9.52	2.53148
P04004	S-003-001	9.76212	2.53148
P04004	S-007-002	11.3002	2.53148
P04004	S-011-001	10.0296	2.53148
P67936;A0A2R8Y5V9;A0A2R8YGX3;A0A2R8YE05;K7ENT6	S-003-001	8.35545	2.53148
P67936;A0A2R8Y5V9;A0A2R8YGX3;A0A2R8YE05;K7ENT6	S-007-002	9.29754	2.53148
P67936;A0A2R8Y5V9;A0A2R8YGX3;A0A2R8YE05;K7ENT6	S-011-001	8.51395	2.53148
Q9Y490	S-003-001	10.2067	2.53148
Q9Y490	S-007-002	9.50006	2.53148
Q9Y490	S-011-001	9.83054	2.53148
G3V2W1;Q9UK55	plasma	7.29285	2.5563
G3V2W1;Q9UK55	S-003-001	8.1112	2.5563
G3V2W1;Q9UK55	S-007-002	9.13874	2.5563
G3V2W1;Q9UK55	S-011-001	7.63843	2.5563
P03950	S-003-001	9.34516	2.60206
P03950	S-011-001	7.86747	2.60206
P21333-2;P21333;Q60FE5;A0A087WWY3	S-003-001	10.2146	2.61278
P21333-2;P21333;Q60FE5;A0A087WWY3	S-007-002	9.70449	2.61278
P21333-2;P21333;Q60FE5;A0A087WWY3	S-011-001	10.0631	2.61278
P08571	S-007-002	6.42361	2.62325
P60985-2;P60985	S-003-001	7.74562	2.63347
P60985-2;P60985	S-007-002	7.18814	2.63347
P60985-2;P60985	S-011-001	7.82769	2.63347
P43251-4;P43251;P43251-3;P43251-2;C9JSN9	plasma	7.92654	2.6902
P43251-4;P43251;P43251-3;P43251-2	S-007-002	6.54497	2.6902
P49908	S-003-001	9.37313	2.70757
P49908	S-007-002	8.48933	2.70757
P49908	S-011-001	9.28603	2.70757
P20851-2;P20851	S-003-001	7.92044	2.72428
P20851-2;P20851	S-007-002	9.22843	2.72428
P20851-2;P20851	S-011-001	8.18741	2.72428
Q99969	S-003-001	8.77119	2.75587
Q99969	S-011-001	8.31309	2.75587
B1AHL2;P23142-4	S-007-002	9.2599	2.79239
O75882-3;O75882-2;O75882	plasma	7.84937	2.81954
P15169	plasma	7.57051	2.85733
P15169	S-003-001	8.72321	2.85733
P15169	S-011-001	7.71614	2.85733
P68133;P68032;P63267;P62736;A6NL76;F8WB63;B8ZZJ2	S-003-001	9.39384	2.87506
P68133;P68032;P63267;P62736;A6NL76;F8WB63;B8ZZJ2	S-007-002	9.12235	2.87506
P68133;P68032;P63267;P62736;A6NL76;F8WB63;B8ZZJ2	S-011-001	9.35147	2.87506
Q16610-3;Q16610-2;Q16610;Q16610-4	S-003-001	7.11534	2.88649
Q16610-3;Q16610-2;Q16610;Q16610-4	S-007-002	7.37999	2.88649
Q13103	S-007-002	7.73595	2.90309
Q13103	S-011-001	7.18994	2.90309
P05109	S-003-001	9.10595	3
P05109	S-007-002	8.51125	3
P05109	S-011-001	9.05553	3
P24821-4;P24821;J3QSU6;E9PC84;F5H7V9;P24821-2;P24821-3;P24821-5;P24821-6	S-007-002	8.73335	3
P24821-4;P24821;J3QSU6;E9PC84;F5H7V9;P24821-2;P24821-3;P24821-5;P24821-6	S-011-001	7.82657	3
H0YLF3;F5H6I0;P61769	plasma	8.15122	3.04139
A0A3B3IUE0;F8VYK9;P24592	S-003-001	7.39543	3.04139
A0A3B3IUE0;F8VYK9;P24592	S-011-001	7.29627	3.04139
F5H6I0;P61769	S-003-001	7.63175	3.04139
F5H6I0;P61769	S-007-002	7.66997	3.04139
P04275	S-003-001	7.57602	3.11394
P04275	S-007-002	9.35599	3.11394
P04275	S-011-001	7.1432	3.11394
P06702	S-003-001	9.04887	3.11394
P06702	S-007-002	8.42308	3.11394
P06702	S-011-001	9.4287	3.11394
P35858;P35858-2	plasma	8.46963	3.17609
P35858;P35858-2	S-003-001	9.37952	3.17609
P35858;P35858-2	S-007-002	7.88044	3.17609
P35858;P35858-2	S-011-001	8.72443	3.17609
P62328	S-003-001	7.6481	3.25527
P62328	S-007-002	7.2522	3.25527
P62328	S-011-001	8.4452	3.25527
P00742	plasma	7.67434	3.30103
P22792	plasma	8.43891	3.30103
P00742	S-007-002	9.73575	3.30103
P00742	S-011-001	7.97502	3.30103
P22792	S-003-001	7.05884	3.30103
P22792	S-007-002	8.10164	3.30103
P02741;Q5VVP7;P02741-2	plasma	8.73478	3.30535
P02741;Q5VVP7;P02741-2	S-007-002	10.4045	3.30535
P55056	S-003-001	9.0943	3.39794
P55056	S-007-002	7.78568	3.39794
P55056	S-011-001	8.80229	3.39794
O95445	plasma	8.75865	3.47712
K7ERG9;P00746	S-003-001	8.48038	3.47712
K7ERG9;P00746	S-011-001	7.47369	3.47712
O95445	S-003-001	9.0235	3.47712
O95445	S-007-002	7.88414	3.47712
O95445	S-011-001	8.2584	3.47712
P00748	S-003-001	9.91837	3.47712
P00748	S-011-001	9.30852	3.47712
E7END6;P04070;P04070-2	S-007-002	9.40274	3.5682
E7END6;P04070;P04070-2	S-011-001	7.5076	3.5682
P51884	plasma	8.55972	3.60206
P51884	S-007-002	9.11677	3.60206
Q13790	S-003-001	7.74683	3.61278
Q13790	S-007-002	8.91797	3.61278
P00740-2;P00740	plasma	7.07302	3.65321
P00740-2;P00740	S-007-002	9.8278	3.65321
P00740-2;P00740	S-011-001	8.00475	3.65321
P05160	plasma	7.69794	3.68124
P18428	plasma	8.26288	3.69897
P36955	plasma	9.15155	3.69897
P03951;P03951-2	S-003-001	9.21516	3.69897
P03951;P03951-2	S-011-001	9.95592	3.69897
P18428	S-003-001	8.59288	3.69897
P18428	S-007-002	7.98972	3.69897
P18428	S-011-001	9.10988	3.69897
P36955	S-003-001	9.29429	3.69897
P36955	S-007-002	8.31746	3.69897
P00488	plasma	7.77102	3.716
P00488	S-003-001	8.59491	3.716
P00488	S-007-002	8.03169	3.716
P00488	S-011-001	8.24249	3.716
P05154	S-003-001	7.6198	3.72428
P05154	S-011-001	8.88234	3.72428
O43866	plasma	8.52401	3.74819
O43866	S-003-001	8.32758	3.74819
O43866	S-007-002	8.97527	3.74819
O43866	S-011-001	7.8994	3.74819
P04278;I3L145;P04278-5;P04278-3;P04278-2;P04278-4;I3L2X4;A0A0C4DGN2;B4DYU0;I3L1J1	plasma	7.42496	3.81291
I3L2X4;I3L145;P04278;P04278-5;I3L2F1;B4DYU0;P04278-2;P04278-3	S-003-001	7.78655	3.81291
I3L2X4;I3L145;P04278;P04278-5;I3L2F1;B4DYU0;P04278-2;P04278-3	S-011-001	6.94985	3.81291
P02775	plasma	8.08372	3.8451
P02775	S-003-001	9.28003	3.8451
P02775	S-007-002	8.306	3.8451
P02775	S-011-001	9.70167	3.8451
Q15485-2;Q15485	S-003-001	8.54819	3.8451
Q15485-2;Q15485	S-007-002	7.49363	3.8451
Q15485-2;Q15485	S-011-001	8.40059	3.8451
P12830;A0A087WX17;A0A087WU43;A0A087WXI5;P12830-2;H3BNC6;H3BVI7	S-003-001	8.37765	3.84696
P12830;A0A087WX17;A0A087WU43;A0A087WXI5;P12830-2;H3BNC6;H3BVI7	S-007-002	8.56109	3.84696
P12830;A0A087WX17;A0A087WU43;A0A087WXI5;P12830-2;H3BNC6;H3BVI7	S-011-001	8.12166	3.84696
O14791;O14791-2;O14791-3	plasma	8.61223	3.90309
O14791;O14791-2;O14791-3	S-003-001	9.2179	3.90309
O14791;O14791-2;O14791-3	S-007-002	7.98822	3.90309
O14791;O14791-2;O14791-3	S-011-001	8.16516	3.90309
F8VV32;A0A0B4J259;P61626	S-003-001	8.87102	3.90849
F8VV32;A0A0B4J259;P61626	S-011-001	8.18293	3.90849
E9PHK0;P05452	S-003-001	9.01034	3.91381
E9PHK0;P05452	S-011-001	8.37475	3.91381
P20742;P20742-2	plasma	8.23431	3.92324
A0A0A0MRJ7;P12259	plasma	7.5503	3.95424
A0A0A0MRJ7;P12259	S-003-001	9.49429	3.95424
A0A0A0MRJ7;P12259	S-007-002	10.1879	3.95424
A0A0A0MRJ7;P12259	S-011-001	9.53623	3.95424
Q08380	plasma	7.81712	3.95904
Q08380	S-007-002	8.65986	3.95904
Q96IY4;A0A087WSY5;Q96IY4-2	plasma	8.09082	3.97772
Q96IY4;A0A087WSY5;Q96IY4-2	S-003-001	8.71229	3.97772
Q96IY4;A0A087WSY5;Q96IY4-2	S-011-001	8.92757	3.97772
Q14520-2;Q14520	plasma	7.80125	4
Q15848	plasma	7.89664	4
Q14520-2;Q14520	S-003-001	7.8469	4
Q14520-2;Q14520	S-007-002	10.195	4
Q14520-2;Q14520	S-011-001	7.4965	4
P29622	plasma	8.73965	4.14613
Q96PD5;Q96PD5-2	plasma	8.24947	4.14613
P29622	S-007-002	7.29822	4.14613
P29622	S-011-001	7.47125	4.14613
Q96PD5;Q96PD5-2	S-003-001	7.75179	4.14613
Q96PD5;Q96PD5-2	S-011-001	8.1212	4.14613
O75636;O75636-2	plasma	7.99289	4.17609
O75636-2;O75636	S-003-001	8.41639	4.17609
O75636-2;O75636	S-007-002	8.06292	4.17609
O75636-2;O75636	S-011-001	8.10867	4.17609
P14618;P14618-3;B4DNK4;P14618-2	S-003-001	9.31777	4.17609
P14618;P14618-3;B4DNK4;P14618-2	S-007-002	7.50791	4.17609
P14618;P14618-3;B4DNK4;P14618-2	S-011-001	8.82653	4.17609
P07360;Q5SQ08	plasma	8.30369	4.21748
P07360	S-003-001	8.01803	4.21748
P07360	S-007-002	7.08955	4.21748
P07360	S-011-001	7.60322	4.21748
A0A1B0GUU9;P01871;P01871-2	plasma	10.2362	4.25527
P01871;P01871-2	S-003-001	10.1889	4.25527
P01871;P01871-2	S-007-002	10.3253	4.25527
P01871;P01871-2	S-011-001	9.92367	4.25527
A0A087X1J7;P22352	plasma	7.96532	4.27875
P05543	plasma	8.44902	4.27875
A0A087X1J7;P22352	S-003-001	7.24107	4.27875
A0A087X1J7;P22352	S-007-002	7.07214	4.27875
A0A087X1J7;P22352	S-011-001	7.50838	4.27875
G3XAM2;E7ETH0;A0A2R8Y3M9;P05156	plasma	9.30745	4.30103
P02750	plasma	9.32773	4.30103
G3XAM2;E7ETH0;P05156;A0A2R8Y3M9	S-003-001	6.97772	4.30103
G3XAM2;E7ETH0;P05156;A0A2R8Y3M9	S-011-001	7.63204	4.30103
P06681;A0A0G2JL69;P06681-3;B4DQI1;A0A0G2JIE7;H0Y3H6;P06681-2;E9PDZ0;A0A0G2JK28	plasma	7.89997	4.31175
B4DQI1;A0A0G2JL69;P06681-3;P06681;A0A0G2JIE7;P06681-2	S-003-001	7.75865	4.31175
P08519	S-003-001	9.10257	4.31175
P08519	S-011-001	7.68052	4.31175
A0A3B3ISJ1;A0A0S2Z4L3;P07225;G5E9F8;A0A3B3IRK9	plasma	8.60686	4.39794
A0A3B3ISJ1;P07225;G5E9F8;A0A3B3IRK9	S-003-001	8.36625	4.39794
A0A3B3ISJ1;P07225;G5E9F8;A0A3B3IRK9	S-007-002	10.3638	4.39794
A0A3B3ISJ1;P07225;G5E9F8;A0A3B3IRK9	S-011-001	9.01928	4.39794
P02042;E9PFT6;E9PEW8	plasma	7.1931	4.47712
P08603	plasma	9.68065	4.47712
P08603	S-003-001	9.95509	4.47712
P08603	S-007-002	8.36397	4.47712
P08603	S-011-001	9.68614	4.47712
Q5VY30;P02753	plasma	8.49784	4.50106
Q5VY30;P02753	S-007-002	8.19159	4.50106
P68871;A0A2R8Y7R2;F8W6P5	plasma	10.3364	4.51188
P69905;G3V1N2;A0A2R8Y7C0	plasma	10.206	4.51188
P68871;A0A2R8Y7R2	S-003-001	8.67447	4.51188
P68871;A0A2R8Y7R2	S-007-002	8.24222	4.51188
P68871;A0A2R8Y7R2	S-011-001	8.45231	4.51188
P69905;G3V1N2	S-003-001	8.56178	4.51188
P69905;G3V1N2	S-007-002	7.96442	4.51188
P69905;G3V1N2	S-011-001	8.37807	4.51188
P02649;H0Y7L5;E9PEV4;E7ERP7	plasma	9.56473	4.53148
P02649	S-003-001	10.9759	4.53148
P02649	S-007-002	10.0528	4.53148
P02649	S-011-001	10.2197	4.53148
C9JA05;D6RHJ6;D6RD17;P01591	plasma	8.73674	4.54407
P01591	S-003-001	8.43935	4.54407
P01591	S-007-002	8.64799	4.54407
P01591	S-011-001	7.85032	4.54407
K7ER74;A0A024R0T9;P02655;Q6P163;V9GYJ8	plasma	9.29416	4.60206
P02743	plasma	9.35042	4.60206
K7ER74;P02655;Q6P163	S-003-001	9.85849	4.60206
K7ER74;P02655;Q6P163	S-007-002	9.8529	4.60206
K7ER74;P02655;Q6P163	S-011-001	9.84947	4.60206
P02743	S-003-001	7.57128	4.60206
P02743	S-007-002	8.33654	4.60206
P02743	S-011-001	7.68762	4.60206
P25311;C9JEV0	plasma	9.294	4.65321
P25311;C9JEV0	S-011-001	6.94073	4.65321
P07357	plasma	8.41706	4.6721
P07358;F5GY80;F5H7G1	plasma	8.76005	4.6721
F5GY80;F5H7G1;P07358	S-003-001	8.92294	4.6721
F5GY80;F5H7G1;P07358	S-007-002	8.04127	4.6721
F5GY80;F5H7G1;P07358	S-011-001	8.33207	4.6721
P07357	S-003-001	8.40166	4.6721
P07357	S-007-002	8.46162	4.6721
P07357	S-011-001	7.74558	4.6721
A0A096LPE2;P35542	plasma	8.48835	4.69897
H0YAC1;P03952;E9PBC5	plasma	8.69762	4.69897
P02747	plasma	8.69918	4.69897
A0A096LPE2;P35542	S-003-001	9.7084	4.69897
A0A096LPE2;P35542	S-007-002	7.86512	4.69897
A0A096LPE2;P35542	S-011-001	7.91059	4.69897
P02747	S-003-001	10.2092	4.69897
P02747	S-007-002	8.53514	4.69897
P02747	S-011-001	8.67371	4.69897
P03952;E9PBC5	S-003-001	9.32106	4.69897
P03952;E9PBC5	S-011-001	10.0391	4.69897
P10643	plasma	8.8368	4.716
P10643	S-003-001	7.24062	4.716
P10643	S-011-001	6.94473	4.716
P02748	plasma	9.11514	4.72428
P02748	S-003-001	8.48065	4.72428
P02748	S-007-002	10.086	4.72428
P02748	S-011-001	8.4383	4.72428
D6R934;P02746;A0A0A0MSV6	plasma	8.42177	4.74036
D6R934;P02746	S-003-001	10.3451	4.74036
D6R934;P02746	S-007-002	8.60327	4.74036
D6R934;P02746	S-011-001	8.98822	4.74036
P80108	S-003-001	6.59045	4.74036
P80108	S-007-002	8.34461	4.74036
B1AKG0;Q03591	plasma	8.09788	4.75587
B1AKG0;Q03591;V9GYE7;A0A3B3IQ51;P36980-2;P36980	S-003-001	9.41636	4.75587
B1AKG0;Q03591;V9GYE7;A0A3B3IQ51;P36980-2;P36980	S-011-001	9.11744	4.75587
P01019	plasma	9.39695	4.77815
P02745;X6RLJ0	plasma	7.27307	4.77815
P02760;S4R3Y4;S4R471	plasma	8.99882	4.77815
P08697;P08697-2;A0A0G2JPA8;C9JMH6	plasma	9.43385	4.77815
P01019	S-003-001	8.59359	4.77815
P01019	S-007-002	8.83354	4.77815
P01019	S-011-001	8.19204	4.77815
P02745	S-003-001	9.47958	4.77815
P02745	S-007-002	7.79339	4.77815
P02745	S-011-001	8.13897	4.77815
P02760;S4R3Y4	S-007-002	9.77436	4.77815
P02760;S4R3Y4	S-011-001	8.29942	4.77815
P08697;P08697-2;A0A0G2JPA8	S-003-001	7.55631	4.77815
P08697;P08697-2;A0A0G2JPA8	S-007-002	8.24947	4.77815
P08697;P08697-2;A0A0G2JPA8	S-011-001	8.08368	4.77815
K7ERI9;P02654;K7EJI9;K7ELM9;K7EPF9	plasma	9.5433	4.78533
P02654;K7EJI9;K7ELM9;K7EPF9	S-003-001	10.3441	4.78533
P02654;K7EJI9;K7ELM9;K7EPF9	S-007-002	9.04383	4.78533
P02654;K7EJI9;K7ELM9;K7EPF9	S-011-001	9.69972	4.78533
P01042	plasma	9.91246	4.8451
P08185;G3V350	plasma	8.98295	4.8451
P01042	S-003-001	10.7135	4.8451
P01042	S-007-002	10.7109	4.8451
P01042	S-011-001	11.0012	4.8451
P09871;F8WCZ6;A0A087X232	plasma	9.12665	4.90309
P09871;F8WCZ6;A0A087X232	S-003-001	9.10486	4.90309
P09871;F8WCZ6;A0A087X232	S-007-002	10.9106	4.90309
P09871;F8WCZ6;A0A087X232	S-011-001	8.31681	4.90309
P43652	plasma	9.48827	4.92942
P43652	S-007-002	6.92163	4.92942
P05546	plasma	9.4747	4.95424
P05546	S-007-002	10.3017	4.95424
P05546	S-011-001	7.79051	4.95424
P04196	plasma	9.52696	5
P04196	S-003-001	11.7639	5
P04196	S-007-002	9.44795	5
P04196	S-011-001	11.0687	5
P10909-6;P10909-4;P10909;P10909-5;P10909-2;H0YC35;P10909-3;H0YLK8	plasma	9.76086	5.00432
P10909-6;P10909-4;P10909;P10909-5;P10909-2	S-003-001	9.70803	5.00432
P10909-6;P10909-4;P10909;P10909-5;P10909-2	S-007-002	10.3354	5.00432
P10909-6;P10909-4;P10909;P10909-5;P10909-2	S-011-001	9.74355	5.00432
P01721	plasma	7.83061	5.04139
P80748	plasma	8.90453	5.04139
P01700	S-003-001	7.72602	5.04139
P80748	S-003-001	7.79085	5.04139
P80748	S-007-002	7.97728	5.04139
B0YIW2;P02656	plasma	9.87582	5.07918
B0YIW2;P02656	S-003-001	10.812	5.07918
B0YIW2;P02656	S-007-002	10.6867	5.07918
B0YIW2;P02656	S-011-001	10.9666	5.07918
P00747	plasma	9.35522	5.14613
P05090;C9JF17	plasma	9.19162	5.14613
P00747	S-003-001	10.6612	5.14613
P00747	S-007-002	8.47268	5.14613
P00747	S-011-001	8.66854	5.14613
P05090	S-003-001	8.93914	5.14613
P05090	S-007-002	8.25113	5.14613
P05090	S-011-001	8.27374	5.14613
Q06033-2;Q06033;A0A087WW43;E7ET33	plasma	8.34926	5.17609
Q06033-2;Q06033;A0A087WW43;E7ET33	S-003-001	6.92866	5.17609
Q06033-2;Q06033;A0A087WW43;E7ET33	S-007-002	10.8917	5.17609
Q06033-2;Q06033;A0A087WW43;E7ET33	S-011-001	6.86191	5.17609
P19827;P19827-2;P19827-3	plasma	9.78282	5.25527
Q14624	plasma	10.0532	5.25527
P19827;P19827-2;P19827-3	S-003-001	8.34688	5.25527
P19827;P19827-2;P19827-3	S-007-002	11.1303	5.25527
P19827;P19827-2;P19827-3	S-011-001	8.35944	5.25527
P00450	plasma	10.2992	5.32222
P19823;Q5T985	plasma	9.94356	5.32222
P00450	S-003-001	8.74564	5.32222
P00450	S-007-002	10.7907	5.32222
P00450	S-011-001	8.45088	5.32222
P19823;Q5T985	S-003-001	8.46349	5.32222
P19823;Q5T985	S-007-002	11.1955	5.32222
P19823;Q5T985	S-011-001	8.36044	5.32222
P02749;J3QRN2	plasma	8.719	5.35218
P04217;M0R009;P04217-2	plasma	9.82495	5.35218
P02749	S-003-001	8.5713	5.35218
P02749	S-007-002	7.90415	5.35218
P02749	S-011-001	8.52971	5.35218
P04217	S-003-001	7.85445	5.35218
P04217	S-011-001	7.71563	5.35218
P06727	plasma	10.1481	5.38021
P06727	S-003-001	10.8186	5.38021
P06727	S-007-002	10.0104	5.38021
P06727	S-011-001	10.1188	5.38021
P02766;A0A087WV45;A0A087WT59	plasma	9.69524	5.41497
P02766;A0A087WT59;A0A087WV45	S-003-001	8.38643	5.41497
P02766;A0A087WT59;A0A087WV45	S-007-002	10.2872	5.41497
P02766;A0A087WT59;A0A087WV45	S-011-001	9.20981	5.41497
P05155-2;P05155;P05155-3;E9PGN7;H9KV48	plasma	9.72184	5.44716
P05155-2;P05155;P05155-3;E9PGN7;H9KV48	S-003-001	8.66986	5.44716
P05155-2;P05155;P05155-3;E9PGN7;H9KV48	S-007-002	9.32488	5.44716
P05155-2;P05155;P05155-3;E9PGN7;H9KV48	S-011-001	9.21601	5.44716
V9GYM3;P02652;V9GYE3;V9GYG9	plasma	10.215	5.47712
V9GYM3;P02652;V9GYE3	S-003-001	10.5701	5.47712
V9GYM3;P02652;V9GYE3	S-007-002	9.67785	5.47712
V9GYM3;P02652;V9GYE3	S-011-001	9.85871	5.47712
A0A0A0MRZ8;P04433	plasma	9.17423	5.50515
A0A0B4J1X5;A0A0C4DH42;A0A075B7E8;P01767	plasma	8.50009	5.50515
A0A2Q2TTZ9;P01594;P01593	plasma	9.53216	5.50515
P01008	plasma	10.082	5.50515
P01624;A0A0C4DH90;A0A0C4DH55	plasma	9.05683	5.50515
P01780;A0A0B4J1V1;P01763;P01762	plasma	9.17336	5.50515
P04432;P01597;A0A0C4DH73;P01611	plasma	7.74586	5.50515
A0A0B4J1X5;A0A0C4DH42;P0DP02;P01767;P01772	S-003-001	7.78748	5.50515
P01008;Q8TCE1	S-003-001	7.85596	5.50515
P01008;Q8TCE1	S-007-002	8.11558	5.50515
P01008;Q8TCE1	S-011-001	8.06296	5.50515
P01624;A0A087WSY6;A0A0C4DH90;A0A075B6H7;A0A0C4DH55	S-003-001	8.06937	5.50515
P01780;A0A0B4J1V1;P01763;P01762	S-011-001	7.69984	5.50515
P23083	S-003-001	7.16089	5.50515
P04003	plasma	9.25217	5.56229
P04003	S-003-001	9.63881	5.56229
P04003	S-007-002	10.8884	5.56229
P04003	S-011-001	9.79988	5.56229
P01011;G3V595	plasma	10.3648	5.65321
P01011;G3V3A0	S-003-001	8.04485	5.65321
P01011;G3V3A0	S-007-002	9.60466	5.65321
P01011;G3V3A0	S-011-001	8.37447	5.65321
D6RF35;P02774;P02774-3;P02774-2;D6RBJ7	plasma	9.90791	5.74036
D6RF35;P02774;P02774-3;P02774-2;D6RBJ7	S-003-001	8.48779	5.74036
D6RF35;P02774;P02774-3;P02774-2;D6RBJ7	S-007-002	8.96242	5.74036
D6RF35;P02774;P02774-3;P02774-2;D6RBJ7	S-011-001	8.47828	5.74036
C9JV77;P02765	plasma	9.71705	5.78533
P19652	plasma	9.53559	5.78533
C9JV77;P02765	S-003-001	8.35839	5.78533
C9JV77;P02765	S-007-002	9.98837	5.78533
C9JV77;P02765	S-011-001	9.31052	5.78533
P19652	S-003-001	9.20523	5.78533
P19652	S-007-002	8.69062	5.78533
P19652	S-011-001	8.72409	5.78533
P02679;C9JC84;P02679-2;C9JEU5	plasma	10.9521	5.82607
C9JC84;P02679	S-003-001	11.6811	5.82607
C9JC84;P02679	S-007-002	11.6982	5.82607
C9JC84;P02679	S-011-001	11.5673	5.82607
P02763	plasma	10.4638	5.83885
P02763	S-003-001	8.24868	5.83885
P02763	S-007-002	8.0089	5.83885
P02763	S-011-001	7.97904	5.83885
P04114	plasma	10.6747	5.85733
P04114	S-003-001	11.2177	5.85733
P04114	S-007-002	9.63068	5.85733
P04114	S-011-001	9.92361	5.85733
P02790;Q9BS19	plasma	10.4541	5.87506
P02790	S-003-001	9.05538	5.87506
P02790	S-007-002	8.33363	5.87506
P02790	S-011-001	9.91931	5.87506
P00738;A0A0C4DGL8;J3QLC9;J3QR68;H0Y300;P00738-2;A0A087WU08;H3BS21	plasma	11.1933	5.94448
P00738;A0A0C4DGL8;H0Y300;P00738-2;A0A087WU08	S-003-001	9.23439	5.94448
P00738;A0A0C4DGL8;H0Y300;P00738-2;A0A087WU08	S-007-002	9.46679	5.94448
P00738;A0A0C4DGL8;H0Y300;P00738-2;A0A087WU08	S-011-001	8.91121	5.94448
P01024	plasma	11.0789	5.97772
P01024	S-003-001	10.4654	5.97772
P01024	S-007-002	10.6622	5.97772
P01024	S-011-001	10.3184	5.97772
P02675;D6REL8	plasma	10.7198	5.98677
P02675;D6REL8	S-003-001	11.5101	5.98677
P02675;D6REL8	S-007-002	11.5118	5.98677
P02675;D6REL8	S-011-001	11.3484	5.98677
P01009;P01009-2;P01009-3	plasma	9.97977	6.04139
P01009;P01009-2;P01009-3	S-003-001	9.4041	6.04139
P01009;P01009-2;P01009-3	S-007-002	9.78305	6.04139
P01009;P01009-2;P01009-3	S-011-001	9.51989	6.04139
P01023	plasma	11.0258	6.14613
P02647;F8W696	plasma	11.4825	6.14613
P01023	S-003-001	9.25047	6.14613
P01023	S-007-002	9.27298	6.14613
P01023	S-011-001	9.38678	6.14613
P02647;F8W696	S-003-001	11.979	6.14613
P02647;F8W696	S-007-002	10.8108	6.14613
P02647;F8W696	S-011-001	11.1656	6.14613
P02787	plasma	11.0654	6.36173
P02787	S-003-001	8.94631	6.36173
P02787	S-007-002	8.22214	6.36173
P02787	S-011-001	8.81801	6.36173
P02671	plasma	10.7095	6.43457
P02671;P02671-2	S-003-001	11.4012	6.43457
P02671;P02671-2	S-007-002	11.6138	6.43457
P02671;P02671-2	S-011-001	11.4909	6.43457

## Sheet: Figure 3D
Figure 3D Spike-in Dilution
group_id	group_pep_seq_z	proteins	condition	spike_level	CRP	S100A89	Angiogenin	ms_mean	ms_sd
e_517218527715516901	ESDTSYVSLK	sp|P02741|CRP_HUMAN	Control	1	0.614279	-0.0925199	-0.581445	9.22063	0.102107
e_517218527715516901	ESDTSYVSLK	sp|P02741|CRP_HUMAN	100X	100	2.33373	2.07876	1.85573	10.8506	0.120585
e_517218527715516901	ESDTSYVSLK	sp|P02741|CRP_HUMAN	10X	10	1.3423	0.985323	0.83924	9.98824	0.0687098
e_517218527715516901	ESDTSYVSLK	sp|P02741|CRP_HUMAN	5X	5	1.05942	0.666979	0.494373	9.84023	0.113853
e_517218527715516901	ESDTSYVSLK	sp|P02741|CRP_HUMAN	2X	2	0.851332	0.266447	0.102286	9.57098	0.223715
e_9130146050185588891	GYSIFSYATK	sp|P02741|CRP_HUMAN	Control	1	0.614279	-0.0925199	-0.581445	8.6112	0.120257
e_9130146050185588891	GYSIFSYATK	sp|P02741|CRP_HUMAN	100X	100	2.33373	2.07876	1.85573	10.3895	0.0539745
e_9130146050185588891	GYSIFSYATK	sp|P02741|CRP_HUMAN	10X	10	1.3423	0.985323	0.83924	9.32649	0.00676045
e_9130146050185588891	GYSIFSYATK	sp|P02741|CRP_HUMAN	5X	5	1.05942	0.666979	0.494373	9.20956	0.0218095
e_9130146050185588891	GYSIFSYATK	sp|P02741|CRP_HUMAN	2X	2	0.851332	0.266447	0.102286	9.0424	0.218556
e_234983420600863579	QDNEILIFWSK	sp|P02741|CRP_HUMAN	100X	100	2.33373	2.07876	1.85573	9.7915	0.0393166
e_234983420600863579	QDNEILIFWSK	sp|P02741|CRP_HUMAN	10X	10	1.3423	0.985323	0.83924	8.79061	0.00131199
e_234983420600863579	QDNEILIFWSK	sp|P02741|CRP_HUMAN	5X	5	1.05942	0.666979	0.494373	8.67148	0.132413
e_234983420600863579	QDNEILIFWSK	sp|P02741|CRP_HUMAN	2X	2	0.851332	0.266447	0.102286	8.53002	0.0973088
e_1513415259818157713	YEVQGEVFTKPQLWP	sp|P02741|CRP_HUMAN	100X	100	2.33373	2.07876	1.85573	9.95187	0.0335678
e_1513415259818157713	YEVQGEVFTKPQLWP	sp|P02741|CRP_HUMAN	10X	10	1.3423	0.985323	0.83924	9.07318	0.0800483
e_1513415259818157713	YEVQGEVFTKPQLWP	sp|P02741|CRP_HUMAN	5X	5	1.05942	0.666979	0.494373	9.01538	0.159852
e_1513415259818157713	YEVQGEVFTKPQLWP	sp|P02741|CRP_HUMAN	2X	2	0.851332	0.266447	0.102286	8.71424	0.100387

## Sheet: Figure 4A
Figure 4A Protein Group IDs
Nanoparticles	Assay Replicate	Protein IDs	Median Protein IDs	Protein ID Standard Deviation	Protein IDs (in any replicate)	Protein IDs (in all replicates)
plasma	1	188	188	8	220	162
plasma	2	180	188	8	220	162
plasma	3	196	188	8	220	162
SP-007-008	1	296	309	7.81025	365	250
SP-007-008	2	310	309	7.81025	365	250
SP-007-008	3	309	309	7.81025	365	250
SP-047-004	1	352	352	0.57735	436	279
SP-047-004	2	352	352	0.57735	436	279
SP-047-004	3	353	352	0.57735	436	279
SP-064-003	1	516	519	14.7986	627	433
SP-064-003	2	543	519	14.7986	627	433
SP-064-003	3	519	519	14.7986	627	433
SP-333-004	1	282	299	10.4403	344	250
SP-333-004	2	301	299	10.4403	344	250
SP-333-004	3	299	299	10.4403	344	250
SP-339-003	1	365	383	15.5671	471	296
SP-339-003	2	383	383	15.5671	471	296
SP-339-003	3	396	383	15.5671	471	296
SP-347-004	1	559	555	9.45163	637	469
SP-347-004	2	555	555	9.45163	637	469
SP-347-004	3	541	555	9.45163	637	469
SP-365-001	1	573	568	22.942	677	447
SP-365-001	2	568	568	22.942	677	447
SP-365-001	3	531	568	22.942	677	447
SP-373-003	1	590	604	23.5797	743	479
SP-373-003	2	636	604	23.5797	743	479
SP-373-003	3	604	604	23.5797	743	479
SP-390-001	1	265	265	4.72582	321	216
SP-390-001	2	263	265	4.72582	321	216
SP-390-001	3	272	265	4.72582	321	216
SP-406-001	1	606	481	73.6546	653	410
SP-406-001	2	476	481	73.6546	653	410
SP-406-001	3	481	481	73.6546	653	410
All (in any)						1189
All (in any, > 1 peptide)						1025

## Sheet: Figure 4B
Figure 4B Protein Group CVs
nanoparticles	Majority.protein.IDs	CV [%]
plasma	A0A024R6I7;A0A0G2JRN3	11.1688
plasma	A0A075B6I0	18.8432
plasma	A0A075B6K4	49.651
plasma	A0A075B6P5;P01615	13.1966
plasma	A0A075B7D0	17.1951
plasma	A0A087WSY4	12.1872
plasma	A0A087X1J7;P22352	15.9483
plasma	A0A096LPE2;P35542	45.8245
plasma	A0A0A0MRJ7;P12259	26.5774
plasma	A0A0A0MRZ8;P04433	32.7288
plasma	A0A0A0MS15	70.4342
plasma	A0A0B4J1U7	3.79119
plasma	A0A0B4J1V0	5.57282
plasma	A0A0B4J1V2	19.7283
plasma	A0A0B4J1X5;A0A0C4DH42;A0A075B7E8;P01767	10.6014
plasma	A0A0B4J231;B9A064;P0CG04	25.8301
plasma	A0A0C4DH38	47.833
plasma	A0A0C4DH68;A0A075B6R9	13.9522
plasma	A0A0C4DH72	24.6212
plasma	A0A0G2JMB2;A0A286YEY5;P01877	7.51548
plasma	A0A0J9YY99	13.6621
plasma	A0A1B0GUU9;P01871;P01871-2	6.93207
plasma	A0A286YES1;P01860	7.80865
plasma	A0A286YEY1;P01876	15.237
plasma	A0A286YEY4;P01859	39.6353
plasma	A0A286YFJ8;P01861	72.6305
plasma	A0A2Q2TTZ9;P01594;P01593	2.1911
plasma	A0A3B3ISJ1;A0A0S2Z4L3;P07225;G5E9F8;A0A3B3IRK9	23.7552
plasma	A0A3B3ISR2;B4DPQ0;P00736;F5H2D0;A0A3B3ITU4	1.389
plasma	B0YIW2;P02656	21.8199
plasma	B1AKG0;Q03591	36.5624
plasma	B4E1Z4;E7ETN3;P00751	10.3499
plasma	C9JA05;D6RHJ6;D6RD17;P01591	18.1445
plasma	C9JV77;P02765	35.1142
plasma	D3VVP3	47.4976
plasma	D6R934;P02746;A0A0A0MSV6	21.7285
plasma	D6RF35;P02774;P02774-3;P02774-2;D6RBJ7	25.9138
plasma	G3V2W1;Q9UK55	77.5939
plasma	G3XAM2;E7ETH0;A0A2R8Y3M9;P05156	31.0226
plasma	H0YAC1;P03952;E9PBC5	21.1324
plasma	H0YLF3;F5H6I0;P61769	16.9041
plasma	H3BP99;H3BQ90;H3BV82;Q8TBB5-3;Q8TBB5	3.83727
plasma	K7ER74;A0A024R0T9;P02655;Q6P163;V9GYJ8	8.66134
plasma	K7ERI9;P02654;K7EJI9;K7ELM9;K7EPF9	17.5413
plasma	O14791;O14791-2;O14791-3	23.4874
plasma	O43866	13.1799
plasma	O75460	16.9938
plasma	O75636;O75636-2	64.4578
plasma	O95445	42.1514
plasma	P00450	12.794
plasma	P00488	28.907
plasma	P00734;E9PIT3	7.89794
plasma	P00738;A0A0C4DGL8;J3QLC9;J3QR68;H0Y300;P00738-2;A0A087WU08;H3BS21	1.98097
plasma	P00739;P00739-2;A0A0A0MRD9	8.86411
plasma	P00740-2;P00740	62.457
plasma	P00742	30.1018
plasma	P00747	9.68784
plasma	P01008	6.49944
plasma	P01009;P01009-2;P01009-3	13.6982
plasma	P01011;G3V595	6.7692
plasma	P01019	20.2268
plasma	P01023	9.03935
plasma	P01024	11.8649
plasma	P01031	18.5435
plasma	P01042	6.27453
plasma	P01602	13.1037
plasma	P01619	24.8654
plasma	P01624;A0A0C4DH90;A0A0C4DH55	13.2054
plasma	P01701	23.8644
plasma	P01717;P01718	62.9586
plasma	P01721	16.6992
plasma	P01780;A0A0B4J1V1;P01763;P01762	13.6121
plasma	P01834	9.70857
plasma	P01857;A0A0A0MS08;A0A0A0MS07	20.5919
plasma	P02042;E9PFT6;E9PEW8	41.2951
plasma	P02647;F8W696	3.48866
plasma	P02649;H0Y7L5;E9PEV4;E7ERP7	7.78501
plasma	P02671	5.59034
plasma	P02675;D6REL8	6.87738
plasma	P02679;C9JC84;P02679-2;C9JEU5	13.7276
plasma	P02741;Q5VVP7;P02741-2	55.5858
plasma	P02743	59.7253
plasma	P02745;X6RLJ0	71.6272
plasma	P02747	8.55772
plasma	P02748	25.8428
plasma	P02749;J3QRN2	41.2038
plasma	P02750	15.3382
plasma	P02751-8;P02751-14;P02751;P02751-3;P02751-15;P02751-7;P02751-10;P02751-5;P02751-17;P02751-9;P02751-13;P02751-6;P02751-11;P02751-4;P02751-12;H0Y7Z1	3.81193
plasma	P02760;S4R3Y4;S4R471	21.4141
plasma	P02763	8.60293
plasma	P02766;A0A087WV45;A0A087WT59	52.3279
plasma	P02775	52.2053
plasma	P02787	8.99938
plasma	P02790;Q9BS19	4.00731
plasma	P04003	24.0047
plasma	P04004	12.2717
plasma	P04114	3.88164
plasma	P04180;J3QSE5;J3QKT0	29.7711
plasma	P04196	8.9934
plasma	P04217;M0R009;P04217-2	23.3288
plasma	P04278;I3L145;P04278-5;P04278-3;P04278-2;P04278-4;I3L2X4;A0A0C4DGN2;B4DYU0;I3L1J1	28.2987
plasma	P04432;P01597;A0A0C4DH73;P01611	29.9326
plasma	P05090;C9JF17	19.9359
plasma	P05155-2;P05155;P05155-3;E9PGN7;H9KV48	8.15612
plasma	P05160	14.4915
plasma	P05543	25.5725
plasma	P05546	22.8321
plasma	P06312	22.1904
plasma	P06331;P0DP08;P0DP06;A0A0C4DH41;P01825;P01824	18.9238
plasma	P06681;A0A0G2JL69;P06681-3;B4DQI1;A0A0G2JIE7;H0Y3H6;P06681-2;E9PDZ0;A0A0G2JK28	47.6351
plasma	P06727	6.70836
plasma	P07357	24.9158
plasma	P07358;F5GY80;F5H7G1	3.46485
plasma	P07360;Q5SQ08	63.3137
plasma	P08185;G3V350	29.5518
plasma	P08603	3.27114
plasma	P08697;P08697-2;A0A0G2JPA8;C9JMH6	9.66562
plasma	P09871;F8WCZ6;A0A087X232	4.24509
plasma	P0C0L4;P0C0L4-2	37.0094
plasma	P0C0L5;F5GXS0;A0A3B3ISA6	6.00738
plasma	P0DJI8;E9PQD6	23.7859
plasma	P0DOY2;P0DOY3;P0CF74	37.7822
plasma	P10643	15.0619
plasma	P10909-6;P10909-4;P10909;P10909-5;P10909-2;H0YC35;P10909-3;H0YLK8	15.685
plasma	P11597;P11597-2;H3BRJ9	13.0606
plasma	P13671	19.7736
plasma	P15169	71.8049
plasma	P15814	15.446
plasma	P16070;P16070-14;H0YD13;P16070-8;P16070-7;P16070-5;P16070-3;P16070-6;P16070-17;P16070-4;P16070-16;P16070-10;P16070-11;P16070-13;P16070-12;P16070-18;H0YDW7;P16070-15;P16070-9;H0Y5E4;H0YCV9;H0Y2P0	25.3156
plasma	P16885;A0A0A0MRF9	15.0045
plasma	P18428	12.91
plasma	P19652	10.3456
plasma	P19823;Q5T985	6.91116
plasma	P19827;P19827-2;P19827-3	12.213
plasma	P20742;P20742-2	74.2602
plasma	P22792	68.2659
plasma	P25311;C9JEV0	26.9381
plasma	P27169	1.64679
plasma	P29622	6.10055
plasma	P35858;P35858-2	12.4328
plasma	P36955	13.44
plasma	P43251-4;P43251;P43251-3;P43251-2;C9JSN9	12.5081
plasma	P43652	17.7826
plasma	P51884	13.9926
plasma	P60709;A0A2R8Y793	30.1007
plasma	P68871;A0A2R8Y7R2;F8W6P5	7.59335
plasma	P69905;G3V1N2;A0A2R8Y7C0	10.0466
plasma	P80748	8.69467
plasma	Q06033-2;Q06033;A0A087WW43;E7ET33	41.1017
plasma	Q08380	85.3095
plasma	Q14520-2;Q14520	71.2894
plasma	Q14624	6.38631
plasma	Q15648;Q15648-3	38.4665
plasma	Q15848	29.6474
plasma	Q5VY30;P02753	18.2255
plasma	Q96IY4;A0A087WSY5;Q96IY4-2	19.8242
plasma	Q96KN2	86.6324
plasma	Q96PD5;Q96PD5-2	70.1211
plasma	Q96RL7-4;Q96RL7-2;Q96RL7-3;Q96RL7;H0Y7P8	53.5286
plasma	Q9NZP8;H0YFL7	40.2463
plasma	S4R460;A0A0B4J2B5;A0A075B7F0;A0A0C4DH32;P0DP04;A0A0B4J1X8;P01766;P01782	20.6469
plasma	V9GYM3;P02652;V9GYE3;V9GYG9	51.1236
SP-007-008	A0A024R6I7;A0A0G2JRN3	10.346
SP-007-008	A0A075B6K4	18.5858
SP-007-008	A0A075B6P5;P01615	5.99814
SP-007-008	A0A087WWC0;A0A087X1F1;A0A087X1M5;A0A087X0U8;A0A087WXC9;Q13477-2;Q13477-3;Q13477;U3KQ59;Q13477-4	11.247
SP-007-008	A0A096LPE2;P35542	7.57496
SP-007-008	A0A0A0MRG2;P05067-3;P05067-4;P05067-5;P05067-6;P05067-7;P05067-11;P05067-8;P05067-9;P05067;E9PG40;P05067-10;H7C0V9	9.35409
SP-007-008	A0A0A0MRJ7;P12259	11.407
SP-007-008	A0A0A0MS15	5.53392
SP-007-008	A0A0A0MTH3;Q13418;Q13418-2;Q13418-3	58.0381
SP-007-008	A0A0B4J1U7	25.4596
SP-007-008	A0A0B4J1V0	12.7741
SP-007-008	A0A0B4J231;B9A064;P0CG04	18.9576
SP-007-008	A0A0C4DFP6;Q9NQ79-3;Q9NQ79-2;Q9NQ79;Q5T4F6	82.1279
SP-007-008	A0A0C4DGZ8;P07359	20.4069
SP-007-008	A0A0G2JPR0;A0A140TA49	71.4149
SP-007-008	A0A182DWH7;P49908;A0A182DWH8	32.2795
SP-007-008	A0A1B0GTC6;A0A1B0GVS5;A0A1B0GVL1	53.9637
SP-007-008	A0A1B0GUU9;P01871;P01871-2	8.09926
SP-007-008	A0A286YES1;P01860	23.6212
SP-007-008	A0A286YEY1;P01876	9.86071
SP-007-008	A0A286YEY4;P01859	21.0089
SP-007-008	A0A2Q2TTZ9;P01594;P01593	10.3991
SP-007-008	A0A3B3ISJ1;A0A0S2Z4L3;P07225;G5E9F8;A0A3B3IRK9	3.77007
SP-007-008	A0A3B3ISR2;B4DPQ0;P00736;F5H2D0;A0A3B3ITU4	8.57568
SP-007-008	A0A3B3ISX9;P22105-4;P22105;A0A140TA33;P22105-1;A0A140TA41;A0A140TA52;A0A140T902;A0A140T8Y3;A0A140T9C0;A0A140T8Z8;A0A087X0I0;A0A140T9L7	4.16375
SP-007-008	A0A499FJK2;P01137	35.7103
SP-007-008	A1L4H1;A1L4H1-2	50.9246
SP-007-008	A6NNI4;A0A2R8Y478;G8JLH6;P21926	41.6358
SP-007-008	B0YIW2;P02656	15.1132
SP-007-008	B1AHL2;P23142-4	4.40703
SP-007-008	C9IZP8	12.7154
SP-007-008	C9J2C0;Q9NY65;Q9NY65-2	16.799
SP-007-008	C9JA05;D6RHJ6;D6RD17;P01591	18.7279
SP-007-008	C9JCK5;A0A024RA52;P25787	18.9503
SP-007-008	C9JV77;P02765	3.75537
SP-007-008	D6R934;P02746;A0A0A0MSV6	24.5271
SP-007-008	D6RF35;P02774;P02774-3;P02774-2;D6RBJ7	7.88295
SP-007-008	E7END6;P04070;P04070-2	12.7697
SP-007-008	E9PEP6;O14786;E7EX60;Q5T7F0;O14786-3;O14786-2;Q5JWQ4	45.9392
SP-007-008	F5H8B0;P08709-2;P08709	20.6629
SP-007-008	F6SYF8;Q9UBP4;E9PKK9;E9PHY3;E9PKW6	17.0659
SP-007-008	F8W876;P48740-3	31.6552
SP-007-008	G3V2W1;Q9UK55	16.6315
SP-007-008	G3V5Z7;P60900-2;P60900;H0YJC4;G3V3U4;G3V3I1;G3V295;P60900-3	25.1241
SP-007-008	G3XA98;G3V4U0;Q9UBX5	11.9259
SP-007-008	G3XAP6;P49747-2;P49747	10.4641
SP-007-008	G8JLA2;P60660-2;F8W1R7;J3KND3;G3V1V0;B7Z6Z4;P60660;F8VPF3;F8VZU9;G3V1Y7;F8W180	20.8966
SP-007-008	H0YLF3;F5H6I0;P61769	30.7714
SP-007-008	H3BMH2;H3BSC1;P62491-2;Q15907-2;P62491;Q15907	16.2659
SP-007-008	H7BY64;Q96NZ9-4;Q96NZ9;Q96NZ9-2	40.9755
SP-007-008	H7BYX6;A0A087WTE4;A0A087WTF6;P13591-4;P13591-3;P13591-1	7.72501
SP-007-008	H7BYY1;P09493-2;F5H7S3;B7Z596;H0YKJ4;H0YK48;A0A494BZZ2;P09493-5	45.2573
SP-007-008	I3L2H8;I3L1L3;Q9BQG0;Q9BQG0-2	74.9049
SP-007-008	J3KPS3;P04075;P04075-2;H3BQN4;H3BUH7;H3BR04;H3BPS8;H3BMQ8	6.89081
SP-007-008	J3QR40;C9JCL2;C9JWQ3;Q8IUK5-3;Q8IUK5-2;Q8IUK5-4;Q8IUK5;B4E173	8.01808
SP-007-008	J3QRS3;P19105;O14950	18.9774
SP-007-008	K7ELL7;P14314-2;P14314;K7EPW7	50.5916
SP-007-008	K7ER74;A0A024R0T9;P02655;Q6P163;V9GYJ8	16.7249
SP-007-008	K7ERI9;P02654;K7EJI9;K7ELM9;K7EPF9	48.0696
SP-007-008	O00187;O00187-2	11.5731
SP-007-008	O00194	42.952
SP-007-008	O00299	36.619
SP-007-008	O14791;O14791-2;O14791-3	119.696
SP-007-008	O14818-2;O14818;H0Y586	42.8348
SP-007-008	O43866	23.3509
SP-007-008	O60462-4;O60462-5;O60462-2;O60462-3;O60462;O60462-6	2.52973
SP-007-008	O95810	17.013
SP-007-008	P00450	12.6743
SP-007-008	P00488	26.8243
SP-007-008	P00734;E9PIT3	6.65922
SP-007-008	P00738;A0A0C4DGL8;J3QLC9;J3QR68;H0Y300;P00738-2;A0A087WU08;H3BS21	39.0244
SP-007-008	P00740-2;P00740	11.253
SP-007-008	P00742	9.00756
SP-007-008	P00747	70.9064
SP-007-008	P01008	152.427
SP-007-008	P01009;P01009-2;P01009-3	33.4607
SP-007-008	P01011;G3V595	27.0959
SP-007-008	P01019	19.1768
SP-007-008	P01023	17.8102
SP-007-008	P01024	11.3341
SP-007-008	P01031	26.1851
SP-007-008	P01042	8.13733
SP-007-008	P01602	22.8224
SP-007-008	P01624;A0A0C4DH90;A0A0C4DH55	22.1669
SP-007-008	P01700;P01699	33.7568
SP-007-008	P01701	15.0516
SP-007-008	P01717;P01718	14.859
SP-007-008	P01780;A0A0B4J1V1;P01763;P01762	10.0936
SP-007-008	P01834	10.557
SP-007-008	P01857;A0A0A0MS08;A0A0A0MS07	17.4593
SP-007-008	P02647;F8W696	4.5586
SP-007-008	P02649;H0Y7L5;E9PEV4;E7ERP7	14.0391
SP-007-008	P02671	3.56664
SP-007-008	P02675;D6REL8	14.305
SP-007-008	P02679;C9JC84;P02679-2;C9JEU5	6.63075
SP-007-008	P02741;Q5VVP7;P02741-2	3.49539
SP-007-008	P02745;X6RLJ0	70.8528
SP-007-008	P02747	90.4831
SP-007-008	P02748	11.9216
SP-007-008	P02751-8;P02751-14;P02751;P02751-3;P02751-15;P02751-7;P02751-10;P02751-5;P02751-17;P02751-9;P02751-13;P02751-6;P02751-11;P02751-4;P02751-12;H0Y7Z1	20.084
SP-007-008	P02760;S4R3Y4;S4R471	33.6352
SP-007-008	P02763	55.2625
SP-007-008	P02766;A0A087WV45;A0A087WT59	35.1925
SP-007-008	P02776;P10720	22.3221
SP-007-008	P02787	28.4513
SP-007-008	P04003	15.5417
SP-007-008	P04004	14.1042
SP-007-008	P04114	4.88456
SP-007-008	P04196	4.03519
SP-007-008	P04275	31.3054
SP-007-008	P04278;I3L145;P04278-5;P04278-3;P04278-2;P04278-4;I3L2X4;A0A0C4DGN2;B4DYU0;I3L1J1	15.7039
SP-007-008	P04406;P04406-2;E7EUT5	32.1261
SP-007-008	P05106;H3BM21;P05106-2;P05106-3;I3L4X8	27.2242
SP-007-008	P05109	75.8773
SP-007-008	P05155-2;P05155;P05155-3;E9PGN7;H9KV48	100.106
SP-007-008	P05546	3.20778
SP-007-008	P05976-2;P05976;P08590	1.63525
SP-007-008	P06312	13.9992
SP-007-008	P06576;H0YH81;F8W079	11.9039
SP-007-008	P06702	8.42313
SP-007-008	P06727	13.9714
SP-007-008	P06753-2;Q5HYB6;P06753-3;P06753-6;A0A087WWU8;D6R904	7.53266
SP-007-008	P07237;H7BZ94;H0Y3Z3	28.2519
SP-007-008	P07357	43.6774
SP-007-008	P07358;F5GY80;F5H7G1	78.9202
SP-007-008	P07900;P07900-2	7.30213
SP-007-008	P08238	41.5577
SP-007-008	P08294	36.3296
SP-007-008	P08514;P08514-2;P08514-3;A0A3B3IU79	16.7101
SP-007-008	P08567	5.95045
SP-007-008	P08603	34.1052
SP-007-008	P08697;P08697-2;A0A0G2JPA8;C9JMH6	3.16148
SP-007-008	P09486;F5GY03;E5RK62	12.7401
SP-007-008	P09493-8;P09493-7;P09493-6;H0YNC7	79.4418
SP-007-008	P09871;F8WCZ6;A0A087X232	10.8033
SP-007-008	P0C0L4;P0C0L4-2	20.0501
SP-007-008	P0C0L5;F5GXS0;A0A3B3ISA6	12.3502
SP-007-008	P0DJI8;E9PQD6	18.7879
SP-007-008	P0DOY2;P0DOY3;P0CF74	8.0862
SP-007-008	P0DP25;P0DP24;P0DP23;H0Y7A7;E7ETZ0;E7EMB3;M0QZ52;F8WBR5;G3V479	18.0547
SP-007-008	P10124	8.66866
SP-007-008	P10316;A0A140T955;A0A140T933;A0A1W2PPQ2;A0A1W2PRT9;A0A140T9I0;A0A140T9X5;A0A140T913;P01892	126.209
SP-007-008	P10321;A0A140T9U8;A0A140T9H5;A2AEA2;A0A140T921;O19617;A0A1W2PRU9;A0A140TA05;A0A140T942	8.99867
SP-007-008	P10451-5	46.2652
SP-007-008	P10645;G5E968	21.7301
SP-007-008	P10909-6;P10909-4;P10909;P10909-5;P10909-2;H0YC35;P10909-3;H0YLK8	11.1524
SP-007-008	P11021	23.2144
SP-007-008	P11226	37.0454
SP-007-008	P12814;P12814-3;P12814-2;P12814-4;H9KV75	23.2236
SP-007-008	P13611-5;P13611;E9PF17;P13611-3;P13611-2;P13611-4	23.7144
SP-007-008	P13667;A0A499FI48	44.8713
SP-007-008	P13671	72.3128
SP-007-008	P14543-2;P14543	49.1936
SP-007-008	P14625	12.3687
SP-007-008	P15169	48.4673
SP-007-008	P16070;P16070-14;H0YD13;P16070-8;P16070-7;P16070-5;P16070-3;P16070-6;P16070-17;P16070-4;P16070-16;P16070-10;P16070-11;P16070-13;P16070-12;P16070-18;H0YDW7;P16070-15;P16070-9;H0Y5E4;H0YCV9;H0Y2P0	16.0664
SP-007-008	P16284-5;P16284-4;P16284-6;P16284;P16284-3;P16284-2	36.908
SP-007-008	P18206-2;P18206	21.4211
SP-007-008	P18428	21.649
SP-007-008	P19652	45.8323
SP-007-008	P19823;Q5T985	14.2634
SP-007-008	P19827;P19827-2;P19827-3	9.1158
SP-007-008	P20851;P20851-2	9.02293
SP-007-008	P21333-2;P21333;Q60FE5;A0A087WWY3	8.62189
SP-007-008	P22891;P22891-2	8.24122
SP-007-008	P24821-4;P24821;J3QSU6;E9PC84;F5H7V9;P24821-2;P24821-3;P24821-5;P24821-6	30.0248
SP-007-008	P25788-2;P25788;G3V4X5	19.8119
SP-007-008	P27169	17.3705
SP-007-008	P27797;K7EJB9	13.8058
SP-007-008	P27824;P27824-2;P27824-3	73.8531
SP-007-008	P28066;P28066-2	38.8518
SP-007-008	P28070	53.5059
SP-007-008	P29622	72.8095
SP-007-008	P30041	88.204
SP-007-008	P31946-2;P31946	27.0497
SP-007-008	P35443;E7ES19	14.2231
SP-007-008	P35579;P35579-2	9.5493
SP-007-008	P35858;P35858-2	38.4784
SP-007-008	P36955	62.7765
SP-007-008	P40197	32.1627
SP-007-008	P48426-2;P48426;H7BXS3	17.5222
SP-007-008	P48740	24.4918
SP-007-008	P48740-2;P48740-4	7.48304
SP-007-008	P49721;A0A087WVV1	39.5952
SP-007-008	P50502;H7C3I1;Q3KNR6;Q8NFI4;F6VDH7;Q8IZP2	9.6795
SP-007-008	P51884	15.141
SP-007-008	P55056	23.1208
SP-007-008	P55072	18.6048
SP-007-008	P55209;P55209-2;F8W0J6;H0YIV4;F5H4R6;F8VY35;F8VUX1;F8VXI6;F8W020;H0YHC3;P55209-3;B7Z9C2;F8VV59;F8W118;H0YH88;F8VVB5;F8W543;F8VRJ2	10.8774
SP-007-008	P60709;A0A2R8Y793	10.6084
SP-007-008	P61026	28.1491
SP-007-008	P61224;P61224-3;F5H7Y6;E7ESV4;F5GX62;A6NIZ1;P61224-4;P61224-2;F5H004;F5H6R7;F5GZG1;B7ZB78;F5H823;F5GYB5;F5H500;F5H0B7	7.11207
SP-007-008	P61981	38.2235
SP-007-008	P62258;P62258-2	18.162
SP-007-008	P63104;E7EX29;B0AZS6;P63104-2;B7Z2E6;H0YB80;E7ESK7	23.9346
SP-007-008	P67936;A0A2R8Y5V9;A0A2R8YGX3;A0A2R8YH90;A0A2R8YE05	10.3366
SP-007-008	P68133;P68032;P62736;A6NL76;P63267;F8WB63;B8ZZJ2;C9JFL5;F6UVQ4;F6QUT6	14.1767
SP-007-008	P68363;P68363-2	17.4117
SP-007-008	P68366-2;P68366	10.9784
SP-007-008	P68371;P04350	22.6401
SP-007-008	P68871;A0A2R8Y7R2;F8W6P5	27.2113
SP-007-008	P69905;G3V1N2;A0A2R8Y7C0	15.5267
SP-007-008	P80108	6.33284
SP-007-008	Q01518	61.821
SP-007-008	Q02818;C9JKZ2;H7BZI1	16.1933
SP-007-008	Q04917;A2IDB2	70.7031
SP-007-008	Q06033-2;Q06033;A0A087WW43;E7ET33	14.1289
SP-007-008	Q07507	15.849
SP-007-008	Q07954	4.11461
SP-007-008	Q08380	20.9416
SP-007-008	Q08830	92.2875
SP-007-008	Q0ZGT2-4;Q0ZGT2;H7BXY5;Q0ZGT2-3;Q0ZGT2-2;E7ETM8;E7EUA0	15.1142
SP-007-008	Q13103	8.73301
SP-007-008	Q13201;E7EPG1	11.8711
SP-007-008	Q13790	8.81126
SP-007-008	Q14247-3;Q14247;Q14247-2	32.0314
SP-007-008	Q14393-5;Q14393-4;Q14393-3;Q14393;Q14393-1	24.7281
SP-007-008	Q14515;Q14515-2	15.6552
SP-007-008	Q14520-2;Q14520	16.5394
SP-007-008	Q14624	45.0849
SP-007-008	Q14766;Q14766-4;E7EV71;Q14766-3;Q14766-2;C9JD84;Q14766-5	25.6843
SP-007-008	Q15084-3;Q15084;Q15084-4;Q15084-5;Q15084-2	29.5833
SP-007-008	Q15166;F8WD41;C9JZ99	34.7761
SP-007-008	Q15555-5;Q15555-3;Q15555;Q15555-4;K7ERD8;Q15555-2;K7EL66	6.22425
SP-007-008	Q15582;H0Y8L3;S4R3C6	46.7798
SP-007-008	Q15942;H0Y2Y8;Q15942-2	18.6556
SP-007-008	Q5JP53;P07437;Q5ST81	27.6576
SP-007-008	Q5JWQ6	23.3346
SP-007-008	Q5VY30;P02753	29.8047
SP-007-008	Q6Q788	24.3362
SP-007-008	Q86UX7-2;Q86UX7;F5H1C6	65.5687
SP-007-008	Q8NBJ4-2;Q8NBJ4	10.2977
SP-007-008	Q8NBP7	25.937
SP-007-008	Q8NI99;K7EKF6	18.6648
SP-007-008	Q8WWA0;Q8WWU7-2;Q8WWU7	8.22245
SP-007-008	Q92882	12.6205
SP-007-008	Q96KN2	10.6609
SP-007-008	Q99733;Q99733-2;C9J6D1;C9JZI7;E9PNW0;E9PJJ2;E9PS34;E9PNJ7;A8MXH2;E9PKT8	22.707
SP-007-008	Q99983	64.2167
SP-007-008	Q9BWP8-8;Q9BWP8-7;Q9BWP8-6;Q9BWP8-5;Q9BWP8-4;Q9BWP8-3;Q9BWP8-2;Q9BWP8-9;Q9BWP8;Q9BWP8-10	22.9655
SP-007-008	Q9H4B7	45.9183
SP-007-008	Q9HBI1-3;Q9HBI1;Q9HBI1-2;A0A087WZB5;B0QYP8	32.7644
SP-007-008	Q9HCU0	56.895
SP-007-008	Q9NPG4	2.34194
SP-007-008	Q9NQC3-2;F8W914;Q9NQC3-5;Q9NQC3;Q9NQC3-4;H7C106;Q9NQC3-6	12.0301
SP-007-008	Q9NZN3	50.9402
SP-007-008	Q9Y490	22.7317
SP-007-008	Q9Y6Z7	12.717
SP-007-008	S4R460;A0A0B4J2B5;A0A075B7F0;A0A0C4DH32;P0DP04;A0A0B4J1X8;P01766;P01782	22.3918
SP-007-008	V9GYM3;P02652;V9GYE3;V9GYG9	13.1076
SP-047-004	A0A024QZ42;O75340-2;O75340	37.8943
SP-047-004	A0A024R571;Q9H4M9;C9JC03;C9J2Z4	35.0101
SP-047-004	A0A024R6I7;A0A0G2JRN3	86.8236
SP-047-004	A0A087X1J7;P22352	13.2466
SP-047-004	A0A087X271;H3BVI6;B4DDF4;B4DUT8;Q99439;K7ES69;A0A087X1X5;Q99439-2	54.3146
SP-047-004	A0A096LPE2;P35542	32.5107
SP-047-004	A0A0A0MRJ7;P12259	8.77256
SP-047-004	A0A0A0MTH3;Q13418;Q13418-2;Q13418-3	27.0607
SP-047-004	A0A0B4J1V0	25.7785
SP-047-004	A0A0B4J231;B9A064;P0CG04	46.4225
SP-047-004	A0A0B4J2A3;Q96A00-2;Q96A00	33.2894
SP-047-004	A0A0C4DFP6;Q9NQ79-3;Q9NQ79-2;Q9NQ79;Q5T4F6	63.9457
SP-047-004	A0A0D9SFB5;P08319;P08319-2	22.4589
SP-047-004	A0A0D9SGG1;Q13094;E7ESF6	8.95062
SP-047-004	A0A0U1RQV3;Q12805-5;Q12805-2;Q12805-4;Q12805-3;Q12805	41.4374
SP-047-004	A0A0U1RR20;Q92954-6;Q92954-4;Q92954-3;Q92954-2;Q92954;Q92954-5	18.9644
SP-047-004	A0A182DWH7;P49908;A0A182DWH8	24.4923
SP-047-004	A0A1B0GUU9;P01871;P01871-2	12.9509
SP-047-004	A0A1B0GW23;Q03154-2;Q03154-4;Q03154;A0A1B0GU86;C9JMV9;A0A1B0GV31;Q03154-3	23.7032
SP-047-004	A0A286YES1;P01860	34.1411
SP-047-004	A0A286YEY1;P01876	57.8284
SP-047-004	A0A286YEY4;P01859	134.562
SP-047-004	A0A286YFJ8;P01861	156.225
SP-047-004	A0A2Q2TTZ9;P01594;P01593	44.2612
SP-047-004	A0A2R8Y7U1;A0A2R8YGD1;A0A2R8YD45;O14773-2;O14773	19.3121
SP-047-004	A0A3B3ISJ1;A0A0S2Z4L3;P07225;G5E9F8;A0A3B3IRK9	45.2415
SP-047-004	A0A3B3ISR2;B4DPQ0;P00736;F5H2D0;A0A3B3ITU4	33.2156
SP-047-004	A0A499FJK2;P01137	38.7605
SP-047-004	A6NMB1	140.918
SP-047-004	A6NNI4;A0A2R8Y478;G8JLH6;P21926	37.3572
SP-047-004	B0YIW2;P02656	29.9484
SP-047-004	B1AKG0;Q03591	28.37
SP-047-004	B3KWK7;A6XND1;A6XND0;P17936;P17936-2;H0Y5K2;C9JMX4;H0Y485	48.4515
SP-047-004	B4E1Z4;E7ETN3;P00751	128.917
SP-047-004	C9JA05;D6RHJ6;D6RD17;P01591	25.687
SP-047-004	C9JKT8;Q9UEW3-2;Q9UEW3	55.5924
SP-047-004	C9JV77;P02765	43.2992
SP-047-004	D6R934;P02746;A0A0A0MSV6	32.8047
SP-047-004	D6RD58;O14960	23.6794
SP-047-004	D6RF35;P02774;P02774-3;P02774-2;D6RBJ7	31.4444
SP-047-004	E7EUF1;Q13822;Q13822-3;Q13822-2;E5RIA2	23.8966
SP-047-004	E7EX44;Q05682-5;Q05682-4;Q05682-3;Q05682-6;Q05682-2;Q05682;E9PGZ1;C9J813	33.3352
SP-047-004	F6RFD5;P60981-2;P60981	16.8083
SP-047-004	F8W943;P04424-3;P04424-2;P04424	39.2944
SP-047-004	G3V2W1;Q9UK55	55.4691
SP-047-004	G3XA98;G3V4U0;Q9UBX5	37.5655
SP-047-004	G3XAK1;P26927;Q2TV78	31.7355
SP-047-004	G8JLA2;P60660-2;F8W1R7;J3KND3;G3V1V0;B7Z6Z4;P60660;F8VPF3;F8VZU9;G3V1Y7;F8W180	74.0933
SP-047-004	H0YAC1;P03952;E9PBC5	19.3208
SP-047-004	H0YLF3;F5H6I0;P61769	48.968
SP-047-004	H7BZJ3	23.7568
SP-047-004	J3KNB4;P49913	28.2954
SP-047-004	J3QRS3;P19105;O14950	31.2022
SP-047-004	K7ER74;A0A024R0T9;P02655;Q6P163;V9GYJ8	17.6348
SP-047-004	K7ERG9;P00746	43.5193
SP-047-004	K7ERI9;P02654;K7EJI9;K7ELM9;K7EPF9	35.0104
SP-047-004	O00151	40.2683
SP-047-004	O00187;O00187-2	21.1539
SP-047-004	O00299	9.16149
SP-047-004	O00602	11.726
SP-047-004	O14791;O14791-2;O14791-3	34.0698
SP-047-004	O15145;C9JZD1	20.5351
SP-047-004	O60506-4;O60506-3;O60506-2;O60506;B7Z645;O60506-5	45.5337
SP-047-004	O75083;O75083-3;D6RD66	36.1377
SP-047-004	O75636;O75636-2	59.5464
SP-047-004	O75787;A0A1B0GTB0;O75787-2;A0A1C7CYW4;A0A1B0GW13;A0A1B0GV60;A0A1B0GVW0;A0A1B0GWJ8;H7C3E1;A0A1B0GUT7;A0A1B0GVB9;A0A1B0GTU8;A0A1B0GVZ1;B7Z413;H7C240;B7Z1I9;A0A1B0GVC7;A0A1B0GV24;A0A1B0GU12	12.218
SP-047-004	O75874	44.3197
SP-047-004	O95445	31.0787
SP-047-004	O95810	27.1076
SP-047-004	P00338;P00338-3;P00338-5;P00338-4;P00338-2;F5GXY2;F5GYU2	20.7359
SP-047-004	P00450	66.5327
SP-047-004	P00488	14.88
SP-047-004	P00492	36.5782
SP-047-004	P00558;P00558-2	29.1625
SP-047-004	P00568;Q5T9B7	33.9262
SP-047-004	P00734;E9PIT3	38.8941
SP-047-004	P00738;A0A0C4DGL8;J3QLC9;J3QR68;H0Y300;P00738-2;A0A087WU08;H3BS21	147.22
SP-047-004	P00739;P00739-2;A0A0A0MRD9	80.2609
SP-047-004	P00747	18.3726
SP-047-004	P00748	28.0266
SP-047-004	P00918	17.1848
SP-047-004	P01008	97.1896
SP-047-004	P01009;P01009-2;P01009-3	2.39629
SP-047-004	P01011;G3V595	153.353
SP-047-004	P01019	66.944
SP-047-004	P01023	128.998
SP-047-004	P01024	15.2263
SP-047-004	P01031	91.9096
SP-047-004	P01034	16.8111
SP-047-004	P01042	15.264
SP-047-004	P01619	57.4896
SP-047-004	P01701	33.2418
SP-047-004	P01834	39.3354
SP-047-004	P01857;A0A0A0MS08;A0A0A0MS07	100.366
SP-047-004	P02647;F8W696	23.0555
SP-047-004	P02649;H0Y7L5;E9PEV4;E7ERP7	32.5277
SP-047-004	P02671	38.3198
SP-047-004	P02675;D6REL8	14.5623
SP-047-004	P02679;C9JC84;P02679-2;C9JEU5	32.2895
SP-047-004	P02741;Q5VVP7;P02741-2	19.7893
SP-047-004	P02743	16.8506
SP-047-004	P02745;X6RLJ0	90.6123
SP-047-004	P02747	5.02624
SP-047-004	P02748	13.9776
SP-047-004	P02749;J3QRN2	54.5266
SP-047-004	P02751-8;P02751-14;P02751;P02751-3;P02751-15;P02751-7;P02751-10;P02751-5;P02751-17;P02751-9;P02751-13;P02751-6;P02751-11;P02751-4;P02751-12;H0Y7Z1	50.8045
SP-047-004	P02760;S4R3Y4;S4R471	15.1219
SP-047-004	P02763	166.09
SP-047-004	P02766;A0A087WV45;A0A087WT59	20.9257
SP-047-004	P02775	10.1971
SP-047-004	P02776;P10720	40.4674
SP-047-004	P02786;G3V0E5	36.2611
SP-047-004	P02787	167.418
SP-047-004	P02790;Q9BS19	15.4876
SP-047-004	P03950	22.115
SP-047-004	P03951;P03951-2	27.1691
SP-047-004	P04003	17.4091
SP-047-004	P04004	22.5117
SP-047-004	P04114	65.5832
SP-047-004	P04196	6.87038
SP-047-004	P04278;I3L145;P04278-5;P04278-3;P04278-2;P04278-4;I3L2X4;A0A0C4DGN2;B4DYU0;I3L1J1	6.6122
SP-047-004	P04406;P04406-2;E7EUT5	25.6928
SP-047-004	P04792;F8WE04	41.9535
SP-047-004	P05090;C9JF17	73.5324
SP-047-004	P05106;H3BM21;P05106-2;P05106-3;I3L4X8	44.4086
SP-047-004	P05109	13.6427
SP-047-004	P05154;G3V2M1	46.2575
SP-047-004	P05155-2;P05155;P05155-3;E9PGN7;H9KV48	159.097
SP-047-004	P05546	78.2641
SP-047-004	P06312	42.3277
SP-047-004	P06681;A0A0G2JL69;P06681-3;B4DQI1;A0A0G2JIE7;H0Y3H6;P06681-2;E9PDZ0;A0A0G2JK28	50.7552
SP-047-004	P06702	13.742
SP-047-004	P06727	23.726
SP-047-004	P06733;A0A2R8Y6G6;P06733-2;K7EM90	20.5078
SP-047-004	P06858	37.4914
SP-047-004	P07358;F5GY80;F5H7G1	17.8696
SP-047-004	P07384	17.7028
SP-047-004	P07737;K7EJ44	17.679
SP-047-004	P08253-2;P08253-3;P08253;H3BR66;H3BV48	41.8281
SP-047-004	P08254;H7C139	29.0404
SP-047-004	P08493;P08493-2	28.5571
SP-047-004	P08514;P08514-2;P08514-3;A0A3B3IU79	100.474
SP-047-004	P08519	70.3175
SP-047-004	P08567	51.0443
SP-047-004	P08603	9.96626
SP-047-004	P08697;P08697-2;A0A0G2JPA8;C9JMH6	27.8063
SP-047-004	P09871;F8WCZ6;A0A087X232	19.8286
SP-047-004	P09960;P09960-4;P09960-2;P09960-3	32.7268
SP-047-004	P0C0L4;P0C0L4-2	42.2552
SP-047-004	P0C0L5;F5GXS0;A0A3B3ISA6	16.2259
SP-047-004	P0DJI8;E9PQD6	23.608
SP-047-004	P0DJI9	37.3457
SP-047-004	P0DOY2;P0DOY3;P0CF74	44.1729
SP-047-004	P10909-6;P10909-4;P10909;P10909-5;P10909-2;H0YC35;P10909-3;H0YLK8	26.6734
SP-047-004	P11021	11.9229
SP-047-004	P12814;P12814-3;P12814-2;P12814-4;H9KV75	77.357
SP-047-004	P12830;A0A087WX17;A0A087WU43;A0A087WXI5;P12830-2;H3BNC6;H3BVI7	19.069
SP-047-004	P13497;P13497-5;P13497-2;P13497-6;P13497-4	32.2268
SP-047-004	P13611-5;P13611;E9PF17;P13611-3;P13611-2;P13611-4	19.277
SP-047-004	P13671	88.163
SP-047-004	P14543-2;P14543	58.7804
SP-047-004	P14618;P14618-3;B4DNK4	19.0127
SP-047-004	P15169	3.17977
SP-047-004	P15907;P15907-2	48.6737
SP-047-004	P18065;C9JMY1	63.1171
SP-047-004	P18428	11.3967
SP-047-004	P19652	131.889
SP-047-004	P19823;Q5T985	6.70232
SP-047-004	P19827;P19827-2;P19827-3	87.819
SP-047-004	P20073-2;P20073	15.8448
SP-047-004	P21291;E9PS42;E9PND2;E9PP21	37.2119
SP-047-004	P21333-2;P21333;Q60FE5;A0A087WWY3	61.355
SP-047-004	P22891;P22891-2	33.791
SP-047-004	P23528;G3V1A4;E9PK25;E9PP50;E9PQB7	36.4912
SP-047-004	P24298	52.4494
SP-047-004	P24593;C9JXX4	61.8513
SP-047-004	P24821-4;P24821;J3QSU6;E9PC84;F5H7V9;P24821-2;P24821-3;P24821-5;P24821-6	39.0541
SP-047-004	P24844;P24844-2	30.7404
SP-047-004	P27169	11.0705
SP-047-004	P29622	55.9386
SP-047-004	P30041	30.5401
SP-047-004	P30043;A0A2R8YEP4;M0R192;A0A2R8Y7Y9;M0QZL1	16.8043
SP-047-004	P30044-2;P30044;P30044-3;P30044-4	53.9759
SP-047-004	P30101	29.2904
SP-047-004	P31146;H3BRY3	44.4422
SP-047-004	P31948;P31948-2;P31948-3;F5H783	31.6153
SP-047-004	P33908	44.0931
SP-047-004	P34096	73.2128
SP-047-004	P35555	34.9571
SP-047-004	P35579;P35579-2	43.5287
SP-047-004	P35858;P35858-2	15.5748
SP-047-004	P37802;P37802-2;X6RJP6	18.9417
SP-047-004	P39060-2;P39060-1;P39060;H7BXV5;H7C457	34.0221
SP-047-004	P40227;P40227-2	33.0915
SP-047-004	P41159	22.1473
SP-047-004	P48059;P48059-5;P48059-2;P48059-4;P48059-3;A0A0J9YXC7	65.5574
SP-047-004	P48061-2;P48061-5;P48061;P48061-6;P48061-3;P48061-4	21.2244
SP-047-004	P48740-2;P48740-4	2.91992
SP-047-004	P50552	26.5859
SP-047-004	P51884	54.729
SP-047-004	P54577;A0A0C4DGZ5	12.7363
SP-047-004	P55056	27.1922
SP-047-004	P60709;A0A2R8Y793	21.6419
SP-047-004	P60953;Q5JYX0;P60953-1	74.6474
SP-047-004	P60985-2;P60985	65.9016
SP-047-004	P61006;P61006-2	28.4519
SP-047-004	P61224;P61224-3;F5H7Y6;E7ESV4;F5GX62;A6NIZ1;P61224-4;P61224-2;F5H004;F5H6R7;F5GZG1;B7ZB78;F5H823;F5GYB5;F5H500;F5H0B7	27.2427
SP-047-004	P61626;F8VV32;A0A0B4J259	35.016
SP-047-004	P62136-2;P62136;E9PMD7;P36873-2;P62140;P36873;F8W0W8;F8VYE8;F8VR82;C9J9S3;F5H1L6;E7ETD8;F5H037;A0A087WYY5;C9JP48;P62136-3	36.0396
SP-047-004	P62330	12.5912
SP-047-004	P62937;F8WE65;C9J5S7;P62937-2	26.239
SP-047-004	P63000;P63000-2	23.1809
SP-047-004	P68133;P68032;P62736;A6NL76;P63267;F8WB63;B8ZZJ2;C9JFL5;F6UVQ4;F6QUT6	43.9022
SP-047-004	P68363;P68363-2	46.7794
SP-047-004	P68366-2;P68366	4.72868
SP-047-004	P68371;P04350	66.7412
SP-047-004	P68871;A0A2R8Y7R2;F8W6P5	12.1205
SP-047-004	P69905;G3V1N2;A0A2R8Y7C0	26.2152
SP-047-004	P80108	66.7982
SP-047-004	P84077;P61204;F5H423;P61204-2;F5H0C7	42.1525
SP-047-004	Q01518	20.5508
SP-047-004	Q04756;D6RAR4	29.1902
SP-047-004	Q08495-4;Q08495;Q08495-3;Q08495-2;E5RJC0;E5RGQ0;E5RFK4	36.7636
SP-047-004	Q08830	27.9397
SP-047-004	Q13103	49.9325
SP-047-004	Q13201;E7EPG1	28.9357
SP-047-004	Q13642-4;Q13642-5;Q13642-1;Q5JXI8;Q13642;A0A0D9SFZ9;A0A494C0D6;Q5JXI2;Q5JXI3;Q5JXH7;Q5JXH9;Q5JXH8;A0A0D9SFB0;A0A0D9SFI6;Q13642-3;A0A0D9SGB2;Q5JXI0;A0A0D9SG53	64.4241
SP-047-004	Q13790	63.1951
SP-047-004	Q14247-3;Q14247;Q14247-2	54.9717
SP-047-004	Q14515;Q14515-2	34.9148
SP-047-004	Q14520-2;Q14520	26.7586
SP-047-004	Q14624	10.976
SP-047-004	Q14677-2;Q14677;Q14677-3	44.1173
SP-047-004	Q14697;Q14697-2;F5H6X6;E9PKU7	17.4535
SP-047-004	Q14766;Q14766-4;E7EV71;Q14766-3;Q14766-2;C9JD84;Q14766-5	34.7254
SP-047-004	Q14847;Q14847-2;C9J9W2;Q14847-3	70.1696
SP-047-004	Q15084-3;Q15084;Q15084-4;Q15084-5;Q15084-2	15.9006
SP-047-004	Q15113	1.53167
SP-047-004	Q15166;F8WD41;C9JZ99	9.79964
SP-047-004	Q15404;Q15404-2	3.98592
SP-047-004	Q15485;Q15485-2	64.3411
SP-047-004	Q15555-5;Q15555-3;Q15555;Q15555-4;K7ERD8;Q15555-2;K7EL66	24.5716
SP-047-004	Q15582;H0Y8L3;S4R3C6	80.2885
SP-047-004	Q15833-2;Q15833;Q15833-3;M0R0M7	45.9755
SP-047-004	Q15942;H0Y2Y8;Q15942-2	3.43199
SP-047-004	Q5VTE0;P68104;A0A087WVQ9;P68104-2;A0A087WV01;A0A2U3TZH3;Q05639	16.4375
SP-047-004	Q6Q788	14.1528
SP-047-004	Q7LDG7;Q7LDG7-4;Q7LDG7-2	99.301
SP-047-004	Q7Z406;Q7Z406-6;Q7Z406-2;Q7Z406-5;Q7Z406-4;M0QY43	59.4952
SP-047-004	Q86UD1;E9PJ29	50.194
SP-047-004	Q86UX7-2;Q86UX7;F5H1C6	8.84719
SP-047-004	Q8NBP7	62.0964
SP-047-004	Q8NI99;K7EKF6	26.0797
SP-047-004	Q8WUA8	28.7744
SP-047-004	Q8WWA0;Q8WWU7-2;Q8WWU7	45.2177
SP-047-004	Q92743;A0A3B3IU24;H0Y7G9	22.8229
SP-047-004	Q92882	19.2732
SP-047-004	Q96HC4-3;Q96HC4-2;Q96HC4-7;Q96HC4-4;Q96HC4;Q96HC4-6;H0YBI4	69.2285
SP-047-004	Q96IY4;A0A087WSY5;Q96IY4-2	42.523
SP-047-004	Q96KN2	22.4874
SP-047-004	Q96KP4;Q96KP4-2;J3QQN6;J3QR27;J3QLU1;J3QKQ0;J3QRD0;J3QL02;J3KSV5;A0A087WYZ1;J3QKT2	52.726
SP-047-004	Q96PD5;Q96PD5-2	26.8477
SP-047-004	Q99969;C9J8S2	34.0868
SP-047-004	Q9BWP8-8;Q9BWP8-7;Q9BWP8-6;Q9BWP8-5;Q9BWP8-4;Q9BWP8-3;Q9BWP8-2;Q9BWP8-9;Q9BWP8;Q9BWP8-10	25.0461
SP-047-004	Q9BXN1	34.8958
SP-047-004	Q9H4B7	62.2845
SP-047-004	Q9H939;Q9H939-2	95.5551
SP-047-004	Q9HBI1-3;Q9HBI1;Q9HBI1-2;A0A087WZB5;B0QYP8	11.0664
SP-047-004	Q9HDC9;H0Y512;Q9HDC9-2	2.34391
SP-047-004	Q9NR12;Q9NR12-2;D6RH06;Q9NR12-5;Q9NR12-6;Q9NR12-4;D6RF83;H7BYK4;Q9NR12-3	18.8825
SP-047-004	Q9NR31;X1WI22;D6RAA2;H0Y5E8;Q5SQT8;D6RDB2;D6RD69;Q9NR31-2;Q9Y6B6	30.2943
SP-047-004	Q9NRW1;Q9NRW1-2;J3KR73;C9JU14	15.3157
SP-047-004	Q9NZN3	6.80543
SP-047-004	Q9UNW1;Q9UNW1-4	42.8582
SP-047-004	Q9Y251-2;Q9Y251;Q9Y251-3;Q9Y251-4	50.8931
SP-047-004	Q9Y490	31.7619
SP-047-004	Q9Y6Z7	35.731
SP-047-004	S4R460;A0A0B4J2B5;A0A075B7F0;A0A0C4DH32;P0DP04;A0A0B4J1X8;P01766;P01782	65.1572
SP-047-004	V9GYM3;P02652;V9GYE3;V9GYG9	77.0133
SP-064-003	A0A024R571;Q9H4M9;C9JC03;C9J2Z4	48.9749
SP-064-003	A0A024R6I7;A0A0G2JRN3	27.1268
SP-064-003	A0A075B6I0	18.9263
SP-064-003	A0A075B6P5;P01615	2.65544
SP-064-003	A0A075B7D0	46.6193
SP-064-003	A0A087WTK0;A0A087WVC6;Q12913	25.6519
SP-064-003	A0A087WVP1;Q14517	21.4493
SP-064-003	A0A087WVQ6;Q00610-2;Q00610	31.5516
SP-064-003	A0A087WXS7;O43681	14.4236
SP-064-003	A0A087WY82;Q9Y624;Q9Y624-2	11.5748
SP-064-003	A0A087WYF1;A0A087WX80;P24043	6.74192
SP-064-003	A0A087X188;Q9UBW5;Q9UBW5-3;S4R418;Q9UBW5-2;A0A0A0MT10	10.668
SP-064-003	A0A087X1J7;P22352	37.0053
SP-064-003	A0A087X296;P23219-4;P23219-3;P23219-2;P23219;P23219-6;P23219-5;A0A2R8YDM0	7.35302
SP-064-003	A0A096LPE2;P35542	4.72554
SP-064-003	A0A0A0MRG2;P05067-3;P05067-4;P05067-5;P05067-6;P05067-7;P05067-11;P05067-8;P05067-9;P05067;E9PG40;P05067-10;H7C0V9	15.3546
SP-064-003	A0A0A0MRJ7;P12259	14.5095
SP-064-003	A0A0A0MRZ8;P04433	17.5044
SP-064-003	A0A0A0MS15	12.959
SP-064-003	A0A0A0MT66;P05060	44.6637
SP-064-003	A0A0A0MTH3;Q13418;Q13418-2;Q13418-3	12.193
SP-064-003	A0A0B4J1U7	9.34608
SP-064-003	A0A0B4J1V0	17.4724
SP-064-003	A0A0B4J1X5;A0A0C4DH42;A0A075B7E8;P01767	24.9084
SP-064-003	A0A0B4J231;B9A064;P0CG04	4.33522
SP-064-003	A0A0C4DFP6;Q9NQ79-3;Q9NQ79-2;Q9NQ79;Q5T4F6	13.0053
SP-064-003	A0A0C4DFY0;Q14242;Q14242-2	9.44774
SP-064-003	A0A0C4DGQ5;P04632;U3KQE2;K7EIV0;A0A075B7C0;K7ELJ7;K7EM73;K7EKD8;U3KPR7	35.5232
SP-064-003	A0A0C4DGZ8;P07359	21.9411
SP-064-003	A0A0C4DH38	16.5561
SP-064-003	A0A0C4DH72	14.4721
SP-064-003	A0A0D9SGG1;Q13094;E7ESF6	21.3839
SP-064-003	A0A0G2JMB2;A0A286YEY5;P01877	32.7312
SP-064-003	A0A0U1RR20;Q92954-6;Q92954-4;Q92954-3;Q92954-2;Q92954;Q92954-5	63.8422
SP-064-003	A0A0U1RR22;Q9UNF0-2;Q9UNF0	24.1226
SP-064-003	A0A0U1RRH7;Q16777;Q6FI13;Q7L7L0;A0A0U1RR32;P20671;P0C0S8;P04908;Q93077;Q9BTM1;Q99878;Q96KK5;H0YFX9;C9J0D1;A0A494C189;A0A3B3IS11;Q9BTM1-2;Q71UI9;Q96QV6;Q71UI9-2;P0C0S5;P16104	6.66491
SP-064-003	A0A140T9L8;O95866-7;O95866-2;A0A140T9V1;B7ZLJ5;A0A0G2JJG8;O95866-4;O95866-5;O95866-3;O95866-6;O95866	22.371
SP-064-003	A0A182DWH7;P49908;A0A182DWH8	14.1549
SP-064-003	A0A1B0GTC6;A0A1B0GVS5;A0A1B0GVL1	52.7514
SP-064-003	A0A1B0GUU9;P01871;P01871-2	21.5521
SP-064-003	A0A286YES1;P01860	52.6873
SP-064-003	A0A286YEY1;P01876	27.0867
SP-064-003	A0A286YEY4;P01859	62.5704
SP-064-003	A0A286YFJ8;P01861	82.5832
SP-064-003	A0A2Q2TTZ9;P01594;P01593	18.9445
SP-064-003	A0A2R8Y484;Q08722-2;Q08722-3;Q08722-4;Q08722	35.0675
SP-064-003	A0A3B3ISJ1;A0A0S2Z4L3;P07225;G5E9F8;A0A3B3IRK9	6.36185
SP-064-003	A0A3B3ISR2;B4DPQ0;P00736;F5H2D0;A0A3B3ITU4	9.3263
SP-064-003	A0A3B3ISX9;P22105-4;P22105;A0A140TA33;P22105-1;A0A140TA41;A0A140TA52;A0A140T902;A0A140T8Y3;A0A140T9C0;A0A140T8Z8;A0A087X0I0;A0A140T9L7	10.1276
SP-064-003	A0A494C0G5;O00468-6;O00468-7;A0A087X208;A0A494C1I6;O00468-2;O00468-3;O00468-5;O00468-4;O00468	37.0034
SP-064-003	A0A494C1B4;A0A494C0U4;A0A494C055;A0A494C087;P23471-2;P23471;A0A494C1R4;A0A494C1H9;A0A494C036;P23471-3	54.6083
SP-064-003	A0A499FJK2;P01137	27.7285
SP-064-003	A1L4H1;A1L4H1-2	33.9582
SP-064-003	A6NNI4;A0A2R8Y478;G8JLH6;P21926	8.41053
SP-064-003	A6XMV8;A0A0J9YYC8;A6XMV9;P07478;Q8NHM4	31.4873
SP-064-003	B0YIW2;P02656	3.70557
SP-064-003	B1AHL2;P23142-4	23.1515
SP-064-003	B1AK87;B1AK88;P47756-2;P47756;B1AK85	18.5456
SP-064-003	B4DDC6;A0A087WYT3;Q15185-4;Q15185;Q15185-2;Q15185-3	27.1839
SP-064-003	B4DDD6;Q9UJU6;Q9UJU6-2;Q9UJU6-3;Q9UJU6-6;H0Y5J4;Q9UJU6-5;Q9UJU6-4	24.6987
SP-064-003	B4DR80;Q9Y6E0-2;Q9Y6E0;H0Y630;Q5JV98	38.9397
SP-064-003	B4E1Z4;E7ETN3;P00751	90.6784
SP-064-003	B5MCT7;P49593-2;P49593	54.7006
SP-064-003	B5MDF5;J3KQE5;P62826;H0YFC6;F5H018	5.50337
SP-064-003	C9IZP8	21.1158
SP-064-003	C9J2C0;Q9NY65;Q9NY65-2	20.9512
SP-064-003	C9JA05;D6RHJ6;D6RD17;P01591	15.2957
SP-064-003	C9JV77;P02765	20.4558
SP-064-003	D6R934;P02746;A0A0A0MSV6	10.7055
SP-064-003	D6RF35;P02774;P02774-3;P02774-2;D6RBJ7	8.28046
SP-064-003	E7END6;P04070;P04070-2	14.4014
SP-064-003	E7ENZ3;B7ZAR1;E9PCA1;P48643-2;P48643	24.5991
SP-064-003	E7EPV7;P37840-2;P37840;D6RA31;H6UYS7;P37840-3	18.5206
SP-064-003	E7EU05;P16671-3;P16671;P16671-4;E9PLT1;P16671-2	9.07199
SP-064-003	E7EVJ5;Q96F07-2;Q96F07;H7C229;E7EW33	30.7599
SP-064-003	E7EX44;Q05682-5;Q05682-4;Q05682-3;Q05682-6;Q05682-2;Q05682;E9PGZ1;C9J813	11.9201
SP-064-003	E7EX90;Q14203-5;Q14203-2;Q14203-3;Q14203-4;Q14203-6;Q14203;Q6AWB1	64.1182
SP-064-003	E9PEP6;O14786;E7EX60;Q5T7F0;O14786-3;O14786-2;Q5JWQ4	1.83552
SP-064-003	E9PHH3;H7C1K4;P18827	10.1328
SP-064-003	F5GZ08;B7Z4G8;P51693;P51693-2;S4R3U6;K7EQJ4	54.9756
SP-064-003	F5H4Z8;P49746;P49746-2;Q2HIZ1	1.76258
SP-064-003	F5H8B0;P08709-2;P08709	32.5026
SP-064-003	F8VWS0;P05388-2;P05388;F8W1K8;F8VWV4;F8VS58;F8VQY6;F8VPE8;F8VRK7;G3V210;F8VW21;F8VZS0;F8VU65;Q8NHW5	24.5454
SP-064-003	F8W785;O00461	86.8907
SP-064-003	F8W876;P48740-3	1.42368
SP-064-003	F8WDI0;Q9NT62-2;Q9NT62	27.8219
SP-064-003	G3V2W1;Q9UK55	17.3318
SP-064-003	G3XA98;G3V4U0;Q9UBX5	5.85991
SP-064-003	G3XAP6;P49747-2;P49747	7.55207
SP-064-003	G8JLA2;P60660-2;F8W1R7;J3KND3;G3V1V0;B7Z6Z4;P60660;F8VPF3;F8VZU9;G3V1Y7;F8W180	11.4493
SP-064-003	H0YAC1;P03952;E9PBC5	77.5928
SP-064-003	H0YJS4;G3V4T5;P05198	7.44332
SP-064-003	H0YLF3;F5H6I0;P61769	45.5672
SP-064-003	H3BMH2;H3BSC1;P62491-2;Q15907-2;P62491;Q15907	9.58999
SP-064-003	H3BNX8;P20674;H3BRM5;H3BV69	41.9808
SP-064-003	H3BV04;H3BN93;H3BUB6;H3BPL9;O15127	16.0157
SP-064-003	H7BY64;Q96NZ9-4;Q96NZ9;Q96NZ9-2	17.5623
SP-064-003	H7BYX6;A0A087WTE4;A0A087WTF6;P13591-4;P13591-3;P13591-1	18.51
SP-064-003	H7BYY1;P09493-2;F5H7S3;B7Z596;H0YKJ4;H0YK48;A0A494BZZ2;P09493-5	22.3766
SP-064-003	H7C556;D3YTG3;Q7Z7G0;H0Y897;Q7Z7G0-2;Q7Z7G0-3;Q7Z7G0-4	34.041
SP-064-003	J3KNB4;P49913	7.48657
SP-064-003	J3KPS3;P04075;P04075-2;H3BQN4;H3BUH7;H3BR04;H3BPS8;H3BMQ8	16.1918
SP-064-003	J3KQ66;P78509-3;P78509-2;P78509	46.0725
SP-064-003	J3QQR8;J3QQX6;J3QRQ1;J3QRT5;P13598;J3QKR4	41.9853
SP-064-003	J3QR40;C9JCL2;C9JWQ3;Q8IUK5-3;Q8IUK5-2;Q8IUK5-4;Q8IUK5;B4E173	4.21838
SP-064-003	J3QRS3;P19105;O14950	12.3945
SP-064-003	K7ELL7;P14314-2;P14314;K7EPW7	16.1033
SP-064-003	K7ER74;A0A024R0T9;P02655;Q6P163;V9GYJ8	1.08477
SP-064-003	K7ERI9;P02654;K7EJI9;K7ELM9;K7EPF9	22.5862
SP-064-003	O00151	22.1408
SP-064-003	O00161;H3BM38;O00161-2;H3BNE1;H3BR18;H3BPJ0	17.4152
SP-064-003	O00187;O00187-2	31.1044
SP-064-003	O00194	17.5154
SP-064-003	O00299	11.2082
SP-064-003	O00410;O00410-3;H0Y8C6;O00410-2	17.1182
SP-064-003	O00429-6;O00429-4;O00429-5;O00429-3;O00429-2;O00429;O00429-8;G8JLD5;F8VZ52;F8VUJ9;B4DPZ9	45.6253
SP-064-003	O14791;O14791-2;O14791-3	11.1485
SP-064-003	O15117-2;O15117-3;O15117	5.28259
SP-064-003	O15143;C9JEY1;C9K057;A0A1W2PNV4	16.9063
SP-064-003	O15144	33.0245
SP-064-003	O15145;C9JZD1	27.0744
SP-064-003	O43852;O43852-3;O43852-6;O43852-10;O43852-5;H0Y875;O43852-9;O43852-15	44.2504
SP-064-003	O43866	16.9269
SP-064-003	O60268-3;O60268;H3BMU3;O60268-2;H3BNA7	21.1093
SP-064-003	O60462-4;O60462-5;O60462-2;O60462-3;O60462;O60462-6	4.52145
SP-064-003	O60763;O60763-2	16.478
SP-064-003	O75083;O75083-3;D6RD66	22.1995
SP-064-003	O75563	16.8975
SP-064-003	O75636;O75636-2	43.058
SP-064-003	O75915;F8WF90;C9JQU6;F8WF33	25.4167
SP-064-003	O94769-2;O94769	108.116
SP-064-003	O95373	6.21455
SP-064-003	O95445	41.4516
SP-064-003	O95810	10.6263
SP-064-003	P00338;P00338-3;P00338-5;P00338-4;P00338-2;F5GXY2;F5GYU2	40.3874
SP-064-003	P00387-2;P00387;P00387-3;B1AHF3	13.3063
SP-064-003	P00450	12.2737
SP-064-003	P00488	20.7854
SP-064-003	P00734;E9PIT3	7.41159
SP-064-003	P00738;A0A0C4DGL8;J3QLC9;J3QR68;H0Y300;P00738-2;A0A087WU08;H3BS21	106.127
SP-064-003	P00739;P00739-2;A0A0A0MRD9	18.883
SP-064-003	P00740-2;P00740	8.64241
SP-064-003	P00742	6.29154
SP-064-003	P00747	35.5352
SP-064-003	P01008	75.9784
SP-064-003	P01009;P01009-2;P01009-3	125.509
SP-064-003	P01011;G3V595	52.7352
SP-064-003	P01019	2.97847
SP-064-003	P01023	24.8954
SP-064-003	P01024	4.42605
SP-064-003	P01031	43.201
SP-064-003	P01042	19.1554
SP-064-003	P01116-2;P01116	20.577
SP-064-003	P01602	70.0536
SP-064-003	P01619	64.9176
SP-064-003	P01624;A0A0C4DH90;A0A0C4DH55	13.3833
SP-064-003	P01700;P01699	17.7448
SP-064-003	P01701	16.1004
SP-064-003	P01709	59.9439
SP-064-003	P01714	10.6351
SP-064-003	P01717;P01718	8.86944
SP-064-003	P01780;A0A0B4J1V1;P01763;P01762	17.3619
SP-064-003	P01834	6.12059
SP-064-003	P01857;A0A0A0MS08;A0A0A0MS07	45.2628
SP-064-003	P02549-2;P02549	16.9496
SP-064-003	P02647;F8W696	3.26503
SP-064-003	P02649;H0Y7L5;E9PEV4;E7ERP7	10.9354
SP-064-003	P02671	6.64388
SP-064-003	P02675;D6REL8	15.3452
SP-064-003	P02679;C9JC84;P02679-2;C9JEU5	10.7132
SP-064-003	P02730;P02730-2;A0A0A0MS98	55.0681
SP-064-003	P02741;Q5VVP7;P02741-2	15.3882
SP-064-003	P02743	18.103
SP-064-003	P02745;X6RLJ0	18.6468
SP-064-003	P02747	18.9048
SP-064-003	P02748	8.1123
SP-064-003	P02749;J3QRN2	13.0199
SP-064-003	P02751-8;P02751-14;P02751;P02751-3;P02751-15;P02751-7;P02751-10;P02751-5;P02751-17;P02751-9;P02751-13;P02751-6;P02751-11;P02751-4;P02751-12;H0Y7Z1	20.269
SP-064-003	P02760;S4R3Y4;S4R471	4.22514
SP-064-003	P02763	129.197
SP-064-003	P02766;A0A087WV45;A0A087WT59	18.9327
SP-064-003	P02775	20.7428
SP-064-003	P02776;P10720	7.01229
SP-064-003	P02787	119.131
SP-064-003	P02790;Q9BS19	104.755
SP-064-003	P03951;P03951-2	45.2184
SP-064-003	P04003	5.05436
SP-064-003	P04004	7.793
SP-064-003	P04114	1.60777
SP-064-003	P04179-4;P04179;F5H3C5;F5H4R2;F5GYZ5;P04179-3;P04179-2	14.8489
SP-064-003	P04196	8.35394
SP-064-003	P04217;M0R009;P04217-2	144.847
SP-064-003	P04275	54.2961
SP-064-003	P04278;I3L145;P04278-5;P04278-3;P04278-2;P04278-4;I3L2X4;A0A0C4DGN2;B4DYU0;I3L1J1	63.5561
SP-064-003	P04406;P04406-2;E7EUT5	7.74373
SP-064-003	P04899;P04899-4;P04899-5;P04899-2;P04899-3;P04899-6	10.7533
SP-064-003	P05090;C9JF17	29.0186
SP-064-003	P05106;H3BM21;P05106-2;P05106-3;I3L4X8	18.3401
SP-064-003	P05109	22.3587
SP-064-003	P05141	44.9474
SP-064-003	P05155-2;P05155;P05155-3;E9PGN7;H9KV48	45.9259
SP-064-003	P05387;H0YDD8	22.7354
SP-064-003	P05546	20.0173
SP-064-003	P05556;P05556-2;P05556-5;P05556-4;P05556-3	5.65832
SP-064-003	P06312	41.2016
SP-064-003	P06331;P0DP08;P0DP06;A0A0C4DH41;P01825;P01824	20.5195
SP-064-003	P06396-2	15.1681
SP-064-003	P06576;H0YH81;F8W079	5.32299
SP-064-003	P06702	27.465
SP-064-003	P06727	1.9176
SP-064-003	P06733;A0A2R8Y6G6;P06733-2;K7EM90	10.7307
SP-064-003	P06753-2;Q5HYB6;P06753-3;P06753-6;A0A087WWU8;D6R904	12.2262
SP-064-003	P07195;F5H793;C9J7H8;A8MW50;A0A3B3IS95	27.8851
SP-064-003	P07237;H7BZ94;H0Y3Z3	7.81906
SP-064-003	P07358;F5GY80;F5H7G1	55.1487
SP-064-003	P07384	52.0286
SP-064-003	P07737;K7EJ44	4.81727
SP-064-003	P07900;P07900-2	7.0039
SP-064-003	P07942;G3XAI2	31.5981
SP-064-003	P08238	11.0709
SP-064-003	P08514;P08514-2;P08514-3;A0A3B3IU79	2.95692
SP-064-003	P08519	31.9653
SP-064-003	P08567	15.1275
SP-064-003	P08603	61.6177
SP-064-003	P08697;P08697-2;A0A0G2JPA8;C9JMH6	43.8346
SP-064-003	P09486;F5GY03;E5RK62	9.37879
SP-064-003	P09493-8;P09493-7;P09493-6;H0YNC7	25.816
SP-064-003	P09603;E9PJA2;P09603-3;P09603-2;E9PKP4	3.87627
SP-064-003	P09871;F8WCZ6;A0A087X232	10.1556
SP-064-003	P0C0L4;P0C0L4-2	12.4767
SP-064-003	P0C0L5;F5GXS0;A0A3B3ISA6	10.2616
SP-064-003	P0CG48;F5GYU3;Q96C32;Q5PY61;J3QKN0;F5GXK7;F5H747;F5H388;B4DV12;F5H265;F5H2Z3;F5H6Q2;J3QTR3;J3QS39;P62987;P62979;P0CG47;M0R2S1;M0R1M6;Q49A90;A0A2R8Y422;M0R1V7	12.1328
SP-064-003	P0DJI8;E9PQD6	11.9165
SP-064-003	P0DJI9	14.7611
SP-064-003	P0DOY2;P0DOY3;P0CF74	8.62916
SP-064-003	P0DP25;P0DP24;P0DP23;H0Y7A7;E7ETZ0;E7EMB3;M0QZ52;F8WBR5;G3V479	14.7546
SP-064-003	P10124	14.1425
SP-064-003	P10316;A0A140T955;A0A140T933;A0A1W2PPQ2;A0A1W2PRT9;A0A140T9I0;A0A140T9X5;A0A140T913;P01892	29.6685
SP-064-003	P10321;A0A140T9U8;A0A140T9H5;A2AEA2;A0A140T921;O19617;A0A1W2PRU9;A0A140TA05;A0A140T942	34.8093
SP-064-003	P10451-4;P10451;P10451-2;P10451-3;D6R9C5	34.7037
SP-064-003	P10451-5	11.3579
SP-064-003	P10645;G5E968	34.7445
SP-064-003	P10909-6;P10909-4;P10909;P10909-5;P10909-2;H0YC35;P10909-3;H0YLK8	1.0647
SP-064-003	P11021	52.2261
SP-064-003	P11047	15.4776
SP-064-003	P11142;E9PKE3;P11142-2;E9PNE6;E9PN89;A8K7Q2	30.0422
SP-064-003	P11166	53.6846
SP-064-003	P11169;Q8TDB8-4;Q8TDB8-2;Q8TDB8;Q8TDB8-5	13.6872
SP-064-003	P11226	15.5149
SP-064-003	P11277;P11277-2;P11277-3	24.8767
SP-064-003	P11597;P11597-2;H3BRJ9	16.3116
SP-064-003	P12814;P12814-3;P12814-2;P12814-4;H9KV75	10.3755
SP-064-003	P12931;P12931-2	31.0723
SP-064-003	P13224;P13224-2	35.5574
SP-064-003	P13611-5;P13611;E9PF17;P13611-3;P13611-2;P13611-4	38.7964
SP-064-003	P13667;A0A499FI48	9.47548
SP-064-003	P13671	91.5031
SP-064-003	P13727;P13727-2;H0YCG3	14.2549
SP-064-003	P13746-2;P13746;A0A1W2PS24;P04439;Q5SRN5;Q5SRN7;A0A0G2JL56;A0A0G2JIF2;A0A1W2PSE7;A0A1W2PQD0;A0A0G2JI36;P30443;P30455	25.7071
SP-064-003	P14543-2;P14543	34.3032
SP-064-003	P14618;P14618-3;B4DNK4	29.0791
SP-064-003	P14625	2.24896
SP-064-003	P14770	18.5262
SP-064-003	P16070;P16070-14;H0YD13;P16070-8;P16070-7;P16070-5;P16070-3;P16070-6;P16070-17;P16070-4;P16070-16;P16070-10;P16070-11;P16070-13;P16070-12;P16070-18;H0YDW7;P16070-15;P16070-9;H0Y5E4;H0YCV9;H0Y2P0	16.8844
SP-064-003	P16284-5;P16284-4;P16284-6;P16284;P16284-3;P16284-2	1.98924
SP-064-003	P16615-5;P16615-2;P16615-3;P16615;P16615-4;H7C5W9	26.884
SP-064-003	P17655-2;P17655	56.4105
SP-064-003	P17987;F5H282;E7EQR6	38.9637
SP-064-003	P18206-2;P18206	6.47527
SP-064-003	P18428	15.1019
SP-064-003	P18464;P30490;P30491;P30498;P30685;P30495;P30484;Q29940;P30493;P30464;P10319;P30466;P18465	17.0426
SP-064-003	P19652	64.5797
SP-064-003	P19823;Q5T985	15.4425
SP-064-003	P19827;P19827-2;P19827-3	19.3707
SP-064-003	P20742;P20742-2	41.7784
SP-064-003	P20851;P20851-2	9.71284
SP-064-003	P21291;E9PS42;E9PND2;E9PP21	22.5319
SP-064-003	P21333-2;P21333;Q60FE5;A0A087WWY3	2.16984
SP-064-003	P21796	46.0575
SP-064-003	P22891;P22891-2	12.3887
SP-064-003	P23229-4;P23229-2;P23229-5;P23229-3;P23229-9;P23229-6;P23229;P23229-7	9.66829
SP-064-003	P23528;G3V1A4;E9PK25;E9PP50;E9PQB7	4.2984
SP-064-003	P24821-4;P24821;J3QSU6;E9PC84;F5H7V9;P24821-2;P24821-3;P24821-5;P24821-6	85.7583
SP-064-003	P24844;P24844-2	34.4328
SP-064-003	P25705;P25705-2;P25705-3;K7EK77	10.8633
SP-064-003	P26022	2.59519
SP-064-003	P26038	17.5313
SP-064-003	P26641;P26641-2	34.7303
SP-064-003	P27105	2.53076
SP-064-003	P27169	26.5462
SP-064-003	P27348;E9PG15	21.4022
SP-064-003	P27797;K7EJB9	24.2433
SP-064-003	P27824;P27824-2;P27824-3	11.533
SP-064-003	P29622	63.0866
SP-064-003	P30041	40.735
SP-064-003	P30101	33.9293
SP-064-003	P30153;B3KQV6	39.222
SP-064-003	P31323	9.1129
SP-064-003	P31946-2;P31946	9.68521
SP-064-003	P32119;A6NIW5	35.5833
SP-064-003	P35443;E7ES19	15.0553
SP-064-003	P35579;P35579-2	3.95323
SP-064-003	P35858;P35858-2	37.7285
SP-064-003	P37802;P37802-2;X6RJP6	33.4316
SP-064-003	P39060-2;P39060-1;P39060;H7BXV5;H7C457	26.7955
SP-064-003	P40197	23.475
SP-064-003	P48735;P48735-2	11.4562
SP-064-003	P48740	31.4063
SP-064-003	P48740-2;P48740-4	18.3419
SP-064-003	P50148	9.38697
SP-064-003	P50502;H7C3I1;Q3KNR6;Q8NFI4;F6VDH7;Q8IZP2	35.051
SP-064-003	P50552	27.1491
SP-064-003	P51149;C9J592;C9J8S3;C9IZZ0	22.2168
SP-064-003	P51884	11.2887
SP-064-003	P52907	14.1792
SP-064-003	P55010	5.07941
SP-064-003	P55056	11.796
SP-064-003	P55058-3;P55058-2;P55058;P55058-4	68.2424
SP-064-003	P55072	7.01963
SP-064-003	P55209;P55209-2;F8W0J6;H0YIV4;F5H4R6;F8VY35;F8VUX1;F8VXI6;F8W020;H0YHC3;P55209-3;B7Z9C2;F8VV59;F8W118;H0YH88;F8VVB5;F8W543;F8VRJ2	17.8033
SP-064-003	P60709;A0A2R8Y793	11.7613
SP-064-003	P60953;Q5JYX0;P60953-1	47.7125
SP-064-003	P60985-2;P60985	34.7204
SP-064-003	P61006;P61006-2	18.1772
SP-064-003	P61026	46.3697
SP-064-003	P61106;X6RFL8	25.9566
SP-064-003	P61158;B4DXW1	21.5521
SP-064-003	P61160;P61160-2;F5H6T1	51.2886
SP-064-003	P61224;P61224-3;F5H7Y6;E7ESV4;F5GX62;A6NIZ1;P61224-4;P61224-2;F5H004;F5H6R7;F5GZG1;B7ZB78;F5H823;F5GYB5;F5H500;F5H0B7	13.4869
SP-064-003	P61981	30.4745
SP-064-003	P62136-2;P62136;E9PMD7;P36873-2;P62140;P36873;F8W0W8;F8VYE8;F8VR82;C9J9S3;F5H1L6;E7ETD8;F5H037;A0A087WYY5;C9JP48;P62136-3	35.5087
SP-064-003	P62258;P62258-2	14.2999
SP-064-003	P62328	18.7876
SP-064-003	P62805	6.43726
SP-064-003	P62937;F8WE65;C9J5S7;P62937-2	46.8709
SP-064-003	P63104;E7EX29;B0AZS6;P63104-2;B7Z2E6;H0YB80;E7ESK7	13.5796
SP-064-003	P67936;A0A2R8Y5V9;A0A2R8YGX3;A0A2R8YH90;A0A2R8YE05	10.0763
SP-064-003	P68133;P68032;P62736;A6NL76;P63267;F8WB63;B8ZZJ2;C9JFL5;F6UVQ4;F6QUT6	28.5786
SP-064-003	P68363;P68363-2	17.3106
SP-064-003	P68366-2;P68366	8.81706
SP-064-003	P68371;P04350	15.2186
SP-064-003	P68871;A0A2R8Y7R2;F8W6P5	9.58487
SP-064-003	P69905;G3V1N2;A0A2R8Y7C0	15.2405
SP-064-003	P78417-2;P78417;Q5TA01;Q5TA02;P78417-3	16.3406
SP-064-003	P80108	7.5501
SP-064-003	P80748	24.2516
SP-064-003	P84077;P61204;F5H423;P61204-2;F5H0C7	7.26768
SP-064-003	P98160	39.8033
SP-064-003	Q01518	5.67635
SP-064-003	Q02952-3;Q02952-2;Q02952	9.02047
SP-064-003	Q04917;A2IDB2	9.90616
SP-064-003	Q06033-2;Q06033;A0A087WW43;E7ET33	12.3466
SP-064-003	Q06481-5;Q06481-4;Q06481-2;Q06481-3;Q06481-6;Q06481	19.4724
SP-064-003	Q07507	0.621176
SP-064-003	Q07954	16.8379
SP-064-003	Q08380	8.37034
SP-064-003	Q08495-4;Q08495;Q08495-3;Q08495-2;E5RJC0;E5RGQ0;E5RFK4	28.843
SP-064-003	Q08830	27.9729
SP-064-003	Q0ZGT2-4;Q0ZGT2;H7BXY5;Q0ZGT2-3;Q0ZGT2-2;E7ETM8;E7EUA0	79.9898
SP-064-003	Q13103	75.8965
SP-064-003	Q13201;E7EPG1	4.56534
SP-064-003	Q13576;F5H7S7;E7EWC2;Q13576-3;Q13576-2;D6R939	60.9591
SP-064-003	Q13586;G0XQ39;E9PNJ4;Q13586-2;H0YDB2	36.1554
SP-064-003	Q13790	18.5127
SP-064-003	Q14112-2;Q14112;A0A087WZP6;H0YJV3	23.3615
SP-064-003	Q14247-3;Q14247;Q14247-2	29.5474
SP-064-003	Q14344;Q14344-2	42.8181
SP-064-003	Q14393-5;Q14393-4;Q14393-3;Q14393;Q14393-1	45.715
SP-064-003	Q14515;Q14515-2	7.45253
SP-064-003	Q14520-2;Q14520	0.397375
SP-064-003	Q14624	59.1272
SP-064-003	Q14677-2;Q14677;Q14677-3	41.1587
SP-064-003	Q14697;Q14697-2;F5H6X6;E9PKU7	33.5937
SP-064-003	Q14766;Q14766-4;E7EV71;Q14766-3;Q14766-2;C9JD84;Q14766-5	8.59132
SP-064-003	Q14974;Q14974-2;J3KTM9	17.4846
SP-064-003	Q15084-3;Q15084;Q15084-4;Q15084-5;Q15084-2	22.2668
SP-064-003	Q15166;F8WD41;C9JZ99	4.34506
SP-064-003	Q15293;Q15293-2	23.9272
SP-064-003	Q15404;Q15404-2	17.3831
SP-064-003	Q15485;Q15485-2	9.74487
SP-064-003	Q15555-5;Q15555-3;Q15555;Q15555-4;K7ERD8;Q15555-2;K7EL66	10.8398
SP-064-003	Q15582;H0Y8L3;S4R3C6	36.0289
SP-064-003	Q15691	45.3336
SP-064-003	Q15746-9;Q15746-7;Q15746-2;Q15746;Q15746-11;Q15746-4;Q15746-5;Q15746-3;Q15746-6	18.6746
SP-064-003	Q15833-2;Q15833;Q15833-3;M0R0M7	63.0464
SP-064-003	Q15942;H0Y2Y8;Q15942-2	16.527
SP-064-003	Q16610;Q16610-4;Q16610-2	23.2011
SP-064-003	Q16643;Q16643-3;Q16643-2;D6R9W4	5.00122
SP-064-003	Q27J81-2;Q27J81;A0A0A0MQU1	30.5856
SP-064-003	Q5JP53;P07437;Q5ST81	9.88715
SP-064-003	Q5JRA6-2;Q5JRA6;A0A0A0MRH6	38.6721
SP-064-003	Q6PID9;A0A087X1T7;H0YMF1;P16112-3;P16112-2;P16112	21.9452
SP-064-003	Q6Q788	15.1373
SP-064-003	Q7L576;Q7L576-2;A0A0G2JR96;A0A0G2JQT1;Q7L576-3	34.7798
SP-064-003	Q7Z406;Q7Z406-6;Q7Z406-2;Q7Z406-5;Q7Z406-4;M0QY43	18.1323
SP-064-003	Q86UX7-2;Q86UX7;F5H1C6	9.06648
SP-064-003	Q86VP6;Q86VP6-2;A0A0C4DGH5	14.5558
SP-064-003	Q86YW5;Q86YW5-3	14.2436
SP-064-003	Q8MH48;Q5RJ85;A0A0G2JPQ3;P17693-5;P17693;P17693-4	19.6735
SP-064-003	Q8NBJ4-2;Q8NBJ4	7.24112
SP-064-003	Q8NBP7	17.0604
SP-064-003	Q8NI99;K7EKF6	3.58183
SP-064-003	Q8WWZ8	28.5481
SP-064-003	Q92187;Q92187-2	92.4913
SP-064-003	Q92619;K7ES98;K7EM85;Q92619-2;F5H1R4;K7ES92	33.2516
SP-064-003	Q92882	15.823
SP-064-003	Q93084-4;Q93084-2;Q93084-3;Q93084-7;Q93084;Q93084-6;Q93084-5	7.31055
SP-064-003	Q96C24	24.0996
SP-064-003	Q96KN2	26.8287
SP-064-003	Q99733;Q99733-2;C9J6D1;C9JZI7;E9PNW0;E9PJJ2;E9PS34;E9PNJ7;A8MXH2;E9PKT8	8.66045
SP-064-003	Q99879;Q5QNW6;Q5QNW6-2;O60814;P57053;P58876;P62807;Q99880;U3KQK0;Q99877;Q93079;Q16778;Q8N257;P06899;P23527;P33778	14.7024
SP-064-003	Q99983	37.3368
SP-064-003	Q9BRK5;G3V1E2;Q9BRK5-4;Q9BRK5-3;Q9BRK5-6;H0Y3T6;Q9BRK5-2	22.6257
SP-064-003	Q9BWP8-8;Q9BWP8-7;Q9BWP8-6;Q9BWP8-5;Q9BWP8-4;Q9BWP8-3;Q9BWP8-2;Q9BWP8-9;Q9BWP8;Q9BWP8-10	13.2654
SP-064-003	Q9BXN1	30.7113
SP-064-003	Q9BYE9	5.39747
SP-064-003	Q9H0U4;E9PLD0;Q92928	24.8723
SP-064-003	Q9H4B7	3.29738
SP-064-003	Q9HBI1-3;Q9HBI1;Q9HBI1-2;A0A087WZB5;B0QYP8	15.4797
SP-064-003	Q9HDC9;H0Y512;Q9HDC9-2	88.2809
SP-064-003	Q9NQC3-2;F8W914;Q9NQC3-5;Q9NQC3;Q9NQC3-4;H7C106;Q9NQC3-6	16.3178
SP-064-003	Q9NQC3-3	8.3542
SP-064-003	Q9NRW1;Q9NRW1-2;J3KR73;C9JU14	95.5945
SP-064-003	Q9NZN3	13.3972
SP-064-003	Q9UDY2-7;A0A3B3ITE1;Q9UDY2;Q9UDY2-3;A0A2R8YDH4;A0A1B0GTW1;A0A3B3IRI3;Q9UDY2-6;A0A3B3ISZ5;Q9UDY2-5;Q9UDY2-4;Q9UDY2-2;A0A3B3IU51;A0A3B3ISF1;A0A3B3IRV6;A0A3B3IS03;A0A3B3IT83	41.4797
SP-064-003	Q9ULV4-3;Q9ULV4;Q9ULV4-2;B4E3S0	13.3627
SP-064-003	Q9Y240;V9H0X6;M0R081	7.95201
SP-064-003	Q9Y277;Q9Y277-2;E5RK27;E5RFP6;E5RJN6;E5RHZ6	18.605
SP-064-003	Q9Y490	3.16439
SP-064-003	Q9Y6C2	46.0155
SP-064-003	Q9Y6Z7	9.90227
SP-064-003	S4R460;A0A0B4J2B5;A0A075B7F0;A0A0C4DH32;P0DP04;A0A0B4J1X8;P01766;P01782	8.01967
SP-064-003	V9GYM3;P02652;V9GYE3;V9GYG9	7.65665
SP-333-004	A0A024R6I7;A0A0G2JRN3	21.9192
SP-333-004	A0A075B6P5;P01615	3.28063
SP-333-004	A0A075B6R2	34.6708
SP-333-004	A0A075B7D0	9.39983
SP-333-004	A0A087WSY6	23.1105
SP-333-004	A0A087X1J7;P22352	27.5227
SP-333-004	A0A096LPE2;P35542	36.6207
SP-333-004	A0A0A0MRJ7;P12259	21.4364
SP-333-004	A0A0A0MRZ8;P04433	8.20963
SP-333-004	A0A0A0MS09;P01880;P01880-2	2.12812
SP-333-004	A0A0A0MS15	14.6483
SP-333-004	A0A0A0MTH3;Q13418;Q13418-2;Q13418-3	69.5468
SP-333-004	A0A0B4J1U7	32.7912
SP-333-004	A0A0B4J1V0	33.1417
SP-333-004	A0A0B4J1V2	4.17514
SP-333-004	A0A0B4J1X5;A0A0C4DH42;A0A075B7E8;P01767	20.8391
SP-333-004	A0A0B4J231;B9A064;P0CG04	13.9061
SP-333-004	A0A0C4DH67;A0A0C4DH69	28.0317
SP-333-004	A0A0U1RR20;Q92954-6;Q92954-4;Q92954-3;Q92954-2;Q92954;Q92954-5	18.6325
SP-333-004	A0A182DWH7;P49908;A0A182DWH8	7.75707
SP-333-004	A0A1B0GTC6;A0A1B0GVS5;A0A1B0GVL1	25.2655
SP-333-004	A0A1B0GUU9;P01871;P01871-2	17.6101
SP-333-004	A0A286YES1;P01860	21.2035
SP-333-004	A0A286YEY1;P01876	13.832
SP-333-004	A0A286YEY4;P01859	14.6041
SP-333-004	A0A286YFJ8;P01861	18.2135
SP-333-004	A0A2Q2TTZ9;P01594;P01593	24.0272
SP-333-004	A0A3B3ISJ1;A0A0S2Z4L3;P07225;G5E9F8;A0A3B3IRK9	54.9204
SP-333-004	A0A3B3ISR2;B4DPQ0;P00736;F5H2D0;A0A3B3ITU4	18.3178
SP-333-004	A0A499FJK2;P01137	16.4749
SP-333-004	B0YIW2;P02656	3.75335
SP-333-004	B1AKG0;Q03591	15.3904
SP-333-004	B1ALD9;Q15063-7;Q15063-6;Q15063-4;Q15063-2;Q15063-3;Q15063-5;Q15063	16.4662
SP-333-004	B3KWK7;A6XND1;A6XND0;P17936;P17936-2;H0Y5K2;C9JMX4;H0Y485	18.433
SP-333-004	B4E1Z4;E7ETN3;P00751	20.1894
SP-333-004	B4E3Q4;Q9NZK5;A0A087X0I3;Q9NZK5-2	51.308
SP-333-004	B7ZKJ8;Q14624-3;Q14624-2;Q14624-4;H7C0L5	23.819
SP-333-004	C9JV77;P02765	24.203
SP-333-004	D6R934;P02746;A0A0A0MSV6	25.7982
SP-333-004	D6RF35;P02774;P02774-3;P02774-2;D6RBJ7	20.8705
SP-333-004	E7ENL6;P12111-4;P12111-2;P12111;P12111-3;P12111-5	11.7017
SP-333-004	E7EPV7;P37840-2;P37840;D6RA31;H6UYS7;P37840-3	20.2463
SP-333-004	E7EQB2;E7ER44;P02788-2;P02788	38.8376
SP-333-004	E7EUF1;Q13822;Q13822-3;Q13822-2;E5RIA2	21.4242
SP-333-004	E7EX44;Q05682-5;Q05682-4;Q05682-3;Q05682-6;Q05682-2;Q05682;E9PGZ1;C9J813	10.5121
SP-333-004	F5H8B0;P08709-2;P08709	32.3893
SP-333-004	F6RFD5;P60981-2;P60981	33.2287
SP-333-004	G3V2W1;Q9UK55	14.0526
SP-333-004	G3XAK1;P26927;Q2TV78	29.9346
SP-333-004	G3XAM2;E7ETH0;A0A2R8Y3M9;P05156	21.3215
SP-333-004	G8JLA2;P60660-2;F8W1R7;J3KND3;G3V1V0;B7Z6Z4;P60660;F8VPF3;F8VZU9;G3V1Y7;F8W180	32.3619
SP-333-004	H0YAC1;P03952;E9PBC5	10.7181
SP-333-004	H0YLF3;F5H6I0;P61769	25.3962
SP-333-004	H7BY64;Q96NZ9-4;Q96NZ9;Q96NZ9-2	19.7954
SP-333-004	H7BZJ3	29.5914
SP-333-004	I3L397;I3L504;P63241;P63241-2	45.6411
SP-333-004	J3KNF5;O15078;F8VS29;A0A0A0MS86;S4R322;O15078-2	82.8905
SP-333-004	J3QRS3;P19105;O14950	35.6359
SP-333-004	K7ER74;A0A024R0T9;P02655;Q6P163;V9GYJ8	24.797
SP-333-004	K7ERG9;P00746	9.85647
SP-333-004	K7ERI9;P02654;K7EJI9;K7ELM9;K7EPF9	5.83431
SP-333-004	O00151	18.367
SP-333-004	O00187;O00187-2	20.9763
SP-333-004	O00299	13.0286
SP-333-004	O00391;O00391-2	22.2503
SP-333-004	O14791;O14791-2;O14791-3	61.5516
SP-333-004	O15204-2;O15204	15.5307
SP-333-004	O43866	5.68656
SP-333-004	O75874	31.8628
SP-333-004	O95810	14.9788
SP-333-004	P00450	43.94
SP-333-004	P00451	65.6314
SP-333-004	P00488	32.371
SP-333-004	P00558;P00558-2	47.8888
SP-333-004	P00568;Q5T9B7	19.2591
SP-333-004	P00734;E9PIT3	12.7902
SP-333-004	P00738;A0A0C4DGL8;J3QLC9;J3QR68;H0Y300;P00738-2;A0A087WU08;H3BS21	39.0609
SP-333-004	P00739;P00739-2;A0A0A0MRD9	22.4956
SP-333-004	P00740-2;P00740	58.971
SP-333-004	P00742	69.693
SP-333-004	P00747	18.431
SP-333-004	P00748	5.16619
SP-333-004	P00918	10.9874
SP-333-004	P01008	8.03479
SP-333-004	P01009;P01009-2;P01009-3	28.1745
SP-333-004	P01011;G3V595	30.491
SP-333-004	P01019	8.14491
SP-333-004	P01023	11.633
SP-333-004	P01024	8.70767
SP-333-004	P01031	24.8377
SP-333-004	P01034	26.9646
SP-333-004	P01042	23.8685
SP-333-004	P01042-2;P01042-3	14.4195
SP-333-004	P01602	35.2682
SP-333-004	P01619	10.516
SP-333-004	P01624;A0A0C4DH90;A0A0C4DH55	28.0973
SP-333-004	P01700;P01699	12.9486
SP-333-004	P01701	16.9426
SP-333-004	P01709	29.0122
SP-333-004	P01742;A0A0B4J2H0	37.0713
SP-333-004	P01780;A0A0B4J1V1;P01763;P01762	22.1623
SP-333-004	P01834	8.20617
SP-333-004	P01857;A0A0A0MS08;A0A0A0MS07	8.21457
SP-333-004	P02647;F8W696	10.6983
SP-333-004	P02649;H0Y7L5;E9PEV4;E7ERP7	8.63102
SP-333-004	P02671	17.6967
SP-333-004	P02675;D6REL8	5.82754
SP-333-004	P02679;C9JC84;P02679-2;C9JEU5	14.2124
SP-333-004	P02741;Q5VVP7;P02741-2	38.7093
SP-333-004	P02743	33.2494
SP-333-004	P02745;X6RLJ0	24.6153
SP-333-004	P02747	30.3295
SP-333-004	P02748	15.5619
SP-333-004	P02749;J3QRN2	12.2676
SP-333-004	P02751-8;P02751-14;P02751;P02751-3;P02751-15;P02751-7;P02751-10;P02751-5;P02751-17;P02751-9;P02751-13;P02751-6;P02751-11;P02751-4;P02751-12;H0Y7Z1	54.1535
SP-333-004	P02760;S4R3Y4;S4R471	24.7963
SP-333-004	P02766;A0A087WV45;A0A087WT59	8.94752
SP-333-004	P02775	6.25275
SP-333-004	P02776;P10720	32.8667
SP-333-004	P02787	9.12588
SP-333-004	P02790;Q9BS19	18.1567
SP-333-004	P03951;P03951-2	8.20928
SP-333-004	P04003	5.59843
SP-333-004	P04004	14.9753
SP-333-004	P04114	68.7308
SP-333-004	P04196	14.3184
SP-333-004	P04278;I3L145;P04278-5;P04278-3;P04278-2;P04278-4;I3L2X4;A0A0C4DGN2;B4DYU0;I3L1J1	12.2668
SP-333-004	P04406;P04406-2;E7EUT5	21.5062
SP-333-004	P05090;C9JF17	17.8927
SP-333-004	P05106;H3BM21;P05106-2;P05106-3;I3L4X8	32.8507
SP-333-004	P05109	30.2462
SP-333-004	P05154;G3V2M1	12.3382
SP-333-004	P05155-2;P05155;P05155-3;E9PGN7;H9KV48	97.8534
SP-333-004	P05546	28.485
SP-333-004	P06312	21.6806
SP-333-004	P06331;P0DP08;P0DP06;A0A0C4DH41;P01825;P01824	72.1751
SP-333-004	P06681;A0A0G2JL69;P06681-3;B4DQI1;A0A0G2JIE7;H0Y3H6;P06681-2;E9PDZ0;A0A0G2JK28	14.1674
SP-333-004	P06702	15.2505
SP-333-004	P06727	12.6426
SP-333-004	P06733;A0A2R8Y6G6;P06733-2;K7EM90	4.4779
SP-333-004	P06858	6.49916
SP-333-004	P07357	21.3922
SP-333-004	P07358;F5GY80;F5H7G1	17.0295
SP-333-004	P07360;Q5SQ08	22.9547
SP-333-004	P07737;K7EJ44	3.65299
SP-333-004	P08514;P08514-2;P08514-3;A0A3B3IU79	29.3746
SP-333-004	P08567	4.05651
SP-333-004	P08603	15.8042
SP-333-004	P08697;P08697-2;A0A0G2JPA8;C9JMH6	13.6183
SP-333-004	P09871;F8WCZ6;A0A087X232	37.3475
SP-333-004	P0C0L4;P0C0L4-2	33.4781
SP-333-004	P0C0L5;F5GXS0;A0A3B3ISA6	10.8754
SP-333-004	P0DJI8;E9PQD6	5.19913
SP-333-004	P0DJI9	11.4493
SP-333-004	P0DOY2;P0DOY3;P0CF74	15.2386
SP-333-004	P0DP09;A0A0B4J2D9	30.4745
SP-333-004	P10643	16.489
SP-333-004	P10909-6;P10909-4;P10909;P10909-5;P10909-2;H0YC35;P10909-3;H0YLK8	17.7247
SP-333-004	P12814;P12814-3;P12814-2;P12814-4;H9KV75	45.4355
SP-333-004	P13671	10.2145
SP-333-004	P14618;P14618-3;B4DNK4	10.5451
SP-333-004	P15169	6.17311
SP-333-004	P18065;C9JMY1	39.662
SP-333-004	P18428	14.2341
SP-333-004	P19021-4;P19021-3;P19021-6;P19021;P19021-5;H7BYD9;P19021-2	55.7972
SP-333-004	P19823;Q5T985	22.8783
SP-333-004	P19827;P19827-2;P19827-3	3.92676
SP-333-004	P21333-2;P21333;Q60FE5;A0A087WWY3	16.9937
SP-333-004	P22692-2;P22692	14.2284
SP-333-004	P23083	30.9673
SP-333-004	P23528;G3V1A4;E9PK25;E9PP50;E9PQB7	11.3228
SP-333-004	P24592;A0A3B3IUE0;F8VYK9	36.7091
SP-333-004	P26038	9.303
SP-333-004	P27169	21.9376
SP-333-004	P27918;E9PAQ1	42.1156
SP-333-004	P29350;P29350-3;P29350-4;P29350-2	6.90307
SP-333-004	P29622	9.90085
SP-333-004	P30041	22.1575
SP-333-004	P30043;A0A2R8YEP4;M0R192;A0A2R8Y7Y9;M0QZL1	16.5016
SP-333-004	P30044-2;P30044;P30044-3;P30044-4	42.8431
SP-333-004	P30085;P30085-3;Q5T0D2;A0A494BXC7;P30085-2	33.6983
SP-333-004	P30101	2.98155
SP-333-004	P31146;H3BRY3	11.138
SP-333-004	P32119;A6NIW5	77.4919
SP-333-004	P33908	26.132
SP-333-004	P35579;P35579-2	34.0313
SP-333-004	P35858;P35858-2	0.827563
SP-333-004	P36955	5.52194
SP-333-004	P37802;P37802-2;X6RJP6	3.02
SP-333-004	P39060-2;P39060-1;P39060;H7BXV5;H7C457	51.9968
SP-333-004	P40227;P40227-2	18.8565
SP-333-004	P41159	29.865
SP-333-004	P50552	13.7027
SP-333-004	P51884	15.4604
SP-333-004	P55056	21.5236
SP-333-004	P55145;A8K878	25.6121
SP-333-004	P60709;A0A2R8Y793	16.596
SP-333-004	P60985-2;P60985	15.8434
SP-333-004	P61224;P61224-3;F5H7Y6;E7ESV4;F5GX62;A6NIZ1;P61224-4;P61224-2;F5H004;F5H6R7;F5GZG1;B7ZB78;F5H823;F5GYB5;F5H500;F5H0B7	31.4274
SP-333-004	P61626;F8VV32;A0A0B4J259	28.503
SP-333-004	P62136-2;P62136;E9PMD7;P36873-2;P62140;P36873;F8W0W8;F8VYE8;F8VR82;C9J9S3;F5H1L6;E7ETD8;F5H037;A0A087WYY5;C9JP48;P62136-3	11.7205
SP-333-004	P62328	72.3784
SP-333-004	P62937;F8WE65;C9J5S7;P62937-2	18.2365
SP-333-004	P67936;A0A2R8Y5V9;A0A2R8YGX3;A0A2R8YH90;A0A2R8YE05	13.5215
SP-333-004	P68133;P68032;P62736;A6NL76;P63267;F8WB63;B8ZZJ2;C9JFL5;F6UVQ4;F6QUT6	17.2271
SP-333-004	P68363;P68363-2	24.52
SP-333-004	P68371;P04350	27.326
SP-333-004	P84077;P61204;F5H423;P61204-2;F5H0C7	14.3122
SP-333-004	Q01518	30.626
SP-333-004	Q02985-2;Q02985;A0A087WYK9;Q6NSD3	37.6424
SP-333-004	Q04756;D6RAR4	10.733
SP-333-004	Q06187;Q06187-2;U3NG26;Q5JY90	14.2979
SP-333-004	Q08554-2;Q08554	57.9069
SP-333-004	Q08830	58.0676
SP-333-004	Q13103	52.4573
SP-333-004	Q13201;E7EPG1	3.69518
SP-333-004	Q13790	129.039
SP-333-004	Q14247-3;Q14247;Q14247-2	41.0234
SP-333-004	Q14520-2;Q14520	23.3393
SP-333-004	Q14624	9.76411
SP-333-004	Q14766;Q14766-4;E7EV71;Q14766-3;Q14766-2;C9JD84;Q14766-5	38.2388
SP-333-004	Q14847;Q14847-2;C9J9W2;Q14847-3	29.6315
SP-333-004	Q15113	14.446
SP-333-004	Q15404;Q15404-2	14.0398
SP-333-004	Q15485;Q15485-2	45.0104
SP-333-004	Q15555-5;Q15555-3;Q15555;Q15555-4;K7ERD8;Q15555-2;K7EL66	11.4595
SP-333-004	Q15582;H0Y8L3;S4R3C6	12.1882
SP-333-004	Q15942;H0Y2Y8;Q15942-2	20.8021
SP-333-004	Q16270-2;Q16270	46.0152
SP-333-004	Q5H9A7;P01033;Q5H9B4;Q5H9B5	19.9989
SP-333-004	Q6IBS0;D6RG15;H0Y858	5.58825
SP-333-004	Q6Q788	26.3227
SP-333-004	Q6UWP8;Q6UWP8-2	10.3812
SP-333-004	Q86UD1;E9PJ29	65.4473
SP-333-004	Q86UX7-2;Q86UX7;F5H1C6	2.8
SP-333-004	Q96IY4;A0A087WSY5;Q96IY4-2	22.3385
SP-333-004	Q96PD5;Q96PD5-2	10.9007
SP-333-004	Q99969;C9J8S2	50.2474
SP-333-004	Q9BXR6	32.587
SP-333-004	Q9H4B7	54.0774
SP-333-004	Q9HBI1-3;Q9HBI1;Q9HBI1-2;A0A087WZB5;B0QYP8	76.3065
SP-333-004	Q9HCB6	26.1251
SP-333-004	Q9HDC9;H0Y512;Q9HDC9-2	95.5978
SP-333-004	Q9P1F3;Q5SZC9	9.5977
SP-333-004	Q9ULV4-3;Q9ULV4;Q9ULV4-2;B4E3S0	13.2623
SP-333-004	Q9UNW1;Q9UNW1-4	56.0657
SP-333-004	Q9Y490	16.7211
SP-333-004	Q9Y5C1	29.0145
SP-333-004	S4R460;A0A0B4J2B5;A0A075B7F0;A0A0C4DH32;P0DP04;A0A0B4J1X8;P01766;P01782	14.6195
SP-333-004	V9GYM3;P02652;V9GYE3;V9GYG9	20.2677
SP-339-003	A0A024R571;Q9H4M9;C9JC03;C9J2Z4	20.1509
SP-339-003	A0A024R6I7;A0A0G2JRN3	27.4175
SP-339-003	A0A087WVQ6;Q00610-2;Q00610	70.2249
SP-339-003	A0A087X089;Q16627;Q16627-2	10.6213
SP-339-003	A0A087X188;Q9UBW5;Q9UBW5-3;S4R418;Q9UBW5-2;A0A0A0MT10	59.4723
SP-339-003	A0A087X1J7;P22352	6.91224
SP-339-003	A0A087X271;H3BVI6;B4DDF4;B4DUT8;Q99439;K7ES69;A0A087X1X5;Q99439-2	23.1421
SP-339-003	A0A096LPE2;P35542	15.0763
SP-339-003	A0A0A0MRA3;A0A0A0MTS7;Q8WZ42-3;Q8WZ42-10;Q8WZ42-9;Q8WZ42-5;Q8WZ42-11;Q8WZ42-4;Q8WZ42-7;Q8WZ42-2;Q8WZ42;Q8WZ42-8;Q8WZ42-13;Q8WZ42-12	28.3206
SP-339-003	A0A0A0MRJ7;P12259	9.57655
SP-339-003	A0A0A0MTH3;Q13418;Q13418-2;Q13418-3	9.76172
SP-339-003	A0A0B4J1U7	28.8517
SP-339-003	A0A0B4J1V0	16.7126
SP-339-003	A0A0B4J231;B9A064;P0CG04	6.12675
SP-339-003	A0A0B4J2A3;Q96A00-2;Q96A00	5.16364
SP-339-003	A0A0C4DGZ8;P07359	51.0169
SP-339-003	A0A0D9SGG1;Q13094;E7ESF6	21.127
SP-339-003	A0A0U1RR20;Q92954-6;Q92954-4;Q92954-3;Q92954-2;Q92954;Q92954-5	9.08809
SP-339-003	A0A182DWH7;P49908;A0A182DWH8	8.16662
SP-339-003	A0A1B0GUU9;P01871;P01871-2	1.98528
SP-339-003	A0A286YES1;P01860	6.3725
SP-339-003	A0A286YEY1;P01876	5.19055
SP-339-003	A0A286YEY4;P01859	16.4077
SP-339-003	A0A3B3ISR2;B4DPQ0;P00736;F5H2D0;A0A3B3ITU4	20.3191
SP-339-003	A0A499FJK2;P01137	14.0546
SP-339-003	A6NMB1	38.318
SP-339-003	A6NNI4;A0A2R8Y478;G8JLH6;P21926	17.5767
SP-339-003	B0YIW2;P02656	14.2111
SP-339-003	B1AKG0;Q03591	8.91215
SP-339-003	B3KWK7;A6XND1;A6XND0;P17936;P17936-2;H0Y5K2;C9JMX4;H0Y485	11.5186
SP-339-003	B4E1Z4;E7ETN3;P00751	81.3953
SP-339-003	B4E3Q4;Q9NZK5;A0A087X0I3;Q9NZK5-2	24.0159
SP-339-003	C9JA05;D6RHJ6;D6RD17;P01591	4.05935
SP-339-003	D6R934;P02746;A0A0A0MSV6	9.81043
SP-339-003	D6RD58;O14960	11.5065
SP-339-003	D6RF35;P02774;P02774-3;P02774-2;D6RBJ7	7.28567
SP-339-003	E5RIJ3;D6RCM8;O95379-3;O95379-2;O95379;O95379-4	46.4943
SP-339-003	E7EQB2;E7ER44;P02788-2;P02788	3.15742
SP-339-003	E7EUF1;Q13822;Q13822-3;Q13822-2;E5RIA2	14.0463
SP-339-003	E7EX44;Q05682-5;Q05682-4;Q05682-3;Q05682-6;Q05682-2;Q05682;E9PGZ1;C9J813	5.87974
SP-339-003	E9PGA6;Q9BXJ4-2;Q9BXJ4;Q9BXJ4-3	33.106
SP-339-003	E9PQ63;A8MTM1;P16152-2;P16152;O75828	31.1153
SP-339-003	F5GY37;J3KPX7;Q99623;F5H0C5;Q99623-2	53.2934
SP-339-003	F6RFD5;P60981-2;P60981	16.7029
SP-339-003	F8WCF6;P59998;P59998-3;H7C0A3;R4GN08;F8WDD7;A0A0A6YYG9;P59998-4;P59998-2	30.4232
SP-339-003	G3V2W1;Q9UK55	8.5239
SP-339-003	G3XAK1;P26927;Q2TV78	11.0613
SP-339-003	G3XAM2;E7ETH0;A0A2R8Y3M9;P05156	17.9246
SP-339-003	G8JLA2;P60660-2;F8W1R7;J3KND3;G3V1V0;B7Z6Z4;P60660;F8VPF3;F8VZU9;G3V1Y7;F8W180	26.7289
SP-339-003	H0YAC1;P03952;E9PBC5	5.67982
SP-339-003	H0YLF3;F5H6I0;P61769	27.0667
SP-339-003	H3BMH2;H3BSC1;P62491-2;Q15907-2;P62491;Q15907	35.9011
SP-339-003	H3BPK3;Q16775-2;Q16775;H3BPQ4	25.7267
SP-339-003	H7BZJ3	19.796
SP-339-003	J3KNB4;P49913	13.1144
SP-339-003	J3KNF5;O15078;F8VS29;A0A0A0MS86;S4R322;O15078-2	86.6847
SP-339-003	J3KPS3;P04075;P04075-2;H3BQN4;H3BUH7;H3BR04;H3BPS8;H3BMQ8	71.2411
SP-339-003	J3QQR8;J3QQX6;J3QRQ1;J3QRT5;P13598;J3QKR4	31.3496
SP-339-003	J3QRS3;P19105;O14950	58.3344
SP-339-003	K7ER74;A0A024R0T9;P02655;Q6P163;V9GYJ8	25.8157
SP-339-003	K7ERG9;P00746	18.8792
SP-339-003	K7ERI9;P02654;K7EJI9;K7ELM9;K7EPF9	5.21005
SP-339-003	M0R1Q1	25.4323
SP-339-003	O00151	25.5981
SP-339-003	O00194	6.26438
SP-339-003	O00299	18.7329
SP-339-003	O00391;O00391-2	57.283
SP-339-003	O00429-6;O00429-4;O00429-5;O00429-3;O00429-2;O00429;O00429-8;G8JLD5;F8VZ52;F8VUJ9;B4DPZ9	47.2393
SP-339-003	O14791;O14791-2;O14791-3	31.0067
SP-339-003	O15143;C9JEY1;C9K057;A0A1W2PNV4	19.5178
SP-339-003	O15145;C9JZD1	13.4416
SP-339-003	O15335	25.0504
SP-339-003	O60844	17.5652
SP-339-003	O75874	12.6994
SP-339-003	O75915;F8WF90;C9JQU6;F8WF33	21.8337
SP-339-003	O95810	9.27257
SP-339-003	P00325-2;P00325;D6RHZ6;V9HW50;P07327	25.8415
SP-339-003	P00338;P00338-3;P00338-5;P00338-4;P00338-2;F5GXY2;F5GYU2	29.5791
SP-339-003	P00387-2;P00387;P00387-3;B1AHF3	25.3856
SP-339-003	P00450	5.56012
SP-339-003	P00451	27.2318
SP-339-003	P00488	14.3849
SP-339-003	P00558;P00558-2	12.5243
SP-339-003	P00568;Q5T9B7	19.4544
SP-339-003	P00734;E9PIT3	22.1879
SP-339-003	P00738;A0A0C4DGL8;J3QLC9;J3QR68;H0Y300;P00738-2;A0A087WU08;H3BS21	50.3353
SP-339-003	P00747	5.79376
SP-339-003	P00918	13.7184
SP-339-003	P01008	44.9536
SP-339-003	P01019	30.7759
SP-339-003	P01023	11.9666
SP-339-003	P01024	7.45248
SP-339-003	P01031	9.01475
SP-339-003	P01034	33.5163
SP-339-003	P01042	28.696
SP-339-003	P01619	14.0995
SP-339-003	P01700;P01699	42.8267
SP-339-003	P01834	10.8826
SP-339-003	P01857;A0A0A0MS08;A0A0A0MS07	21.349
SP-339-003	P02647;F8W696	6.70727
SP-339-003	P02649;H0Y7L5;E9PEV4;E7ERP7	5.68162
SP-339-003	P02671	4.48348
SP-339-003	P02675;D6REL8	7.21807
SP-339-003	P02679;C9JC84;P02679-2;C9JEU5	1.98435
SP-339-003	P02745;X6RLJ0	21.0205
SP-339-003	P02747	2.39234
SP-339-003	P02748	33.7674
SP-339-003	P02749;J3QRN2	2.18002
SP-339-003	P02751-8;P02751-14;P02751;P02751-3;P02751-15;P02751-7;P02751-10;P02751-5;P02751-17;P02751-9;P02751-13;P02751-6;P02751-11;P02751-4;P02751-12;H0Y7Z1	83.5829
SP-339-003	P02760;S4R3Y4;S4R471	6.80654
SP-339-003	P02766;A0A087WV45;A0A087WT59	30.8155
SP-339-003	P02775	9.99045
SP-339-003	P02776;P10720	7.38578
SP-339-003	P02787	99.134
SP-339-003	P02790;Q9BS19	17.2369
SP-339-003	P03950	40.5497
SP-339-003	P03951;P03951-2	11.1928
SP-339-003	P04003	15.1336
SP-339-003	P04004	7.34354
SP-339-003	P04114	20.4586
SP-339-003	P04196	16.4297
SP-339-003	P04275	50.1993
SP-339-003	P04278;I3L145;P04278-5;P04278-3;P04278-2;P04278-4;I3L2X4;A0A0C4DGN2;B4DYU0;I3L1J1	61.1696
SP-339-003	P04406;P04406-2;E7EUT5	12.3696
SP-339-003	P05090;C9JF17	27.3516
SP-339-003	P05106;H3BM21;P05106-2;P05106-3;I3L4X8	10.6935
SP-339-003	P05109	30.277
SP-339-003	P05154;G3V2M1	8.40439
SP-339-003	P05164-2;P05164;P05164-3	7.31747
SP-339-003	P05546	100.837
SP-339-003	P06576;H0YH81;F8W079	45.0438
SP-339-003	P06681;A0A0G2JL69;P06681-3;B4DQI1;A0A0G2JIE7;H0Y3H6;P06681-2;E9PDZ0;A0A0G2JK28	46.1252
SP-339-003	P06702	45.7397
SP-339-003	P06727	8.77304
SP-339-003	P06733;A0A2R8Y6G6;P06733-2;K7EM90	9.38444
SP-339-003	P06753-2;Q5HYB6;P06753-3;P06753-6;A0A087WWU8;D6R904	58.0732
SP-339-003	P07093-2;P07093-3;P07093	32.8177
SP-339-003	P07357	8.93397
SP-339-003	P07358;F5GY80;F5H7G1	7.98147
SP-339-003	P07360;Q5SQ08	7.1665
SP-339-003	P07384	73.1159
SP-339-003	P07737;K7EJ44	21.6841
SP-339-003	P08514;P08514-2;P08514-3;A0A3B3IU79	7.5757
SP-339-003	P08567	30.9375
SP-339-003	P08603	13.3978
SP-339-003	P0C0L4;P0C0L4-2	32.8975
SP-339-003	P0C0L5;F5GXS0;A0A3B3ISA6	7.25992
SP-339-003	P0DJI8;E9PQD6	14.5909
SP-339-003	P0DJI9	14.7604
SP-339-003	P0DOY2;P0DOY3;P0CF74	28.2932
SP-339-003	P10316;A0A140T955;A0A140T933;A0A1W2PPQ2;A0A1W2PRT9;A0A140T9I0;A0A140T9X5;A0A140T913;P01892	20.0176
SP-339-003	P10646	25.6722
SP-339-003	P10809	87.0726
SP-339-003	P10909-6;P10909-4;P10909;P10909-5;P10909-2;H0YC35;P10909-3;H0YLK8	11.095
SP-339-003	P11021	33.0023
SP-339-003	P11142;E9PKE3;P11142-2;E9PNE6;E9PN89;A8K7Q2	48.7278
SP-339-003	P11169;Q8TDB8-4;Q8TDB8-2;Q8TDB8;Q8TDB8-5	11.199
SP-339-003	P11216	30.9775
SP-339-003	P11234;P11234-3;P11234-2;C9J6B1	15.0994
SP-339-003	P12814;P12814-3;P12814-2;P12814-4;H9KV75	9.0732
SP-339-003	P12830;A0A087WX17;A0A087WU43;A0A087WXI5;P12830-2;H3BNC6;H3BVI7	12.3284
SP-339-003	P12931;P12931-2	40.7536
SP-339-003	P13224;P13224-2	11.0537
SP-339-003	P13497;P13497-5;P13497-2;P13497-6;P13497-4	14.6311
SP-339-003	P13671	28.3819
SP-339-003	P14618;P14618-3;B4DNK4	5.67871
SP-339-003	P14770	12.9866
SP-339-003	P15169	5.18645
SP-339-003	P15907;P15907-2	60.1777
SP-339-003	P17987;F5H282;E7EQR6	42.3398
SP-339-003	P18065;C9JMY1	7.59182
SP-339-003	P18206-2;P18206	39.1141
SP-339-003	P18428	11.6517
SP-339-003	P19823;Q5T985	23.8031
SP-339-003	P19827;P19827-2;P19827-3	108.195
SP-339-003	P21291;E9PS42;E9PND2;E9PP21	14.9682
SP-339-003	P21333-2;P21333;Q60FE5;A0A087WWY3	6.565
SP-339-003	P22694-2;P22694-4;A0A0A0MS54;P22694-9;P22694-6;P22694-7;P22694-5;P22694;P22694-3;P22694-10;A0A087WVC4;B1APG0;B1APG1;P22694-8;B1APG3;B1APF9;B1APF8;B1APG2	7.52356
SP-339-003	P23284	6.91268
SP-339-003	P23528;G3V1A4;E9PK25;E9PP50;E9PQB7	9.2716
SP-339-003	P24592;A0A3B3IUE0;F8VYK9	16.8083
SP-339-003	P24593;C9JXX4	43.7782
SP-339-003	P25705;P25705-2;P25705-3;K7EK77	16.2963
SP-339-003	P26038	39.3108
SP-339-003	P26572	36.1414
SP-339-003	P26641;P26641-2	14.7969
SP-339-003	P27105	24.3552
SP-339-003	P27169	20.1665
SP-339-003	P27824;P27824-2;P27824-3	4.78302
SP-339-003	P27918;E9PAQ1	8.05385
SP-339-003	P29350;P29350-3;P29350-4;P29350-2	22.657
SP-339-003	P30041	40.7381
SP-339-003	P30043;A0A2R8YEP4;M0R192;A0A2R8Y7Y9;M0QZL1	14.1933
SP-339-003	P30044-2;P30044;P30044-3;P30044-4	8.96105
SP-339-003	P30101	13.6107
SP-339-003	P31146;H3BRY3	25.6806
SP-339-003	P31948;P31948-2;P31948-3;F5H783	7.6363
SP-339-003	P34096	3.0389
SP-339-003	P35579;P35579-2	4.94832
SP-339-003	P35858;P35858-2	28.5553
SP-339-003	P36406-3;P36406-2;P36406	16.5
SP-339-003	P36959	43.5143
SP-339-003	P37802;P37802-2;X6RJP6	5.88501
SP-339-003	P39060-2;P39060-1;P39060;H7BXV5;H7C457	25.3714
SP-339-003	P40227;P40227-2	54.973
SP-339-003	P48061-2;P48061-5;P48061;P48061-6;P48061-3;P48061-4	12.0335
SP-339-003	P48735;P48735-2	5.74726
SP-339-003	P49327;A0A0U1RQF0	16.1899
SP-339-003	P49407-2;P49407;E9PM35	46.8456
SP-339-003	P50552	6.07015
SP-339-003	P50570-2;P50570-5;P50570;P50570-3;P50570-4	25.355
SP-339-003	P51149;C9J592;C9J8S3;C9IZZ0	50.9577
SP-339-003	P54577;A0A0C4DGZ5	26.7497
SP-339-003	P55056	11.6448
SP-339-003	P60709;A0A2R8Y793	5.00311
SP-339-003	P60985-2;P60985	23.673
SP-339-003	P61006;P61006-2	35.3188
SP-339-003	P61026	4.69847
SP-339-003	P61158;B4DXW1	16.9928
SP-339-003	P61224;P61224-3;F5H7Y6;E7ESV4;F5GX62;A6NIZ1;P61224-4;P61224-2;F5H004;F5H6R7;F5GZG1;B7ZB78;F5H823;F5GYB5;F5H500;F5H0B7	7.33013
SP-339-003	P61586;C9JNR4;C9JX21;Q5JR08;P08134	20.5427
SP-339-003	P61626;F8VV32;A0A0B4J259	6.49849
SP-339-003	P61978-3;P61978;P61978-2;Q5T6W2	49.5879
SP-339-003	P62136-2;P62136;E9PMD7;P36873-2;P62140;P36873;F8W0W8;F8VYE8;F8VR82;C9J9S3;F5H1L6;E7ETD8;F5H037;A0A087WYY5;C9JP48;P62136-3	37.2242
SP-339-003	P62937;F8WE65;C9J5S7;P62937-2	24.5567
SP-339-003	P63000;P63000-2	10.409
SP-339-003	P63104;E7EX29;B0AZS6;P63104-2;B7Z2E6;H0YB80;E7ESK7	3.16474
SP-339-003	P67936;A0A2R8Y5V9;A0A2R8YGX3;A0A2R8YH90;A0A2R8YE05	32.8526
SP-339-003	P68133;P68032;P62736;A6NL76;P63267;F8WB63;B8ZZJ2;C9JFL5;F6UVQ4;F6QUT6	2.69952
SP-339-003	P68363;P68363-2	7.97116
SP-339-003	P68366-2;P68366	9.17505
SP-339-003	P68371;P04350	20.991
SP-339-003	P68871;A0A2R8Y7R2;F8W6P5	9.04267
SP-339-003	P69905;G3V1N2;A0A2R8Y7C0	21.8434
SP-339-003	P78417-2;P78417;Q5TA01;Q5TA02;P78417-3	28.6216
SP-339-003	P84077;P61204;F5H423;P61204-2;F5H0C7	36.7245
SP-339-003	Q01518	5.30447
SP-339-003	Q04756;D6RAR4	18.3439
SP-339-003	Q06033-2;Q06033;A0A087WW43;E7ET33	15.3211
SP-339-003	Q06187;Q06187-2;U3NG26;Q5JY90	58.8759
SP-339-003	Q13103	16.3595
SP-339-003	Q13201;E7EPG1	0.730741
SP-339-003	Q13586;G0XQ39;E9PNJ4;Q13586-2;H0YDB2	7.75618
SP-339-003	Q14247-3;Q14247;Q14247-2	48.3609
SP-339-003	Q14520-2;Q14520	21.4535
SP-339-003	Q14554	21.9018
SP-339-003	Q14574-2;Q14574	39.5151
SP-339-003	Q14624	4.99723
SP-339-003	Q14644;Q14644-2	10.7229
SP-339-003	Q14766;Q14766-4;E7EV71;Q14766-3;Q14766-2;C9JD84;Q14766-5	18.4094
SP-339-003	Q14847;Q14847-2;C9J9W2;Q14847-3	4.01525
SP-339-003	Q15113	9.39679
SP-339-003	Q15404;Q15404-2	11.8512
SP-339-003	Q15555-5;Q15555-3;Q15555;Q15555-4;K7ERD8;Q15555-2;K7EL66	27.8896
SP-339-003	Q15582;H0Y8L3;S4R3C6	7.37706
SP-339-003	Q15746-9;Q15746-7;Q15746-2;Q15746;Q15746-11;Q15746-4;Q15746-5;Q15746-3;Q15746-6	19.1425
SP-339-003	Q15942;H0Y2Y8;Q15942-2	11.6834
SP-339-003	Q16270-2;Q16270	18.3037
SP-339-003	Q27J81-2;Q27J81;A0A0A0MQU1	34.0841
SP-339-003	Q53F23;A0A0C4DH47;P24557;P24557-3;P24557-2;A0A0A0MSK3;P24557-4	16.6877
SP-339-003	Q5JP53;P07437;Q5ST81	16.1404
SP-339-003	Q5VTE0;P68104;A0A087WVQ9;P68104-2;A0A087WV01;A0A2U3TZH3;Q05639	41.8324
SP-339-003	Q6IBS0;D6RG15;H0Y858	25.4225
SP-339-003	Q6Q788	21.9854
SP-339-003	Q6UY14-2;Q6UY14;Q6UY14-3	7.37359
SP-339-003	Q7L576;Q7L576-2;A0A0G2JR96;A0A0G2JQT1;Q7L576-3	29.1048
SP-339-003	Q7LDG7;Q7LDG7-4;Q7LDG7-2	60.8555
SP-339-003	Q7Z406;Q7Z406-6;Q7Z406-2;Q7Z406-5;Q7Z406-4;M0QY43	11.3647
SP-339-003	Q86UX7-2;Q86UX7;F5H1C6	13.5123
SP-339-003	Q8N392;Q8N392-2	51.2824
SP-339-003	Q8WWA1-2;Q8WWA1;Q8WWA1-3	34.0736
SP-339-003	Q92626;H7C3W2;H7C1W1;Q92626-2	7.52858
SP-339-003	Q92743;A0A3B3IU24;H0Y7G9	38.5005
SP-339-003	Q96HC4-3;Q96HC4-2;Q96HC4-7;Q96HC4-4;Q96HC4;Q96HC4-6;H0YBI4	17.2226
SP-339-003	Q96IY4;A0A087WSY5;Q96IY4-2	13.5701
SP-339-003	Q96KP4;Q96KP4-2;J3QQN6;J3QR27;J3QLU1;J3QKQ0;J3QRD0;J3QL02;J3KSV5;A0A087WYZ1;J3QKT2	55.953
SP-339-003	Q96PD5;Q96PD5-2	27.1245
SP-339-003	Q99941-2;Q99941;A0A0G2JIM1;H0Y7D7	24.2251
SP-339-003	Q99969;C9J8S2	15.0529
SP-339-003	Q9BXN1	43.9936
SP-339-003	Q9BXR6	24.3128
SP-339-003	Q9H4B7	12.5655
SP-339-003	Q9HBI1-3;Q9HBI1;Q9HBI1-2;A0A087WZB5;B0QYP8	11.6443
SP-339-003	Q9HDC9;H0Y512;Q9HDC9-2	33.465
SP-339-003	Q9NR12;Q9NR12-2;D6RH06;Q9NR12-5;Q9NR12-6;Q9NR12-4;D6RF83;H7BYK4;Q9NR12-3	13.2347
SP-339-003	Q9NZN3	4.17053
SP-339-003	Q9ULV4-3;Q9ULV4;Q9ULV4-2;B4E3S0	17.4296
SP-339-003	Q9UNW1;Q9UNW1-4	11.7759
SP-339-003	Q9UQ80-2;Q9UQ80;F8VR77	26.2219
SP-339-003	Q9Y251-2;Q9Y251;Q9Y251-3;Q9Y251-4	10.2439
SP-339-003	Q9Y490	6.68421
SP-339-003	Q9Y5C1	19.7303
SP-339-003	Q9Y6C2	17.6186
SP-339-003	Q9Y6Z7	10.8431
SP-339-003	S4R460;A0A0B4J2B5;A0A075B7F0;A0A0C4DH32;P0DP04;A0A0B4J1X8;P01766;P01782	6.78149
SP-339-003	V9GYM3;P02652;V9GYE3;V9GYG9	31.1684
SP-347-004	A0A024R571;Q9H4M9;C9JC03;C9J2Z4	4.16373
SP-347-004	A0A024R6I7;A0A0G2JRN3	6.25624
SP-347-004	A0A075B6K4	10.1789
SP-347-004	A0A075B6P5;P01615	1.25178
SP-347-004	A0A087WUQ6;P07203;A0A2R8Y6B6	21.5038
SP-347-004	A0A087WVQ6;Q00610-2;Q00610	17.7717
SP-347-004	A0A087WVZ1;A0A0D9SG12;A0A2R8Y645;A0A2R8Y4A4;A0A2U3TZJ9;A0A2R8YFS5;A0A2R8YFR4;A0A0J9YVQ7;A0A2R8YCW1;A0A2R8YF78;A0A0D9SFB3;F6S8Q4;A0A2R8Y5G6;A0A2R8Y7T2;A0A2R8YDT5;A0A0D9SF53;O00571-2;O15523-2;O15523;O00571	23.1549
SP-347-004	A0A087WY82;Q9Y624;Q9Y624-2	24.5853
SP-347-004	A0A087X089;Q16627;Q16627-2	12.4508
SP-347-004	A0A087X188;Q9UBW5;Q9UBW5-3;S4R418;Q9UBW5-2;A0A0A0MT10	8.22695
SP-347-004	A0A087X271;H3BVI6;B4DDF4;B4DUT8;Q99439;K7ES69;A0A087X1X5;Q99439-2	8.6466
SP-347-004	A0A087X296;P23219-4;P23219-3;P23219-2;P23219;P23219-6;P23219-5;A0A2R8YDM0	15.1313
SP-347-004	A0A096LPE2;P35542	12.8769
SP-347-004	A0A0A0MR02;P45880-2;P45880;P45880-1;Q5JSD2;Q5JSD1	31.9639
SP-347-004	A0A0A0MRJ7;P12259	4.46777
SP-347-004	A0A0A0MRZ8;P04433	18.0725
SP-347-004	A0A0A0MTH3;Q13418;Q13418-2;Q13418-3	19.4465
SP-347-004	A0A0B4J1U7	5.63184
SP-347-004	A0A0B4J1V0	21.799
SP-347-004	A0A0B4J231;B9A064;P0CG04	15.0779
SP-347-004	A0A0B4J2A3;Q96A00-2;Q96A00	8.49675
SP-347-004	A0A0C4DGQ5;P04632;U3KQE2;K7EIV0;A0A075B7C0;K7ELJ7;K7EM73;K7EKD8;U3KPR7	22.7206
SP-347-004	A0A0C4DGZ8;P07359	4.02514
SP-347-004	A0A0D9SGG1;Q13094;E7ESF6	34.4892
SP-347-004	A0A0G2JMB2;A0A286YEY5;P01877	19.5152
SP-347-004	A0A0U1RR20;Q92954-6;Q92954-4;Q92954-3;Q92954-2;Q92954;Q92954-5	6.08669
SP-347-004	A0A0U1RR22;Q9UNF0-2;Q9UNF0	84.5571
SP-347-004	A0A0U1RRH7;Q16777;Q6FI13;Q7L7L0;A0A0U1RR32;P20671;P0C0S8;P04908;Q93077;Q9BTM1;Q99878;Q96KK5;H0YFX9;C9J0D1;A0A494C189;A0A3B3IS11;Q9BTM1-2;Q71UI9;Q96QV6;Q71UI9-2;P0C0S5;P16104	5.67294
SP-347-004	A0A140T8Z0;A0A0G2JH68;O60610-2;O60610-3;O60610;H9KV28;A0A2R8Y5N1	43.2808
SP-347-004	A0A182DWH7;P49908;A0A182DWH8	20.2304
SP-347-004	A0A1B0GUU9;P01871;P01871-2	4.10432
SP-347-004	A0A286YES1;P01860	29.1697
SP-347-004	A0A286YEY1;P01876	7.60828
SP-347-004	A0A286YEY4;P01859	20.6128
SP-347-004	A0A286YFJ8;P01861	8.43458
SP-347-004	A0A2Q2TTZ9;P01594;P01593	22.1256
SP-347-004	A0A2R8Y5S7;P35241;P35241-5;A0A2R8Y7M3;P35241-4	49.3935
SP-347-004	A0A2R8YD50;P51659;E7ER27;E7EWE5;P51659-3;P51659-2;A0A2R8YDT8;A0A2R8YF45	46.1911
SP-347-004	A0A3B3ISJ1;A0A0S2Z4L3;P07225;G5E9F8;A0A3B3IRK9	51.5844
SP-347-004	A0A3B3ISR2;B4DPQ0;P00736;F5H2D0;A0A3B3ITU4	13.1903
SP-347-004	A0A499FJK2;P01137	6.80089
SP-347-004	A6NNI4;A0A2R8Y478;G8JLH6;P21926	14.3224
SP-347-004	A6XMV8;A0A0J9YYC8;A6XMV9;P07478;Q8NHM4	35.2773
SP-347-004	B0YIW2;P02656	13.3527
SP-347-004	B1AH77;B1AH80;P15153;J3KSC4;J3QLK0;B1AH78;P60763	8.75513
SP-347-004	B1AK87;B1AK88;P47756-2;P47756;B1AK85	45.8318
SP-347-004	B1AKG0;Q03591	19.2039
SP-347-004	B1AMS2;Q14141-2;Q14141-4;Q14141;Q14141-3	14.6953
SP-347-004	B3KWK7;A6XND1;A6XND0;P17936;P17936-2;H0Y5K2;C9JMX4;H0Y485	5.45846
SP-347-004	B4DUR8;P49368-2;P49368	19.6378
SP-347-004	B4E1Z4;E7ETN3;P00751	19.6187
SP-347-004	B5MDF5;J3KQE5;P62826;H0YFC6;F5H018	28.5156
SP-347-004	B6VEX4;A0A0A0MRT6;Q8IZP0-10;Q8IZP0-8;Q8IZP0-7;Q8IZP0-2;Q8IZP0-4;Q8IZP0-3;Q8IZP0-5;Q8IZP0-6;Q8IZP0-9;Q8IZP0-12;Q8IZP0;Q8IZP0-11	17.5081
SP-347-004	B7ZKJ8;Q14624-3;Q14624-2;Q14624-4;H7C0L5	23.7934
SP-347-004	C9J2C0;Q9NY65;Q9NY65-2	43.6459
SP-347-004	C9JA05;D6RHJ6;D6RD17;P01591	8.84403
SP-347-004	C9JDE9;P09110;F2Z2Q6;F2Z3P7;B4DVF4;H7C131;P09110-2	24.0495
SP-347-004	C9JMD7;C9JSP1;C9JQ75;C9J0M4;P51572;P51572-2;C9JM14;A0A2R8Y5M6	31.5281
SP-347-004	C9JV77;P02765	11.3987
SP-347-004	D6R934;P02746;A0A0A0MSV6	4.13464
SP-347-004	D6RF35;P02774;P02774-3;P02774-2;D6RBJ7	9.74869
SP-347-004	D6RGI3;D6RER5;Q9NVA2;Q9NVA2-2;D6RDU5	19.0266
SP-347-004	D6RH31;Q6UXI9-5;Q6UXI9;Q6UXI9-4;Q6UXI9-6;Q6UXI9-3;Q6UXI9-2	34.332
SP-347-004	E5RIJ3;D6RCM8;O95379-3;O95379-2;O95379;O95379-4	47.0799
SP-347-004	E7ENZ3;B7ZAR1;E9PCA1;P48643-2;P48643	39.9711
SP-347-004	E7EQB2;E7ER44;P02788-2;P02788	11.343
SP-347-004	E7EQR4;P15311	15.9845
SP-347-004	E7ES33;E7EPK1;Q16181-2;Q16181;G3V1Q4	17.8542
SP-347-004	E7EU05;P16671-3;P16671;P16671-4;E9PLT1;P16671-2	3.42071
SP-347-004	E7EUF1;Q13822;Q13822-3;Q13822-2;E5RIA2	14.8716
SP-347-004	E7EVJ5;Q96F07-2;Q96F07;H7C229;E7EW33	31.1954
SP-347-004	E7EX44;Q05682-5;Q05682-4;Q05682-3;Q05682-6;Q05682-2;Q05682;E9PGZ1;C9J813	24.4231
SP-347-004	E9PGA6;Q9BXJ4-2;Q9BXJ4;Q9BXJ4-3	30.0906
SP-347-004	F6RFD5;P60981-2;P60981	29.9073
SP-347-004	F8VVM2;Q00325-2;Q00325;F8VZL5;F8VWR4;F8VWQ0	8.44467
SP-347-004	F8VZJ2;H0YHX9;Q13765;E9PAV3-2;E9PAV3;F8W0W4;F8W1N5;F8VNW4	6.42837
SP-347-004	F8WCF6;P59998;P59998-3;H7C0A3;R4GN08;F8WDD7;A0A0A6YYG9;P59998-4;P59998-2	16.7447
SP-347-004	G3V2W1;Q9UK55	8.65725
SP-347-004	G3XAK1;P26927;Q2TV78	9.32163
SP-347-004	G3XAM2;E7ETH0;A0A2R8Y3M9;P05156	120.32
SP-347-004	G5E9W0;Q53H76-2;Q53H76-3;Q53H76;H7C4H1;Q53H76-4	23.7893
SP-347-004	G8JLA2;P60660-2;F8W1R7;J3KND3;G3V1V0;B7Z6Z4;P60660;F8VPF3;F8VZU9;G3V1Y7;F8W180	14.2214
SP-347-004	H0YAC1;P03952;E9PBC5	13.8144
SP-347-004	H0YDV5;Q8N699	45.1362
SP-347-004	H0YFD6;P40939;A0A2R8Y4F5	37.7916
SP-347-004	H0YLF3;F5H6I0;P61769	39.2905
SP-347-004	H3BMH2;H3BSC1;P62491-2;Q15907-2;P62491;Q15907	10.1991
SP-347-004	H3BV04;H3BN93;H3BUB6;H3BPL9;O15127	40.9071
SP-347-004	H7BXZ5;O60229;O60229-5;O60229-6;O60229-4	15.0519
SP-347-004	H7BYE6;O43182-5;O43182-3;O43182-2;O43182-4;O43182	19.1983
SP-347-004	H7BZJ3	20.689
SP-347-004	J3KNB4;P49913	5.9308
SP-347-004	J3KPS3;P04075;P04075-2;H3BQN4;H3BUH7;H3BR04;H3BPS8;H3BMQ8	73.0469
SP-347-004	J3KRL2;H3BPV7;Q15046;Q15046-2	20.0687
SP-347-004	J3QQR8;J3QQX6;J3QRQ1;J3QRT5;P13598;J3QKR4	62.1459
SP-347-004	J3QRS3;P19105;O14950	8.98204
SP-347-004	K7ER74;A0A024R0T9;P02655;Q6P163;V9GYJ8	24.0058
SP-347-004	K7ERG9;P00746	7.54052
SP-347-004	K7ERI9;P02654;K7EJI9;K7ELM9;K7EPF9	10.9806
SP-347-004	O00139-2;O00139-1;O00139-5;O00139;O00139-4	21.2678
SP-347-004	O00151	75.7956
SP-347-004	O00161;H3BM38;O00161-2;H3BNE1;H3BR18;H3BPJ0	28.0226
SP-347-004	O00194	7.88419
SP-347-004	O00299	20.9036
SP-347-004	O00391;O00391-2	22.3984
SP-347-004	O00410;O00410-3;H0Y8C6;O00410-2	4.56863
SP-347-004	O00429-6;O00429-4;O00429-5;O00429-3;O00429-2;O00429;O00429-8;G8JLD5;F8VZ52;F8VUJ9;B4DPZ9	6.54999
SP-347-004	O14791;O14791-2;O14791-3	56.6495
SP-347-004	O15117-2;O15117-3;O15117	19.0114
SP-347-004	O15143;C9JEY1;C9K057;A0A1W2PNV4	23.1541
SP-347-004	O15144	10.2804
SP-347-004	O15145;C9JZD1	33.2394
SP-347-004	O15335	16.2268
SP-347-004	O15400-2;O15400	25.1744
SP-347-004	O15511;O15511-2;B1ALC0	28.9691
SP-347-004	O43294;O43294-2;H3BQC4;H3BSN4	24.74
SP-347-004	O43866	5.06621
SP-347-004	O60844	15.4763
SP-347-004	O75083;O75083-3;D6RD66	32.7355
SP-347-004	O75116;E9PF63;Q14DU5	21.9335
SP-347-004	O75563	8.10051
SP-347-004	O75636;O75636-2	7.76145
SP-347-004	O75844	12.8561
SP-347-004	O75915;F8WF90;C9JQU6;F8WF33	14.6031
SP-347-004	O94919	34.0391
SP-347-004	O95445	53.5223
SP-347-004	O95714;A0A3B3IRP6;A0A0J9YVP0	6.96242
SP-347-004	O95747;C9JIG9	19.0065
SP-347-004	O95810	7.54589
SP-347-004	P00325-2;P00325;D6RHZ6;V9HW50;P07327	18.5179
SP-347-004	P00338;P00338-3;P00338-5;P00338-4;P00338-2;F5GXY2;F5GYU2	18.3602
SP-347-004	P00387-2;P00387;P00387-3;B1AHF3	16.8379
SP-347-004	P00450	4.27547
SP-347-004	P00451	10.3475
SP-347-004	P00488	6.2751
SP-347-004	P00558;P00558-2	32.8624
SP-347-004	P00568;Q5T9B7	10.1657
SP-347-004	P00734;E9PIT3	8.2082
SP-347-004	P00738;A0A0C4DGL8;J3QLC9;J3QR68;H0Y300;P00738-2;A0A087WU08;H3BS21	12.0413
SP-347-004	P00739;P00739-2;A0A0A0MRD9	13.0904
SP-347-004	P00747	10.692
SP-347-004	P00748	10.9697
SP-347-004	P01008	75.8366
SP-347-004	P01009;P01009-2;P01009-3	11.3719
SP-347-004	P01011;G3V595	11.0943
SP-347-004	P01019	64.7609
SP-347-004	P01023	7.33197
SP-347-004	P01024	4.82956
SP-347-004	P01031	68.0558
SP-347-004	P01042	37.2172
SP-347-004	P01116-2;P01116	44.1334
SP-347-004	P01619	4.89925
SP-347-004	P01624;A0A0C4DH90;A0A0C4DH55	57.0841
SP-347-004	P01701	10.7605
SP-347-004	P01717;P01718	17.6758
SP-347-004	P01780;A0A0B4J1V1;P01763;P01762	9.48262
SP-347-004	P01834	3.23598
SP-347-004	P01857;A0A0A0MS08;A0A0A0MS07	11.3073
SP-347-004	P02647;F8W696	10.2884
SP-347-004	P02649;H0Y7L5;E9PEV4;E7ERP7	5.66077
SP-347-004	P02671	11.2452
SP-347-004	P02675;D6REL8	19.628
SP-347-004	P02679;C9JC84;P02679-2;C9JEU5	7.27826
SP-347-004	P02730;P02730-2;A0A0A0MS98	27.0528
SP-347-004	P02745;X6RLJ0	6.56764
SP-347-004	P02747	7.0518
SP-347-004	P02748	8.83616
SP-347-004	P02749;J3QRN2	55.6444
SP-347-004	P02751-8;P02751-14;P02751;P02751-3;P02751-15;P02751-7;P02751-10;P02751-5;P02751-17;P02751-9;P02751-13;P02751-6;P02751-11;P02751-4;P02751-12;H0Y7Z1	29.9043
SP-347-004	P02760;S4R3Y4;S4R471	9.62555
SP-347-004	P02763	10.0915
SP-347-004	P02766;A0A087WV45;A0A087WT59	7.21698
SP-347-004	P02775	8.71232
SP-347-004	P02776;P10720	14.9051
SP-347-004	P02787	6.52175
SP-347-004	P02790;Q9BS19	9.60782
SP-347-004	P03950	18.2005
SP-347-004	P03951;P03951-2	13.0197
SP-347-004	P04003	4.34613
SP-347-004	P04004	4.76043
SP-347-004	P04114	14.8103
SP-347-004	P04179-4;P04179;F5H3C5;F5H4R2;F5GYZ5;P04179-3;P04179-2	37.777
SP-347-004	P04196	19.5257
SP-347-004	P04217;M0R009;P04217-2	65.2298
SP-347-004	P04275	5.71115
SP-347-004	P04406;P04406-2;E7EUT5	7.25211
SP-347-004	P04843;F8WF32	34.9649
SP-347-004	P04844-2;P04844;H0Y5M1;Q5JYR4;Q5JYR7	3.55796
SP-347-004	P04899;P04899-4;P04899-5;P04899-2;P04899-3;P04899-6	23.0283
SP-347-004	P05090;C9JF17	19.3067
SP-347-004	P05106;H3BM21;P05106-2;P05106-3;I3L4X8	4.76182
SP-347-004	P05109	9.19755
SP-347-004	P05154;G3V2M1	6.68351
SP-347-004	P05546	12.6871
SP-347-004	P05556;P05556-2;P05556-5;P05556-4;P05556-3	22.5338
SP-347-004	P05771;P05771-2	5.1232
SP-347-004	P05976-2;P05976;P08590	7.77747
SP-347-004	P06312	2.78336
SP-347-004	P06331;P0DP08;P0DP06;A0A0C4DH41;P01825;P01824	40.729
SP-347-004	P06396-2	26.2104
SP-347-004	P06576;H0YH81;F8W079	14.37
SP-347-004	P06702	8.63162
SP-347-004	P06727	54.8189
SP-347-004	P06733;A0A2R8Y6G6;P06733-2;K7EM90	6.37937
SP-347-004	P06753-2;Q5HYB6;P06753-3;P06753-6;A0A087WWU8;D6R904	26.5623
SP-347-004	P06858	13.5946
SP-347-004	P07093-2;P07093-3;P07093	4.64867
SP-347-004	P07237;H7BZ94;H0Y3Z3	22.3399
SP-347-004	P07358;F5GY80;F5H7G1	9.91452
SP-347-004	P07360;Q5SQ08	9.46443
SP-347-004	P07384	6.70257
SP-347-004	P07737;K7EJ44	6.00541
SP-347-004	P07948-2;P07948	29.7823
SP-347-004	P08493;P08493-2	18.8611
SP-347-004	P08514;P08514-2;P08514-3;A0A3B3IU79	6.22453
SP-347-004	P08519	40.6896
SP-347-004	P08567	4.71675
SP-347-004	P08603	6.2666
SP-347-004	P08697;P08697-2;A0A0G2JPA8;C9JMH6	34.5925
SP-347-004	P09211;A0A087X243;A8MX94	20.6443
SP-347-004	P09668;A0A087X0D5	18.6371
SP-347-004	P0C0L4;P0C0L4-2	23.2968
SP-347-004	P0C0L5;F5GXS0;A0A3B3ISA6	11.1207
SP-347-004	P0CG48;F5GYU3;Q96C32;Q5PY61;J3QKN0;F5GXK7;F5H747;F5H388;B4DV12;F5H265;F5H2Z3;F5H6Q2;J3QTR3;J3QS39;P62987;P62979;P0CG47;M0R2S1;M0R1M6;Q49A90;A0A2R8Y422;M0R1V7	23.5448
SP-347-004	P0DJI8;E9PQD6	12.9283
SP-347-004	P0DJI9	89.1784
SP-347-004	P0DOY2;P0DOY3;P0CF74	4.71802
SP-347-004	P10316;A0A140T955;A0A140T933;A0A1W2PPQ2;A0A1W2PRT9;A0A140T9I0;A0A140T9X5;A0A140T913;P01892	7.6938
SP-347-004	P10321;A0A140T9U8;A0A140T9H5;A2AEA2;A0A140T921;O19617;A0A1W2PRU9;A0A140TA05;A0A140T942	47.5737
SP-347-004	P10646	7.13172
SP-347-004	P10809	35.8029
SP-347-004	P10909-6;P10909-4;P10909;P10909-5;P10909-2;H0YC35;P10909-3;H0YLK8	17.3278
SP-347-004	P11021	18.0941
SP-347-004	P11142;E9PKE3;P11142-2;E9PNE6;E9PN89;A8K7Q2	8.94603
SP-347-004	P11166	32.7733
SP-347-004	P11169;Q8TDB8-4;Q8TDB8-2;Q8TDB8;Q8TDB8-5	29.0459
SP-347-004	P11234;P11234-3;P11234-2;C9J6B1	36.0886
SP-347-004	P11277;P11277-2;P11277-3	39.6309
SP-347-004	P12724	16.731
SP-347-004	P12814;P12814-3;P12814-2;P12814-4;H9KV75	12.4116
SP-347-004	P12830;A0A087WX17;A0A087WU43;A0A087WXI5;P12830-2;H3BNC6;H3BVI7	17.6046
SP-347-004	P12931;P12931-2	25.6669
SP-347-004	P13224;P13224-2	21.3853
SP-347-004	P13501;A0A494C1Q1;A0A075B7C5	31.7038
SP-347-004	P13671	41.8158
SP-347-004	P13746-2;P13746;A0A1W2PS24;P04439;Q5SRN5;Q5SRN7;A0A0G2JL56;A0A0G2JIF2;A0A1W2PSE7;A0A1W2PQD0;A0A0G2JI36;P30443;P30455	23.0665
SP-347-004	P14618;P14618-3;B4DNK4	8.48098
SP-347-004	P14625	12.587
SP-347-004	P14770	31.9434
SP-347-004	P15169	13.5302
SP-347-004	P15531;P15531-2;E7ERL0;J3KPD9;Q32Q12;P22392;P22392-2	56.5745
SP-347-004	P15907;P15907-2	19.9004
SP-347-004	P16284-5;P16284-4;P16284-6;P16284;P16284-3;P16284-2	15.6803
SP-347-004	P16403;P10412;P16402;P22492;Q02539	15.326
SP-347-004	P16615-5;P16615-2;P16615-3;P16615;P16615-4;H7C5W9	10.0802
SP-347-004	P17301	12.734
SP-347-004	P17987;F5H282;E7EQR6	12.6116
SP-347-004	P18065;C9JMY1	50.7044
SP-347-004	P18206-2;P18206	14.9434
SP-347-004	P18428	8.95854
SP-347-004	P18464;P30490;P30491;P30498;P30685;P30495;P30484;Q29940;P30493;P30464;P10319;P30466;P18465	21.3611
SP-347-004	P19652	23.634
SP-347-004	P19823;Q5T985	12.3302
SP-347-004	P19827;P19827-2;P19827-3	15.5225
SP-347-004	P21291;E9PS42;E9PND2;E9PP21	29.46
SP-347-004	P21333-2;P21333;Q60FE5;A0A087WWY3	6.68579
SP-347-004	P21796	9.95701
SP-347-004	P22692-2;P22692	28.795
SP-347-004	P22694-2;P22694-4;A0A0A0MS54;P22694-9;P22694-6;P22694-7;P22694-5;P22694;P22694-3;P22694-10;A0A087WVC4;B1APG0;B1APG1;P22694-8;B1APG3;B1APF9;B1APF8;B1APG2	8.33027
SP-347-004	P23229-4;P23229-2;P23229-5;P23229-3;P23229-9;P23229-6;P23229;P23229-7	3.19656
SP-347-004	P23284	6.17006
SP-347-004	P23528;G3V1A4;E9PK25;E9PP50;E9PQB7	9.03883
SP-347-004	P24534	14.185
SP-347-004	P24592;A0A3B3IUE0;F8VYK9	22.7213
SP-347-004	P24593;C9JXX4	37.6365
SP-347-004	P25705;P25705-2;P25705-3;K7EK77	10.2114
SP-347-004	P26038	34.8489
SP-347-004	P26599-3;P26599-2;A6NLN1;P26599;A0A0U1RRM4;K7EKJ7;K7ES59	6.58765
SP-347-004	P26641;P26641-2	27.3877
SP-347-004	P27105	3.34262
SP-347-004	P27169	7.83857
SP-347-004	P27348;E9PG15	14.5118
SP-347-004	P27797;K7EJB9	19.7645
SP-347-004	P27824;P27824-2;P27824-3	5.2939
SP-347-004	P27918;E9PAQ1	33.3613
SP-347-004	P29350;P29350-3;P29350-4;P29350-2	4.68448
SP-347-004	P29622	22.4703
SP-347-004	P30041	26.1217
SP-347-004	P30043;A0A2R8YEP4;M0R192;A0A2R8Y7Y9;M0QZL1	21.443
SP-347-004	P30044-2;P30044;P30044-3;P30044-4	12.9554
SP-347-004	P30048-2;P30048	30.3302
SP-347-004	P30101	13.1143
SP-347-004	P30153;B3KQV6	6.11982
SP-347-004	P30740;P30740-2	18.4951
SP-347-004	P31146;H3BRY3	29.2701
SP-347-004	P31948;P31948-2;P31948-3;F5H783	33.5773
SP-347-004	P34096	15.4203
SP-347-004	P35579;P35579-2	3.93197
SP-347-004	P35858;P35858-2	14.4068
SP-347-004	P36406-3;P36406-2;P36406	23.7076
SP-347-004	P36955	3.99085
SP-347-004	P36959	42.707
SP-347-004	P37802;P37802-2;X6RJP6	16.1642
SP-347-004	P39060-2;P39060-1;P39060;H7BXV5;H7C457	16.1134
SP-347-004	P40197	19.2083
SP-347-004	P40227;P40227-2	14.2859
SP-347-004	P40926;G3XAL0;P40926-2	42.1925
SP-347-004	P41218	54.593
SP-347-004	P43304;P43304-2	27.9505
SP-347-004	P43405-2;P43405	17.4824
SP-347-004	P47755;C9JUG7;F8W9N7;A0A0D9SET8;P47755-2	51.6231
SP-347-004	P48059;P48059-5;P48059-2;P48059-4;P48059-3;A0A0J9YXC7	5.62859
SP-347-004	P48061-2;P48061-5;P48061;P48061-6;P48061-3;P48061-4	39.4165
SP-347-004	P48426-2;P48426;H7BXS3	23.5474
SP-347-004	P48735;P48735-2	6.39071
SP-347-004	P49327;A0A0U1RQF0	39.8257
SP-347-004	P49407-2;P49407;E9PM35	52.4429
SP-347-004	P49411	40.6538
SP-347-004	P50148	58.0593
SP-347-004	P50502;H7C3I1;Q3KNR6;Q8NFI4;F6VDH7;Q8IZP2	37.8915
SP-347-004	P50552	12.2306
SP-347-004	P51149;C9J592;C9J8S3;C9IZZ0	1.89933
SP-347-004	P52907	25.0656
SP-347-004	P53396-3;P53396-2;P53396	32.4177
SP-347-004	P54577;A0A0C4DGZ5	23.4791
SP-347-004	P55056	12.049
SP-347-004	P55072	20.6777
SP-347-004	P55145;A8K878	13.3805
[truncated: 1,693 more rows]

## Sheet: Figure 4C
Figure 4C Dynamic Range Coverage
UniprotIDs	UniprotID	GeneName	FDA Biomarker	Normalized Intensity (Keshishian et al.)	rank	variable	log10 Normalized Intensity (Keshishian et al.)
P12956|B1AHC9|P12956-2|F5H1I8	P12956	XRCC6		2.68785e-09	-1	Carrlog10Int	-8.57059
P36405	P36405	ARL3		3.29285e-09	-2	Carrlog10Int	-8.48243
P41970|G3V1Z7	P41970	ELK3		3.35507e-09	-3	Carrlog10Int	-8.4743
P15252	P15252	NA		3.42713e-09	-4	Carrlog10Int	-8.46507
O43765	O43765	SGTA		3.62951e-09	-5	Carrlog10Int	-8.44015
Q9BYN7|Q9BYN7-2|E9PN62	Q9BYN7	ZNF341		3.79348e-09	-6	Carrlog10Int	-8.42096
Q8WYN0|Q8WYN0-5|Q8WYN0-3|G5E979|Q8WYN0-2	Q8WYN0	ATG4A		4.16379e-09	-7	Carrlog10Int	-8.38051
Q9Y2K9|E9PFI2|C9JCY1|C9JPK3|C9K0E4	Q9Y2K9	STXBP5L		4.50921e-09	-8	Carrlog10Int	-8.3459
P13196	P13196	ALAS1		5.03822e-09	-9	Carrlog10Int	-8.29772
Q13492|Q13492-5|Q13492-2|Q13492-3|Q13492-4|E9PK13|E9PJT1	Q13492	PICALM		5.41675e-09	-10	Carrlog10Int	-8.26626
F8WDB5	F8WDB5	PRKAG2		6.40853e-09	-11	Carrlog10Int	-8.19324
O15498|O15498-2	O15498	YKT6		6.48884e-09	-12	Carrlog10Int	-8.18783
Q86TI2|Q86TI2-4|Q86TI2-2|M0R2A8	Q86TI2	DPP9		6.52438e-09	-13	Carrlog10Int	-8.18546
P16989|P16989-3|P16989-2	P16989	YBX3		8.10682e-09	-14	Carrlog10Int	-8.09115
P18627	P18627	LAG3		8.39959e-09	-15	Carrlog10Int	-8.07574
Q7Z304|Q7Z304-2	Q7Z304	MAMDC2		8.41932e-09	-16	Carrlog10Int	-8.07472
Q9NVF9-2|Q9NVF9	Q9NVF9-2	ETNK2		9.16875e-09	-17	Carrlog10Int	-8.03769
Q9UFN0	Q9UFN0	NIPSNAP3A		1.04525e-08	-18	Carrlog10Int	-7.98078
B1AKI9	B1AKI9	ISM1		1.11134e-08	-19	Carrlog10Int	-7.95415
Q04637-9|Q04637-8|Q04637|E7EUU4|Q04637-3|E9PGM1|Q04637-4|E7EX73|Q04637-5|Q04637-7|Q04637-6	Q04637-9	EIF4G1		1.11606e-08	-20	Carrlog10Int	-7.95231
Q6Q759	Q6Q759	SPAG17		1.11827e-08	-21	Carrlog10Int	-7.95146
Q9BUN1|Q9BUN1-2	Q9BUN1	MENT		1.12902e-08	-22	Carrlog10Int	-7.9473
O95295	O95295	SNAPIN		1.15102e-08	-23	Carrlog10Int	-7.93892
B4DMG4	B4DMG4	ANKRD32		1.17956e-08	-24	Carrlog10Int	-7.92828
P52788|P52788-2	P52788	SMS		1.18632e-08	-25	Carrlog10Int	-7.9258
O75884|O75884-2	O75884	RBBP9		1.19405e-08	-26	Carrlog10Int	-7.92298
P61647	P61647	ST8SIA6		1.19982e-08	-27	Carrlog10Int	-7.92089
P08621|P08621-2|P08621-3|P08621-4	P08621	SNRNP70		1.23909e-08	-28	Carrlog10Int	-7.9069
P08246	P08246	ELANE		1.24929e-08	-29	Carrlog10Int	-7.90334
Q13951-2|Q13951	Q13951-2	CBFB		1.26354e-08	-30	Carrlog10Int	-7.89841
P19237|G3V3L5	P19237	TNNI1		1.26705e-08	-31	Carrlog10Int	-7.89721
Q9UHX1|Q9UHX1-2|Q9UHX1-5|Q9UHX1-3|Q9UHX1-6|Q9UHX1-4	Q9UHX1	PUF60		1.28396e-08	-32	Carrlog10Int	-7.89145
O60507	O60507	TPST1		1.28478e-08	-33	Carrlog10Int	-7.89117
Q8IWT0|Q8IWT0-2|A8K0B5	Q8IWT0	ZBTB8OS		1.293e-08	-34	Carrlog10Int	-7.8884
Q6IAA8|F5H3Y3|F5GX19|F5H479	Q6IAA8	LAMTOR1		1.33692e-08	-35	Carrlog10Int	-7.87389
A6NH11	A6NH11	GLTPD2		1.35821e-08	-36	Carrlog10Int	-7.86703
Q9BXJ1-2|Q9BXJ1	Q9BXJ1-2	C1QTNF1		1.36528e-08	-37	Carrlog10Int	-7.86478
Q96EU7	Q96EU7	C1GALT1C1		1.37481e-08	-38	Carrlog10Int	-7.86176
Q00722|Q00722-2|Q00722-3|Q9BVT6	Q00722	PLCB2		1.40217e-08	-39	Carrlog10Int	-7.8532
P05198	P05198	EIF2S1		1.40275e-08	-40	Carrlog10Int	-7.85302
P05198	P05198	EIF2S1		1.40275e-08	-40	SP-064-003	-7.85302
P62191|P62191-2	P62191	PSMC1		1.44287e-08	-41	Carrlog10Int	-7.84077
F5H619|Q86XA9|Q86XA9-2	Q86XA9	HEATR5A		1.44784e-08	-42	Carrlog10Int	-7.83928
Q14246|Q14246-3|Q14246-2|Q14246-5|Q14246-4	Q14246	EMR1		1.45166e-08	-43	Carrlog10Int	-7.83814
O60237-3|O60237-4|O60237	O60237-3	PPP1R12B		1.47746e-08	-44	Carrlog10Int	-7.83048
Q9BPZ3	Q9BPZ3	PAIP2		1.4859e-08	-45	Carrlog10Int	-7.82801
P23921|E9PL69	P23921	RRM1		1.58413e-08	-46	Carrlog10Int	-7.80021
Q9C0A1	Q9C0A1	ZFHX2		1.59875e-08	-47	Carrlog10Int	-7.79622
Q8N766|Q8N766-2|Q8N766-4	Q8N766	EMC1		1.60944e-08	-48	Carrlog10Int	-7.79332
Q9UNH7|Q9UNH7-2	Q9UNH7	SNX6		1.64479e-08	-49	Carrlog10Int	-7.78389
Q9NQ66|Q9NQ66-2	Q9NQ66	PLCB1		1.67785e-08	-50	Carrlog10Int	-7.77525
F6QB42|Q9H2C2	F6QB42	ARV1		1.69064e-08	-51	Carrlog10Int	-7.77195
Q9HD43|Q9HD43-2|Q9HD43-3	Q9HD43	PTPRH		1.748e-08	-52	Carrlog10Int	-7.75746
Q8TE82	Q8TE82	SH3TC1		1.78545e-08	-53	Carrlog10Int	-7.74825
P02730	P02730	SLC4A1		1.7905e-08	-54	Carrlog10Int	-7.74703
P02730	P02730	SLC4A1		1.7905e-08	-54	SP-373-003	-7.74703
P02730	P02730	SLC4A1		1.7905e-08	-54	SP-390-001	-7.74703
P02730	P02730	SLC4A1		1.7905e-08	-54	SP-347-004	-7.74703
P02730	P02730	SLC4A1		1.7905e-08	-54	SP-365-001	-7.74703
P02730	P02730	SLC4A1		1.7905e-08	-54	SP-406-001	-7.74703
P02730	P02730	SLC4A1		1.7905e-08	-54	SP-064-003	-7.74703
Q96QA5	Q96QA5	GSDMA		1.95221e-08	-55	Carrlog10Int	-7.70947
Q9NYJ1-2|Q9NYJ1	Q9NYJ1-2	COA4		1.96027e-08	-56	Carrlog10Int	-7.70768
O15400|O15400-2	O15400	STX7		1.96491e-08	-57	Carrlog10Int	-7.70666
O15400|O15400-2	O15400	STX7		1.96491e-08	-57	SP-373-003	-7.70666
O15400|O15400-2	O15400	STX7		1.96491e-08	-57	SP-347-004	-7.70666
K7EKM5|Q9NP99|Q9NP99-3|Q9NP99-2	Q9NP99	TREM1		1.97521e-08	-58	Carrlog10Int	-7.70439
Q14654|Q14654-2	Q14654	KCNJ11		1.99385e-08	-59	Carrlog10Int	-7.70031
Q13442|F8WBW6	Q13442	PDAP1		2.01601e-08	-60	Carrlog10Int	-7.69551
Q13442|F8WBW6	Q13442	PDAP1		2.01601e-08	-60	SP-373-003	-7.69551
Q13442|F8WBW6	Q13442	PDAP1		2.01601e-08	-60	SP-347-004	-7.69551
P61019|P61019-2|E9PKL7|Q8WUD1|Q8WUD1-2	P61019	RAB2A		2.03949e-08	-61	Carrlog10Int	-7.69048
Q5T6V5|Q5T6V7	Q5T6V5	C9orf64		2.03975e-08	-62	Carrlog10Int	-7.69042
O00161|O00161-2|H3BPJ0|H3BNE1|H3BU94|H3BNG6	O00161	SNAP23		2.04398e-08	-63	Carrlog10Int	-7.68952
O00161|O00161-2|H3BPJ0|H3BNE1|H3BU94|H3BNG6	O00161	SNAP23		2.04398e-08	-63	SP-373-003	-7.68952
O00161|O00161-2|H3BPJ0|H3BNE1|H3BU94|H3BNG6	O00161	SNAP23		2.04398e-08	-63	SP-347-004	-7.68952
O00161|O00161-2|H3BPJ0|H3BNE1|H3BU94|H3BNG6	O00161	SNAP23		2.04398e-08	-63	SP-365-001	-7.68952
O00161|O00161-2|H3BPJ0|H3BNE1|H3BU94|H3BNG6	O00161	SNAP23		2.04398e-08	-63	SP-406-001	-7.68952
O00161|O00161-2|H3BPJ0|H3BNE1|H3BU94|H3BNG6	O00161	SNAP23		2.04398e-08	-63	SP-064-003	-7.68952
Q5T5C7|P49591	Q5T5C7	SARS		2.04944e-08	-64	Carrlog10Int	-7.68837
Q5T5C7|P49591	Q5T5C7	SARS		2.04944e-08	-64	SP-347-004	-7.68837
Q9NUA8|F8WAI8|Q9NUA8-2	Q9NUA8	ZBTB40		2.12328e-08	-65	Carrlog10Int	-7.67299
Q14005|Q14005-2|Q14005-3|H3BVH5	Q14005	IL16		2.1356e-08	-66	Carrlog10Int	-7.67048
O15217|O15217-2	O15217	GSTA4		2.1556e-08	-67	Carrlog10Int	-7.66643
Q53RT3	Q53RT3	ASPRV1		2.18232e-08	-68	Carrlog10Int	-7.66108
P10746|Q5T3L8|Q5T3L7	P10746	UROS		2.18269e-08	-69	Carrlog10Int	-7.66101
Q86V88|Q86V88-2|Q86V88-3	Q86V88	MDP1		2.20041e-08	-70	Carrlog10Int	-7.6575
P15153|B1AH80|B1AH77|P63000-2|P63000|Q9H4E5|P17081|Q9H4E5-2|P60763|G3V476|G3V4H1|B1AH79|F8WET9	P15153	RAC2		2.21291e-08	-71	Carrlog10Int	-7.65504
P15153|B1AH80|B1AH77|P63000-2|P63000|Q9H4E5|P17081|Q9H4E5-2|P60763|G3V476|G3V4H1|B1AH79|F8WET9	P15153	RAC2		2.21291e-08	-71	SP-373-003	-7.65504
P15153|B1AH80|B1AH77|P63000-2|P63000|Q9H4E5|P17081|Q9H4E5-2|P60763|G3V476|G3V4H1|B1AH79|F8WET9	P15153	RAC2		2.21291e-08	-71	SP-347-004	-7.65504
P15153|B1AH80|B1AH77|P63000-2|P63000|Q9H4E5|P17081|Q9H4E5-2|P60763|G3V476|G3V4H1|B1AH79|F8WET9	P15153	RAC2		2.21291e-08	-71	SP-365-001	-7.65504
P15153|B1AH80|B1AH77|P63000-2|P63000|Q9H4E5|P17081|Q9H4E5-2|P60763|G3V476|G3V4H1|B1AH79|F8WET9	P15153	RAC2		2.21291e-08	-71	SP-406-001	-7.65504
Q96AG4	Q96AG4	LRRC59		2.25993e-08	-72	Carrlog10Int	-7.64591
Q96AG4	Q96AG4	LRRC59		2.25993e-08	-72	SP-373-003	-7.64591
Q96AG4	Q96AG4	LRRC59		2.25993e-08	-72	SP-347-004	-7.64591
Q96AG4	Q96AG4	LRRC59		2.25993e-08	-72	SP-365-001	-7.64591
P17017|Q86T96	P17017	ZNF14		2.27334e-08	-73	Carrlog10Int	-7.64334
P34741|E9PBI9|E7ESK6	P34741	SDC2		2.27379e-08	-74	Carrlog10Int	-7.64325
Q9NX46	Q9NX46	ADPRHL2		2.2791e-08	-75	Carrlog10Int	-7.64224
A8MQ07|Q92565|Q92565-2	Q92565	RAPGEF5		2.29142e-08	-76	Carrlog10Int	-7.6399
Q9BQR3	Q9BQR3	PRSS27		2.29744e-08	-77	Carrlog10Int	-7.63876
P41229|P41229-5|P41229-2	P41229	KDM5C		2.3446e-08	-78	Carrlog10Int	-7.62993
Q8N4P3|H0YNP9	Q8N4P3	HDDC3		2.3726e-08	-79	Carrlog10Int	-7.62478
Q02252|Q02252-2|G3V4Z4	Q02252	ALDH6A1		2.39928e-08	-80	Carrlog10Int	-7.61992
Q8NBZ7-2|Q8NBZ7|Q8NBZ7-3	Q8NBZ7-2	UXS1		2.41262e-08	-81	Carrlog10Int	-7.61751
Q8TDY2|Q8TDY2-2	Q8TDY2	RB1CC1		2.45971e-08	-82	Carrlog10Int	-7.60912
P20073|P20073-2	P20073	ANXA7		2.47103e-08	-83	Carrlog10Int	-7.60712
P20073|P20073-2	P20073	ANXA7		2.47103e-08	-83	SP-047-004	-7.60712
G3V3A5|G5E9W5|Q86TZ1-2|Q86TZ1	G3V3A5	TTC6		2.47736e-08	-84	Carrlog10Int	-7.60601
Q9NXC5|Q9NXC5-2	Q9NXC5	MIOS		2.54659e-08	-85	Carrlog10Int	-7.59404
Q96DN2|B4DY31	Q96DN2	VWCE		2.54921e-08	-86	Carrlog10Int	-7.59359
Q96NW4|K7ELM1	Q96NW4	ANKRD27		2.55074e-08	-87	Carrlog10Int	-7.59333
O60294|H3BU01	O60294	LCMT2		2.58345e-08	-88	Carrlog10Int	-7.5878
Q8NFU3-4|Q8NFU3|Q8NFU3-3|Q8NFU3-2|R4GNF9	Q8NFU3-4	TSTD1		2.5884e-08	-89	Carrlog10Int	-7.58697
Q9UBX7|Q9UBX7-1|Q9UBX7-3|Q9UBX7-4|M0R151	Q9UBX7	KLK11		2.61527e-08	-90	Carrlog10Int	-7.58248
E9PGP6|Q9UGJ0|Q9UGJ0-3|Q9UGJ0-2	E9PGP6	PRKAG2		2.61629e-08	-91	Carrlog10Int	-7.58231
F5H2X1	F5H2X1	USP7		2.638e-08	-92	Carrlog10Int	-7.57872
Q96N46|Q96N46-2|Q96N46-3	Q96N46	TTC14		2.64765e-08	-93	Carrlog10Int	-7.57714
P42166|P42167|G5E972|P42167-2|P42167-3	P42166	TMPO		2.64981e-08	-94	Carrlog10Int	-7.57679
Q9UBC2-2|Q9UBC2|M0R165|Q9UBC2-3|Q9UBC2-4|M0R2S2|M0R1V5|M0R330|K7EJR2	Q9UBC2-2	EPS15L1		2.70519e-08	-95	Carrlog10Int	-7.5678
Q9UHV9	Q9UHV9	PFDN2		2.70817e-08	-96	Carrlog10Int	-7.56732
Q5SQ64-2|Q5SQ64	Q5SQ64-2	LY6G6F		2.71717e-08	-97	Carrlog10Int	-7.56588
Q5SQ64-2|Q5SQ64	Q5SQ64-2	LY6G6F		2.71717e-08	-97	SP-347-004	-7.56588
Q13976-2|Q13976|Q5SQU3|Q13976-3	Q13976-2	PRKG1		2.72423e-08	-98	Carrlog10Int	-7.56476
B5MCA4|P16422	B5MCA4	EPCAM		2.75366e-08	-99	Carrlog10Int	-7.56009
P54826	P54826	GAS1		2.7681e-08	-100	Carrlog10Int	-7.55782
Q9C0C2|Q9C0C2-2|E9PKK0	Q9C0C2	TNKS1BP1		2.77291e-08	-101	Carrlog10Int	-7.55706
Q9BZM5|Q5VY80	Q9BZM5	ULBP2		2.79335e-08	-102	Carrlog10Int	-7.55387
Q9H3R1-2	Q9H3R1-2	NDST4		2.8856e-08	-103	Carrlog10Int	-7.53976
Q9NZU5|Q9NZU5-2	Q9NZU5	LMCD1		2.89477e-08	-104	Carrlog10Int	-7.53839
O60925|E5RGS4	O60925	PFDN1		2.93368e-08	-105	Carrlog10Int	-7.53259
Q13009|Q13009-2	Q13009	TIAM1		2.98183e-08	-106	Carrlog10Int	-7.52552
A6NM11|A6NMS7|A8MUI5|O60309	A6NM11	LRRC37A2		2.985e-08	-107	Carrlog10Int	-7.52506
Q13542	Q13542	EIF4EBP2		3.02872e-08	-108	Carrlog10Int	-7.51874
Q14392	Q14392	LRRC32		3.03435e-08	-109	Carrlog10Int	-7.51793
Q9NYW6	Q9NYW6	TAS2R3		3.07996e-08	-110	Carrlog10Int	-7.51146
Q9Y2P4	Q9Y2P4	SLC27A6		3.08309e-08	-111	Carrlog10Int	-7.51101
Q8N3C7-2|Q8N3C7|Q8N3C7-3|B5MCH3|G3XAK3|Q8N3C7-4	Q8N3C7-2	CLIP4		3.11472e-08	-112	Carrlog10Int	-7.50658
Q99832|Q99832-3|Q99832-4|Q99832-2	Q99832	CCT7		3.13536e-08	-113	Carrlog10Int	-7.50371
Q99832|Q99832-3|Q99832-4|Q99832-2	Q99832	CCT7		3.13536e-08	-113	SP-347-004	-7.50371
Q99832|Q99832-3|Q99832-4|Q99832-2	Q99832	CCT7		3.13536e-08	-113	SP-365-001	-7.50371
Q9BYP7|Q9BYP7-2|Q9BYP7-4|Q9BYP7-3	Q9BYP7	WNK3		3.15958e-08	-114	Carrlog10Int	-7.50037
O43776|O43776-2	O43776	NARS		3.16814e-08	-115	Carrlog10Int	-7.4992
Q9NQV8	Q9NQV8	PRDM8		3.21142e-08	-116	Carrlog10Int	-7.4933
O00154-4|O00154|O00154-7|O00154-5|O00154-6|B4DUX0|O00154-3|O00154-2	O00154-4	ACOT7		3.23613e-08	-117	Carrlog10Int	-7.48997
Q9H773|H3BSA6	Q9H773	DCTPP1		3.23738e-08	-118	Carrlog10Int	-7.48981
Q9Y3A2	Q9Y3A2	UTP11L		3.27784e-08	-119	Carrlog10Int	-7.48441
Q9Y3A4|Q9NSQ0	Q9Y3A4	RRP7A		3.29982e-08	-120	Carrlog10Int	-7.48151
Q9H832|Q9H832-2	Q9H832	UBE2Z		3.31398e-08	-121	Carrlog10Int	-7.47965
Q8IWN7|A6NKC6|Q8IWN7-2	A6NKC6	RP1L1		3.34162e-08	-122	Carrlog10Int	-7.47604
E7EMA9|Q32M88|B8ZZ60	Q32M88	ATHL1		3.36294e-08	-123	Carrlog10Int	-7.47328
Q00013|Q00013-3|Q00013-2	Q00013	MPP1		3.40709e-08	-124	Carrlog10Int	-7.46762
Q00013|Q00013-3|Q00013-2	Q00013	MPP1		3.40709e-08	-124	SP-347-004	-7.46762
Q9H2A2|Q9H2A2-4|Q9H2A2-2|Q9H2A2-3	Q9H2A2	ALDH8A1		3.40912e-08	-125	Carrlog10Int	-7.46736
F8WB74|P63302	P63302	SEPW1		3.4209e-08	-126	Carrlog10Int	-7.46586
Q8IYT2	Q8IYT2	CMTR2		3.42638e-08	-127	Carrlog10Int	-7.46516
P27695	P27695	APEX1		3.43646e-08	-128	Carrlog10Int	-7.46389
E9PCN2|Q02153|Q02153-3|D6RC99|Q02153-2|B7Z685	Q02153	GUCY1B3		3.45696e-08	-129	Carrlog10Int	-7.46131
Q5JQF3	Q5JQF3	PABPC5		3.46121e-08	-130	Carrlog10Int	-7.46077
A4FU69-4|A4FU69|A4FU69-3|A4FU69-2|A4FU69-5	A4FU69-4	EFCAB5		3.47314e-08	-131	Carrlog10Int	-7.45928
P49903|P49903-2|P49903-4|P49903-3	P49903	SEPHS1		3.48729e-08	-132	Carrlog10Int	-7.45751
B4DWW4|P25205|J3KQ69	P25205	MCM3		3.54674e-08	-133	Carrlog10Int	-7.45017
Q7L5Y1-5|Q7L5Y1-4|Q7L5Y1|Q7L5Y1-2|J3QL81|Q7L5Y1-6|Q7L5Y1-7|J3QSB6|J3QL99	Q7L5Y1-5	ENOSF1		3.55856e-08	-134	Carrlog10Int	-7.44873
O95342	O95342	ABCB11		3.56283e-08	-135	Carrlog10Int	-7.44821
Q9Y263|E5RIM3	Q9Y263	PLAA		3.58701e-08	-136	Carrlog10Int	-7.44527
Q8IVN8	Q8IVN8	SBSPON		3.59431e-08	-137	Carrlog10Int	-7.44438
P06317|P01721	P06317	NA		3.63751e-08	-138	Carrlog10Int	-7.4392
Q14232-2|Q14232|F5H0D0	Q14232-2	EIF2B1		3.63871e-08	-139	Carrlog10Int	-7.43905
Q9H8M7	Q9H8M7	FAM188A		3.63983e-08	-140	Carrlog10Int	-7.43892
Q96GA7	Q96GA7	SDSL		3.6626e-08	-141	Carrlog10Int	-7.43621
Q9Y4Y9|B8ZZF8|Q9Y4Y9-2	Q9Y4Y9	LSM5		3.66883e-08	-142	Carrlog10Int	-7.43547
Q9UM22|Q9UM22-2|Q9UM22-3|D6RIH7	Q9UM22	EPDR1		3.69717e-08	-143	Carrlog10Int	-7.43213
Q9UHD8-5|Q9UHD8|Q9UHD8-2|Q9UHD8-7|Q9UHD8-3|Q9UHD8-8|Q9UHD8-9|Q9UHD8-4	Q9UHD8-5	42256		3.70258e-08	-144	Carrlog10Int	-7.4315
O43747-2|O43747|H3BNR4|H3BUN9	O43747-2	AP1G1		3.70737e-08	-145	Carrlog10Int	-7.43093
J3KQ41|Q9H9Q2-3|Q9H9Q2|J3KQ34|Q9H9Q2-2|J3QT69|J3QT43|J3QT50|J3QT67|J3QT66|J3KQV6	Q9H9Q2-3	COPS7B		3.74811e-08	-146	Carrlog10Int	-7.42619
O60504|O60504-2	O60504	SORBS3		3.80044e-08	-147	Carrlog10Int	-7.42017
P36952|P36952-2	P36952	SERPINB5		3.81189e-08	-148	Carrlog10Int	-7.41886
Q86XN6|Q86XN6-2|Q86XN6-3|Q7L2R6	Q86XN6	ZNF761		3.82401e-08	-149	Carrlog10Int	-7.41748
Q96QT6|Q96QT6-4|Q2TAK2|Q96QT6-3|C9J9G2|Q96QT6-2	Q96QT6	PHF12		3.84728e-08	-150	Carrlog10Int	-7.41485
P41217-3|P41217|P41217-2|F8W7G1	P41217-3	CD200		3.86314e-08	-151	Carrlog10Int	-7.41306
Q13596|Q13596-2|H0YK42|Q13596-3	Q13596	SNX1		3.88406e-08	-152	Carrlog10Int	-7.41071
Q15599-2|Q15599|Q15599-3	Q15599-2	SLC9A3R2		3.97807e-08	-153	Carrlog10Int	-7.40033
E9PCR7|E9PDF2|Q02218|Q02218-2|E9PFG7	Q02218	OGDH		3.98872e-08	-154	Carrlog10Int	-7.39917
Q12794|Q12794-2|Q12794-3|Q12794-6|Q12794-7	Q12794	HYAL1		4.01e-08	-155	Carrlog10Int	-7.39686
Q96DE0|Q96DE0-3	Q96DE0	NUDT16		4.01568e-08	-156	Carrlog10Int	-7.39624
Q8IVW1-4|I3L3L1|Q8IVW1|Q8IVW1-2|I3L1V5|I3L2E4	Q8IVW1-4	ARL17A		4.02334e-08	-157	Carrlog10Int	-7.39541
Q13057-2|Q13057	Q13057-2	COASY		4.03969e-08	-158	Carrlog10Int	-7.39365
Q8N3F0|Q8N3F0-2|Q8N3F0-4	Q8N3F0	MTURN		4.05698e-08	-159	Carrlog10Int	-7.3918
Q16576-2|Q16576|E9PC52|Q09028-2|Q09028-4	Q16576-2	RBBP7		4.09387e-08	-160	Carrlog10Int	-7.38787
Q9P2N4|Q9P2N4-4	Q9P2N4	ADAMTS9		4.11428e-08	-161	Carrlog10Int	-7.38571
Q9UL58|Q9UL58-2	Q9UL58	ZNF215		4.11679e-08	-162	Carrlog10Int	-7.38544
Q9Y5S9|Q9Y5S9-2	Q9Y5S9	RBM8A		4.12248e-08	-163	Carrlog10Int	-7.38484
Q9UBW8|F5H248	Q9UBW8	COPS7A		4.12391e-08	-164	Carrlog10Int	-7.38469
Q9P126|Q9P126-2	Q9P126	CLEC1B		4.14203e-08	-165	Carrlog10Int	-7.38279
P49915|P49915-2	P49915	GMPS		4.15386e-08	-166	Carrlog10Int	-7.38155
P67775|P67775-2	P67775	PPP2CA		4.20435e-08	-167	Carrlog10Int	-7.3763
P84095	P84095	RHOG		4.23873e-08	-168	Carrlog10Int	-7.37276
Q3ZCX4|Q3ZCX4-2	Q3ZCX4	ZNF568		4.25371e-08	-169	Carrlog10Int	-7.37123
Q8NBJ5	Q8NBJ5	COLGALT1		4.32072e-08	-170	Carrlog10Int	-7.36444
P22003	P22003	BMP5		4.35669e-08	-171	Carrlog10Int	-7.36084
Q09028|Q09028-3|E9PNS6|E9PIC4|E9PNS2	Q09028	RBBP4		4.37152e-08	-172	Carrlog10Int	-7.35937
Q969H0|Q969H0-2|Q969H0-3|Q969H0-4|B7Z2C8	Q969H0	FBXW7		4.382e-08	-173	Carrlog10Int	-7.35833
Q8IZJ1|Q8IZJ1-2	Q8IZJ1	UNC5B		4.38978e-08	-174	Carrlog10Int	-7.35756
P51665|H3BTM8|H3BNT7|H3BQV2	P51665	PSMD7		4.45023e-08	-175	Carrlog10Int	-7.35162
Q9UN42|Q9UN42-2|B7ZKW0	Q9UN42	ATP1B4		4.45824e-08	-176	Carrlog10Int	-7.35084
O95969	O95969	SCGB1D2		4.46592e-08	-177	Carrlog10Int	-7.35009
Q8NDH3|Q8NDH3-4|Q8NDH3-5|Q8NDH3-2|Q8NDH3-3	Q8NDH3	NPEPL1		4.46765e-08	-178	Carrlog10Int	-7.34992
O60353|O60353-2|G5EA13|E5RJG0	O60353	FZD6		4.46889e-08	-179	Carrlog10Int	-7.3498
Q8WYB5|Q8WYB5-2|Q8WYB5-3	Q8WYB5	KAT6B		4.46985e-08	-180	Carrlog10Int	-7.34971
Q14203|Q14203-6|E7EX90|Q14203-4|Q14203-3|Q6AWB1|Q14203-2|Q14203-5	Q14203	DCTN1		4.49029e-08	-181	Carrlog10Int	-7.34773
Q14203|Q14203-6|E7EX90|Q14203-4|Q14203-3|Q6AWB1|Q14203-2|Q14203-5	Q14203	DCTN1		4.49029e-08	-181	SP-064-003	-7.34773
O00629|O00505	O00629	KPNA4		4.50506e-08	-182	Carrlog10Int	-7.3463
P41236|Q6NXS1|E7EUI7	P41236	PPP1R2		4.52953e-08	-183	Carrlog10Int	-7.34395
Q8IXJ9|A6NIZ6|Q8IXJ9-2	Q8IXJ9	ASXL1		4.5355e-08	-184	Carrlog10Int	-7.34338
P00797|P00797-2	P00797	REN	Renin	4.59683e-08	-185	Carrlog10Int	-7.33754
Q2M2E5	Q2M2E5	C5orf64		4.60615e-08	-186	Carrlog10Int	-7.33666
Q16774-2|B1ANH5|Q16774|Q16774-3|B1ANG9|B1ANH6	Q16774-2	GUK1		4.64963e-08	-187	Carrlog10Int	-7.33258
Q8WWB7|Q8WWB7-2	Q8WWB7	C1orf85		4.6709e-08	-188	Carrlog10Int	-7.3306
P41240	P41240	CSK		4.71781e-08	-189	Carrlog10Int	-7.32626
O43570|O43570-2|B3KUB4	O43570	CA12		4.74547e-08	-190	Carrlog10Int	-7.32372
P49137|P49137-2|Q16644	P49137	MAPKAPK2		4.74652e-08	-191	Carrlog10Int	-7.32362
Q9UJS0-2|Q9UJS0	Q9UJS0-2	SLC25A13		4.77585e-08	-192	Carrlog10Int	-7.32095
Q9Y2R4	Q9Y2R4	DDX52		4.80234e-08	-193	Carrlog10Int	-7.31855
Q9Y240|M0R081	Q9Y240	CLEC11A		4.80397e-08	-194	Carrlog10Int	-7.3184
Q9Y240|M0R081	Q9Y240	CLEC11A		4.80397e-08	-194	SP-064-003	-7.3184
P05106|P05106-3|P05106-2|I3L4X8	P05106	ITGB3		4.81886e-08	-195	Carrlog10Int	-7.31706
P05106|P05106-3|P05106-2|I3L4X8	P05106	ITGB3		4.81886e-08	-195	SP-007-008	-7.31706
P05106|P05106-3|P05106-2|I3L4X8	P05106	ITGB3		4.81886e-08	-195	SP-339-003	-7.31706
P05106|P05106-3|P05106-2|I3L4X8	P05106	ITGB3		4.81886e-08	-195	SP-373-003	-7.31706
P05106|P05106-3|P05106-2|I3L4X8	P05106	ITGB3		4.81886e-08	-195	SP-333-004	-7.31706
P05106|P05106-3|P05106-2|I3L4X8	P05106	ITGB3		4.81886e-08	-195	SP-347-004	-7.31706
P05106|P05106-3|P05106-2|I3L4X8	P05106	ITGB3		4.81886e-08	-195	SP-365-001	-7.31706
P05106|P05106-3|P05106-2|I3L4X8	P05106	ITGB3		4.81886e-08	-195	SP-406-001	-7.31706
P05106|P05106-3|P05106-2|I3L4X8	P05106	ITGB3		4.81886e-08	-195	SP-047-004	-7.31706
P05106|P05106-3|P05106-2|I3L4X8	P05106	ITGB3		4.81886e-08	-195	SP-064-003	-7.31706
Q14376	Q14376	GALE		4.82705e-08	-196	Carrlog10Int	-7.31632
Q96HJ9-2|Q9Y383|Q9Y383-2|Q9Y383-3	Q96HJ9-2	C7orf55		4.83423e-08	-197	Carrlog10Int	-7.31567
P50570|P50570-5|P50570-2	P50570	DNM2		4.83537e-08	-198	Carrlog10Int	-7.31557
P50570|P50570-5|P50570-2	P50570	DNM2		4.83537e-08	-198	SP-339-003	-7.31557
A2RUB1|A2RUB1-5|A2RUB1-2|A2RUB1-1	A2RUB1	C17orf104		4.83564e-08	-199	Carrlog10Int	-7.31555
Q12794-5	Q12794-5	HYAL1		4.86699e-08	-200	Carrlog10Int	-7.31274
P49411	P49411	TUFM		4.87795e-08	-201	Carrlog10Int	-7.31176
P49411	P49411	TUFM		4.87795e-08	-201	SP-373-003	-7.31176
P49411	P49411	TUFM		4.87795e-08	-201	SP-347-004	-7.31176
P49411	P49411	TUFM		4.87795e-08	-201	SP-365-001	-7.31176
Q96C19	Q96C19	EFHD2		4.8796e-08	-202	Carrlog10Int	-7.31162
Q9H5Y7|O94991	Q9H5Y7	SLITRK6		4.89051e-08	-203	Carrlog10Int	-7.31065
P52803|D6RDV5	P52803	EFNA5		4.89211e-08	-204	Carrlog10Int	-7.3105
O00442-2|O00442	O00442-2	RTCA		4.89927e-08	-205	Carrlog10Int	-7.30987
P55209|F5H4R6|F8W0J6|P55209-2|B7Z9C2|F8W543|F8VV59|B3KV44	P55209	NAP1L1		4.91888e-08	-206	Carrlog10Int	-7.30813
P55209|F5H4R6|F8W0J6|P55209-2|B7Z9C2|F8W543|F8VV59|B3KV44	P55209	NAP1L1		4.91888e-08	-206	SP-007-008	-7.30813
P55209|F5H4R6|F8W0J6|P55209-2|B7Z9C2|F8W543|F8VV59|B3KV44	P55209	NAP1L1		4.91888e-08	-206	SP-373-003	-7.30813
P55209|F5H4R6|F8W0J6|P55209-2|B7Z9C2|F8W543|F8VV59|B3KV44	P55209	NAP1L1		4.91888e-08	-206	SP-347-004	-7.30813
P55209|F5H4R6|F8W0J6|P55209-2|B7Z9C2|F8W543|F8VV59|B3KV44	P55209	NAP1L1		4.91888e-08	-206	SP-365-001	-7.30813
P55209|F5H4R6|F8W0J6|P55209-2|B7Z9C2|F8W543|F8VV59|B3KV44	P55209	NAP1L1		4.91888e-08	-206	SP-406-001	-7.30813
P55209|F5H4R6|F8W0J6|P55209-2|B7Z9C2|F8W543|F8VV59|B3KV44	P55209	NAP1L1		4.91888e-08	-206	SP-064-003	-7.30813
Q969Y0	Q969Y0	NXPE3		4.92988e-08	-207	Carrlog10Int	-7.30716
Q96HE7	Q96HE7	ERO1L		4.94126e-08	-208	Carrlog10Int	-7.30616
P46934|P46934-2|P46934-3|P46934-4	P46934	NEDD4		4.94555e-08	-209	Carrlog10Int	-7.30579
P15692-11|H3BLW8|P15692-15|P15692-17|P15692-4|P15692-8|P15692-5|A2A2V4|P15692-14|J3KPA4|P15692-13|P15692-16|P15692|P15692-2|P15692-3	A2A2V4	VEGFA		4.96268e-08	-210	Carrlog10Int	-7.30428
P0C870|B5MC20|P0C869-6|P0C869-7|P0C869-8	P0C870	JMJD7		4.98433e-08	-211	Carrlog10Int	-7.30239
Q8WXF1|Q8WXF1-2	Q8WXF1	PSPC1		4.99022e-08	-212	Carrlog10Int	-7.30188
Q92556|Q92556-3|Q92556-2	Q92556	ELMO1		4.99883e-08	-213	Carrlog10Int	-7.30113
P22735|B4DWR7	P22735	TGM1		5.00678e-08	-214	Carrlog10Int	-7.30044
O60609|O60609-2	O60609	GFRA3		5.0683e-08	-215	Carrlog10Int	-7.29514
Q7Z745|Q7Z745-2|F5GZ06	Q7Z745	MROH2B		5.09952e-08	-216	Carrlog10Int	-7.29247
Q10589|Q10589-2	Q10589	BST2		5.10532e-08	-217	Carrlog10Int	-7.29198
P30414	P30414	NKTR		5.1898e-08	-218	Carrlog10Int	-7.28485
Q9H336	Q9H336	CRISPLD1		5.20472e-08	-219	Carrlog10Int	-7.2836
D6RBL4|Q9HCE5	D6RBL4	METTL14		5.24504e-08	-220	Carrlog10Int	-7.28025
O14657	O14657	TOR1B		5.24548e-08	-221	Carrlog10Int	-7.28021
P26718|Q8WZ67	P26718	KLRK1		5.25662e-08	-222	Carrlog10Int	-7.27929
Q6PL18|Q6PL18-2	Q6PL18	ATAD2		5.26379e-08	-223	Carrlog10Int	-7.2787
Q6PL18|Q6PL18-2	Q6PL18	ATAD2		5.26379e-08	-223	SP-373-003	-7.2787
Q6PL18|Q6PL18-2	Q6PL18	ATAD2		5.26379e-08	-223	SP-406-001	-7.2787
P05981	P05981	HPN		5.26708e-08	-224	Carrlog10Int	-7.27843
Q9BVP2|Q9BVP2-2	Q9BVP2	GNL3		5.26916e-08	-225	Carrlog10Int	-7.27826
P16333|O43639|E7ERP6|P16333-2	P16333	NCK1		5.28948e-08	-226	Carrlog10Int	-7.27659
P61020|P51148-2|P20339|P51148|P20339-2|P61020-2|K7ERI8|F8VPW9|F8WD79|F8WCY6	P61020	RAB5B		5.29452e-08	-227	Carrlog10Int	-7.27617
Q96QC4|Q29983|Q29983-2|Q5SS58	Q96QC4	MICA		5.3272e-08	-228	Carrlog10Int	-7.2735
Q2M3G0|Q2M3G0-1	Q2M3G0	ABCB5		5.35142e-08	-229	Carrlog10Int	-7.27153
Q9BUH6	Q9BUH6	C9orf142		5.37217e-08	-230	Carrlog10Int	-7.26985
P61586|P08134|Q5JR05|C9JRM1|P62745|E9PLA2	P61586	RHOA		5.38625e-08	-231	Carrlog10Int	-7.26871
P61586|P08134|Q5JR05|C9JRM1|P62745|E9PLA2	P61586	RHOA		5.38625e-08	-231	SP-339-003	-7.26871
P61586|P08134|Q5JR05|C9JRM1|P62745|E9PLA2	P61586	RHOA		5.38625e-08	-231	SP-347-004	-7.26871
P61586|P08134|Q5JR05|C9JRM1|P62745|E9PLA2	P61586	RHOA		5.38625e-08	-231	SP-406-001	-7.26871
Q9UBT2|Q9UBT2-2|U3KQ93|K7ES38|U3KQ55	Q9UBT2	UBA2		5.43642e-08	-232	Carrlog10Int	-7.26469
Q86TJ2|Q86TJ2-2|Q86TJ2-3	Q86TJ2	TADA2B		5.44595e-08	-233	Carrlog10Int	-7.26393
Q0ZGT2|Q0ZGT2-2|Q0ZGT2-4|Q0ZGT2-3	Q0ZGT2	NEXN		5.44596e-08	-234	Carrlog10Int	-7.26393
Q0ZGT2|Q0ZGT2-2|Q0ZGT2-4|Q0ZGT2-3	Q0ZGT2	NEXN		5.44596e-08	-234	SP-007-008	-7.26393
Q0ZGT2|Q0ZGT2-2|Q0ZGT2-4|Q0ZGT2-3	Q0ZGT2	NEXN		5.44596e-08	-234	SP-365-001	-7.26393
Q0ZGT2|Q0ZGT2-2|Q0ZGT2-4|Q0ZGT2-3	Q0ZGT2	NEXN		5.44596e-08	-234	SP-064-003	-7.26393
Q9NVG8|Q9NVG8-2|Q9NVG8-3	Q9NVG8	TBC1D13		5.44706e-08	-235	Carrlog10Int	-7.26384
A5YKK6|A5YKK6-2|A5YKK6-3|B5MDN3|A5YKK6-4	A5YKK6	CNOT1		5.45439e-08	-236	Carrlog10Int	-7.26325
P14415	P14415	ATP1B2		5.46228e-08	-237	Carrlog10Int	-7.26263
Q9HA77|F5H623	Q9HA77	CARS2		5.47442e-08	-238	Carrlog10Int	-7.26166
Q07837|B8ZZK1|Q07837-6|Q07837-7|Q07837-5|Q07837-2|Q07837-4|B8ZZP2|Q07837-3	Q07837	SLC3A1		5.54135e-08	-239	Carrlog10Int	-7.25638
Q6UWW0	Q6UWW0	LCN15		5.57652e-08	-240	Carrlog10Int	-7.25364
O95551-2|O95551|X6R5A3|O95551-3	O95551-2	TDP2		5.59497e-08	-241	Carrlog10Int	-7.2522
P61278	P61278	SST		5.61652e-08	-242	Carrlog10Int	-7.25053
P57737-3|P57737|P57737-4|P57737-2|I3L167|E7EP81|I3L3T0|I3L0X9|I3L1U7|Q9Y3D7	P57737-3	CORO7		5.61755e-08	-243	Carrlog10Int	-7.25045
Q9BVM4	Q9BVM4	GGACT		5.64426e-08	-244	Carrlog10Int	-7.24839
Q6ZVX7	Q6ZVX7	NCCRP1		5.68438e-08	-245	Carrlog10Int	-7.24532
P50591	P50591	TNFSF10		5.72129e-08	-246	Carrlog10Int	-7.24251
Q6DKI1|R4GMU7|Q6DKI1-2	Q6DKI1	RPL7L1		5.72654e-08	-247	Carrlog10Int	-7.24211
Q9H9S4|B7ZBJ4	Q9H9S4	CAB39L		5.72807e-08	-248	Carrlog10Int	-7.24199
Q8IZP0|Q8IZP0-12|Q8IZP0-9|Q8IZP0-6|Q8IZP0-5|Q8IZP0-3|Q8IZP0-4|Q8IZP0-2|F8WA55|Q8IZP0-7|F5H1G9|Q8IZP0-8|Q8IZP0-10|Q8IZP0-11	Q8IZP0	ABI1		5.73684e-08	-249	Carrlog10Int	-7.24133
Q8IZP0|Q8IZP0-12|Q8IZP0-9|Q8IZP0-6|Q8IZP0-5|Q8IZP0-3|Q8IZP0-4|Q8IZP0-2|F8WA55|Q8IZP0-7|F5H1G9|Q8IZP0-8|Q8IZP0-10|Q8IZP0-11	Q8IZP0	ABI1		5.73684e-08	-249	SP-373-003	-7.24133
Q8IZP0|Q8IZP0-12|Q8IZP0-9|Q8IZP0-6|Q8IZP0-5|Q8IZP0-3|Q8IZP0-4|Q8IZP0-2|F8WA55|Q8IZP0-7|F5H1G9|Q8IZP0-8|Q8IZP0-10|Q8IZP0-11	Q8IZP0	ABI1		5.73684e-08	-249	SP-347-004	-7.24133
Q8IZP0|Q8IZP0-12|Q8IZP0-9|Q8IZP0-6|Q8IZP0-5|Q8IZP0-3|Q8IZP0-4|Q8IZP0-2|F8WA55|Q8IZP0-7|F5H1G9|Q8IZP0-8|Q8IZP0-10|Q8IZP0-11	Q8IZP0	ABI1		5.73684e-08	-249	SP-365-001	-7.24133
Q9UHD1|E9PPQ5|E9PSD5|E9PIZ4|Q9UHD1-2	Q9UHD1	CHORDC1		5.73771e-08	-250	Carrlog10Int	-7.24126
Q5VVJ2|Q5VVJ2-2|Q5VVJ2-3	Q5VVJ2	MYSM1		5.75323e-08	-251	Carrlog10Int	-7.24009
O00560-2|O00560|O00560-3|E9PBU7|B4DHN5	O00560-2	SDCBP		5.79413e-08	-252	Carrlog10Int	-7.23701
O95372|Q5QPQ3|Q5QPQ2|Q5QPN9	O95372	LYPLA2		5.79846e-08	-253	Carrlog10Int	-7.23669
Q9H156|Q9H156-2	Q9H156	SLITRK2		5.81968e-08	-254	Carrlog10Int	-7.2351
P14868|P14868-2	P14868	DARS		5.84256e-08	-255	Carrlog10Int	-7.2334
Q13094|E7ESF6	Q13094	LCP2		5.84588e-08	-256	Carrlog10Int	-7.23315
Q13094|E7ESF6	Q13094	LCP2		5.84588e-08	-256	SP-339-003	-7.23315
Q13094|E7ESF6	Q13094	LCP2		5.84588e-08	-256	SP-347-004	-7.23315
Q13094|E7ESF6	Q13094	LCP2		5.84588e-08	-256	SP-365-001	-7.23315
Q13094|E7ESF6	Q13094	LCP2		5.84588e-08	-256	SP-047-004	-7.23315
Q13094|E7ESF6	Q13094	LCP2		5.84588e-08	-256	SP-064-003	-7.23315
Q7Z570	Q7Z570	ZNF804A		5.86886e-08	-257	Carrlog10Int	-7.23145
J3KPJ0|Q6P531|Q6P531-2|B4DPG6	Q6P531	GGT6		5.87672e-08	-258	Carrlog10Int	-7.23086
B8ZZ43	B8ZZ43	CBX3		5.90811e-08	-259	Carrlog10Int	-7.22855
P53609|P53609-2	P53609	PGGT1B		5.95281e-08	-260	Carrlog10Int	-7.22528
Q15080|Q15080-3|Q15080-2	Q15080	NCF4		5.95851e-08	-261	Carrlog10Int	-7.22486
Q460N5|Q460N5-1|Q460N5-3|Q460N5-4|Q460N5-5	Q460N5	PARP14		5.9626e-08	-262	Carrlog10Int	-7.22456
P49368|P49368-2|B4DUR8	P49368	CCT3		5.99599e-08	-263	Carrlog10Int	-7.22214
P49368|P49368-2|B4DUR8	P49368	CCT3		5.99599e-08	-263	SP-373-003	-7.22214
P49368|P49368-2|B4DUR8	P49368	CCT3		5.99599e-08	-263	SP-347-004	-7.22214
P49368|P49368-2|B4DUR8	P49368	CCT3		5.99599e-08	-263	SP-365-001	-7.22214
O00418|H3BRH4	O00418	EEF2K		6.02611e-08	-264	Carrlog10Int	-7.21996
Q76FK4|Q76FK4-4|Q76FK4-2|F5H101	Q76FK4	NOL8		6.03847e-08	-265	Carrlog10Int	-7.21907
P62877	P62877	RBX1		6.04395e-08	-266	Carrlog10Int	-7.21868
P31749|P31749-2	P31749	AKT1		6.04979e-08	-267	Carrlog10Int	-7.21826
P48643|E9PCA1|B7ZAR1|E7ENZ3|P48643-2|D6RIZ7	P48643	CCT5		6.06527e-08	-268	Carrlog10Int	-7.21715
P48643|E9PCA1|B7ZAR1|E7ENZ3|P48643-2|D6RIZ7	P48643	CCT5		6.06527e-08	-268	SP-373-003	-7.21715
P48643|E9PCA1|B7ZAR1|E7ENZ3|P48643-2|D6RIZ7	P48643	CCT5		6.06527e-08	-268	SP-347-004	-7.21715
P48643|E9PCA1|B7ZAR1|E7ENZ3|P48643-2|D6RIZ7	P48643	CCT5		6.06527e-08	-268	SP-365-001	-7.21715
P48643|E9PCA1|B7ZAR1|E7ENZ3|P48643-2|D6RIZ7	P48643	CCT5		6.06527e-08	-268	SP-064-003	-7.21715
P78325|P78325-3|P78325-2	P78325	ADAM8		6.09291e-08	-269	Carrlog10Int	-7.21518
Q96EK6|G3V5E4	Q96EK6	GNPNAT1		6.0958e-08	-270	Carrlog10Int	-7.21497
Q969N2|Q969N2-5|Q969N2-6|Q969N2-4|Q969N2-3	Q969N2	PIGT		6.10002e-08	-271	Carrlog10Int	-7.21467
O95671|O95671-2|O95671-3	O95671	ASMTL		6.11432e-08	-272	Carrlog10Int	-7.21365
Q70JA7	Q70JA7	CHSY3		6.1702e-08	-273	Carrlog10Int	-7.2097
Q6PF04|Q6PF04-2	Q6PF04	ZNF613		6.20047e-08	-274	Carrlog10Int	-7.20758
K7EQI4|Q9BR84|K7EKU6|S4R342|S4R3A1|Q9BR84-2	K7EQI4	ZNF559		6.23349e-08	-275	Carrlog10Int	-7.20527
P05455	P05455	SSB		6.31856e-08	-276	Carrlog10Int	-7.19938
C9JK28|Q9H2U9|E5RK87	C9JK28	ADAM7		6.36134e-08	-277	Carrlog10Int	-7.19645
O00587|O00587-2|F8WE21|F8WE05	O00587	MFNG		6.36971e-08	-278	Carrlog10Int	-7.19588
Q9NPF2|Q9NPF2-2	Q9NPF2	CHST11		6.3732e-08	-279	Carrlog10Int	-7.19564
Q9UIA9|E7ESC6	Q9UIA9	XPO7		6.38951e-08	-280	Carrlog10Int	-7.19453
Q0VG06|J3KQD8	Q0VG06	FAAP100		6.4394e-08	-281	Carrlog10Int	-7.19115
Q15008-4|Q15008|Q15008-2|Q15008-3	Q15008-4	PSMD6		6.46487e-08	-282	Carrlog10Int	-7.18944
P22676|A6NER6|P05937|P05937-2	P22676	CALB2		6.46613e-08	-283	Carrlog10Int	-7.18936
Q13619|Q13619-2|Q13620|K4DI93|Q13620-1|Q13620-3	Q13619	CUL4A		6.47815e-08	-284	Carrlog10Int	-7.18855
O75348|O95670|F2Z307|O95670-2	O75348	ATP6V1G1		6.51657e-08	-285	Carrlog10Int	-7.18598
Q8N3D4|E9PSB0	Q8N3D4	EHBP1L1		6.53145e-08	-286	Carrlog10Int	-7.18499
Q9UHC1|Q9UHC1-2|G3V419	Q9UHC1	MLH3		6.54633e-08	-287	Carrlog10Int	-7.184
P55283	P55283	CDH4		6.5469e-08	-288	Carrlog10Int	-7.18396
Q53T59|F6TR53	Q53T59	HS1BP3		6.59247e-08	-289	Carrlog10Int	-7.18095
Q9Y4F1-2|C9JME2|Q9Y4F1	Q9Y4F1-2	FARP1		6.6291e-08	-290	Carrlog10Int	-7.17855
Q8IWW8|Q8IWW8-2|Q8IWW8-3|Q8IWW8-4|B4DFI7|B4DV11	Q8IWW8	ADHFE1		6.63993e-08	-291	Carrlog10Int	-7.17784
O95071|O95071-2|E7EMW7	O95071	UBR5		6.64822e-08	-292	Carrlog10Int	-7.17729
P43627	P43627	KIR2DL2		6.64875e-08	-293	Carrlog10Int	-7.17726
Q13148|G3V162|B1AKP7|Q13148-4|K7EJ99	B1AKP7	TARDBP		6.66578e-08	-294	Carrlog10Int	-7.17615
Q96CW5|Q96CW5-2|Q96CW5-3	Q96CW5	TUBGCP3		6.70124e-08	-295	Carrlog10Int	-7.17384
Q9UP52|Q9UP52-3|Q9UP52-2	Q9UP52	TFR2		6.70666e-08	-296	Carrlog10Int	-7.17349
O75663|O75663-2	O75663	TIPRL		6.7151e-08	-297	Carrlog10Int	-7.17295
P36543|P36543-2|P36543-3	P36543	ATP6V1E1		6.7407e-08	-298	Carrlog10Int	-7.1713
P85037|Q01167|Q01167-2|P85037-2	P85037	FOXK1		6.74133e-08	-299	Carrlog10Int	-7.17125
O75078|B4DKD2|O75078-2	O75078	ADAM11		6.76321e-08	-300	Carrlog10Int	-7.16985
P33764	P33764	S100A3		6.76564e-08	-301	Carrlog10Int	-7.16969
O60701-3	O60701-3	UGDH		6.77683e-08	-302	Carrlog10Int	-7.16897
Q9NTJ3|E9PD53|Q9NTJ3-2	Q9NTJ3	SMC4		6.78308e-08	-303	Carrlog10Int	-7.16857
E9PJK3	E9PJK3	PDE4DIP		6.78615e-08	-304	Carrlog10Int	-7.16838
Q16842	Q16842	ST3GAL2		6.79453e-08	-305	Carrlog10Int	-7.16784
P51452|P51452-2	P51452	DUSP3		6.83033e-08	-306	Carrlog10Int	-7.16556
Q9P2R3-4|Q9P2R3-2|Q9P2R3	Q9P2R3-4	ANKFY1		6.83055e-08	-307	Carrlog10Int	-7.16554
Q9GZS3|H0YL19|H0YMF9|H0YM76	Q9GZS3	WDR61		6.83528e-08	-308	Carrlog10Int	-7.16524
P56817|P56817-2|P56817-3|P56817-4|P56817-5|P56817-6|E9PJG7	P56817	BACE1		6.85007e-08	-309	Carrlog10Int	-7.1643
Q9NP79|Q5TGM0|Q9NP79-2	Q9NP79	VTA1		6.87974e-08	-310	Carrlog10Int	-7.16243
Q8NBF2|Q8NBF2-2	Q8NBF2	NHLRC2		6.92479e-08	-311	Carrlog10Int	-7.15959
P49748-3|P49748|P49748-2	P49748-3	ACADVL		6.92727e-08	-312	Carrlog10Int	-7.15944
P22004	P22004	BMP6		6.96292e-08	-313	Carrlog10Int	-7.15721
Q9NS68|Q9NS68-2	Q9NS68	TNFRSF19		6.99174e-08	-314	Carrlog10Int	-7.15541
Q9BXN1|Q5TBF2	Q9BXN1	ASPN		7.00201e-08	-315	Carrlog10Int	-7.15478
Q9BXN1|Q5TBF2	Q9BXN1	ASPN		7.00201e-08	-315	SP-339-003	-7.15478
Q9BXN1|Q5TBF2	Q9BXN1	ASPN		7.00201e-08	-315	SP-347-004	-7.15478
Q9BXN1|Q5TBF2	Q9BXN1	ASPN		7.00201e-08	-315	SP-047-004	-7.15478
Q9BXN1|Q5TBF2	Q9BXN1	ASPN		7.00201e-08	-315	SP-064-003	-7.15478
Q92734|Q92734-2	Q92734	TFG		7.00588e-08	-316	Carrlog10Int	-7.15454
Q9NQW8|Q9NQW8-2	Q9NQW8	CNGB3		7.00753e-08	-317	Carrlog10Int	-7.15444
O14678|G3V4U7	O14678	ABCD4		7.02756e-08	-318	Carrlog10Int	-7.1532
Q96EM0|E9PKK7	Q96EM0	L3HYPDH		7.0397e-08	-319	Carrlog10Int	-7.15245
E9PH21|Q8NDZ2|Q8NDZ2-3|Q8NDZ2-4|Q8IZJ4-2|Q8IZJ4|B5MCW5	E9PH21	RGL4		7.04844e-08	-320	Carrlog10Int	-7.15191
Q9UNH5-2|Q9UNH5-5|Q9UNH5|Q9UNH5-3|Q9UNH5-4	Q9UNH5-2	CDC14A		7.05292e-08	-321	Carrlog10Int	-7.15163
P08684|E7EVM8	P08684	CYP3A4		7.08652e-08	-322	Carrlog10Int	-7.14957
Q13200|Q13200-3|Q13200-2	Q13200	PSMD2		7.09614e-08	-323	Carrlog10Int	-7.14898
O43291|K7EM91|O43291-2	O43291	SPINT2		7.1273e-08	-324	Carrlog10Int	-7.14707
Q8N3G9|Q8N3G9-2|G3V0E7|Q8N3G9-3	Q8N3G9	TMEM130		7.13499e-08	-325	Carrlog10Int	-7.14661
Q14012	Q14012	CAMK1		7.135e-08	-326	Carrlog10Int	-7.14661
O15354	O15354	GPR37		7.1505e-08	-327	Carrlog10Int	-7.14566
Q92905|E5RHH5	Q92905	COPS5		7.15481e-08	-328	Carrlog10Int	-7.1454
Q13243|Q13243-3|B4DUA4|B4DJK0|Q13243-2|G3V5K8	Q13243	SRSF5		7.18392e-08	-329	Carrlog10Int	-7.14364
Q9P2P5|Q9P2P5-2	Q9P2P5	HECW2		7.20963e-08	-330	Carrlog10Int	-7.14209
Q7RTR2-3|C9JLH9|Q7RTR2-2|Q7RTR2|Q7RTR2-4|B5MDB6|H3BLT9	Q7RTR2-3	NLRC3		7.21546e-08	-331	Carrlog10Int	-7.14174
Q5FWE3|Q5FWE3-3	Q5FWE3	PRRT3		7.22018e-08	-332	Carrlog10Int	-7.14145
P07948|P07948-2	P07948	LYN		7.22108e-08	-333	Carrlog10Int	-7.1414
P07948|P07948-2	P07948	LYN		7.22108e-08	-333	SP-373-003	-7.1414
P07948|P07948-2	P07948	LYN		7.22108e-08	-333	SP-347-004	-7.1414
P07948|P07948-2	P07948	LYN		7.22108e-08	-333	SP-365-001	-7.1414
P23280|P23280-2|P23280-3	P23280	CA6		7.2265e-08	-334	Carrlog10Int	-7.14107
Q15293|Q15293-2	Q15293	RCN1		7.23225e-08	-335	Carrlog10Int	-7.14073
Q15293|Q15293-2	Q15293	RCN1		7.23225e-08	-335	SP-064-003	-7.14073
P10523|F8WCN5	P10523	SAG		7.26148e-08	-336	Carrlog10Int	-7.13897
Q9BX67|Q9BX67-2	Q9BX67	JAM3		7.2748e-08	-337	Carrlog10Int	-7.13818
Q9BX67|Q9BX67-2	Q9BX67	JAM3		7.2748e-08	-337	SP-373-003	-7.13818
Q9BX67|Q9BX67-2	Q9BX67	JAM3		7.2748e-08	-337	SP-365-001	-7.13818
O75711	O75711	SCRG1		7.27596e-08	-338	Carrlog10Int	-7.13811
Q14166	Q14166	TTLL12		7.283e-08	-339	Carrlog10Int	-7.13769
Q9Y2C9	Q9Y2C9	TLR6		7.29373e-08	-340	Carrlog10Int	-7.13705
B1Q2N1	B1Q2N1	DDX39		7.34405e-08	-341	Carrlog10Int	-7.13406
A6PW82	A6PW82	CXorf30		7.35413e-08	-342	Carrlog10Int	-7.13347
Q9Y6X4|D6RB01	Q9Y6X4	FAM169A		7.39135e-08	-343	Carrlog10Int	-7.13128
Q15233|Q15233-2	Q15233	NONO		7.4368e-08	-344	Carrlog10Int	-7.12861
Q8IWU6	Q8IWU6	SULF1		7.45187e-08	-345	Carrlog10Int	-7.12774
P55916|P55916-2|P55916-3	P55916	UCP3		7.46824e-08	-346	Carrlog10Int	-7.12678
X6R868|P19835|P19835-2	X6R868	CEL		7.49486e-08	-347	Carrlog10Int	-7.12524
D3YTA9|P63098|F6U1T9	P63098	PPP3R1		7.4994e-08	-348	Carrlog10Int	-7.12497
O43196-3|O43196-2|O43196|O43196-4|H7C2J4|Q9NZW5|B8ZZG1|Q9H346|A2ABF0	O43196-3	MSH5		7.50272e-08	-349	Carrlog10Int	-7.12478
P48775	P48775	TDO2		7.50447e-08	-350	Carrlog10Int	-7.12468
P46199|Q7L5A8	P46199	MTIF2		7.52626e-08	-351	Carrlog10Int	-7.12342
P01909	P01909	HLA-DQA1		7.53117e-08	-352	Carrlog10Int	-7.12314
Q00577	Q00577	PURA		7.53638e-08	-353	Carrlog10Int	-7.12284
Q9BQA1	Q9BQA1	WDR77		7.53941e-08	-354	Carrlog10Int	-7.12266
Q96JJ3|Q5JVZ5|Q96JJ3-3	Q96JJ3	ELMO2		7.55497e-08	-355	Carrlog10Int	-7.12177
Q12802-2|Q12802|Q12802-4|A8MYJ1	Q12802-2	AKAP13		7.58139e-08	-356	Carrlog10Int	-7.12025
Q8WTV0-3|Q8WTV0|Q8WTV0-2|Q8WTV0-5|F5H4X0|B7ZKQ9|Q8WTV0-4	Q8WTV0-3	SCARB1		7.58164e-08	-357	Carrlog10Int	-7.12024
Q9P2Y5|E9PR71|Q9P2Y5-2	Q9P2Y5	UVRAG		7.59747e-08	-358	Carrlog10Int	-7.11933
P27361|P27361-3|E9PQW4|P27361-2|E9PJF0|P28482|P28482-2|E9PBK7|B3KR49	P27361	MAPK3		7.6158e-08	-359	Carrlog10Int	-7.11828
O94903	O94903	PROSC		7.63527e-08	-360	Carrlog10Int	-7.11718
Q6ZVL6|Q6ZVL6-2	Q6ZVL6	KIAA1549L		7.63717e-08	-361	Carrlog10Int	-7.11707
Q96HJ9	Q96HJ9	C7orf55		7.63821e-08	-362	Carrlog10Int	-7.11701
P52597|G8JLB6|P31943|E9PCY7|P55795	P52597	HNRNPF		7.64486e-08	-363	Carrlog10Int	-7.11663
P45378|P45378-3|P45378-2|P45378-6|P45378-4|P45378-7|P45378-5|F8WA37|C9JZN9|H9KVA2|P13805|P13805-3|P13805-2|F5H1H4|Q3B759	F8WA37	TNNT3		7.66585e-08	-364	Carrlog10Int	-7.11544
P49914	P49914	MTHFS		7.67016e-08	-365	Carrlog10Int	-7.1152
Q9Y2G9|K7ES28|Q9Y2G9-3	Q9Y2G9	SBNO2		7.68288e-08	-366	Carrlog10Int	-7.11448
Q92576|Q92576-2|D6R9X2	Q92576	PHF3		7.69403e-08	-367	Carrlog10Int	-7.11385
P55286|X6R3Y6|J3KRI5|J3QLE6|J3QKW5	P55286	CDH8		7.72412e-08	-368	Carrlog10Int	-7.11215
Q99733-2|Q99733	Q99733-2	NAP1L4		7.73547e-08	-369	Carrlog10Int	-7.11151
Q99733-2|Q99733	Q99733-2	NAP1L4		7.73547e-08	-369	SP-007-008	-7.11151
Q99733-2|Q99733	Q99733-2	NAP1L4		7.73547e-08	-369	SP-373-003	-7.11151
Q99733-2|Q99733	Q99733-2	NAP1L4		7.73547e-08	-369	SP-365-001	-7.11151
Q99733-2|Q99733	Q99733-2	NAP1L4		7.73547e-08	-369	SP-064-003	-7.11151
Q9BW30	Q9BW30	TPPP3		7.75268e-08	-370	Carrlog10Int	-7.11055
Q9UP38|Q14332	Q9UP38	FZD1		7.78911e-08	-371	Carrlog10Int	-7.10851
Q13283|E5RJU8|Q13283-2	Q13283	G3BP1		7.79064e-08	-372	Carrlog10Int	-7.10843
Q16549	Q16549	PCSK7		7.79919e-08	-373	Carrlog10Int	-7.10795
P01920|Q5SU54|Q5Y7D6|A2AAZ0	P01920	HLA-DQB1		7.80385e-08	-374	Carrlog10Int	-7.10769
Q9UL16|Q9UL16-2	Q9UL16	CCDC19		7.8368e-08	-375	Carrlog10Int	-7.10586
A6NMH8|E9PIF1|P60033|E9PJK1	A6NMH8	CD81		7.84182e-08	-376	Carrlog10Int	-7.10558
P47712	P47712	PLA2G4A		7.85532e-08	-377	Carrlog10Int	-7.10484
Q5U623|Q5U623-2|F5GY73|H3BPC9	Q5U623	ATF7IP2		7.89132e-08	-378	Carrlog10Int	-7.10285
Q9H2M9	Q9H2M9	RAB3GAP2		7.89931e-08	-379	Carrlog10Int	-7.10241
P27469	P27469	G0S2		7.90108e-08	-380	Carrlog10Int	-7.10231
Q6UWP2|Q6UWP2-2	Q6UWP2	DHRS11		7.90109e-08	-381	Carrlog10Int	-7.10231
Q96C90|F5H2U0|F5GXC4	Q96C90	PPP1R14B		7.94402e-08	-382	Carrlog10Int	-7.09996
B0QY95|Q9NQG6	B0QY95	MIEF1		7.96939e-08	-383	Carrlog10Int	-7.09857
Q9NZM3|Q9NZM3-2|Q9NZM3-3|Q9NZM3-4	Q9NZM3	ITSN2		8.0273e-08	-384	Carrlog10Int	-7.09543
H3BQS0	H3BQS0	SLC9A3R2		8.11395e-08	-385	Carrlog10Int	-7.09077
F5H2D1|Q9NT68|G3V106|Q9NT68-2|H7BYZ1|F8VNQ3	Q9NT68	TENM2		8.12769e-08	-386	Carrlog10Int	-7.09003
F8WC34	F8WC34	ALDH1L1		8.17025e-08	-387	Carrlog10Int	-7.08776
P49767	P49767	VEGFC		8.18215e-08	-388	Carrlog10Int	-7.08713
Q96HD9|E9PRA7	Q96HD9	ACY3		8.19747e-08	-389	Carrlog10Int	-7.08632
Q9BX51	Q9BX51	GGTLC1		8.24996e-08	-390	Carrlog10Int	-7.08355
Q6GTX8|D3YTC8|Q6GTX8-2|Q6GTX8-3|A8MZ84|Q6GTX8-4|F8WC07|Q6ISS4|Q6ISS4-2|W4VSQ5	Q6GTX8	LAIR1		8.26853e-08	-391	Carrlog10Int	-7.08257
P12931-2|P12931	P12931-2	SRC		8.27059e-08	-392	Carrlog10Int	-7.08246
P12931-2|P12931	P12931-2	SRC		8.27059e-08	-392	SP-339-003	-7.08246
P12931-2|P12931	P12931-2	SRC		8.27059e-08	-392	SP-373-003	-7.08246
P12931-2|P12931	P12931-2	SRC		8.27059e-08	-392	SP-347-004	-7.08246
P12931-2|P12931	P12931-2	SRC		8.27059e-08	-392	SP-365-001	-7.08246
P12931-2|P12931	P12931-2	SRC		8.27059e-08	-392	SP-406-001	-7.08246
P12931-2|P12931	P12931-2	SRC		8.27059e-08	-392	SP-064-003	-7.08246
Q8NH55	Q8NH55	OR52E5		8.28994e-08	-393	Carrlog10Int	-7.08145
P23458	P23458	JAK1		8.29938e-08	-394	Carrlog10Int	-7.08095
Q16643-3|Q16643-2|Q16643|D6R9Q9	Q16643-3	DBN1		8.30184e-08	-395	Carrlog10Int	-7.08083
Q16643-3|Q16643-2|Q16643|D6R9Q9	Q16643-3	DBN1		8.30184e-08	-395	SP-373-003	-7.08083
Q16643-3|Q16643-2|Q16643|D6R9Q9	Q16643-3	DBN1		8.30184e-08	-395	SP-347-004	-7.08083
Q16643-3|Q16643-2|Q16643|D6R9Q9	Q16643-3	DBN1		8.30184e-08	-395	SP-365-001	-7.08083
Q16643-3|Q16643-2|Q16643|D6R9Q9	Q16643-3	DBN1		8.30184e-08	-395	SP-406-001	-7.08083
Q16643-3|Q16643-2|Q16643|D6R9Q9	Q16643-3	DBN1		8.30184e-08	-395	SP-064-003	-7.08083
Q9GZN8-2|Q9GZN8	Q9GZN8-2	C20orf27		8.34295e-08	-396	Carrlog10Int	-7.07868
Q2MKA7|Q2MKA7-3|Q2MKA7-2	Q2MKA7	RSPO1		8.36885e-08	-397	Carrlog10Int	-7.07733
Q9H706|Q9H706-3|Q9H706-2	Q9H706	GAREM		8.43848e-08	-398	Carrlog10Int	-7.07374
P48594|F8W9L1	P48594	SERPINB4		8.44737e-08	-399	Carrlog10Int	-7.07328
Q9P1Z9-2|Q9P1Z9|Q9P1Z9-3|Q9P1Z9-4	Q9P1Z9-2	CCDC180		8.46407e-08	-400	Carrlog10Int	-7.07242
Q6UWH4-2|Q6UWH4|Q6UWH4-3	Q6UWH4-2	FAM198B		8.47217e-08	-401	Carrlog10Int	-7.07201
O94776|O94776-2	O94776	MTA2		8.48654e-08	-402	Carrlog10Int	-7.07127
O00300	O00300	TNFRSF11B		8.49525e-08	-403	Carrlog10Int	-7.07082
P32189|Q14409|P32189-2|P32189-4|P32189-1|C9JLT1|Q14410|A6NP46|F8WC39|F8WBI8|F8WDA9	P32189	GK		8.52888e-08	-404	Carrlog10Int	-7.06911
Q12918	Q12918	KLRB1		8.59146e-08	-405	Carrlog10Int	-7.06593
Q9ULP9|Q9ULP9-2	Q9ULP9	TBC1D24		8.59374e-08	-406	Carrlog10Int	-7.06582
Q13751	Q13751	LAMB3		8.59468e-08	-407	Carrlog10Int	-7.06577
J3KQA9|Q5JR59|Q5JR59-3|Q5JR59-4	Q5JR59	MTUS2		8.60828e-08	-408	Carrlog10Int	-7.06508
P35998|P35998-2	P35998	PSMC2		8.61043e-08	-409	Carrlog10Int	-7.06498
P15328	P15328	FOLR1		8.61455e-08	-410	Carrlog10Int	-7.06477
P06748|P06748-2	P06748	NPM1		8.68003e-08	-411	Carrlog10Int	-7.06148
Q9Y608|Q9Y608-4|A8MXR0	Q9Y608	LRRFIP2		8.69796e-08	-412	Carrlog10Int	-7.06058
Q9Y608|Q9Y608-4|A8MXR0	Q9Y608	LRRFIP2		8.69796e-08	-412	SP-373-003	-7.06058
Q16760-2|Q16760	Q16760-2	DGKD		8.74054e-08	-413	Carrlog10Int	-7.05846
P61952	P61952	GNG11		8.7467e-08	-414	Carrlog10Int	-7.05816
A8K2U0	A8K2U0	A2ML1		8.76189e-08	-415	Carrlog10Int	-7.0574
Q9UBX8|G3XA83|Q9UBX8-2	Q9UBX8	B4GALT6		8.77317e-08	-416	Carrlog10Int	-7.05684
Q8N2R0-3|Q8N2R0	Q8N2R0-3	OSR2		8.82312e-08	-417	Carrlog10Int	-7.05438
Q9GZZ9|E7EQ61|E7EWE1|Q9GZZ9-2	Q9GZZ9	UBA5		8.83033e-08	-418	Carrlog10Int	-7.05402
P15502-9|F8WAH6|P15502|P15502-4|P15502-10|P15502-1|P15502-2|E7EN65|P15502-5|E7ENM0|P15502-13|G3V0G6|P15502-12|P15502-6|P15502-7|P15502-8|G5E950|P15502-11	P15502-9	ELN		8.84383e-08	-419	Carrlog10Int	-7.05336
Q9H095|Q9H095-2	Q9H095	IQCG		8.86149e-08	-420	Carrlog10Int	-7.05249
P60520|H3BSM5	P60520	GABARAPL2		8.87798e-08	-421	Carrlog10Int	-7.05169
Q4G163	Q4G163	FBXO43		8.90228e-08	-422	Carrlog10Int	-7.0505
Q7KZF4	Q7KZF4	SND1		8.91352e-08	-423	Carrlog10Int	-7.04995
Q7KZF4	Q7KZF4	SND1		8.91352e-08	-423	SP-347-004	-7.04995
Q7KZF4	Q7KZF4	SND1		8.91352e-08	-423	SP-406-001	-7.04995
Q8NC42|F8WCD0	Q8NC42	RNF149		8.9654e-08	-424	Carrlog10Int	-7.04743
P24158|U3KPS2	P24158	PRTN3		9.00448e-08	-425	Carrlog10Int	-7.04554
O95989	O95989	NUDT3		9.01294e-08	-426	Carrlog10Int	-7.04513
Q8WZA9	Q8WZA9	IRGQ		9.04871e-08	-427	Carrlog10Int	-7.04341
P51580	P51580	TPMT		9.06832e-08	-428	Carrlog10Int	-7.04247
P16402|Q02539|P22492	P16402	HIST1H1D		9.08077e-08	-429	Carrlog10Int	-7.04188
P16402|Q02539|P22492	P16402	HIST1H1D		9.08077e-08	-429	SP-373-003	-7.04188
P16402|Q02539|P22492	P16402	HIST1H1D		9.08077e-08	-429	SP-347-004	-7.04188
Q8IZU2|Q8IZU2-2|E7ESC9	Q8IZU2	WDR17		9.08137e-08	-430	Carrlog10Int	-7.04185
Q8IUA7|H0Y4U7|Q8IUA7-3|Q8IUA7-4|Q8IUA7-5|Q8IUA7-2	Q8IUA7	ABCA9		9.08701e-08	-431	Carrlog10Int	-7.04158
Q99447-3|Q99447|Q99447-4|Q99447-2|I3L1R7	Q99447-3	PCYT2		9.09614e-08	-432	Carrlog10Int	-7.04114
Q68DA7-5|Q68DA7-3|Q68DA7|H0YM30	Q68DA7-5	FMN1		9.11119e-08	-433	Carrlog10Int	-7.04042
E7ESB2|F8VX32|E7EQS5|E7EQR9|F5GZY3	E7ESB2	DMD		9.12171e-08	-434	Carrlog10Int	-7.03992
P35240-2|P35240|P35240-3|P35240-8|P35240-5|P35240-6|P35240-4|P35240-10	P35240-2	NF2		9.12872e-08	-435	Carrlog10Int	-7.03959
Q6NUP7	Q6NUP7	PPP4R4		9.14058e-08	-436	Carrlog10Int	-7.03903
Q7L5A3|Q7L5A3-3	Q7L5A3	FAM214B		9.14405e-08	-437	Carrlog10Int	-7.03886
Q15878|F8W9Z1|Q15878-3|J3KP11|Q15878-2|F8W8A2|F8W760	Q15878	CACNA1E		9.18294e-08	-438	Carrlog10Int	-7.03702
Q5JST6	Q5JST6	EFHC2		9.26327e-08	-439	Carrlog10Int	-7.03324
Q9H7T0|Q9H7T0-2	Q9H7T0	CATSPERB		9.27405e-08	-440	Carrlog10Int	-7.03273
Q4ZG55|Q4ZG55-4|Q4ZG55-2|Q4ZG55-3	Q4ZG55	GREB1		9.28183e-08	-441	Carrlog10Int	-7.03237
O76070	O76070	SNCG		9.28679e-08	-442	Carrlog10Int	-7.03213
O15118	O15118	NPC1		9.30285e-08	-443	Carrlog10Int	-7.03138
Q9BVH7|F2Z2C8	Q9BVH7	ST6GALNAC5		9.31012e-08	-444	Carrlog10Int	-7.03104
Q9C0H6-2|Q9C0H6	Q9C0H6-2	KLHL4		9.3248e-08	-445	Carrlog10Int	-7.03036
C9JX21	C9JX21	RHOA		9.4061e-08	-446	Carrlog10Int	-7.02659
C9JX21	C9JX21	RHOA		9.4061e-08	-446	SP-339-003	-7.02659
C9JX21	C9JX21	RHOA		9.4061e-08	-446	SP-347-004	-7.02659
C9JX21	C9JX21	RHOA		9.4061e-08	-446	SP-406-001	-7.02659
Q96FQ6	Q96FQ6	S100A16		9.46037e-08	-447	Carrlog10Int	-7.02409
Q8WU39|Q8WU39-3	Q8WU39	MZB1		9.48943e-08	-448	Carrlog10Int	-7.02276
P55884-2|P55884	P55884-2	EIF3B		9.49933e-08	-449	Carrlog10Int	-7.02231
Q9UM82	Q9UM82	SPATA2		9.55079e-08	-450	Carrlog10Int	-7.01996
P05771-2|P05771|P17252|J3KRN5	P05771-2	PRKCB		9.55155e-08	-451	Carrlog10Int	-7.01993
P05771-2|P05771|P17252|J3KRN5	P05771-2	PRKCB		9.55155e-08	-451	SP-373-003	-7.01993
P05771-2|P05771|P17252|J3KRN5	P05771-2	PRKCB		9.55155e-08	-451	SP-347-004	-7.01993
P05771-2|P05771|P17252|J3KRN5	P05771-2	PRKCB		9.55155e-08	-451	SP-365-001	-7.01993
P05771-2|P05771|P17252|J3KRN5	P05771-2	PRKCB		9.55155e-08	-451	SP-406-001	-7.01993
Q8TEA8	Q8TEA8	DTD1		9.5811e-08	-452	Carrlog10Int	-7.01858
Q8TEA8	Q8TEA8	DTD1		9.5811e-08	-452	SP-347-004	-7.01858
Q8TEA8	Q8TEA8	DTD1		9.5811e-08	-452	SP-406-001	-7.01858
Q9UHB6|Q9UHB6-4|F8VRN8|Q9UHB6-2|F8VQE1|Q9UHB6-3|F8VS07|Q9UHB6-5	Q9UHB6	LIMA1		9.58322e-08	-453	Carrlog10Int	-7.01849
P50148|O95837|P29992	P50148	GNAQ		9.59071e-08	-454	Carrlog10Int	-7.01815
P50148|O95837|P29992	P50148	GNAQ		9.59071e-08	-454	SP-373-003	-7.01815
P50148|O95837|P29992	P50148	GNAQ		9.59071e-08	-454	SP-347-004	-7.01815
P50148|O95837|P29992	P50148	GNAQ		9.59071e-08	-454	SP-365-001	-7.01815
P50148|O95837|P29992	P50148	GNAQ		9.59071e-08	-454	SP-064-003	-7.01815
Q8N5Y2|Q8N5Y2-3|Q8N5Y2-2|Q8N5Y2-5|Q8N5Y2-6|Q8N5Y2-4	Q8N5Y2	MSL3		9.62028e-08	-455	Carrlog10Int	-7.01681
Q96JN8|Q96JN8-2|I3L2W2	Q96JN8	NEURL4		9.62217e-08	-456	Carrlog10Int	-7.01673
Q99986	Q99986	VRK1		9.63618e-08	-457	Carrlog10Int	-7.01609
Q8WXE0|Q8WXE0-2	Q8WXE0	CASKIN2		9.66175e-08	-458	Carrlog10Int	-7.01494
A6NFQ7	A6NFQ7	DPRX		9.68374e-08	-459	Carrlog10Int	-7.01396
Q9HBT6	Q9HBT6	CDH20		9.69025e-08	-460	Carrlog10Int	-7.01367
P14209|P14209-3|P14209-2	P14209	CD99		9.73348e-08	-461	Carrlog10Int	-7.01173
G5EA09	G5EA09	SDCBP		9.80335e-08	-462	Carrlog10Int	-7.00863
E9PDN6|Q9C0A0|F5H107|Q9C0A0-2	E9PDN6	CNTNAP4		9.80722e-08	-463	Carrlog10Int	-7.00845
P35228|P35228-2	P35228	NOS2		9.83731e-08	-464	Carrlog10Int	-7.00712
Q9Y570-4|Q9Y570|Q9Y570-2|Q9Y570-3	Q9Y570-4	PPME1		9.84476e-08	-465	Carrlog10Int	-7.00679
P17612|P17612-2	P17612	PRKACA		9.88293e-08	-466	Carrlog10Int	-7.00511
Q8IY18	Q8IY18	SMC5		9.90241e-08	-467	Carrlog10Int	-7.00426
P43155|P43155-2|P43155-3|A6PVN3	P43155	CRAT		9.91218e-08	-468	Carrlog10Int	-7.00383
Q7Z6M3|Q7Z6M3-3|Q7Z6M3-2	Q7Z6M3	MILR1		9.92051e-08	-469	Carrlog10Int	-7.00347
P67809	P67809	YBX1		9.94967e-08	-470	Carrlog10Int	-7.00219
Q02223|Q02223-2	Q02223	TNFRSF17		9.95428e-08	-471	Carrlog10Int	-7.00199
Q6NSJ0	Q6NSJ0	KIAA1161		9.96646e-08	-472	Carrlog10Int	-7.00146
P17643	P17643	TYRP1		9.9847e-08	-473	Carrlog10Int	-7.00066
P98164	P98164	LRP2		9.99725e-08	-474	Carrlog10Int	-7.00012
O95352|O95352-3|O95352-2|F8WDY9	O95352	ATG7		1.00042e-07	-475	Carrlog10Int	-6.99982
P17931|G3V3R6	P17931	LGALS3		1.00148e-07	-476	Carrlog10Int	-6.99936
O95793|O95793-3|O95793-2|Q5JW30	O95793	STAU1		1.00438e-07	-477	Carrlog10Int	-6.9981
A6NKG5	A6NKG5	RTL1		1.0095e-07	-478	Carrlog10Int	-6.99589
Q9BRR6|Q9BRR6-2|Q9BRR6-3|Q9BRR6-4	Q9BRR6	ADPGK		1.00971e-07	-479	Carrlog10Int	-6.9958
Q9Y264|Q9Y264-2	Q9Y264	ANGPT4		1.01572e-07	-480	Carrlog10Int	-6.99323
Q5KSL6	Q5KSL6	DGKK		1.01582e-07	-481	Carrlog10Int	-6.99319
Q5GFL6|Q5GFL6-2	Q5GFL6	VWA2		1.02e-07	-482	Carrlog10Int	-6.9914
O43491|E9PHY5|O43491-4|E9PK52|O43491-3|E9PII3|O43491-2|Q6R5J7|Q6ZSX4|E9PPC9	O43491	EPB41L2		1.02699e-07	-483	Carrlog10Int	-6.98843
Q9H943-2|Q9H943|Q9H943-3|A2A3D6	Q9H943-2	C10orf68		1.02782e-07	-484	Carrlog10Int	-6.98808
Q9H223	Q9H223	EHD4		1.03153e-07	-485	Carrlog10Int	-6.98652
Q5M9N0	Q5M9N0	CCDC158		1.03741e-07	-486	Carrlog10Int	-6.98405
Q92882	Q92882	OSTF1		1.03755e-07	-487	Carrlog10Int	-6.98399
Q92882	Q92882	OSTF1		1.03755e-07	-487	SP-007-008	-6.98399
Q92882	Q92882	OSTF1		1.03755e-07	-487	SP-047-004	-6.98399
Q92882	Q92882	OSTF1		1.03755e-07	-487	SP-064-003	-6.98399
Q99549|Q99549-2	Q99549	MPHOSPH8		1.03771e-07	-488	Carrlog10Int	-6.98392
Q02246	Q02246	CNTN2		1.03801e-07	-489	Carrlog10Int	-6.9838
P37288	P37288	AVPR1A		1.03946e-07	-490	Carrlog10Int	-6.98319
Q9NPD7	Q9NPD7	NRN1		1.03989e-07	-491	Carrlog10Int	-6.98301
Q76N89|Q76N89-2	Q76N89	HECW1		1.04019e-07	-492	Carrlog10Int	-6.98289
O14907	O14907	TAX1BP3		1.04271e-07	-493	Carrlog10Int	-6.98183
P20591|F8W8T1	P20591	MX1		1.04436e-07	-494	Carrlog10Int	-6.98115
Q9NQX4|Q9NQX4-2|H0YMK3	Q9NQX4	MYO5C		1.04467e-07	-495	Carrlog10Int	-6.98102
Q6Y288	Q6Y288	B3GALTL		1.0512e-07	-496	Carrlog10Int	-6.97831
Q96DU9|Q96DU9-2	Q96DU9	PABPC5		1.05197e-07	-497	Carrlog10Int	-6.978
Q9BXT8|Q9BXT8-5|Q9BXT8-4|Q5T6R1	Q9BXT8	RNF17		1.05334e-07	-498	Carrlog10Int	-6.97743
O15212	O15212	PFDN6		1.05445e-07	-499	Carrlog10Int	-6.97697
Q9H3U7-2|Q9H3U7	Q9H3U7-2	SMOC2		1.05499e-07	-500	Carrlog10Int	-6.97675
Q9P2D0|E7EPI0|Q9P2D0-2|E9PDR5	Q9P2D0	IBTK		1.0563e-07	-501	Carrlog10Int	-6.97621
Q9C0C7|Q9C0C7-5|Q9C0C7-3|Q9C0C7-2|Q9C0C7-4|A0A075B6T1|Q9C0C7-6	Q9C0C7	AMBRA1		1.06476e-07	-502	Carrlog10Int	-6.97275
Q4VC31|C9JQ41	Q4VC31	CCDC58		1.06548e-07	-503	Carrlog10Int	-6.97246
Q6IQ32	Q6IQ32	ADNP2		1.06694e-07	-504	Carrlog10Int	-6.97186
Q8WVV4-1|Q8WVV4|Q8WVV4-3	Q8WVV4-1	POF1B		1.06743e-07	-505	Carrlog10Int	-6.97166
Q9H4D0	Q9H4D0	CLSTN2		1.06746e-07	-506	Carrlog10Int	-6.97165
P18124|A8MUD9	P18124	RPL7		1.07166e-07	-507	Carrlog10Int	-6.96994
Q9Y2B0|Q9Y2B0-2	Q9Y2B0	CNPY2		1.07753e-07	-508	Carrlog10Int	-6.96757
P26583	P26583	HMGB2		1.07971e-07	-509	Carrlog10Int	-6.96669
P26583	P26583	HMGB2		1.07971e-07	-509	SP-373-003	-6.96669
P26583	P26583	HMGB2		1.07971e-07	-509	SP-406-001	-6.96669
Q99426|K7EK42|Q99426-2	Q99426	TBCB		1.08129e-07	-510	Carrlog10Int	-6.96606
B4DLH4|Q9H910|A6NGP5|Q9H910-2	Q9H910	HN1L		1.08803e-07	-511	Carrlog10Int	-6.96336
D6RAR6	D6RAR6	FASTKD3		1.08932e-07	-512	Carrlog10Int	-6.96284
Q15833|Q15833-3|Q15833-2|M0R0M7	Q15833	STXBP2		1.09247e-07	-513	Carrlog10Int	-6.96159
Q15833|Q15833-3|Q15833-2|M0R0M7	Q15833	STXBP2		1.09247e-07	-513	SP-373-003	-6.96159
Q15833|Q15833-3|Q15833-2|M0R0M7	Q15833	STXBP2		1.09247e-07	-513	SP-365-001	-6.96159
Q15833|Q15833-3|Q15833-2|M0R0M7	Q15833	STXBP2		1.09247e-07	-513	SP-047-004	-6.96159
Q15833|Q15833-3|Q15833-2|M0R0M7	Q15833	STXBP2		1.09247e-07	-513	SP-064-003	-6.96159
Q5FWF6|C9J487	Q5FWF6	ZNF789		1.11819e-07	-514	Carrlog10Int	-6.95149
Q9BPX5	Q9BPX5	ARPC5L		1.11971e-07	-515	Carrlog10Int	-6.9509
P62491|Q15907|H3BSC1|Q15907-2|P62491-2|B4DQU5	P62491	RAB11A		1.12105e-07	-516	Carrlog10Int	-6.95038
P62491|Q15907|H3BSC1|Q15907-2|P62491-2|B4DQU5	P62491	RAB11A		1.12105e-07	-516	SP-007-008	-6.95038
P62491|Q15907|H3BSC1|Q15907-2|P62491-2|B4DQU5	P62491	RAB11A		1.12105e-07	-516	SP-339-003	-6.95038
P62491|Q15907|H3BSC1|Q15907-2|P62491-2|B4DQU5	P62491	RAB11A		1.12105e-07	-516	SP-373-003	-6.95038
P62491|Q15907|H3BSC1|Q15907-2|P62491-2|B4DQU5	P62491	RAB11A		1.12105e-07	-516	SP-347-004	-6.95038
P62491|Q15907|H3BSC1|Q15907-2|P62491-2|B4DQU5	P62491	RAB11A		1.12105e-07	-516	SP-365-001	-6.95038
P62491|Q15907|H3BSC1|Q15907-2|P62491-2|B4DQU5	P62491	RAB11A		1.12105e-07	-516	SP-406-001	-6.95038
P62491|Q15907|H3BSC1|Q15907-2|P62491-2|B4DQU5	P62491	RAB11A		1.12105e-07	-516	SP-064-003	-6.95038
Q9NT62|Q9NT62-2|F8WDI0	Q9NT62	ATG3		1.12586e-07	-517	Carrlog10Int	-6.94852
Q9NT62|Q9NT62-2|F8WDI0	Q9NT62	ATG3		1.12586e-07	-517	SP-064-003	-6.94852
A0AVK6	A0AVK6	E2F8		1.12808e-07	-518	Carrlog10Int	-6.94766
P01242|P01242-3|P01242-2|P01242-4	P01242	GH2		1.13274e-07	-519	Carrlog10Int	-6.94587
J3QRU1|P07947|P06241|P06241-2|P06241-3	P07947	YES1		1.13803e-07	-520	Carrlog10Int	-6.94385
A6NIV6	A6NIV6	LRRIQ4		1.14032e-07	-521	Carrlog10Int	-6.94297
P54136|P54136-2	P54136	RARS		1.1414e-07	-522	Carrlog10Int	-6.94256
Q7L9L4-2|Q7L9L4|Q9H8S9|Q9H8S9-2	Q7L9L4-2	MOB1B		1.14252e-07	-523	Carrlog10Int	-6.94214
Q5NDL2|Q5NDL2-3|B4E243	Q5NDL2	EOGT		1.14335e-07	-524	Carrlog10Int	-6.94182
Q9NQP4|E9PQY2	Q9NQP4	PFDN4		1.1447e-07	-525	Carrlog10Int	-6.94131
P01133|P01133-3|P01133-2	P01133	EGF		1.14476e-07	-526	Carrlog10Int	-6.94128
P63279|B0QYN7	P63279	UBE2I		1.14613e-07	-527	Carrlog10Int	-6.94077
Q6ZMT1|Q6ZMT1-2	Q6ZMT1	STAC2		1.14981e-07	-528	Carrlog10Int	-6.93937
Q13591|D6R9K6	Q13591	SEMA5A		1.15033e-07	-529	Carrlog10Int	-6.93918
B7Z4W5|Q16773|Q16773-3|Q16773-2	B7Z4W5	CCBL1		1.1519e-07	-530	Carrlog10Int	-6.93858
Q9BW91|Q9BW91-2|D6R8Z6	Q9BW91	NUDT9		1.1529e-07	-531	Carrlog10Int	-6.93821
Q9H2J7|Q9H2J7-3|Q9H2J7-2	Q9H2J7	SLC6A15		1.16076e-07	-532	Carrlog10Int	-6.93526
Q96M27-3|Q96M27-2|Q96M27|Q96M27-5	Q96M27-3	PRRC1		1.16168e-07	-533	Carrlog10Int	-6.93491
P32971	P32971	TNFSF8		1.16514e-07	-534	Carrlog10Int	-6.93362
Q7Z5J8|Q7Z5J8-2|E7EWS1|Q7Z5J8-3|Q7Z5J8-4	Q7Z5J8	ANKAR		1.17032e-07	-535	Carrlog10Int	-6.9317
Q3SXZ7|B4DZ96|Q3SXZ7-2|H9KV73|Q3SXZ7-3	Q3SXZ7	TTLL9		1.17587e-07	-536	Carrlog10Int	-6.92964
P61086|P61086-2|P61086-3	P61086	UBE2K		1.17717e-07	-537	Carrlog10Int	-6.92916
Q6IQ21	Q6IQ21	ZNF770		1.17747e-07	-538	Carrlog10Int	-6.92905
Q8N895	Q8N895	ZNF366		1.18396e-07	-539	Carrlog10Int	-6.92666
P13762	P13762	HLA-DRB4		1.18943e-07	-540	Carrlog10Int	-6.92466
Q92959|E7EU40|F8W9W8	Q92959	SLCO2A1		1.19194e-07	-541	Carrlog10Int	-6.92375
Q9BUK0-4	Q9BUK0-4	CHCHD7		1.20452e-07	-542	Carrlog10Int	-6.91919
Q9NZQ7|Q9NZQ7-3	Q9NZQ7	CD274		1.20633e-07	-543	Carrlog10Int	-6.91853
P35813-3|P35813|P35813-2	P35813-3	PPM1A		1.20694e-07	-544	Carrlog10Int	-6.91832
Q68CZ1|H3BV03|H3BS47|Q68CZ1-2	Q68CZ1	RPGRIP1L		1.20939e-07	-545	Carrlog10Int	-6.91743
P56975|P56975-2|P56975-4|D9ZHQ7|P56975-3|D9ZHQ6|D9ZHQ8	P56975	NRG3		1.21778e-07	-546	Carrlog10Int	-6.91443
Q86YS7|Q86YS7-3|Q86YS7-5|Q86YS7-4|Q86YS7-2	Q86YS7	C2CD5		1.22015e-07	-547	Carrlog10Int	-6.91359
Q96F46|Q96F46-2	Q96F46	IL17RA		1.22035e-07	-548	Carrlog10Int	-6.91352
Q96K76-4	Q96K76-4	USP47		1.22225e-07	-549	Carrlog10Int	-6.91284
Q9NZQ7-2	Q9NZQ7-2	CD274		1.22245e-07	-550	Carrlog10Int	-6.91277
F8VUX9|Q96KV7|Q96KV7-5|Q96KV7-3	Q96KV7	WDR90		1.22313e-07	-551	Carrlog10Int	-6.91253
Q8NDI1	Q8NDI1	EHBP1		1.22357e-07	-552	Carrlog10Int	-6.91237
P23246|P23246-2	P23246	SFPQ		1.2266e-07	-553	Carrlog10Int	-6.9113
O15417-2|O15417|H9KVB4|O15417-3|Q9Y6Z4	O15417-2	TNRC18		1.22798e-07	-554	Carrlog10Int	-6.91081
Q15695|Q15696	Q15695	ZRSR1		1.22833e-07	-555	Carrlog10Int	-6.91068
P58215|E7END4|B8ZZT6|P58215-3|B9A025|P58215-2	P58215	LOXL3		1.22988e-07	-556	Carrlog10Int	-6.91014
Q9NR20|Q9NR20-2	Q9NR20	DYRK4		1.2314e-07	-557	Carrlog10Int	-6.9096
Q9Y2P5|Q9Y2P5-2|M0R075	Q9Y2P5	SLC27A5		1.23265e-07	-558	Carrlog10Int	-6.90916
P78371|F5GWF6|F8VQ14|P78371-2	P78371	CCT2		1.23267e-07	-559	Carrlog10Int	-6.90915
P78371|F5GWF6|F8VQ14|P78371-2	P78371	CCT2		1.23267e-07	-559	SP-373-003	-6.90915
P78371|F5GWF6|F8VQ14|P78371-2	P78371	CCT2		1.23267e-07	-559	SP-347-004	-6.90915
P78371|F5GWF6|F8VQ14|P78371-2	P78371	CCT2		1.23267e-07	-559	SP-365-001	-6.90915
Q9UHC9|Q9UHC9-2|Q9UHC9-4|Q9UHC9-3	Q9UHC9	NPC1L1		1.23293e-07	-560	Carrlog10Int	-6.90906
A7XYQ1	A7XYQ1	SOBP		1.2365e-07	-561	Carrlog10Int	-6.9078
Q96GK7	Q96GK7	FAHD2A		1.23707e-07	-562	Carrlog10Int	-6.90761
Q9UQ05	Q9UQ05	KCNH4		1.23958e-07	-563	Carrlog10Int	-6.90673
Q02156|E9PBI2	Q02156	PRKCE		1.24638e-07	-564	Carrlog10Int	-6.90435
O14764	O14764	GABRD		1.24703e-07	-565	Carrlog10Int	-6.90412
Q04323-2|Q04323|E9PRQ7	Q04323-2	UBXN1		1.25083e-07	-566	Carrlog10Int	-6.9028
P62495|B7Z7P8|P62495-2|D6RCB3	P62495	ETF1		1.25348e-07	-567	Carrlog10Int	-6.90188
Q9BZF1|Q9BZF1-2|Q9BZF1-3|Q9H0X9|Q9H0X9-2|B4DVB0	Q9BZF1	OSBPL8		1.25412e-07	-568	Carrlog10Int	-6.90166
Q9NXC2|Q9NXC2-2|S4R302	Q9NXC2	GFOD1		1.25436e-07	-569	Carrlog10Int	-6.90158
Q9BPX3|D6RA93	Q9BPX3	NCAPG		1.25447e-07	-570	Carrlog10Int	-6.90154
Q9H0H0|J3KMZ7	Q9H0H0	INTS2		1.25567e-07	-571	Carrlog10Int	-6.90112
Q8WY21-2|Q8WY21-3|X6R7D6|Q8WY21|Q8WY21-4	Q8WY21-2	SORCS1		1.2602e-07	-572	Carrlog10Int	-6.89956
P50583	P50583	NUDT2		1.26094e-07	-573	Carrlog10Int	-6.8993
Q9Y3Z3|Q9Y3Z3-2|Q9Y3Z3-4|Q9Y3Z3-3	Q9Y3Z3	SAMHD1		1.26101e-07	-574	Carrlog10Int	-6.89928
Q86TD4|I3L4D6|Q86TD4-2|B4DYT9	Q86TD4	SRL		1.26159e-07	-575	Carrlog10Int	-6.89908
O60344|O60344-5|O60344-2|O60344-3|O60344-4	O60344	ECE2		1.26402e-07	-576	Carrlog10Int	-6.89825
Q4V328|Q4V328-4	Q4V328	GRIPAP1		1.2675e-07	-577	Carrlog10Int	-6.89705
Q9UPY8|Q9UPY8-2	Q9UPY8	MAPRE3		1.26797e-07	-578	Carrlog10Int	-6.89689
O75822|O75822-2|O75822-3	O75822	EIF3J		1.27203e-07	-579	Carrlog10Int	-6.8955
B1AHC4|B1AHC3|F8W6F3|P85298|P85298-3|P85298-4|P85298-5|P85298-2|P85299-5|P85299|P85299-3|F8WEZ7|G3V0G2	B1AHC4	PRR5-ARHGAP8		1.27268e-07	-580	Carrlog10Int	-6.89528
Q6UW49	Q6UW49	SPESP1		1.27528e-07	-581	Carrlog10Int	-6.89439
Q96JF0|Q96JF0-2	Q96JF0	ST6GAL2		1.2759e-07	-582	Carrlog10Int	-6.89418
P04035-3|P04035|P04035-2	P04035-3	HMGCR		1.27724e-07	-583	Carrlog10Int	-6.89373
O43399-7|O43399-5|O43399|O43399-3|O43399-4|O43399-2|O43399-6	O43399-7	TPD52L2		1.27782e-07	-584	Carrlog10Int	-6.89353
Q8N720-3|Q8N720	Q8N720-3	ZNF655		1.28007e-07	-585	Carrlog10Int	-6.89276
P42574|A8MVM1	P42574	CASP3		1.2846e-07	-586	Carrlog10Int	-6.89123
P36537	P36537	UGT2B10		1.28609e-07	-587	Carrlog10Int	-6.89073
Q9P2D6-4|Q9P2D6	Q9P2D6-4	FAM135A		1.28703e-07	-588	Carrlog10Int	-6.89041
Q9ULT0|G5E9G4|Q2T9J9	Q9ULT0	TTC7A		1.29066e-07	-589	Carrlog10Int	-6.88919
H0YNU5	H0YNU5	BLM		1.29477e-07	-590	Carrlog10Int	-6.88781
Q9NVH6-8|Q9NVH6|Q9NVH6-5|Q9NVH6-7|Q9NVH6-6|Q9NVH6-3|Q9NVH6-2|Q9NVH6-4	Q9NVH6-8	TMLHE		1.29555e-07	-591	Carrlog10Int	-6.88755
Q9NYA3|A6NDN3|P0CG33|A6NDK9	Q9NYA3	GOLGA6A		1.29557e-07	-592	Carrlog10Int	-6.88754
Q8WWI1|Q8WWI1-2|J3KP06|Q8WWI1-4|F8WD26|E9PMT2|Q8WWI1-5|Q8WWI1-3|E9PMS6	Q8WWI1	LMO7		1.29762e-07	-593	Carrlog10Int	-6.88685
P10323|E9PLV5	P10323	ACR		1.3037e-07	-594	Carrlog10Int	-6.88482
O60256|O60256-3|O60256-2|E7EW35	O60256	PRPSAP2		1.30421e-07	-595	Carrlog10Int	-6.88465
Q6ZMW3|Q6ZMW3-2	Q6ZMW3	EML6		1.30583e-07	-596	Carrlog10Int	-6.88411
B5MC07|O95994	B5MC07	AGR2		1.30589e-07	-597	Carrlog10Int	-6.88409
Q9UQ16-4|Q9UQ16|Q9UQ16-3|Q9UQ16-2|E5RHK8|Q9UQ16-5	Q9UQ16-4	DNM3		1.30811e-07	-598	Carrlog10Int	-6.88336
Q9UJ68|Q9UJ68-5|Q9UJ68-3|Q9UJ68-2|Q9UJ68-4|E5RIA9	Q9UJ68	MSRA		1.30923e-07	-599	Carrlog10Int	-6.88298
Q14353|Q14353-2	Q14353	GAMT		1.30975e-07	-600	Carrlog10Int	-6.88281
E7EX17|P23588|B4DS13|F8VSC7|F8VYE9|F8VRU1	P23588	EIF4B		1.31018e-07	-601	Carrlog10Int	-6.88267
Q96KS0|Q96KS0-2	Q96KS0	EGLN2		1.31175e-07	-602	Carrlog10Int	-6.88215
P0DME0|Q01105|Q01105-2|Q01105-4|Q01105-3	Q01105	SET		1.31179e-07	-603	Carrlog10Int	-6.88213
Q96BQ1	Q96BQ1	FAM3D		1.31892e-07	-604	Carrlog10Int	-6.87978
Q99665-3	Q99665-3	IL12RB2		1.31926e-07	-605	Carrlog10Int	-6.87967
Q8N139	Q8N139	ABCA6		1.32785e-07	-606	Carrlog10Int	-6.87685
Q8N3F8	Q8N3F8	MICALL1		1.32954e-07	-607	Carrlog10Int	-6.8763
P31942|P31942-2|P31942-3|P31942-4|P31942-5|P31942-6	P31942	HNRNPH3		1.33283e-07	-608	Carrlog10Int	-6.87522
P12644	P12644	BMP4		1.33287e-07	-609	Carrlog10Int	-6.87521
Q99523|Q99523-2	Q99523	SORT1		1.33368e-07	-610	Carrlog10Int	-6.87495
Q6GMV3	Q6GMV3	PTRHD1		1.33736e-07	-611	Carrlog10Int	-6.87375
Q5IJ48|Q5IJ48-2|Q5IJ48-3	Q5IJ48	CRB2		1.33968e-07	-612	Carrlog10Int	-6.873
F8W6G1|Q9UHY1	Q9UHY1	NRBP1		1.33979e-07	-613	Carrlog10Int	-6.87296
Q27J81|Q27J81-2	Q27J81	INF2		1.34108e-07	-614	Carrlog10Int	-6.87255
Q27J81|Q27J81-2	Q27J81	INF2		1.34108e-07	-614	SP-339-003	-6.87255
Q27J81|Q27J81-2	Q27J81	INF2		1.34108e-07	-614	SP-373-003	-6.87255
Q27J81|Q27J81-2	Q27J81	INF2		1.34108e-07	-614	SP-347-004	-6.87255
Q27J81|Q27J81-2	Q27J81	INF2		1.34108e-07	-614	SP-365-001	-6.87255
Q27J81|Q27J81-2	Q27J81	INF2		1.34108e-07	-614	SP-406-001	-6.87255
Q27J81|Q27J81-2	Q27J81	INF2		1.34108e-07	-614	SP-064-003	-6.87255
Q6ZVD7|Q6ZVD7-2|Q6ZVD7-3	Q6ZVD7	STOX1		1.34416e-07	-615	Carrlog10Int	-6.87155
Q96KN7|G3V236|G3V3F7|Q96KN7-5|Q96KN7-4|Q96KN7-6	Q96KN7	RPGRIP1		1.34731e-07	-616	Carrlog10Int	-6.87053
F5H7Y6	F5H7Y6	RAP1B		1.35211e-07	-617	Carrlog10Int	-6.86899
F5H7Y6	F5H7Y6	RAP1B		1.35211e-07	-617	SP-007-008	-6.86899
F5H7Y6	F5H7Y6	RAP1B		1.35211e-07	-617	SP-339-003	-6.86899
F5H7Y6	F5H7Y6	RAP1B		1.35211e-07	-617	SP-373-003	-6.86899
F5H7Y6	F5H7Y6	RAP1B		1.35211e-07	-617	SP-390-001	-6.86899
F5H7Y6	F5H7Y6	RAP1B		1.35211e-07	-617	SP-333-004	-6.86899
F5H7Y6	F5H7Y6	RAP1B		1.35211e-07	-617	SP-347-004	-6.86899
F5H7Y6	F5H7Y6	RAP1B		1.35211e-07	-617	SP-365-001	-6.86899
F5H7Y6	F5H7Y6	RAP1B		1.35211e-07	-617	SP-406-001	-6.86899
F5H7Y6	F5H7Y6	RAP1B		1.35211e-07	-617	SP-047-004	-6.86899
F5H7Y6	F5H7Y6	RAP1B		1.35211e-07	-617	SP-064-003	-6.86899
A1L390|A1L390-3|A1L390-2|G3V311	A1L390	PLEKHG3		1.35445e-07	-618	Carrlog10Int	-6.86824
P04233-2	P04233-2	CD74		1.3578e-07	-619	Carrlog10Int	-6.86716
Q9NQ25-7	Q9NQ25-7	SLAMF7		1.36126e-07	-620	Carrlog10Int	-6.86606
Q5TA12|Q5JWR5|F6U2K4	Q5JWR5	DOPEY1		1.36348e-07	-621	Carrlog10Int	-6.86535
Q3MIT2	Q3MIT2	PUS10		1.36808e-07	-622	Carrlog10Int	-6.86389
P43405|P43405-2	P43405	SYK		1.36842e-07	-623	Carrlog10Int	-6.86378
P43405|P43405-2	P43405	SYK		1.36842e-07	-623	SP-347-004	-6.86378
Q15399	Q15399	TLR1		1.37312e-07	-624	Carrlog10Int	-6.86229
Q9ULG6-5|Q9ULG6|Q9ULG6-2|Q9ULG6-4|Q9ULG6-3	Q9ULG6-5	CCPG1		1.37514e-07	-625	Carrlog10Int	-6.86165
Q13247|Q13247-3|Q08170	Q13247	SRSF6		1.37523e-07	-626	Carrlog10Int	-6.86162
Q9NYT0|G3V337	Q9NYT0	PLEK2		1.37897e-07	-627	Carrlog10Int	-6.86045
Q66LE6	Q66LE6	PPP2R2D		1.37988e-07	-628	Carrlog10Int	-6.86016
P54277|P54277-3|B7ZAA0|P54277-2|P54277-4|Q3BDU3	P54277	PMS1		1.3831e-07	-629	Carrlog10Int	-6.85915
P60985|P60985-2	P60985	KRTDAP		1.38337e-07	-630	Carrlog10Int	-6.85906
P60985|P60985-2	P60985	KRTDAP		1.38337e-07	-630	SP-339-003	-6.85906
P60985|P60985-2	P60985	KRTDAP		1.38337e-07	-630	SP-373-003	-6.85906
P60985|P60985-2	P60985	KRTDAP		1.38337e-07	-630	SP-390-001	-6.85906
P60985|P60985-2	P60985	KRTDAP		1.38337e-07	-630	SP-333-004	-6.85906
P60985|P60985-2	P60985	KRTDAP		1.38337e-07	-630	SP-347-004	-6.85906
P60985|P60985-2	P60985	KRTDAP		1.38337e-07	-630	SP-406-001	-6.85906
P60985|P60985-2	P60985	KRTDAP		1.38337e-07	-630	SP-047-004	-6.85906
P60985|P60985-2	P60985	KRTDAP		1.38337e-07	-630	SP-064-003	-6.85906
P16442	P16442	ABO		1.38393e-07	-631	Carrlog10Int	-6.85889
Q68DH5	Q68DH5	LMBRD2		1.38475e-07	-632	Carrlog10Int	-6.85863
P62873|P62873-2|P62879|E7EP32|Q9HAV0|P16520|E9PCP0|P16520-2|P62879-2	P62873	GNB1		1.39323e-07	-633	Carrlog10Int	-6.85598
P62873|P62873-2|P62879|E7EP32|Q9HAV0|P16520|E9PCP0|P16520-2|P62879-2	P62873	GNB1		1.39323e-07	-633	SP-373-003	-6.85598
P62873|P62873-2|P62879|E7EP32|Q9HAV0|P16520|E9PCP0|P16520-2|P62879-2	P62873	GNB1		1.39323e-07	-633	SP-347-004	-6.85598
P62873|P62873-2|P62879|E7EP32|Q9HAV0|P16520|E9PCP0|P16520-2|P62879-2	P62873	GNB1		1.39323e-07	-633	SP-365-001	-6.85598
P62873|P62873-2|P62879|E7EP32|Q9HAV0|P16520|E9PCP0|P16520-2|P62879-2	P62873	GNB1		1.39323e-07	-633	SP-406-001	-6.85598
Q5GLZ8|Q5GLZ8-2|Q5GLZ8-3|Q5GLZ8-6	Q5GLZ8	HERC4		1.39791e-07	-634	Carrlog10Int	-6.85452
O75112|O75112-7|O75112-2|O75112-3	O75112	LDB3		1.39837e-07	-635	Carrlog10Int	-6.85438
Q9UK45	Q9UK45	LSM7		1.40845e-07	-636	Carrlog10Int	-6.85126
A6QL63|A6QL63-2|A6QL63-3|A6QL63-5|A6QL63-4	A6QL63	BTBD11		1.41101e-07	-637	Carrlog10Int	-6.85047
Q641Q2|Q641Q2-2|E7ESD2|Q5SNT6|F8W7U3|Q9Y4E1-4|Q9Y4E1|Q9Y4E1-2|Q9Y4E1-6|Q9Y4E1-3|J3KP36|Q9Y4E1-5|F5GY39|Q5SRD0	Q641Q2	FAM21A		1.41914e-07	-638	Carrlog10Int	-6.84798
Q9H1C3	Q9H1C3	GLT8D2		1.4201e-07	-639	Carrlog10Int	-6.84768
O60701|O60701-2|E9PBD2	O60701	UGDH		1.42029e-07	-640	Carrlog10Int	-6.84762
Q92973|Q92973-2|E7EW37|Q92973-3	Q92973	TNPO1		1.42087e-07	-641	Carrlog10Int	-6.84745
O75443	O75443	TECTA		1.42135e-07	-642	Carrlog10Int	-6.8473
O95477	O95477	ABCA1		1.42228e-07	-643	Carrlog10Int	-6.84702
Q7Z333-4|Q7Z333|Q7Z333-3	Q7Z333-4	SETX		1.42328e-07	-644	Carrlog10Int	-6.84671
P22528	P22528	SPRR1B		1.42725e-07	-645	Carrlog10Int	-6.8455
Q7Z5Q5|Q7Z5Q5-3	Q7Z5Q5	POLN		1.42734e-07	-646	Carrlog10Int	-6.84547
P51878-5|P51878|P51878-2|P51878-6|P51878-3|P49662|P49662-2	P51878-5	CASP5		1.43143e-07	-647	Carrlog10Int	-6.84423
Q9UQM7-2|Q9UQM7	Q9UQM7-2	CAMK2A		1.43315e-07	-648	Carrlog10Int	-6.84371
Q6UWL2-3|F8WAQ1|Q6UWL2-2|Q6UWL2	Q6UWL2-3	SUSD1		1.43702e-07	-649	Carrlog10Int	-6.84254
P01732-3|P01732|B8ZZZ4|P01732-2	P01732-3	CD8A		1.438e-07	-650	Carrlog10Int	-6.84224
Q7Z4H3|Q7Z4H3-2	Q7Z4H3	HDDC2		1.43808e-07	-651	Carrlog10Int	-6.84222
Q9HC84	Q9HC84	MUC5B		1.43909e-07	-652	Carrlog10Int	-6.84191
Q96MG2	Q96MG2	JSRP1		1.44379e-07	-653	Carrlog10Int	-6.8405
H3BV69|H3BRM5	H3BV69	COX5A		1.44521e-07	-654	Carrlog10Int	-6.84007
H3BV69|H3BRM5	H3BV69	COX5A		1.44521e-07	-654	SP-373-003	-6.84007
H3BV69|H3BRM5	H3BV69	COX5A		1.44521e-07	-654	SP-064-003	-6.84007
Q9BSL1	Q9BSL1	UBAC1		1.45113e-07	-655	Carrlog10Int	-6.83829
Q6P988	Q6P988	NOTUM		1.45807e-07	-656	Carrlog10Int	-6.83622
Q6UXF1|E9PB58|Q6UXF1-2	Q6UXF1	TMEM108		1.45895e-07	-657	Carrlog10Int	-6.83596
Q1RMN8	Q1RMN8	IGL@		1.46919e-07	-658	Carrlog10Int	-6.83292
Q9Y2V2	Q9Y2V2	CARHSP1		1.46992e-07	-659	Carrlog10Int	-6.83271
Q6PIK3	Q6PIK3	RAB4B		1.47042e-07	-660	Carrlog10Int	-6.83256
Q92805	Q92805	GOLGA1		1.48007e-07	-661	Carrlog10Int	-6.82972
P15822	P15822	HIVEP1		1.48347e-07	-662	Carrlog10Int	-6.82872
E9PKP7|P17480|P17480-2	E9PKP7	UBTF		1.4845e-07	-663	Carrlog10Int	-6.82842
Q9HC16|Q8IUX4-3|Q8IUX4-2|Q9HC16-3	Q9HC16	APOBEC3G		1.48808e-07	-664	Carrlog10Int	-6.82738
P78329|Q08477|Q08477-2	P78329	CYP4F2		1.48886e-07	-665	Carrlog10Int	-6.82715
Q96P63-2|Q96P63	Q96P63-2	SERPINB12		1.48931e-07	-666	Carrlog10Int	-6.82701
Q8TD06|B5MC62	Q8TD06	AGR3		1.48966e-07	-667	Carrlog10Int	-6.82691
P10163|E9PAL0|E7EXA8	P10163	PRB4		1.49154e-07	-668	Carrlog10Int	-6.82637
Q8TDM6|Q8TDM6-4|Q8TDM6-2	Q8TDM6	DLG5		1.49499e-07	-669	Carrlog10Int	-6.82536
Q9P2K1|Q9P2K1-2	Q9P2K1	CC2D2A		1.50083e-07	-670	Carrlog10Int	-6.82367
Q00005-7|Q00005-5|Q00005-4|Q00005-2|Q00005-3|Q00005|Q00005-6	Q00005-7	PPP2R2B		1.50176e-07	-671	Carrlog10Int	-6.8234
A6NHN6|E9PQR5|F8W1W9|O75200|I3L0I5|F8VUA1	A6NHN6	NPIPB15		1.50235e-07	-672	Carrlog10Int	-6.82323
Q15417|Q15417-2|Q15417-3	Q15417	CNN3		1.50356e-07	-673	Carrlog10Int	-6.82288
Q9Y5Q5|Q9Y5Q5-2|J3KR90|J3KR88|E7EQE7|J3KR83	Q9Y5Q5	CORIN		1.51304e-07	-674	Carrlog10Int	-6.82015
O43847|F5H7V1|B1AKJ5|O43847-2|G3V1R5	O43847	NRD1		1.51697e-07	-675	Carrlog10Int	-6.81902
Q04609|Q04609-7|Q04609-8|Q04609-9|Q04609-6|Q04609-4	Q04609	FOLH1		1.51948e-07	-676	Carrlog10Int	-6.81831
Q8NB49|Q8NB49-4|Q8NB49-3|A0A067XG54|Q8NB49-2	Q8NB49	ATP11C		1.52352e-07	-677	Carrlog10Int	-6.81715
Q5RHS7	Q5RHS7	S100A2		1.52897e-07	-678	Carrlog10Int	-6.8156
Q8N1T3|Q8N1T3-3|Q8N1T3-2	Q8N1T3	MYO1H		1.53321e-07	-679	Carrlog10Int	-6.8144
O43307|B1AMR3|B1AMR4|O43307-2|O43307-3	O43307	ARHGEF9		1.53357e-07	-680	Carrlog10Int	-6.8143
Q9HCK0	Q9HCK0	ZBTB26		1.53368e-07	-681	Carrlog10Int	-6.81427
Q96AK3|Q6ICH2|B0QYD3|Q9UH17|Q9UH17-3|Q9UH17-2	Q96AK3	APOBEC3D		1.53418e-07	-682	Carrlog10Int	-6.81412
Q8WWU7|Q8WWU7-2	Q8WWU7	ITLN2		1.53913e-07	-683	Carrlog10Int	-6.81273
Q8WWU7|Q8WWU7-2	Q8WWU7	ITLN2		1.53913e-07	-683	SP-007-008	-6.81273
Q8WWU7|Q8WWU7-2	Q8WWU7	ITLN2		1.53913e-07	-683	SP-047-004	-6.81273
Q2LD37|Q2LD37-4|Q2LD37-7|Q2LD37-6|Q2LD37-2	Q2LD37	KIAA1109		1.54097e-07	-684	Carrlog10Int	-6.81221
Q9NRV9|F5GWX2	Q9NRV9	HEBP1		1.54356e-07	-685	Carrlog10Int	-6.81148
Q8WWA0	Q8WWA0	ITLN1		1.54447e-07	-686	Carrlog10Int	-6.81122
Q8WWA0	Q8WWA0	ITLN1		1.54447e-07	-686	SP-007-008	-6.81122
Q8WWA0	Q8WWA0	ITLN1		1.54447e-07	-686	SP-047-004	-6.81122
P49184	P49184	DNASE1L1		1.54618e-07	-687	Carrlog10Int	-6.81074
Q15042-3|Q15042|Q15042-4|C9J1R5	Q15042-3	RAB3GAP1		1.54712e-07	-688	Carrlog10Int	-6.81048
Q0VD83-4|Q0VD83|Q0VD83-3|Q0VD83-2	Q0VD83-4	APOBR		1.54881e-07	-689	Carrlog10Int	-6.81
Q9UDY8|Q9UDY8-2	Q9UDY8	MALT1		1.5508e-07	-690	Carrlog10Int	-6.80945
Q9UM07	Q9UM07	PADI4		1.55271e-07	-691	Carrlog10Int	-6.80891
Q9UHA4|Q9UHA4-2	Q9UHA4	LAMTOR3		1.55376e-07	-692	Carrlog10Int	-6.80862
Q9NYL9	Q9NYL9	TMOD3		1.55651e-07	-693	Carrlog10Int	-6.80785
Q9NYL9	Q9NYL9	TMOD3		1.55651e-07	-693	SP-373-003	-6.80785
Q9NYL9	Q9NYL9	TMOD3		1.55651e-07	-693	SP-347-004	-6.80785
Q9NYL9	Q9NYL9	TMOD3		1.55651e-07	-693	SP-365-001	-6.80785
Q5TBA9	Q5TBA9	FRY		1.55714e-07	-694	Carrlog10Int	-6.80767
Q86UV5-8|Q86UV5|Q86UV5-2|Q86UV5-3|Q86UV5-7|Q86UV5-5	Q86UV5-8	USP48		1.55847e-07	-695	Carrlog10Int	-6.8073
Q9H0N5	Q9H0N5	PCBD2		1.56011e-07	-696	Carrlog10Int	-6.80685
Q8IYN0	Q8IYN0	ZNF100		1.56077e-07	-697	Carrlog10Int	-6.80666
O43909|E7ET85	O43909	EXTL3		1.56093e-07	-698	Carrlog10Int	-6.80662
O76076|O76076-2	O76076	WISP2		1.56642e-07	-699	Carrlog10Int	-6.80509
P31431|P31431-2	P31431	SDC4		1.56658e-07	-700	Carrlog10Int	-6.80505
Q9NTI2|B7Z880|F8W9B3|Q9NTI2-3	Q9NTI2	ATP8A2		1.56798e-07	-701	Carrlog10Int	-6.80466
A2PYH4	A2PYH4	HFM1		1.57695e-07	-702	Carrlog10Int	-6.80218
O75715	O75715	GPX5		1.57754e-07	-703	Carrlog10Int	-6.80202
P51532|P51532-4|P51532-3|P51532-2|P51532-5|P51531|P51531-2	P51532	SMARCA4		1.58174e-07	-704	Carrlog10Int	-6.80086
P07476	P07476	IVL		1.58625e-07	-705	Carrlog10Int	-6.79963
P61224|P61224-3|P61224-2|P62834|P61224-4|F5GYB5|A6NIZ1|B7ZB78	P61224	RAP1B		1.59059e-07	-706	Carrlog10Int	-6.79844
P61224|P61224-3|P61224-2|P62834|P61224-4|F5GYB5|A6NIZ1|B7ZB78	P61224	RAP1B		1.59059e-07	-706	SP-007-008	-6.79844
P61224|P61224-3|P61224-2|P62834|P61224-4|F5GYB5|A6NIZ1|B7ZB78	P61224	RAP1B		1.59059e-07	-706	SP-339-003	-6.79844
P61224|P61224-3|P61224-2|P62834|P61224-4|F5GYB5|A6NIZ1|B7ZB78	P61224	RAP1B		1.59059e-07	-706	SP-373-003	-6.79844
P61224|P61224-3|P61224-2|P62834|P61224-4|F5GYB5|A6NIZ1|B7ZB78	P61224	RAP1B		1.59059e-07	-706	SP-390-001	-6.79844
P61224|P61224-3|P61224-2|P62834|P61224-4|F5GYB5|A6NIZ1|B7ZB78	P61224	RAP1B		1.59059e-07	-706	SP-333-004	-6.79844
P61224|P61224-3|P61224-2|P62834|P61224-4|F5GYB5|A6NIZ1|B7ZB78	P61224	RAP1B		1.59059e-07	-706	SP-347-004	-6.79844
P61224|P61224-3|P61224-2|P62834|P61224-4|F5GYB5|A6NIZ1|B7ZB78	P61224	RAP1B		1.59059e-07	-706	SP-365-001	-6.79844
P61224|P61224-3|P61224-2|P62834|P61224-4|F5GYB5|A6NIZ1|B7ZB78	P61224	RAP1B		1.59059e-07	-706	SP-406-001	-6.79844
P61224|P61224-3|P61224-2|P62834|P61224-4|F5GYB5|A6NIZ1|B7ZB78	P61224	RAP1B		1.59059e-07	-706	SP-047-004	-6.79844
P61224|P61224-3|P61224-2|P62834|P61224-4|F5GYB5|A6NIZ1|B7ZB78	P61224	RAP1B		1.59059e-07	-706	SP-064-003	-6.79844
P32418-4|P32418-3|P32418-2	P32418-4	SLC8A1		1.59085e-07	-707	Carrlog10Int	-6.79837
P00698	P00698	LYZ		1.59652e-07	-708	Carrlog10Int	-6.79682
Q08209-5|Q08209|Q08209-2|Q08209-3|E7ETC2|Q08209-4	Q08209-5	PPP3CA		1.59874e-07	-709	Carrlog10Int	-6.79622
O75445-3|O75445|O75445-2	O75445-3	USH2A		1.59893e-07	-710	Carrlog10Int	-6.79617
Q9UBP6-2	Q9UBP6-2	METTL1		1.59929e-07	-711	Carrlog10Int	-6.79607
Q9BQI6	Q9BQI6	ANKRD32		1.59986e-07	-712	Carrlog10Int	-6.79592
P26599-3|P26599-2|P26599|A6NLN1	P26599-3	PTBP1		1.60649e-07	-713	Carrlog10Int	-6.79412
P26599-3|P26599-2|P26599|A6NLN1	P26599-3	PTBP1		1.60649e-07	-713	SP-347-004	-6.79412
O14960|D6RD58	O14960	LECT2		1.61177e-07	-714	Carrlog10Int	-6.7927
O14960|D6RD58	O14960	LECT2		1.61177e-07	-714	SP-339-003	-6.7927
O14960|D6RD58	O14960	LECT2		1.61177e-07	-714	SP-365-001	-6.7927
O14960|D6RD58	O14960	LECT2		1.61177e-07	-714	SP-406-001	-6.7927
O14960|D6RD58	O14960	LECT2		1.61177e-07	-714	SP-047-004	-6.7927
F8W8Y7	F8W8Y7	ARMCX4		1.61304e-07	-715	Carrlog10Int	-6.79235
Q63HR2-4|Q63HR2|Q63HR2-6|F8VV64|Q63HR2-2|Q63HR2-5	Q63HR2-4	TENC1		1.61316e-07	-716	Carrlog10Int	-6.79232
Q5VWN6|Q5VWN6-2	Q5VWN6	FAM208B		1.61718e-07	-717	Carrlog10Int	-6.79124
P10745	P10745	RBP3		1.61974e-07	-718	Carrlog10Int	-6.79055
Q9BZK3	Q9BZK3	NACAP1		1.62199e-07	-719	Carrlog10Int	-6.78995
Q6FI81|H3BV90|H3BT65|H3BPG7|H3BUG4|Q6FI81-3|Q6FI81-2	Q6FI81	CIAPIN1		1.63154e-07	-720	Carrlog10Int	-6.7874
Q96RP7	Q96RP7	GAL3ST4		1.63346e-07	-721	Carrlog10Int	-6.78689
P10155|P10155-4|P10155-5|P10155-3|P10155-2|G5E9R9	P10155	TROVE2		1.6353e-07	-722	Carrlog10Int	-6.7864
Q14954	Q14954	KIR2DS1		1.63675e-07	-723	Carrlog10Int	-6.78602
Q99958	Q99958	FOXC2		1.64351e-07	-724	Carrlog10Int	-6.78423
Q8NDV7-6|Q8NDV7|Q8NDV7-5|Q8NDV7-3|Q8NDV7-2	Q8NDV7-6	TNRC6A		1.64643e-07	-725	Carrlog10Int	-6.78346
Q14103|Q14103-2|Q14103-3|Q14103-4|O14979|O14979-2|O14979-3	Q14103	HNRNPD		1.65242e-07	-726	Carrlog10Int	-6.78188
P18510|P18510-3|P18510-2|P18510-4	P18510	IL1RN		1.65412e-07	-727	Carrlog10Int	-6.78143
O75531	O75531	BANF1		1.65972e-07	-728	Carrlog10Int	-6.77997
O75531	O75531	BANF1		1.65972e-07	-728	SP-406-001	-6.77997
Q9Y547|X6R7Y7|A6NIR2	Q9Y547	HSPB11		1.65992e-07	-729	Carrlog10Int	-6.77991
Q86Z20|Q86Z20-2|F8W912	F8W912	CCDC125		1.66725e-07	-730	Carrlog10Int	-6.778
Q9BYK8|Q9BYK8-4|Q9BYK8-2	Q9BYK8	HELZ2		1.6687e-07	-731	Carrlog10Int	-6.77762
P55808-3|P55808-2|P55808	P55808-3	XG		1.6703e-07	-732	Carrlog10Int	-6.77721
O15041|O15041-2	O15041	SEMA3E		1.67192e-07	-733	Carrlog10Int	-6.77679
Q9NPF0	Q9NPF0	CD320		1.6721e-07	-734	Carrlog10Int	-6.77674
Q8IY33|Q8IY33-5|Q8IY33-2|Q8IY33-4	Q8IY33	MICALL2		1.67368e-07	-735	Carrlog10Int	-6.77633
Q8IY82|Q8IY82-2	Q8IY82	CCDC135		1.67505e-07	-736	Carrlog10Int	-6.77597
Q9H816	Q9H816	DCLRE1B		1.67741e-07	-737	Carrlog10Int	-6.77536
O60493|O60493-4|O60493-2|O60493-3	O60493	SNX3		1.67935e-07	-738	Carrlog10Int	-6.77486
A0A075B7G6|A0A075B7G2|A0A075B7G4|Q7Z3I0|A0A075B7G3|Q8IYB9|E9PN20|Q3SXZ3|Q3SXZ3-2|A0A075B7G5	A0A075B7G6	ZNF100		1.68217e-07	-739	Carrlog10Int	-6.77413
P61106	P61106	RAB14		1.68275e-07	-740	Carrlog10Int	-6.77398
P61106	P61106	RAB14		1.68275e-07	-740	SP-373-003	-6.77398
P61106	P61106	RAB14		1.68275e-07	-740	SP-365-001	-6.77398
P61106	P61106	RAB14		1.68275e-07	-740	SP-064-003	-6.77398
Q9BYV1|Q9BYV1-2	Q9BYV1	AGXT2		1.68523e-07	-741	Carrlog10Int	-6.77334
P51854|P51854-1|P51854-4	P51854	TKTL1		1.68594e-07	-742	Carrlog10Int	-6.77316
P25092	P25092	GUCY2C		1.68654e-07	-743	Carrlog10Int	-6.773
Q70SY1|Q96BA8|Q70SY1-2|Q96BA8-2	Q70SY1	CREB3L2		1.68764e-07	-744	Carrlog10Int	-6.77272
P17812|P17812-2	P17812	CTPS1		1.68814e-07	-745	Carrlog10Int	-6.77259
Q9UH90	Q9UH90	FBXO40		1.69275e-07	-746	Carrlog10Int	-6.77141
Q8N6C5-4|Q8N6C5|Q8N6C5-2	Q8N6C5-4	IGSF1		1.69643e-07	-747	Carrlog10Int	-6.77046
Q8NEF3-2|Q8NEF3|D6RF76	Q8NEF3-2	CCDC112		1.6997e-07	-748	Carrlog10Int	-6.76963
P11117|E9PHY0|E9PQY3|B7Z7D2|B7Z6U3|E9PQW9|P11117-2|E9PKW9|G5EA28	P11117	ACP2		1.70854e-07	-749	Carrlog10Int	-6.76738
Q96DB5|Q96DB5-2|Q96DB5-3|E5RH53|E7EWZ7	Q96DB5	RMDN1		1.71215e-07	-750	Carrlog10Int	-6.76646
Q9NYU1|E7EMU6	Q9NYU1	UGGT2		1.71607e-07	-751	Carrlog10Int	-6.76547
O15350-13	O15350-13	TP73		1.71807e-07	-752	Carrlog10Int	-6.76496
O75367|O75367-3|O75367-2|B4DJC3|D6RCF2|Q9P0M6	O75367	H2AFY		1.71888e-07	-753	Carrlog10Int	-6.76476
Q9Y333	Q9Y333	LSM2		1.72511e-07	-754	Carrlog10Int	-6.76318
Q08623|Q08623-3|Q08623-4|Q08623-2	Q08623	HDHD1		1.72817e-07	-755	Carrlog10Int	-6.76241
Q8NBK3|Q8NBK3-5|Q8NBK3-2|Q8NBK3-3|F5GXA0|Q8NBK3-4|E9PF05	Q8NBK3	SUMF1		1.72925e-07	-756	Carrlog10Int	-6.76214
Q6P4A7|Q6P4A7-2|Q6P4A7-3	Q6P4A7	SFXN4		1.73396e-07	-757	Carrlog10Int	-6.76096
Q86VF2-5|Q86VF2|Q86VF2-4	Q86VF2-5	IGFN1		1.73903e-07	-758	Carrlog10Int	-6.75969
Q16798|Q16798-2|Q6TCH8	Q6TCH8	ME3		1.74498e-07	-759	Carrlog10Int	-6.75821
Q9C0D5|Q9C0D5-2	Q9C0D5	TANC1		1.74843e-07	-760	Carrlog10Int	-6.75735
Q96GD0|B1AHD3	Q96GD0	PDXP		1.74898e-07	-761	Carrlog10Int	-6.75722
Q9Y639|Q9Y639-5|Q9Y639-4|Q9Y639-1|Q9Y639-3|H3BU51	Q9Y639	NPTN		1.75402e-07	-762	Carrlog10Int	-6.75596
Q93033	Q93033	CD101		1.76568e-07	-763	Carrlog10Int	-6.75309
A8MWS1	A8MWS1	KIR3DP1		1.76979e-07	-764	Carrlog10Int	-6.75208
P55287|P55287-2|H3BUU9	P55287	CDH11		1.77924e-07	-765	Carrlog10Int	-6.74977
Q5VWK5|Q5VWK5-3|Q5VWK5-4|Q5VWK5-2|Q5VWK5-6|Q5VWK5-5|Q5VWK5-7	Q5VWK5	IL23R		1.78068e-07	-766	Carrlog10Int	-6.74941
E9PJ23|E9PS57|E9PJI5|Q9UND3|E9PKD4|Q9NRE7	E9PJ23	NPIPB6		1.78389e-07	-767	Carrlog10Int	-6.74863
O60242|J3KMY8|B7Z1K0	O60242	BAI3		1.78441e-07	-768	Carrlog10Int	-6.74851
Q9P1Z2|Q9P1Z2-3|Q9P1Z2-2|Q9P1Z2-4	Q9P1Z2	CALCOCO1		1.78512e-07	-769	Carrlog10Int	-6.74833
Q86UV5-4	Q86UV5-4	USP48		1.78999e-07	-770	Carrlog10Int	-6.74715
Q9P2D1|Q9P2D1-3|Q9P2D1-2	Q9P2D1	CHD7		1.79024e-07	-771	Carrlog10Int	-6.74709
Q15126	Q15126	PMVK		1.79282e-07	-772	Carrlog10Int	-6.74646
Q9Y251|Q9Y251-3|Q9Y251-2|Q9Y251-4	Q9Y251	HPSE		1.794e-07	-773	Carrlog10Int	-6.74618
Q9Y251|Q9Y251-3|Q9Y251-2|Q9Y251-4	Q9Y251	HPSE		1.794e-07	-773	SP-339-003	-6.74618
Q9Y251|Q9Y251-3|Q9Y251-2|Q9Y251-4	Q9Y251	HPSE		1.794e-07	-773	SP-373-003	-6.74618
Q9Y251|Q9Y251-3|Q9Y251-2|Q9Y251-4	Q9Y251	HPSE		1.794e-07	-773	SP-347-004	-6.74618
Q9Y251|Q9Y251-3|Q9Y251-2|Q9Y251-4	Q9Y251	HPSE		1.794e-07	-773	SP-365-001	-6.74618
Q9Y251|Q9Y251-3|Q9Y251-2|Q9Y251-4	Q9Y251	HPSE		1.794e-07	-773	SP-406-001	-6.74618
Q9Y251|Q9Y251-3|Q9Y251-2|Q9Y251-4	Q9Y251	HPSE		1.794e-07	-773	SP-047-004	-6.74618
E9PAX1|F5H7M0|Q1XH10	E9PAX1	SKIDA1		1.79741e-07	-774	Carrlog10Int	-6.74535
Q8TBC4|Q8TBC4-2|F8W8D4|F8WF86	Q8TBC4	UBA3		1.80074e-07	-775	Carrlog10Int	-6.74455
Q9UI09|F8VRD8|Q9UI09-2	Q9UI09	NDUFA12		1.80164e-07	-776	Carrlog10Int	-6.74433
F6QF33|P43629|W4VSQ6|Q14943	P43629	KIR3DL1		1.80188e-07	-777	Carrlog10Int	-6.74427
Q9H9A5-5|Q9H9A5-6|Q9H9A5|Q9H9A5-2|Q9H9A5-3|E9PCN5|Q9H9A5-4	Q9H9A5-5	CNOT10		1.80847e-07	-778	Carrlog10Int	-6.74269
P16157-14|P16157-12|P16157-21|P16157|P16157-3|P16157-16|P16157-5|P16157-8|P16157-10|P16157-15|P16157-13|P16157-4|P16157-7|P16157-6|P16157-9|P16157-11	P16157-14	ANK1		1.80889e-07	-779	Carrlog10Int	-6.74259
P16157-14|P16157-12|P16157-21|P16157|P16157-3|P16157-16|P16157-5|P16157-8|P16157-10|P16157-15|P16157-13|P16157-4|P16157-7|P16157-6|P16157-9|P16157-11	P16157-14	ANK1		1.80889e-07	-779	SP-373-003	-6.74259
P16157-14|P16157-12|P16157-21|P16157|P16157-3|P16157-16|P16157-5|P16157-8|P16157-10|P16157-15|P16157-13|P16157-4|P16157-7|P16157-6|P16157-9|P16157-11	P16157-14	ANK1		1.80889e-07	-779	SP-365-001	-6.74259
P16157-14|P16157-12|P16157-21|P16157|P16157-3|P16157-16|P16157-5|P16157-8|P16157-10|P16157-15|P16157-13|P16157-4|P16157-7|P16157-6|P16157-9|P16157-11	P16157-14	ANK1		1.80889e-07	-779	SP-406-001	-6.74259
Q96NY8	Q96NY8	PVRL4		1.8118e-07	-780	Carrlog10Int	-6.74189
Q9H2M9-2	Q9H2M9-2	RAB3GAP2		1.81384e-07	-781	Carrlog10Int	-6.7414
Q92765	Q92765	FRZB		1.81537e-07	-782	Carrlog10Int	-6.74104
Q93097-2|Q93097|Q5TEH8	Q93097-2	WNT2B		1.81544e-07	-783	Carrlog10Int	-6.74102
B5MCY1	B5MCY1	TDRD15		1.81689e-07	-784	Carrlog10Int	-6.74067
Q9H1R3	Q9H1R3	MYLK2		1.81755e-07	-785	Carrlog10Int	-6.74051
Q6P9F7	Q6P9F7	LRRC8B		1.81872e-07	-786	Carrlog10Int	-6.74023
Q9P2K8|Q9P2K8-2|Q9P2K8-3	Q9P2K8	EIF2AK4		1.81879e-07	-787	Carrlog10Int	-6.74022
O60287	O60287	URB1		1.82145e-07	-788	Carrlog10Int	-6.73958
Q8NCN5|A8MT40|H3BQG3	Q8NCN5	PDPR		1.82294e-07	-789	Carrlog10Int	-6.73923
A6NHC0|B1B154	A6NHC0	CAPN8		1.82492e-07	-790	Carrlog10Int	-6.73876
P61026	P61026	RAB10		1.82767e-07	-791	Carrlog10Int	-6.7381
P61026	P61026	RAB10		1.82767e-07	-791	SP-007-008	-6.7381
P61026	P61026	RAB10		1.82767e-07	-791	SP-339-003	-6.7381
P61026	P61026	RAB10		1.82767e-07	-791	SP-373-003	-6.7381
P61026	P61026	RAB10		1.82767e-07	-791	SP-390-001	-6.7381
P61026	P61026	RAB10		1.82767e-07	-791	SP-347-004	-6.7381
P61026	P61026	RAB10		1.82767e-07	-791	SP-365-001	-6.7381
P61026	P61026	RAB10		1.82767e-07	-791	SP-406-001	-6.7381
P61026	P61026	RAB10		1.82767e-07	-791	SP-064-003	-6.7381
Q8WUT4	Q8WUT4	LRRN4		1.8282e-07	-792	Carrlog10Int	-6.73798
P48634-3|P48634-2|P48634|P48634-4	P48634-3	PRRC2A		1.82943e-07	-793	Carrlog10Int	-6.73768
Q9UID6	Q9UID6	ZNF639		1.82969e-07	-794	Carrlog10Int	-6.73762
Q9C075|Q9C075-2	Q9C075	KRT23		1.83005e-07	-795	Carrlog10Int	-6.73754
Q9HBG7|Q9HBG7-4|Q9HBG7-2|Q5VYH9|Q9HBG7-3|Q5VYH8	Q9HBG7	LY9		1.83007e-07	-796	Carrlog10Int	-6.73753
P15104	P15104	GLUL		1.83111e-07	-797	Carrlog10Int	-6.73729
P41091|Q2VIR3|Q2VIR3-2|F8W810	P41091	EIF2S3		1.83729e-07	-798	Carrlog10Int	-6.73582
Q6ZRS2-2|Q6ZRS2-3|Q6ZRS2	Q6ZRS2-2	SRCAP		1.85359e-07	-799	Carrlog10Int	-6.73199
P0C221	P0C221	CCDC175		1.85413e-07	-800	Carrlog10Int	-6.73186
B4DNJ6|Q9Y3F4	Q9Y3F4	STRAP		1.86087e-07	-801	Carrlog10Int	-6.73028
Q96M32|G3V365	Q96M32	AK7		1.8613e-07	-802	Carrlog10Int	-6.73018
Q96GX1|Q96GX1-2	Q96GX1	TCTN2		1.86245e-07	-803	Carrlog10Int	-6.72992
Q9NZB2-6|Q9NZB2|Q9NZB2-4|Q9NZB2-5|Q9NZB2-2	Q9NZB2-6	FAM120A		1.86506e-07	-804	Carrlog10Int	-6.72931
P54132	P54132	BLM		1.86511e-07	-805	Carrlog10Int	-6.7293
Q8WTU2|Q8WTU2-2	Q8WTU2	SRCRB4D		1.86521e-07	-806	Carrlog10Int	-6.72927
Q96MM7-4|Q96MM7|Q96MM7-3|J3KP99|Q96MM7-2	Q96MM7-4	HS6ST2		1.87171e-07	-807	Carrlog10Int	-6.72776
Q53H82	Q53H82	LACTB2		1.87434e-07	-808	Carrlog10Int	-6.72715
Q8WY91|Q8WY91-2	Q8WY91	THAP4		1.87454e-07	-809	Carrlog10Int	-6.72711
P19438-5	P19438-5	TNFRSF1A		1.87687e-07	-810	Carrlog10Int	-6.72656
P51911|B7Z7E1	P51911	CNN1		1.87764e-07	-811	Carrlog10Int	-6.72639
P18887|F5H8D7	P18887	XRCC1		1.87811e-07	-812	Carrlog10Int	-6.72628
Q96JC4	Q96JC4	ZNF479		1.87812e-07	-813	Carrlog10Int	-6.72628
P02788|E7ER44|P02788-2	P02788	LTF	Lactoferrin	1.88838e-07	-814	Carrlog10Int	-6.72391
P02788|E7ER44|P02788-2	P02788	LTF	Lactoferrin	1.88838e-07	-814	SP-339-003	-6.72391
P02788|E7ER44|P02788-2	P02788	LTF	Lactoferrin	1.88838e-07	-814	SP-373-003	-6.72391
P02788|E7ER44|P02788-2	P02788	LTF	Lactoferrin	1.88838e-07	-814	SP-333-004	-6.72391
P02788|E7ER44|P02788-2	P02788	LTF	Lactoferrin	1.88838e-07	-814	SP-347-004	-6.72391
P02788|E7ER44|P02788-2	P02788	LTF	Lactoferrin	1.88838e-07	-814	SP-406-001	-6.72391
U3KQL2	U3KQL2	ACYP2		1.8894e-07	-815	Carrlog10Int	-6.72367
O00750|F5GWN5	O00750	PIK3C2B		1.89663e-07	-816	Carrlog10Int	-6.72202
Q5W026|Q9BXX3|R4GNA2	Q5W026	ANKRD30A		1.89816e-07	-817	Carrlog10Int	-6.72167
O95777|F2Z2Y6|C9JIZ0	O95777	LSM8		1.89926e-07	-818	Carrlog10Int	-6.72142
Q99627-2|Q99627|E9PGT6	Q99627-2	COPS8		1.90208e-07	-819	Carrlog10Int	-6.72077
P11215-2|P11215	P11215-2	ITGAM		1.90272e-07	-820	Carrlog10Int	-6.72063
P59047	P59047	NLRP5		1.90384e-07	-821	Carrlog10Int	-6.72037
Q9BVG4	Q9BVG4	PBDC1		1.90961e-07	-822	Carrlog10Int	-6.71905
P48681	P48681	NES		1.91037e-07	-823	Carrlog10Int	-6.71888
Q6NZI2|Q6NZI2-2|Q6NZI2-3	Q6NZI2	PTRF		1.92269e-07	-824	Carrlog10Int	-6.71609
P54762|P54762-5	P54762	EPHB1		1.92715e-07	-825	Carrlog10Int	-6.71508
Q9BTT0-3|Q9BTT0|E9PLC4|Q5TB19	Q9BTT0-3	ANP32E		1.92721e-07	-826	Carrlog10Int	-6.71507
S4R313|Q9NP74|Q9NP74-2|Q9NP74-3	Q9NP74	PALMD		1.92753e-07	-827	Carrlog10Int	-6.715
Q96PV6-2|Q96PV6	Q96PV6-2	LENG8		1.92961e-07	-828	Carrlog10Int	-6.71453
V9GXZ4|Q59H18-1|Q59H18-4|Q59H18-3|A6NHC7|Q59H18|O14772|O14772-2|O14772-3|E9PMK0|E9PK10	Q59H18-1	TNNI3K		1.93254e-07	-829	Carrlog10Int	-6.71387
Q8TAC1-2|Q8TAC1	Q8TAC1-2	RFESD		1.934e-07	-830	Carrlog10Int	-6.71354
Q5T481	Q5T481	RBM20		1.93943e-07	-831	Carrlog10Int	-6.71233
P53708	P53708	ITGA8		1.93957e-07	-832	Carrlog10Int	-6.71229
Q14CZ7|D6RB04	Q14CZ7	FASTKD3		1.94073e-07	-833	Carrlog10Int	-6.71203
P01906	P01906	HLA-DQA2		1.94271e-07	-834	Carrlog10Int	-6.71159
Q92523|Q92523-3|Q92523-4|Q92523-2	Q92523	CPT1B		1.94278e-07	-835	Carrlog10Int	-6.71158
O43583|F8VVL1	O43583	DENR		1.94613e-07	-836	Carrlog10Int	-6.71083
O43583|F8VVL1	O43583	DENR		1.94613e-07	-836	SP-406-001	-6.71083
Q5J8M3|Q5J8M3-2|Q5J8M3-3|H0YNK8|H0YNK0|H0YK61|S4R329	Q5J8M3	EMC4		1.9465e-07	-837	Carrlog10Int	-6.71075
Q9UNF0|Q9UNF0-2	Q9UNF0	PACSIN2		1.94774e-07	-838	Carrlog10Int	-6.71047
Q9UNF0|Q9UNF0-2	Q9UNF0	PACSIN2		1.94774e-07	-838	SP-347-004	-6.71047
Q9UNF0|Q9UNF0-2	Q9UNF0	PACSIN2		1.94774e-07	-838	SP-365-001	-6.71047
Q9UNF0|Q9UNF0-2	Q9UNF0	PACSIN2		1.94774e-07	-838	SP-406-001	-6.71047
Q9UNF0|Q9UNF0-2	Q9UNF0	PACSIN2		1.94774e-07	-838	SP-064-003	-6.71047
P98179	P98179	RBM3		1.95356e-07	-839	Carrlog10Int	-6.70917
O95622|B3KWA8|O95622-2|C9JRT8	O95622	ADCY5		1.95765e-07	-840	Carrlog10Int	-6.70827
Q7Z3V5	Q7Z3V5	ZNF571		1.96279e-07	-841	Carrlog10Int	-6.70713
Q8N135	Q8N135	LGI4		1.96604e-07	-842	Carrlog10Int	-6.70641
Q5TCS8|Q5TCS8-6|Q5TCS8-3|Q5TCS8-1|J3KP89|Q5TCS8-2	Q5TCS8	AK9		1.97355e-07	-843	Carrlog10Int	-6.70475
O14715|Q99666|J3KQ37|J3KNE0|A6NKT7	O14715	RGPD8		1.97653e-07	-844	Carrlog10Int	-6.7041
Q12797-3|Q12797-4	Q12797-3	ASPH		1.97859e-07	-845	Carrlog10Int	-6.70364
P33176	P33176	KIF5B		1.97913e-07	-846	Carrlog10Int	-6.70353
Q6AWC2-6|Q6AWC2|Q6AWC2-4|Q6AWC2-2|Q6AWC2-3|Q6AWC2-7|Q6IQ55|Q6IQ55-2|Q96RR5|Q9ULW0|Q6AWC2-5|P0CI26|P0CI25|Q9BY77|E9PK69|Q9BY77-2|F8WCX5|F8WEE2|Q6R954	Q6AWC2-6	WWC2		1.98793e-07	-847	Carrlog10Int	-6.7016
Q8N883	Q8N883	ZNF614		1.98963e-07	-848	Carrlog10Int	-6.70123
Q9ULC4|Q9ULC4-3|Q9ULC4-2	Q9ULC4	MCTS1		1.99387e-07	-849	Carrlog10Int	-6.7003
Q9ULC4|Q9ULC4-3|Q9ULC4-2	Q9ULC4	MCTS1		1.99387e-07	-849	SP-347-004	-6.7003
D6RJB7|Q8N7Z5	Q8N7Z5	ANKRD31		1.99992e-07	-850	Carrlog10Int	-6.69899
Q86UN2	Q86UN2	RTN4RL1		2.00026e-07	-851	Carrlog10Int	-6.69891
Q5VT52-5	Q5VT52-5	RPRD2		2.00609e-07	-852	Carrlog10Int	-6.69765
Q02108|Q02108-2|J3KPQ8	Q02108	GUCY1A3		2.0126e-07	-853	Carrlog10Int	-6.69624
Q7Z5L7-3|Q7Z5L7-2|Q7Z5L7|Q7Z5L7-4	Q7Z5L7-3	PODN		2.01282e-07	-854	Carrlog10Int	-6.69619
Q14678|Q14678-2|Q5W0W1	Q14678	KANK1		2.01633e-07	-855	Carrlog10Int	-6.69544
J3QRY6	J3QRY6	CPSF3L		2.01715e-07	-856	Carrlog10Int	-6.69526
Q96A65	Q96A65	EXOC4		2.02264e-07	-857	Carrlog10Int	-6.69408
Q15645|Q15645-2	Q15645	TRIP13		2.02437e-07	-858	Carrlog10Int	-6.69371
Q93075	Q93075	TATDN2		2.02501e-07	-859	Carrlog10Int	-6.69357
P98153|Q5CZ70|P98153-2|B7Z3C4	P98153	DGCR2		2.02612e-07	-860	Carrlog10Int	-6.69333
P16662	P16662	UGT2B7		2.02899e-07	-861	Carrlog10Int	-6.69272
A6NHU9|Q9UPX8-3|A0A075B790|Q9UPX8|Q9UPX8-4|E7EUA2	Q9UPX8-3	SHANK2		2.02966e-07	-862	Carrlog10Int	-6.69258
Q7Z4G4|Q7Z4G4-2|Q7Z4G4-3|K7ENP1|K7EPZ4	Q7Z4G4	TRMT11		2.03539e-07	-863	Carrlog10Int	-6.69135
E9PLX3|O43504|R4GMU8	E9PLX3	LAMTOR5		2.03613e-07	-864	Carrlog10Int	-6.69119
O94911-3|O94911|O94911-2	O94911-3	ABCA8		2.03642e-07	-865	Carrlog10Int	-6.69113
O14829|O14829-3|O14829-5|O14829-4|O14829-2	O14829	PPEF1		2.03687e-07	-866	Carrlog10Int	-6.69104
Q8IUI8|Q8IUI8-2	Q8IUI8	CRLF3		2.03767e-07	-867	Carrlog10Int	-6.69087
Q9HB40|Q9HB40-2	Q9HB40	SCPEP1		2.04199e-07	-868	Carrlog10Int	-6.68995
Q86WC4	Q86WC4	OSTM1		2.04522e-07	-869	Carrlog10Int	-6.68926
Q99471|Q99471-2|Q99471-3|H3BMQ1|F8VQZ2|F8VNW6	Q99471	PFDN5		2.05324e-07	-870	Carrlog10Int	-6.68756
A8MPX8|A8MPX8-3|A8MPX8-2	A8MPX8	PP2D1		2.05432e-07	-871	Carrlog10Int	-6.68733
Q93009|Q93009-3	Q93009	USP7		2.05445e-07	-873	Carrlog10Int	-6.68731
Q8IZ52|Q8IZ52-4|Q8IZ52-2	Q8IZ52	CHPF		2.05445e-07	-872	Carrlog10Int	-6.68731
Q5T2S8	Q5T2S8	ARMC4		2.05448e-07	-874	Carrlog10Int	-6.6873
P26006-1|P26006|D6R9X8	P26006-1	ITGA3		2.05674e-07	-875	Carrlog10Int	-6.68682
Q9UGL1-2|Q9UGL1	Q9UGL1-2	KDM5B		2.05718e-07	-876	Carrlog10Int	-6.68673
Q9H7B2	Q9H7B2	RPF2		2.05865e-07	-877	Carrlog10Int	-6.68642
Q9NXE4-6	Q9NXE4-6	SMPD4		2.06299e-07	-878	Carrlog10Int	-6.6855
P63244|J3KPE3|D6RAC2|D6RHH4|D6RF23|E9PD14|D6RAU2|D6RHJ5	P63244	GNB2L1		2.06611e-07	-879	Carrlog10Int	-6.68485
Q53TS8-4|Q53TS8|Q53TS8-3|Q53TS8-2	Q53TS8-4	ALS2CR11		2.06774e-07	-880	Carrlog10Int	-6.6845
Q9ULQ1-3|Q9ULQ1|B7Z3R2	Q9ULQ1-3	TPCN1		2.06792e-07	-881	Carrlog10Int	-6.68447
D6RJF4	D6RJF4	CBR4		2.07087e-07	-882	Carrlog10Int	-6.68385
O15123|O15123-3|O15123-2|E7EVQ3	O15123	ANGPT2		2.07191e-07	-883	Carrlog10Int	-6.68363
Q96RQ3|G5E9X5|F8WDI3|E9PHF7|F5GYT8	Q96RQ3	MCCC1		2.07867e-07	-884	Carrlog10Int	-6.68221
J3KNB2|Q9NYB9|Q9NYB9-4|E7EW77|Q9NYB9-2|E9PEZ7|Q9NYB9-3|F8WAL6	Q9NYB9	ABI2		2.07895e-07	-885	Carrlog10Int	-6.68216
O75400|O75400-3|O75400-2	O75400	PRPF40A		2.08505e-07	-886	Carrlog10Int	-6.68088
Q9H2H8|Q9H2H8-2|B8ZZ77	Q9H2H8	PPIL3		2.08669e-07	-887	Carrlog10Int	-6.68054
Q14152|Q14152-2	Q14152	EIF3A		2.09013e-07	-888	Carrlog10Int	-6.67983
Q8N3L3|Q9NUQ3|Q9NUQ3-2	Q8N3L3	TXLNB		2.09019e-07	-889	Carrlog10Int	-6.67981
O95180|O95180-2	O95180	CACNA1H		2.09309e-07	-890	Carrlog10Int	-6.67921
Q13698|B1ALM3	Q13698	CACNA1S		2.09332e-07	-891	Carrlog10Int	-6.67916
P61006	P61006	RAB8A		2.09502e-07	-892	Carrlog10Int	-6.67881
P61006	P61006	RAB8A		2.09502e-07	-892	SP-339-003	-6.67881
P61006	P61006	RAB8A		2.09502e-07	-892	SP-373-003	-6.67881
P61006	P61006	RAB8A		2.09502e-07	-892	SP-390-001	-6.67881
P61006	P61006	RAB8A		2.09502e-07	-892	SP-347-004	-6.67881
P61006	P61006	RAB8A		2.09502e-07	-892	SP-365-001	-6.67881
P61006	P61006	RAB8A		2.09502e-07	-892	SP-406-001	-6.67881
P61006	P61006	RAB8A		2.09502e-07	-892	SP-047-004	-6.67881
P61006	P61006	RAB8A		2.09502e-07	-892	SP-064-003	-6.67881
Q9UBP9-4|Q9UBP9|Q9UBP9-2	Q9UBP9-4	GULP1		2.09715e-07	-893	Carrlog10Int	-6.67837
A2RU49	A2RU49	HYKK		2.10023e-07	-894	Carrlog10Int	-6.67773
O15050|B7WP88	O15050	TRANK1		2.10302e-07	-895	Carrlog10Int	-6.67716
P40938|P40938-2	P40938	RFC3		2.10369e-07	-896	Carrlog10Int	-6.67702
Q9Y6W5|Q9Y6W5-2|Q9UPY6|Q9UPY6-2	Q9Y6W5	WASF2		2.10862e-07	-897	Carrlog10Int	-6.676
Q8NDV3|Q8NDV3-3|Q8NDV3-2	Q8NDV3	SMC1B		2.11252e-07	-898	Carrlog10Int	-6.6752
Q86VH2|Q86VH2-2|Q86VH2-3	Q86VH2	KIF27		2.11428e-07	-899	Carrlog10Int	-6.67484
Q9H159|J3KTP3|Q9H159-2	Q9H159	CDH19		2.11581e-07	-900	Carrlog10Int	-6.67452
P28908	P28908	TNFRSF8		2.11992e-07	-901	Carrlog10Int	-6.67368
P13861|Q9BUB1	P13861	PRKAR2A		2.1209e-07	-902	Carrlog10Int	-6.67348
Q03112-3|E7EQ57|Q03112-4|Q03112|Q03112-6|Q03112-5|E7EUL6	Q03112-3	MECOM		2.12535e-07	-903	Carrlog10Int	-6.67257
Q8N4F0	Q8N4F0	BPIFB2		2.12538e-07	-904	Carrlog10Int	-6.67256
Q9H074|Q9H074-2|Q9H074-3|D6REB4	Q9H074	PAIP1		2.12557e-07	-905	Carrlog10Int	-6.67252
Q9BX97	Q9BX97	PLVAP		2.12833e-07	-906	Carrlog10Int	-6.67196
Q92613	Q92613	JADE3		2.13966e-07	-907	Carrlog10Int	-6.66965
O00469-2|O00469|E7ETU9|B3KWS3	O00469-2	PLOD2		2.13985e-07	-908	Carrlog10Int	-6.66962
Q9UDX3|Q9UDX3-2|F8WEM2|B5MCN3|D7F472	Q9UDX3	SEC14L4		2.14188e-07	-909	Carrlog10Int	-6.6692
Q8NFU1	Q8NFU1	BEST2		2.14223e-07	-910	Carrlog10Int	-6.66913
Q13477|Q13477-3|Q13477-2	Q13477	MADCAM1		2.14261e-07	-911	Carrlog10Int	-6.66906
Q13477|Q13477-3|Q13477-2	Q13477	MADCAM1		2.14261e-07	-911	SP-007-008	-6.66906
O75077-3|E7EWD3|O75077-2|O75077	O75077-3	ADAM23		2.14367e-07	-912	Carrlog10Int	-6.66884
A8MQ14	A8MQ14	ZNF850		2.15336e-07	-913	Carrlog10Int	-6.66688
O60282|O60282-2|Q12840|J3KNA1	O60282	KIF5C		2.1553e-07	-914	Carrlog10Int	-6.66649
B8ZZI4|Q8NCX0-2|Q8NCX0-3|Q8NCX0-4|F8WCU1	B8ZZI4	CCDC150		2.15803e-07	-915	Carrlog10Int	-6.66594
O43704	O43704	SULT1B1		2.16346e-07	-916	Carrlog10Int	-6.66485
Q96J84-2|Q96J84|Q96J84-3|Q5W0F9|Q5W0G0	Q96J84-2	KIRREL		2.16603e-07	-917	Carrlog10Int	-6.66434
P63010-2|P63010|P63010-3	P63010-2	AP2B1		2.16792e-07	-918	Carrlog10Int	-6.66396
Q99665-2	Q99665-2	IL12RB2		2.16825e-07	-919	Carrlog10Int	-6.66389
P19387	P19387	POLR2C		2.17422e-07	-920	Carrlog10Int	-6.6627
Q9NZN4	Q9NZN4	EHD2		2.18394e-07	-921	Carrlog10Int	-6.66076
O75626-3|O75626|O75626-2	O75626-3	PRDM1		2.18724e-07	-922	Carrlog10Int	-6.6601
Q86V21|Q86V21-3|Q86V21-2	Q86V21	AACS		2.19552e-07	-923	Carrlog10Int	-6.65846
P27544|P27544-2|Q5XG75	P27544	CERS1		2.19569e-07	-924	Carrlog10Int	-6.65843
O43149|O43149-2|O43149-3	O43149	ZZEF1		2.21086e-07	-925	Carrlog10Int	-6.65544
Q9Y2Y8	Q9Y2Y8	PRG3		2.21153e-07	-926	Carrlog10Int	-6.65531
P31785|P31785-2	P31785	IL2RG		2.21515e-07	-927	Carrlog10Int	-6.6546
P62333|H0YJT1|H0YJE9	P62333	PSMC6		2.22155e-07	-928	Carrlog10Int	-6.65334
Q6IMN6-4|Q6IMN6|Q6IMN6-9|Q6IMN6-2|Q6IMN6-3|Q6IMN6-7|Q6IMN6-10	Q6IMN6-4	CAPRIN2		2.23483e-07	-929	Carrlog10Int	-6.65076
O43665|O43665-3|O43665-2	O43665	RGS10		2.23702e-07	-930	Carrlog10Int	-6.65033
J3KNI1|Q9H9E3|Q9H9E3-3	J3KNI1	COG4		2.238e-07	-931	Carrlog10Int	-6.65014
P01589|Q5W006|Q5W005	P01589	IL2RA	Interleukin-2 receptor (IL-2R)	2.24356e-07	-932	Carrlog10Int	-6.64906
Q5T5H1|A6NMQ3|O43768-4|O43768-3|O43768-9|O43768|O43768-2|O43768-8|O43768-7|O43768-5|O43768-6	Q5T5H1	ENSA		2.24679e-07	-933	Carrlog10Int	-6.64844
Q07283	Q07283	TCHH		2.24757e-07	-934	Carrlog10Int	-6.64829
Q8WVM8|Q8WVM8-3|Q8WVM8-2|J3KNG4|G3V5F3|G3V4I1|G3V363|G3V3K9	Q8WVM8	SCFD1		2.25232e-07	-935	Carrlog10Int	-6.64737
Q5W0A0|Q5W0A0-2	Q5W0A0	ERICH6B		2.25525e-07	-936	Carrlog10Int	-6.64681
P16435|E7EMD0	P16435	POR		2.25619e-07	-937	Carrlog10Int	-6.64662
Q8NHJ6|Q8NHJ6-3|Q8NHJ6-2|A8MUE1	A8MUE1	LILRB4		2.25782e-07	-938	Carrlog10Int	-6.64631
Q13641	Q13641	TPBG		2.26246e-07	-939	Carrlog10Int	-6.64542
Q6MZZ7|Q6MZZ7-2	Q6MZZ7	CAPN13		2.2697e-07	-940	Carrlog10Int	-6.64403
Q9Y2J4-4|Q9Y2J4-2|Q9Y2J4|Q9Y2J4-3	Q9Y2J4-4	AMOTL2		2.27013e-07	-941	Carrlog10Int	-6.64395
P54855	P54855	UGT2B15		2.27536e-07	-942	Carrlog10Int	-6.64295
Q92673|E9PPB3|E9PP43|E9PS32|E9PKB0	Q92673	SORL1		2.27665e-07	-943	Carrlog10Int	-6.6427
O14744|O14744-5|O14744-2|O14744-3|G3V2F5|G3V507	O14744	PRMT5		2.28282e-07	-944	Carrlog10Int	-6.64153
A6NDG6	A6NDG6	PGP		2.28437e-07	-945	Carrlog10Int	-6.64123
P49788|P49788-2	P49788	RARRES1		2.28985e-07	-946	Carrlog10Int	-6.64019
H9KV53|Q5U5Z8|F6U0I4|Q5U5Z8-2	H9KV53	AGBL2		2.29247e-07	-947	Carrlog10Int	-6.6397
Q9NTX5-2|Q9NTX5-6|Q9NTX5|Q9NTX5-3|Q9NTX5-5|F2Z2D6|J3KP84|E9PPG7	Q9NTX5-2	ECHDC1		2.29306e-07	-948	Carrlog10Int	-6.63958
P29508|P29508-2	P29508	SERPINB3		2.30068e-07	-949	Carrlog10Int	-6.63814
O43916	O43916	CHST1		2.30122e-07	-950	Carrlog10Int	-6.63804
Q68DE3	Q68DE3	KIAA2018		2.30827e-07	-951	Carrlog10Int	-6.63671
Q8N5N7-2	Q8N5N7-2	MRPL50		2.30905e-07	-952	Carrlog10Int	-6.63657
Q7Z4S6-4|Q7Z4S6|Q7Z4S6-2|Q7Z4S6-5|Q7Z4S6-3|Q7Z4S6-6	Q7Z4S6-4	KIF21A		2.30952e-07	-953	Carrlog10Int	-6.63648
Q8N241|Q9UBY9-2|Q68DG0|Q9UBY9|D3YTC6	Q8N241	HSPB7		2.3109e-07	-954	Carrlog10Int	-6.63622
P01308|A6XGL2	P01308	INS	Insulin	2.31656e-07	-955	Carrlog10Int	-6.63516
Q9C0B1|Q9C0B1-2|Q9C0B1-4|F8WCB8|Q9C0B1-3	Q9C0B1	FTO		2.31689e-07	-956	Carrlog10Int	-6.63509
Q1KMD3|H3BQZ7	Q1KMD3	HNRNPUL2		2.32105e-07	-957	Carrlog10Int	-6.63431
Q53GG5|Q53GG5-2|Q53GG5-3|D6RAF1	Q53GG5	PDLIM3		2.3263e-07	-958	Carrlog10Int	-6.63333
Q13615|Q13615-2|Q13615-3|G5E953	Q13615	MTMR3		2.32966e-07	-959	Carrlog10Int	-6.63271
Q9HDC9|Q9HDC9-2	Q9HDC9	APMAP		2.33173e-07	-960	Carrlog10Int	-6.63232
Q9HDC9|Q9HDC9-2	Q9HDC9	APMAP		2.33173e-07	-960	SP-339-003	-6.63232
Q9HDC9|Q9HDC9-2	Q9HDC9	APMAP		2.33173e-07	-960	SP-390-001	-6.63232
Q9HDC9|Q9HDC9-2	Q9HDC9	APMAP		2.33173e-07	-960	SP-333-004	-6.63232
Q9HDC9|Q9HDC9-2	Q9HDC9	APMAP		2.33173e-07	-960	SP-347-004	-6.63232
Q9HDC9|Q9HDC9-2	Q9HDC9	APMAP		2.33173e-07	-960	SP-406-001	-6.63232
Q9HDC9|Q9HDC9-2	Q9HDC9	APMAP		2.33173e-07	-960	SP-047-004	-6.63232
Q9HDC9|Q9HDC9-2	Q9HDC9	APMAP		2.33173e-07	-960	SP-064-003	-6.63232
Q9H4B7	Q9H4B7	TUBB1		2.33334e-07	-961	Carrlog10Int	-6.63202
Q9H4B7	Q9H4B7	TUBB1		2.33334e-07	-961	SP-007-008	-6.63202
Q9H4B7	Q9H4B7	TUBB1		2.33334e-07	-961	SP-339-003	-6.63202
Q9H4B7	Q9H4B7	TUBB1		2.33334e-07	-961	SP-373-003	-6.63202
Q9H4B7	Q9H4B7	TUBB1		2.33334e-07	-961	SP-390-001	-6.63202
Q9H4B7	Q9H4B7	TUBB1		2.33334e-07	-961	SP-333-004	-6.63202
Q9H4B7	Q9H4B7	TUBB1		2.33334e-07	-961	SP-347-004	-6.63202
Q9H4B7	Q9H4B7	TUBB1		2.33334e-07	-961	SP-365-001	-6.63202
Q9H4B7	Q9H4B7	TUBB1		2.33334e-07	-961	SP-406-001	-6.63202
Q9H4B7	Q9H4B7	TUBB1		2.33334e-07	-961	SP-047-004	-6.63202
Q9H4B7	Q9H4B7	TUBB1		2.33334e-07	-961	SP-064-003	-6.63202
Q9H3N1	Q9H3N1	TMX1		2.33837e-07	-962	Carrlog10Int	-6.63109
Q96ER9|Q96ER9-2	Q96ER9	CCDC51		2.34169e-07	-963	Carrlog10Int	-6.63047
Q8N7Q3|P0DKX0	Q8N7Q3	ZNF676		2.34299e-07	-964	Carrlog10Int	-6.63023
Q9Y4C1|F5H070|F8WE62	Q9Y4C1	KDM3A		2.34352e-07	-965	Carrlog10Int	-6.63013
Q7Z4H7-3|Q7Z4H7|Q5VY60	Q7Z4H7-3	HAUS6		2.34944e-07	-966	Carrlog10Int	-6.62903
P06730-2|D6RBW1|P06730-3|P06730	P06730-2	EIF4E		2.35455e-07	-967	Carrlog10Int	-6.62809
P0DML2|P0DML3|H0YM39|B1A4H2|P0DML3-3	P0DML2	CSH1		2.35593e-07	-968	Carrlog10Int	-6.62784
P23434	P23434	GCSH		2.35916e-07	-969	Carrlog10Int	-6.62724
Q5BLP8-2|X6RBU3|Q5BLP8	Q5BLP8-2	C4orf48		2.36066e-07	-970	Carrlog10Int	-6.62697
O95817	O95817	BAG3		2.36123e-07	-971	Carrlog10Int	-6.62686
Q13098-7|Q13098|Q13098-5|C9JFE4|Q13098-6	Q13098-7	GPS1		2.36812e-07	-972	Carrlog10Int	-6.6256
Q8IWZ3-6|Q8IWZ3|Q8IWZ3-4|Q8IWZ3-2|Q8IWZ3-3|Q8IWZ3-5	Q8IWZ3-6	ANKHD1		2.36987e-07	-973	Carrlog10Int	-6.62528
P0C7U0	P0C7U0	ELFN1		2.37394e-07	-974	Carrlog10Int	-6.62453
H9KV32	H9KV32	CD200R1		2.37405e-07	-975	Carrlog10Int	-6.62451
Q6IEE8-2|Q6IEE8	Q6IEE8-2	SLFN12L		2.3749e-07	-976	Carrlog10Int	-6.62435
Q6ZMW2|G3V1K9	Q6ZMW2	ZNF782		2.37881e-07	-977	Carrlog10Int	-6.62364
Q9Y2J2-2|Q9Y2J2|Q9Y2J2-4|Q9Y2J2-3	Q9Y2J2-2	EPB41L3		2.37968e-07	-978	Carrlog10Int	-6.62348
Q9P2M7-2|Q9P2M7	Q9P2M7-2	CGN		2.38155e-07	-979	Carrlog10Int	-6.62314
O43683-3	O43683-3	BUB1		2.38493e-07	-980	Carrlog10Int	-6.62252
Q6GMV2|F8WEJ9|E2QRN5	Q6GMV2	SMYD5		2.38724e-07	-981	Carrlog10Int	-6.6221
Q96JA1-2|Q96JA1	Q96JA1-2	LRIG1		2.3881e-07	-982	Carrlog10Int	-6.62195
Q6P0N0|G5E9K5|Q6P0N0-2	Q6P0N0	MIS18BP1		2.39437e-07	-983	Carrlog10Int	-6.62081
Q8WWY7	Q8WWY7	WFDC12		2.39607e-07	-984	Carrlog10Int	-6.6205
Q86YV0|Q86YV0-2	Q86YV0	RASAL3		2.39781e-07	-985	Carrlog10Int	-6.62018
Q9UHV5-3|Q9UHV5|F5H2D5|Q9UHV5-2	Q9UHV5-3	RAPGEFL1		2.40335e-07	-986	Carrlog10Int	-6.61918
Q8IWI9-4|Q8IWI9|Q8IWI9-3|Q8IWI9-2	Q8IWI9-4	MGA		2.4037e-07	-987	Carrlog10Int	-6.61912
O15397-2|O15397	O15397-2	IPO8		2.40534e-07	-988	Carrlog10Int	-6.61882
Q14324|Q13371|Q13371-2	Q14324	MYBPC2		2.41084e-07	-989	Carrlog10Int	-6.61783
P41226	P41226	UBA7		2.41181e-07	-990	Carrlog10Int	-6.61766
Q9Y283|Q9Y283-2	Q9Y283	INVS		2.41627e-07	-991	Carrlog10Int	-6.61685
Q7Z4V0|Q7Z4V0-2|Q7Z4V0-3|Q5T427	Q7Z4V0	ZNF438		2.42523e-07	-992	Carrlog10Int	-6.61525
P10243|P10243-2|E7EWZ1	P10243	MYBL1		2.42577e-07	-993	Carrlog10Int	-6.61515
Q9Y6K5|F8VS35|F8VWK9	Q9Y6K5	OAS3		2.42848e-07	-994	Carrlog10Int	-6.61466
Q8IWV7|Q8IWV7-2	Q8IWV7	UBR1		2.42917e-07	-995	Carrlog10Int	-6.61454
P23368|P23368-2	P23368	ME2		2.42986e-07	-996	Carrlog10Int	-6.61442
Q7KZI7|Q7KZI7-8|E9PC69|Q7KZI7-11|Q7KZI7-6|Q7KZI7-3|Q7KZI7-14|Q7KZI7-12|Q7KZI7-9|Q7KZI7-4|Q7KZI7-16|Q7KZI7-5|Q7KZI7-15|Q7KZI7-2|Q7KZI7-7|Q7KZI7-13|Q7KZI7-10|E7ETY4	Q7KZI7	MARK2		2.43124e-07	-997	Carrlog10Int	-6.61417
H3BNX8|P20674|H3BRI0	P20674	COX5A		2.43179e-07	-998	Carrlog10Int	-6.61407
H3BNX8|P20674|H3BRI0	P20674	COX5A		2.43179e-07	-998	SP-373-003	-6.61407
H3BNX8|P20674|H3BRI0	P20674	COX5A		2.43179e-07	-998	SP-064-003	-6.61407
Q9UMW8|Q9UMW8-2	Q9UMW8	USP18		2.43252e-07	-999	Carrlog10Int	-6.61394
Q12765-2|Q12765|Q12765-3|B8ZZP4	Q12765-2	SCRN1		2.4373e-07	-1000	Carrlog10Int	-6.61309
Q8N8S7|Q8N8S7-2|Q8N8S7-3	Q8N8S7	ENAH		2.43847e-07	-1001	Carrlog10Int	-6.61288
Q9H2K0	Q9H2K0	MTIF3		2.4387e-07	-1002	Carrlog10Int	-6.61284
Q6ZT98|Q6ZT98-3|F2Z2J7	Q6ZT98	TTLL7		2.44218e-07	-1003	Carrlog10Int	-6.61222
Q9BZQ8	Q9BZQ8	FAM129A		2.44487e-07	-1004	Carrlog10Int	-6.61174
Q9H582|Q9H582-2|Q9H582-3	Q9H582	ZNF644		2.44579e-07	-1005	Carrlog10Int	-6.61158
Q9UKV8|Q9UKV8-2	Q9UKV8	AGO2		2.45145e-07	-1006	Carrlog10Int	-6.61058
P49736	P49736	MCM2		2.45797e-07	-1007	Carrlog10Int	-6.60942
P30203|P30203-2|P30203-4|P30203-3|P30203-5|G5E973|P30203-7|P30203-6	P30203	CD6		2.4596e-07	-1008	Carrlog10Int	-6.60914
P50416|P50416-2	P50416	CPT1A		2.46501e-07	-1009	Carrlog10Int	-6.60818
P50416|P50416-2	P50416	CPT1A		2.46501e-07	-1009	SP-373-003	-6.60818
Q9Y5X5|Q9Y5X5-3|Q9Y5X5-2	Q9Y5X5	NPFFR2		2.46577e-07	-1010	Carrlog10Int	-6.60805
Q9H5V8|Q9H5V8-3|Q9H5V8-2	Q9H5V8	CDCP1		2.46714e-07	-1011	Carrlog10Int	-6.60781
D6REX3|O94979-8|O94979|O94979-2|O94979-9|O94979-4|O94979-10|O94979-3|O94979-6|O94979-7|H7BXG7|D6RHZ5|O94979-5	O94979-8	SEC31A		2.46734e-07	-1012	Carrlog10Int	-6.60777
Q9Y223-3|Q9Y223-2|Q9Y223|Q9Y223-4	Q9Y223-3	GNE		2.46979e-07	-1013	Carrlog10Int	-6.60734
Q9ULB4	Q9ULB4	CDH9		2.47271e-07	-1014	Carrlog10Int	-6.60683
Q9Y336-2|Q9Y336	Q9Y336-2	SIGLEC9		2.47452e-07	-1015	Carrlog10Int	-6.60651
D6RBT3|O75380	O75380	NDUFS6		2.47907e-07	-1016	Carrlog10Int	-6.60571
Q13535|Q13535-3|Q13535-2|D6RFJ6	Q13535	ATR		2.49061e-07	-1017	Carrlog10Int	-6.60369
P42262-3|P42262-2|P42262|P42262-4|F8W7L6	P42262-3	GRIA2		2.49848e-07	-1018	Carrlog10Int	-6.60232
Q8NBI6|Q8NBI6-2|Q8NBI6-3|F8WEN6	Q8NBI6	XXYLT1		2.50113e-07	-1019	Carrlog10Int	-6.60186
Q96K83|H7BYU6|J3KTI4|Q2M1K9|F5H7S1	Q96K83	ZNF521		2.50154e-07	-1020	Carrlog10Int	-6.60179
Q5TYW1|Q5TYW1-2|Q4V348	Q5TYW1	ZNF658		2.50716e-07	-1021	Carrlog10Int	-6.60082
Q8IWA5-3	Q8IWA5-3	SLC44A2		2.51105e-07	-1022	Carrlog10Int	-6.60014
Q8IWA5-3	Q8IWA5-3	SLC44A2		2.51105e-07	-1022	SP-373-003	-6.60014
Q8IWA5-3	Q8IWA5-3	SLC44A2		2.51105e-07	-1022	SP-365-001	-6.60014
P14317|E7EVW7|P14317-2	P14317	HCLS1		2.51715e-07	-1023	Carrlog10Int	-6.59909
Q5BKZ1	Q5BKZ1	ZNF326		2.52028e-07	-1024	Carrlog10Int	-6.59855
P36507|G5E9C7	P36507	MAP2K2		2.52396e-07	-1025	Carrlog10Int	-6.59792
O95302-3|O95302|O95302-2|Q75LS8	O95302-3	FKBP9		2.53034e-07	-1026	Carrlog10Int	-6.59682
P62633-4|P62633-8	P62633-4	CNBP		2.53138e-07	-1027	Carrlog10Int	-6.59664
Q6BAA4	Q6BAA4	FCRLB		2.53168e-07	-1028	Carrlog10Int	-6.59659
Q9BYJ0	Q9BYJ0	FGFBP2		2.53499e-07	-1029	Carrlog10Int	-6.59602
O14686-3|O14686	O14686-3	KMT2D		2.53512e-07	-1030	Carrlog10Int	-6.596
Q13838-2|Q13838|O00148	Q13838-2	DDX39B		2.54634e-07	-1031	Carrlog10Int	-6.59408
Q15019-2|Q15019|Q15019-3|B5MCX3|F8WB65	Q15019-2	42249		2.55579e-07	-1032	Carrlog10Int	-6.59248
Q15019-2|Q15019|Q15019-3|B5MCX3|F8WB65	Q15019-2	42249		2.55579e-07	-1032	SP-373-003	-6.59248
Q15019-2|Q15019|Q15019-3|B5MCX3|F8WB65	Q15019-2	42249		2.55579e-07	-1032	SP-347-004	-6.59248
Q15019-2|Q15019|Q15019-3|B5MCX3|F8WB65	Q15019-2	42249		2.55579e-07	-1032	SP-365-001	-6.59248
Q15019-2|Q15019|Q15019-3|B5MCX3|F8WB65	Q15019-2	42249		2.55579e-07	-1032	SP-406-001	-6.59248
Q9BXF3|Q9BXF3-3|B7WPH3|Q9BXF3-2|H7BXW8	Q9BXF3	CECR2		2.55604e-07	-1033	Carrlog10Int	-6.59243
P24394|P24394-3|P24394-2|H3BRH7	P24394	IL4R		2.5569e-07	-1034	Carrlog10Int	-6.59229
Q9NRR4|Q9NRR4-4|Q9NRR4-2|Q9NRR4-3	Q9NRR4	DROSHA		2.5572e-07	-1035	Carrlog10Int	-6.59224
Q9BZJ0|Q5JY65|Q9BZJ0-3|Q9BZJ0-2	Q9BZJ0	CRNKL1		2.57059e-07	-1036	Carrlog10Int	-6.58997
P08559-3|P08559-4|P08559-2|P08559|Q5JPU0	P08559-3	PDHA1		2.57314e-07	-1037	Carrlog10Int	-6.58954
O14558|K7EP04	O14558	HSPB6		2.57439e-07	-1038	Carrlog10Int	-6.58932
Q9BVV2	Q9BVV2	C20orf195		2.58259e-07	-1039	Carrlog10Int	-6.58794
Q96A72|P61326|P61326-2|F5H6N1|F5H6P7|F5H3U9	Q96A72	MAGOHB		2.58368e-07	-1040	Carrlog10Int	-6.58776
Q05481|Q05481-2|O75437|F5H2M4	Q05481	ZNF91		2.59353e-07	-1041	Carrlog10Int	-6.58611
Q09328	Q09328	MGAT5		2.5955e-07	-1042	Carrlog10Int	-6.58578
Q9H6A9|Q9H6A9-3|Q9H6A9-2	Q9H6A9	PCNXL3		2.59809e-07	-1043	Carrlog10Int	-6.58535
Q5VVQ6|Q5VVQ6-2	Q5VVQ6	YOD1		2.60055e-07	-1044	Carrlog10Int	-6.58493
Q9NZN1	Q9NZN1	IL1RAPL1		2.60057e-07	-1045	Carrlog10Int	-6.58493
O60259-2|O60259|O60259-3	O60259-2	KLK8		2.60312e-07	-1046	Carrlog10Int	-6.58451
P09848	P09848	LCT		2.60454e-07	-1047	Carrlog10Int	-6.58427
Q4ADV7|Q4ADV7-2|Q4ADV7-3	Q4ADV7	KIAA1432		2.6057e-07	-1048	Carrlog10Int	-6.58407
A8MSY1|Q86TL2|Q86Z02|J3KP92|Q5SQL3|Q86Z02-2|Q86Z02-3|Q86Z02-4	A8MSY1	TMEM110-MUSTN1		2.6076e-07	-1049	Carrlog10Int	-6.58376
Q00688|G3V5F2	Q00688	FKBP3		2.60983e-07	-1050	Carrlog10Int	-6.58339
Q00688|G3V5F2	Q00688	FKBP3		2.60983e-07	-1050	SP-347-004	-6.58339
Q00688|G3V5F2	Q00688	FKBP3		2.60983e-07	-1050	SP-406-001	-6.58339
Q9NU02	Q9NU02	ANKEF1		2.61079e-07	-1051	Carrlog10Int	-6.58323
Q13003-2|Q13003	Q13003-2	GRIK3		2.62551e-07	-1052	Carrlog10Int	-6.58079
P42695|G3V1A9|E9PKK4|E9PL95|E9PJM8	P42695	NCAPD3		2.62704e-07	-1053	Carrlog10Int	-6.58053
Q9HD45	Q9HD45	TM9SF3		2.62742e-07	-1054	Carrlog10Int	-6.58047
Q08211	Q08211	DHX9		2.6346e-07	-1055	Carrlog10Int	-6.57929
Q3MIP1	Q3MIP1	ITPRIPL2		2.64956e-07	-1056	Carrlog10Int	-6.57683
Q7Z4H7-2	Q7Z4H7-2	HAUS6		2.65411e-07	-1057	Carrlog10Int	-6.57608
O95433|O95433-2	O95433	AHSA1		2.65715e-07	-1058	Carrlog10Int	-6.57558
O60942|O60942-2|Q5TCW7|O60942-4|O60942-3|B4DSJ8	O60942	RNGTT		2.65885e-07	-1059	Carrlog10Int	-6.57531
P79483	P79483	HLA-DRB3		2.6589e-07	-1060	Carrlog10Int	-6.5753
Q8TB96|F5GXC5	Q8TB96	ITFG1		2.65963e-07	-1061	Carrlog10Int	-6.57518
P47929	P47929	LGALS7		2.66254e-07	-1062	Carrlog10Int	-6.5747
Q9Y3C6	Q9Y3C6	PPIL1		2.66286e-07	-1063	Carrlog10Int	-6.57465
P68371|P04350|M0QX14|M0QY37|M0R0X0	P68371	TUBB4B		2.66329e-07	-1064	Carrlog10Int	-6.57458
P68371|P04350|M0QX14|M0QY37|M0R0X0	P68371	TUBB4B		2.66329e-07	-1064	SP-007-008	-6.57458
P68371|P04350|M0QX14|M0QY37|M0R0X0	P68371	TUBB4B		2.66329e-07	-1064	SP-339-003	-6.57458
P68371|P04350|M0QX14|M0QY37|M0R0X0	P68371	TUBB4B		2.66329e-07	-1064	SP-373-003	-6.57458
P68371|P04350|M0QX14|M0QY37|M0R0X0	P68371	TUBB4B		2.66329e-07	-1064	SP-390-001	-6.57458
P68371|P04350|M0QX14|M0QY37|M0R0X0	P68371	TUBB4B		2.66329e-07	-1064	SP-333-004	-6.57458
P68371|P04350|M0QX14|M0QY37|M0R0X0	P68371	TUBB4B		2.66329e-07	-1064	SP-347-004	-6.57458
P68371|P04350|M0QX14|M0QY37|M0R0X0	P68371	TUBB4B		2.66329e-07	-1064	SP-365-001	-6.57458
P68371|P04350|M0QX14|M0QY37|M0R0X0	P68371	TUBB4B		2.66329e-07	-1064	SP-406-001	-6.57458
P68371|P04350|M0QX14|M0QY37|M0R0X0	P68371	TUBB4B		2.66329e-07	-1064	SP-047-004	-6.57458
P68371|P04350|M0QX14|M0QY37|M0R0X0	P68371	TUBB4B		2.66329e-07	-1064	SP-064-003	-6.57458
Q7Z6E9|Q7Z6E9-2|Q7Z6E9-4	Q7Z6E9	RBBP6		2.66726e-07	-1065	Carrlog10Int	-6.57393
Q9Y235	Q9Y235	APOBEC2		2.67384e-07	-1066	Carrlog10Int	-6.57286
Q8NG31|Q8NG31-2|Q8NG31-4|Q8NG31-3	Q8NG31	CASC5		2.67658e-07	-1067	Carrlog10Int	-6.57242
Q96PQ0|B5MED8	Q96PQ0	SORCS2		2.67793e-07	-1068	Carrlog10Int	-6.5722
Q6UXI9-3|Q6UXI9-6|Q6UXI9|Q6UXI9-4|Q6UXI9-5|Q6UXI9-2	Q6UXI9-3	NPNT		2.67915e-07	-1069	Carrlog10Int	-6.572
Q6UXI9-3|Q6UXI9-6|Q6UXI9|Q6UXI9-4|Q6UXI9-5|Q6UXI9-2	Q6UXI9-3	NPNT		2.67915e-07	-1069	SP-347-004	-6.572
Q9NS39|Q5VW42|Q5VW43	Q9NS39	ADARB2		2.6823e-07	-1070	Carrlog10Int	-6.57149
P09455|Q86T90|Q86T90-2|K7EJ61|P09455-3|P09455-2|H0YAK8	P09455	RBP1		2.68565e-07	-1071	Carrlog10Int	-6.57095
P46976|P46976-2|P46976-3|G5E9W8	P46976	GYG1		2.68728e-07	-1072	Carrlog10Int	-6.57069
P26640|P26640-2	P26640	VARS		2.68764e-07	-1073	Carrlog10Int	-6.57063
Q5R3I4	Q5R3I4	TTC38		2.69052e-07	-1074	Carrlog10Int	-6.57016
Q00887|E7EW65|H7C1I4	Q00887	PSG9		2.69243e-07	-1075	Carrlog10Int	-6.56986
Q96LZ2	Q96LZ2	MAGEB10		2.69451e-07	-1076	Carrlog10Int	-6.56952
Q9NRF8	Q9NRF8	CTPS2		2.69967e-07	-1077	Carrlog10Int	-6.56869
Q14188|F8WAY9	Q14188	TFDP2		2.71109e-07	-1078	Carrlog10Int	-6.56686
Q99584	Q99584	S100A13		2.71322e-07	-1079	Carrlog10Int	-6.56651
Q9NVA2-2|D6RER5|Q9NVA2|D6RGI3|Q92599|F8W8I8|Q92599-4|A6NFQ9|A6NMH6|Q92599-2|Q92599-3|Q6ZU15	Q9NVA2-2	42258		2.71379e-07	-1080	Carrlog10Int	-6.56642
Q9NVA2-2|D6RER5|Q9NVA2|D6RGI3|Q92599|F8W8I8|Q92599-4|A6NFQ9|A6NMH6|Q92599-2|Q92599-3|Q6ZU15	Q9NVA2-2	42258		2.71379e-07	-1080	SP-373-003	-6.56642
Q9NVA2-2|D6RER5|Q9NVA2|D6RGI3|Q92599|F8W8I8|Q92599-4|A6NFQ9|A6NMH6|Q92599-2|Q92599-3|Q6ZU15	Q9NVA2-2	42258		2.71379e-07	-1080	SP-347-004	-6.56642
Q9NVA2-2|D6RER5|Q9NVA2|D6RGI3|Q92599|F8W8I8|Q92599-4|A6NFQ9|A6NMH6|Q92599-2|Q92599-3|Q6ZU15	Q9NVA2-2	42258		2.71379e-07	-1080	SP-365-001	-6.56642
Q9NVA2-2|D6RER5|Q9NVA2|D6RGI3|Q92599|F8W8I8|Q92599-4|A6NFQ9|A6NMH6|Q92599-2|Q92599-3|Q6ZU15	Q9NVA2-2	42258		2.71379e-07	-1080	SP-406-001	-6.56642
P09496-2|P09496-5|F8WF69|P09496|P09496-3|P09496-4	P09496-2	CLTA		2.71878e-07	-1081	Carrlog10Int	-6.56563
Q6DJT9|Q6DJT9-2	Q6DJT9	PLAG1		2.7218e-07	-1082	Carrlog10Int	-6.56514
Q13618|Q13618-2|Q13618-3	Q13618	CUL3		2.73152e-07	-1083	Carrlog10Int	-6.5636
Q4G0F5	Q4G0F5	VPS26B		2.73613e-07	-1084	Carrlog10Int	-6.56286
Q30134	Q30134	HLA-DRB1		2.73663e-07	-1085	Carrlog10Int	-6.56278
Q86UR5-10|Q86UR5|Q86UR5-4|Q86UR5-3|Q86UR5-5|Q86UR5-6|Q86UR5-7|Q86UR5-8|Q86UR5-2|Q86UR5-12|Q86UR5-9|Q86UR5-13	Q86UR5-10	RIMS1		2.74569e-07	-1086	Carrlog10Int	-6.56135
E7EV41|P32418|P32418-5	E7EV41	SLC8A1		2.74867e-07	-1087	Carrlog10Int	-6.56088
Q8IVB4	Q8IVB4	SLC9A9		2.74988e-07	-1088	Carrlog10Int	-6.56069
Q9Y6I3|Q9Y6I3-3|Q9Y6I3-1	Q9Y6I3	EPN1		2.75108e-07	-1089	Carrlog10Int	-6.5605
O60656|O60656-2|Q9HAW7|Q9HAW9|Q9HAW7-2|Q9HAW9-2|P19224|P35503|P22310|P35504|Q9HAW8|P22309|P19224-3|P35503-3|P22310-2|P35504-2|Q9HAW8-2|P22309-2|P19224-2|B5MCT4	O60656	UGT1A9		2.75344e-07	-1090	Carrlog10Int	-6.56012
Q5VTL8|Q5VTL8-2	Q5VTL8	PRPF38B		2.75492e-07	-1091	Carrlog10Int	-6.55989
Q5T9S5|E9PFB9|Q5T9S5-2	Q5T9S5	CCDC18		2.75692e-07	-1092	Carrlog10Int	-6.55958
Q9UJC5	Q9UJC5	SH3BGRL2		2.76255e-07	-1093	Carrlog10Int	-6.55869
Q96I25	Q96I25	RBM17		2.76301e-07	-1094	Carrlog10Int	-6.55862
Q9Y6N8|D6RJG0	Q9Y6N8	CDH10		2.76356e-07	-1095	Carrlog10Int	-6.55853
P40227|P40227-2	P40227	CCT6A		2.76613e-07	-1096	Carrlog10Int	-6.55813
P40227|P40227-2	P40227	CCT6A		2.76613e-07	-1096	SP-339-003	-6.55813
P40227|P40227-2	P40227	CCT6A		2.76613e-07	-1096	SP-373-003	-6.55813
P40227|P40227-2	P40227	CCT6A		2.76613e-07	-1096	SP-333-004	-6.55813
P40227|P40227-2	P40227	CCT6A		2.76613e-07	-1096	SP-347-004	-6.55813
P40227|P40227-2	P40227	CCT6A		2.76613e-07	-1096	SP-365-001	-6.55813
P40227|P40227-2	P40227	CCT6A		2.76613e-07	-1096	SP-406-001	-6.55813
P40227|P40227-2	P40227	CCT6A		2.76613e-07	-1096	SP-047-004	-6.55813
Q6PCE3	Q6PCE3	PGM2L1		2.76841e-07	-1097	Carrlog10Int	-6.55777
Q5JWT2|Q9ULK4|Q9ULK4-3|Q9ULK4-5|Q9ULK4-4	Q5JWT2	MED23		2.77398e-07	-1098	Carrlog10Int	-6.5569
Q9NS15|Q9NS15-2|F5GWC4|E9PJR2|E9PR84|E9PQR0	Q9NS15	LTBP3		2.77422e-07	-1099	Carrlog10Int	-6.55686
P0CJ79|Q9NV72|Q9NV72-2	P0CJ79	ZNF888		2.78005e-07	-1100	Carrlog10Int	-6.55595
O15480	O15480	MAGEB3		2.78343e-07	-1101	Carrlog10Int	-6.55542
P80370|P80370-2	P80370	DLK1		2.78429e-07	-1102	Carrlog10Int	-6.55529
O15273|J3KT40	O15273	TCAP		2.78819e-07	-1103	Carrlog10Int	-6.55468
A8MPP1|Q96FC9|Q92771|Q96FC9-2|Q96FC9-3|Q96FC9-4	A8MPP1	DDX11L8		2.79213e-07	-1104	Carrlog10Int	-6.55406
O14917|O14917-2	O14917	PCDH17		2.79253e-07	-1105	Carrlog10Int	-6.554
A2ACQ9	A2ACQ9	PSMB9		2.7933e-07	-1106	Carrlog10Int	-6.55388
Q9ULL4-2|Q9ULL4	Q9ULL4-2	PLXNB3		2.79668e-07	-1107	Carrlog10Int	-6.55336
Q5SPY9|Q9NQX5	Q5SPY9	NPDC1		2.79851e-07	-1108	Carrlog10Int	-6.55307
P53990-4|P53990|P53990-2|P53990-5|P53990-3|P53990-6|E9PF00	P53990-4	IST1		2.79869e-07	-1109	Carrlog10Int	-6.55305
H0YNJ6|Q6PKC0|Q9P2T1-2|Q9P2T1|H0YLV5|Q9P2T1-3|H0YMB3|H0YN74|H0YKK3|H0YMG3	Q6PKC0	GMPR2		2.80292e-07	-1110	Carrlog10Int	-6.55239
P56537|P56537-2|F8WDS6|F8WD20	P56537	EIF6		2.80733e-07	-1111	Carrlog10Int	-6.55171
O95881|V9GYV4|V9GY50	O95881	TXNDC12		2.80982e-07	-1112	Carrlog10Int	-6.55132
F8WF45|P82094-2|P82094	F8WF45	TMF1		2.81258e-07	-1113	Carrlog10Int	-6.55089
Q6UWY2	Q6UWY2	PRSS57		2.81449e-07	-1114	Carrlog10Int	-6.5506
O14561	O14561	NDUFAB1		2.81612e-07	-1115	Carrlog10Int	-6.55035
Q9Y2I7	Q9Y2I7	PIKFYVE		2.82199e-07	-1116	Carrlog10Int	-6.54944
Q9Y2B1|G3V1K2	Q9Y2B1	TMEM5		2.82415e-07	-1117	Carrlog10Int	-6.54911
Q9H2D1	Q9H2D1	SLC25A32		2.82666e-07	-1118	Carrlog10Int	-6.54873
P0CG30|Q6ICJ4|P0CG29|B5MCL2	Q6ICJ4	Em:AP000351.3		2.82677e-07	-1119	Carrlog10Int	-6.54871
Q9NQZ7	Q9NQZ7	ENTPD7		2.8291e-07	-1120	Carrlog10Int	-6.54835
Q8N307|Q8N307-3|E9PH32|C9JJE7	Q8N307	MUC20		2.83004e-07	-1121	Carrlog10Int	-6.54821
Q9Y3M9|Q9Y3M9-2	Q9Y3M9	ZNF337		2.83498e-07	-1122	Carrlog10Int	-6.54745
Q6ZS81|Q6ZS81-4|Q6ZS81-5|Q6ZS81-3|Q6ZS81-2	Q6ZS81	WDFY4		2.83914e-07	-1123	Carrlog10Int	-6.54681
P78356|P78356-2	P78356	PIP4K2B		2.83934e-07	-1124	Carrlog10Int	-6.54678
Q9Y4B5|Q9Y4B5-3|Q9Y4B5-2|Q9Y4B5-4	Q9Y4B5	MTCL1		2.83996e-07	-1125	Carrlog10Int	-6.54669
Q08188	Q08188	TGM3		2.85604e-07	-1126	Carrlog10Int	-6.54424
P04844|P04844-2	P04844	RPN2		2.86636e-07	-1127	Carrlog10Int	-6.54267
P04844|P04844-2	P04844	RPN2		2.86636e-07	-1127	SP-373-003	-6.54267
P04844|P04844-2	P04844	RPN2		2.86636e-07	-1127	SP-347-004	-6.54267
P04844|P04844-2	P04844	RPN2		2.86636e-07	-1127	SP-365-001	-6.54267
P53602|H3BQ47	P53602	MVD		2.86949e-07	-1128	Carrlog10Int	-6.54219
Q6V0I7|Q6V0I7-3|Q6V0I7-2	Q6V0I7	FAT4		2.87017e-07	-1129	Carrlog10Int	-6.54209
O75071	O75071	EFCAB14		2.87079e-07	-1130	Carrlog10Int	-6.542
Q16222|Q16222-3|Q16222-2	Q16222	UAP1		2.87462e-07	-1131	Carrlog10Int	-6.54142
B0QZ18|Q99829|A6PVH9|E7ENH5|E7EV27	B0QZ18	CPNE1		2.88107e-07	-1132	Carrlog10Int	-6.54045
Q5JTC4|Q9Y6N6	Q5JTC4	LAMC3		2.89579e-07	-1133	Carrlog10Int	-6.53823
O75131	O75131	CPNE3		2.89604e-07	-1134	Carrlog10Int	-6.5382
Q8WXG9|Q8WXG9-3|Q8WXG9-4	Q8WXG9	GPR98		2.8981e-07	-1135	Carrlog10Int	-6.53789
Q9ULK0|G3V186	Q9ULK0	GRID1		2.90435e-07	-1136	Carrlog10Int	-6.53695
A8MXP9|P43243|P43243-2|B3KM87|D6REM6	A8MXP9	MATR3		2.90724e-07	-1137	Carrlog10Int	-6.53652
Q9H7B4|B0QZ88|Q9H7B4-3	B0QZ88	SMYD3		2.90904e-07	-1138	Carrlog10Int	-6.53625
E5RIM7|O00244|E5RGN3	O00244	ATOX1		2.91159e-07	-1139	Carrlog10Int	-6.53587
Q9UPY3-3	Q9UPY3-3	DICER1		2.91304e-07	-1140	Carrlog10Int	-6.53565
Q9UNM6-2|Q9UNM6|J3KNQ3|E9PQG3	Q9UNM6-2	PSMD13		2.91342e-07	-1141	Carrlog10Int	-6.5356
P36959	P36959	GMPR		2.91399e-07	-1142	Carrlog10Int	-6.53551
P36959	P36959	GMPR		2.91399e-07	-1142	SP-339-003	-6.53551
P36959	P36959	GMPR		2.91399e-07	-1142	SP-347-004	-6.53551
Q92686	Q92686	NRGN		2.91566e-07	-1143	Carrlog10Int	-6.53526
H7BYZ3	H7BYZ3	WDR92		2.91807e-07	-1144	Carrlog10Int	-6.5349
Q15418-2|Q15418|E9PGT3|E9PRI4|Q15418-3	Q15418-2	RPS6KA1		2.92125e-07	-1145	Carrlog10Int	-6.53443
Q9UJW2|Q9UJW2-2|B1AQ11|Q5T471|Q5T466	Q9UJW2	TINAG		2.92295e-07	-1146	Carrlog10Int	-6.53418
Q93045-2|Q93045|E5RGX5	Q93045-2	STMN2		2.9317e-07	-1147	Carrlog10Int	-6.53288
Q7RTW8|Q7RTW8-5|Q7RTW8-4|Q7RTW8-2|Q7RTW8-3	Q7RTW8	OTOA		2.93582e-07	-1148	Carrlog10Int	-6.53227
P15088	P15088	CPA3		2.94004e-07	-1149	Carrlog10Int	-6.53165
A2RTX5|B7ZLP8|A2RTX5-2	A2RTX5	TARSL2		2.9424e-07	-1150	Carrlog10Int	-6.5313
Q9BST9|Q9BST9-2|Q9BST9-3	Q9BST9	RTKN		2.94265e-07	-1151	Carrlog10Int	-6.53126
Q96N16-2|Q96N16-5|Q96N16|Q96N16-4|F2Z2K5|Q96N16-3	Q96N16-2	JAKMIP1		2.94309e-07	-1152	Carrlog10Int	-6.5312
P55060|P55060-3|P55060-4|P55060-2	P55060	CSE1L		2.9439e-07	-1153	Carrlog10Int	-6.53108
P04085|P04085-2	P04085	PDGFA		2.95009e-07	-1154	Carrlog10Int	-6.53016
P10916|G3V1V8	P10916	MYL2		2.95273e-07	-1155	Carrlog10Int	-6.52978
Q9UJV8-2|Q9UJV8	Q9UJV8-2	PURG		2.96135e-07	-1156	Carrlog10Int	-6.52851
Q15365|P57721|P57721-4|Q15366-2|Q15366|Q15366-3|Q15366-6|E9PFP8|P57721-5|P57721-3|P57721-2|Q15366-5|Q15366-4|B4DXP5|F8VZX2|Q15366-7	Q15365	PCBP1		2.9673e-07	-1157	Carrlog10Int	-6.52764
Q969J5|Q969J5-2|Q969J5-3	Q969J5	IL22RA2		2.97265e-07	-1158	Carrlog10Int	-6.52686
O43155	O43155	FLRT2		2.97416e-07	-1159	Carrlog10Int	-6.52664
Q5JRC9	Q5JRC9	FAM47A		2.9755e-07	-1160	Carrlog10Int	-6.52644
P78344|P78344-2|H0Y3P2	P78344	EIF4G2		2.98512e-07	-1161	Carrlog10Int	-6.52504
O76081|O76081-2|O76081-6|O76081-5|O76081-3	O76081	RGS20		2.98583e-07	-1162	Carrlog10Int	-6.52493
Q9H672|Q9H672-2|H0YMJ1	Q9H672	ASB7		2.98666e-07	-1163	Carrlog10Int	-6.52481
A6NE09|P08865	A6NE09	RPSAP58		3.00029e-07	-1164	Carrlog10Int	-6.52284
Q502W6-6|Q502W6|Q502W6-8|Q502W6-2|F8WBX4|Q502W6-5|Q502W6-7|Q502W6-3|Q502W6-4	Q502W6-6	VWA3B		3.00174e-07	-1165	Carrlog10Int	-6.52263
Q6GMR7	Q6GMR7	FAAH2		3.00333e-07	-1166	Carrlog10Int	-6.5224
A6NI56|A6NI56-2|B7ZBA8	A6NI56	CCDC154		3.00677e-07	-1167	Carrlog10Int	-6.5219
Q96RU2|Q96RU2-2|B4E3L3|G3V1N5|Q6NZX9	Q96RU2	USP28		3.00912e-07	-1168	Carrlog10Int	-6.52156
Q9HC57	Q9HC57	WFDC1		3.0122e-07	-1169	Carrlog10Int	-6.52112
Q14974|Q14974-2	Q14974	KPNB1		3.02596e-07	-1170	Carrlog10Int	-6.51914
Q14974|Q14974-2	Q14974	KPNB1		3.02596e-07	-1170	SP-064-003	-6.51914
Q9Y2X8|P51668|C9J9H9	Q9Y2X8	UBE2D4		3.02916e-07	-1171	Carrlog10Int	-6.51868
Q8NDV1|Q8NDV1-2	Q8NDV1	ST6GALNAC3		3.03324e-07	-1172	Carrlog10Int	-6.51809
P20042	P20042	EIF2S2		3.03511e-07	-1173	Carrlog10Int	-6.51783
P20042	P20042	EIF2S2		3.03511e-07	-1173	SP-365-001	-6.51783
Q9BT56	Q9BT56	SPX		3.03714e-07	-1174	Carrlog10Int	-6.51754
Q9NYQ3	Q9NYQ3	HAO2		3.04046e-07	-1175	Carrlog10Int	-6.51706
P62633|P62633-2|P62633-3|P62633-7|P62633-6|P62633-5	P62633	CNBP		3.04047e-07	-1176	Carrlog10Int	-6.51706
Q9BY32|Q9BY32-3|Q9BY32-2	Q9BY32	ITPA		3.0416e-07	-1177	Carrlog10Int	-6.5169
Q12874	Q12874	SF3A3		3.04295e-07	-1178	Carrlog10Int	-6.51671
O75420	O75420	GIGYF1		3.04569e-07	-1179	Carrlog10Int	-6.51631
Q14141|B1AMS2|Q14141-4|Q14141-2|Q14141-3	Q14141	42253		3.04768e-07	-1180	Carrlog10Int	-6.51603
Q14141|B1AMS2|Q14141-4|Q14141-2|Q14141-3	Q14141	42253		3.04768e-07	-1180	SP-347-004	-6.51603
Q14141|B1AMS2|Q14141-4|Q14141-2|Q14141-3	Q14141	42253		3.04768e-07	-1180	SP-365-001	-6.51603
Q14141|B1AMS2|Q14141-4|Q14141-2|Q14141-3	Q14141	42253		3.04768e-07	-1180	SP-406-001	-6.51603
Q68CQ7|Q68CQ7-2	Q68CQ7	GLT8D1		3.05625e-07	-1181	Carrlog10Int	-6.51481
Q9NXL9|Q9NXL9-4	Q9NXL9	MCM9		3.06177e-07	-1182	Carrlog10Int	-6.51403
Q5T6N4|O14639|O14639-2|F8W8M4|Q5T6N2|H0Y3K7|Q5JVV3	Q5T6N4	ABLIM1		3.06761e-07	-1183	Carrlog10Int	-6.5132
P32455|Q9H0R5|Q9H0R5-4|P32456|F6X827	P32455	GBP1		3.07417e-07	-1184	Carrlog10Int	-6.51227
E7EWI0|Q86UL8|Q86UL8-2	E7EWI0	MAGI2		3.08147e-07	-1185	Carrlog10Int	-6.51124
O15264|O15264-2|Q5R3E6	O15264	MAPK13		3.09307e-07	-1186	Carrlog10Int	-6.50961
Q01813|Q01813-2|B1APP8	Q01813	PFKP		3.09351e-07	-1187	Carrlog10Int	-6.50955
Q01813|Q01813-2|B1APP8	Q01813	PFKP		3.09351e-07	-1187	SP-373-003	-6.50955
Q01813|Q01813-2|B1APP8	Q01813	PFKP		3.09351e-07	-1187	SP-347-004	-6.50955
Q01813|Q01813-2|B1APP8	Q01813	PFKP		3.09351e-07	-1187	SP-365-001	-6.50955
P14621|E9PF46|F8WA34|U3KPX8	P14621	ACYP2		3.09816e-07	-1188	Carrlog10Int	-6.5089
Q10567|Q10567-2|Q10567-3|Q10567-4	Q10567	AP1B1		3.10116e-07	-1189	Carrlog10Int	-6.50848
Q10567|Q10567-2|Q10567-3|Q10567-4	Q10567	AP1B1		3.10116e-07	-1189	SP-373-003	-6.50848
Q10567|Q10567-2|Q10567-3|Q10567-4	Q10567	AP1B1		3.10116e-07	-1189	SP-347-004	-6.50848
P61758|F5H2A7	P61758	VBP1		3.10218e-07	-1190	Carrlog10Int	-6.50833
B4DYI2	B4DYI2	SPATA31C2		3.10411e-07	-1191	Carrlog10Int	-6.50806
Q9GZX5	Q9GZX5	ZNF350		3.11266e-07	-1192	Carrlog10Int	-6.50687
P59046-5|P59046-7|P59046|P59046-6|P59046-3	P59046-5	NLRP12		3.1172e-07	-1193	Carrlog10Int	-6.50624
Q08378|Q08378-2|Q08378-4	Q08378	GOLGA3		3.12542e-07	-1194	Carrlog10Int	-6.50509
O00186	O00186	STXBP3		3.13158e-07	-1195	Carrlog10Int	-6.50424
Q8N8Z8|Q8N8Z8-2	Q8N8Z8	ZNF441		3.13498e-07	-1196	Carrlog10Int	-6.50377
Q9H799|Q9H799-5	Q9H799	C5orf42		3.14478e-07	-1197	Carrlog10Int	-6.50241
P02794|G3V192|G3V1D1|E9PK45|E9PRK8|E9PKM5|E9PQR3	P02794	FTH1	Ferritin	3.14574e-07	-1198	Carrlog10Int	-6.50228
P32321-2|P32321	P32321-2	DCTD		3.15306e-07	-1199	Carrlog10Int	-6.50127
P08236|P08236-2|P08236-3|F2Z3L6|F8WBK6	P08236	GUSB		3.15516e-07	-1200	Carrlog10Int	-6.50098
M0QZD8|Q6ZTK2	M0QZD8	LOC388210		3.15965e-07	-1201	Carrlog10Int	-6.50036
Q96JI7|Q96JI7-3|C4B7M2|Q96JI7-2|H0YN34	Q96JI7	SPG11		3.16176e-07	-1202	Carrlog10Int	-6.50007
Q96GR2|H0YM34|H0YMF5|H0YMH2	Q96GR2	ACSBG1		3.16604e-07	-1203	Carrlog10Int	-6.49948
P28069-2|P28069|H0YK06	P28069-2	POU1F1		3.16985e-07	-1204	Carrlog10Int	-6.49896
O60343|O60343-3|O60343-2|O60343-5	O60343	TBC1D4		3.17752e-07	-1205	Carrlog10Int	-6.49791
B7Z2R4|O43556-4|O43556-3|O43556|C9JR67|E9PEH6	O43556-4	SGCE		3.17864e-07	-1206	Carrlog10Int	-6.49776
P29475-5|P29475|P29475-2|P29475-3	P29475-5	NOS1		3.19178e-07	-1207	Carrlog10Int	-6.49597
Q96AX2-3|Q96AX2|Q96AX2-2|B7Z3L0|A8MZI4|Q96AX2-4|A8MTC6|A8MSP2	Q96AX2-3	RAB37		3.1996e-07	-1208	Carrlog10Int	-6.4949
P53621-2|P53621	P53621-2	COPA		3.20206e-07	-1209	Carrlog10Int	-6.49457
Q13291|Q13291-3|Q13291-2|B4E2E4	Q13291	SLAMF1		3.21402e-07	-1210	Carrlog10Int	-6.49295
Q15652|Q15652-3|Q15652-2	Q15652	JMJD1C		3.21586e-07	-1211	Carrlog10Int	-6.4927
Q92956|B9A034	Q92956	TNFRSF14		3.22265e-07	-1212	Carrlog10Int	-6.49179
Q9BQI0|Q9BQI0-4|Q5JUP3|Q9BQI0-3|Q9BQI0-2	Q9BQI0	AIF1L		3.22349e-07	-1213	Carrlog10Int	-6.49167
P13761|Q9TQE0	P13761	HLA-DRB1		3.22457e-07	-1214	Carrlog10Int	-6.49153
P04271|A8MRB1	P04271	S100B		3.22512e-07	-1215	Carrlog10Int	-6.49145
Q6ZTQ3|Q6ZTQ3-2|Q6ZTQ3-3|Q6ZTQ3-4	Q6ZTQ3	RASSF6		3.22762e-07	-1216	Carrlog10Int	-6.49112
Q16698|Q16698-2|E5RID6	Q16698	DECR1		3.22884e-07	-1217	Carrlog10Int	-6.49095
P38567-2|P38567	P38567-2	SPAM1		3.23848e-07	-1218	Carrlog10Int	-6.48966
Q6P3V2|Q6P3V2-2	Q6P3V2	ZNF585A		3.23931e-07	-1219	Carrlog10Int	-6.48955
Q9NR45	Q9NR45	NANS		3.24244e-07	-1220	Carrlog10Int	-6.48913
Q92506	Q92506	HSD17B8		3.24414e-07	-1221	Carrlog10Int	-6.4889
Q07890|Q07890-2	Q07890	SOS2		3.2453e-07	-1222	Carrlog10Int	-6.48875
Q9NR09	Q9NR09	BIRC6		3.24748e-07	-1223	Carrlog10Int	-6.48845
Q8IYB8	Q8IYB8	SUPV3L1		3.24838e-07	-1224	Carrlog10Int	-6.48833
Q8NDG6|Q8NDG6-2	Q8NDG6	TDRD9		3.25174e-07	-1225	Carrlog10Int	-6.48788
Q96QS6	Q96QS6	PSKH2		3.25176e-07	-1226	Carrlog10Int	-6.48788
Q00325|Q00325-2|F8VVM2|F8VWQ0|F8VYH5|F8VY00	Q00325	SLC25A3		3.25514e-07	-1227	Carrlog10Int	-6.48743
Q00325|Q00325-2|F8VVM2|F8VWQ0|F8VYH5|F8VY00	Q00325	SLC25A3		3.25514e-07	-1227	SP-347-004	-6.48743
Q8NHS2	Q8NHS2	GOT1L1		3.25664e-07	-1228	Carrlog10Int	-6.48723
O00499-2|O00499-11|O00499-6|O00499-4|O00499-8|O00499-7|O00499-10|O00499-9|O00499|O00499-5|O00499-3	O00499-2	BIN1		3.26012e-07	-1229	Carrlog10Int	-6.48677
Q9BUA6	Q9BUA6	MYL10		3.26441e-07	-1230	Carrlog10Int	-6.4862
Q6UWR7	Q6UWR7	ENPP6		3.26498e-07	-1231	Carrlog10Int	-6.48612
Q9BZZ2|Q9BZZ2-3|Q9BZZ2-2	Q9BZZ2	SIGLEC1		3.26642e-07	-1232	Carrlog10Int	-6.48593
P52701|P52701-3|P52701-2|P52701-4	P52701	MSH6		3.29135e-07	-1233	Carrlog10Int	-6.48263
P07311|G3V2U7|G3V597|P07311-2|G3V3F8	P07311	ACYP1		3.29966e-07	-1234	Carrlog10Int	-6.48153
Q14676|Q14676-2|Q14676-3|Q14676-4	Q14676	MDC1		3.30245e-07	-1235	Carrlog10Int	-6.48116
Q9GZP0|Q9GZP0-2	Q9GZP0	PDGFD		3.30557e-07	-1236	Carrlog10Int	-6.48075
Q15369|Q15369-2|R4GMY8	Q15369	TCEB1		3.30933e-07	-1237	Carrlog10Int	-6.48026
Q5SRQ6|Q5SRQ3|P67870	Q5SRQ6	CSNK2B		3.31312e-07	-1238	Carrlog10Int	-6.47976
Q9UKY7|Q9UKY7-2|D6R9V8|Q9UKY7-3|D6RDN0|D6RFH2	Q9UKY7	CDV3		3.31322e-07	-1239	Carrlog10Int	-6.47975
Q14344|P08754|P63096|Q14344-2|P38405-2|P38405|Q03113|P04899-4|P04899|A8MTJ3|P19087|P09471|P09471-2|P11488	Q14344	GNA13		3.31572e-07	-1240	Carrlog10Int	-6.47942
Q14344|P08754|P63096|Q14344-2|P38405-2|P38405|Q03113|P04899-4|P04899|A8MTJ3|P19087|P09471|P09471-2|P11488	Q14344	GNA13		3.31572e-07	-1240	SP-064-003	-6.47942
P48549|P48549-2	P48549	KCNJ3		3.31579e-07	-1241	Carrlog10Int	-6.47941
P11511|E7EQ08|P11511-2	P11511	CYP19A1		3.31915e-07	-1242	Carrlog10Int	-6.47897
P49796-4|P49796-9|P49796|P49796-6|P49796-5|P49796-1|P49796-8|P49796-7|P49796-2|H7BXY1	P49796-4	RGS3		3.3208e-07	-1243	Carrlog10Int	-6.47876
Q5VWZ2|Q5VWZ2-2	Q5VWZ2	LYPLAL1		3.32337e-07	-1244	Carrlog10Int	-6.47842
Q49AM1	Q49AM1	MTERF2		3.32739e-07	-1245	Carrlog10Int	-6.4779
Q9BQL6|G3V1L6|Q9BQL6-2|Q9BQL6-3	Q9BQL6	FERMT1		3.32873e-07	-1246	Carrlog10Int	-6.47772
P56715	P56715	RP1		3.33687e-07	-1247	Carrlog10Int	-6.47666
F8WCH3|B1AH95|F8WB77	F8WCH3	APOL1		3.33782e-07	-1248	Carrlog10Int	-6.47654
P59796|E7ERK5	P59796	GPX6		3.33863e-07	-1249	Carrlog10Int	-6.47643
C9JCN9|K7ENV5	C9JCN9	HSBP1L1		3.34177e-07	-1250	Carrlog10Int	-6.47602
O14559|O14559-11|O14559-10	O14559	ARHGAP33		3.34776e-07	-1251	Carrlog10Int	-6.47525
Q6ZNL6|B7ZM68|Q6ZNL6-2	Q6ZNL6	FGD5		3.35022e-07	-1252	Carrlog10Int	-6.47493
Q8IWY9|Q8IWY9-1	Q8IWY9	CDAN1		3.35534e-07	-1253	Carrlog10Int	-6.47426
Q5VWM3|Q5SWL8	Q5VWM3	PRAMEF18		3.36061e-07	-1254	Carrlog10Int	-6.47358
Q9BX69	Q9BX69	CARD6		3.36221e-07	-1255	Carrlog10Int	-6.47338
Q8TE77|Q8TE77-2|Q8TE77-3|Q8TE77-5|Q8NCC5|Q8NCC5-2|Q8TE77-4|C9JUG3	Q8TE77	SSH3		3.37176e-07	-1256	Carrlog10Int	-6.47214
J3KR12|Q96C36	Q96C36	PYCR2		3.37509e-07	-1257	Carrlog10Int	-6.47171
Q6U841|C9J240|Q6U841-3|Q6U841-2|E7EW28|F8WDX9|Q6U841-4	Q6U841	SLC4A10		3.38222e-07	-1258	Carrlog10Int	-6.4708
Q02750|Q02750-2|H3BRW9	Q02750	MAP2K1		3.39145e-07	-1259	Carrlog10Int	-6.46961
P54753	P54753	EPHB3		3.39886e-07	-1260	Carrlog10Int	-6.46867
Q8N9N2-2|Q8N9N2	Q8N9N2-2	ASCC1		3.39905e-07	-1261	Carrlog10Int	-6.46864
O15294|O15294-3|O15294-2|O15294-4	O15294	OGT		3.40365e-07	-1262	Carrlog10Int	-6.46806
Q7Z4T8	Q7Z4T8	GALNTL5		3.41664e-07	-1263	Carrlog10Int	-6.4664
Q9Y2I2|Q9Y2I2-6|Q9Y2I2-4|Q9Y2I2-5|Q9Y2I2-1|Q9Y2I2-2	Q9Y2I2	NTNG1		3.42523e-07	-1264	Carrlog10Int	-6.46531
Q68D85	Q68D85	NCR3LG1		3.42601e-07	-1265	Carrlog10Int	-6.46521
O15061|A0A075B7B1|O15061-2|C9JIE4|O15061-3	O15061	SYNM		3.42777e-07	-1266	Carrlog10Int	-6.46499
Q9NR96-4|Q9NR96-3|Q9NR96|Q9NR96-5|Q9NR96-2	Q9NR96-4	TLR9		3.43752e-07	-1267	Carrlog10Int	-6.46375
Q8NET6	Q8NET6	CHST13		3.4393e-07	-1268	Carrlog10Int	-6.46353
A6NLP5|A6NLP5-2	A6NLP5	TTC36		3.44339e-07	-1269	Carrlog10Int	-6.46301
Q9UBS5|Q9UBS5-4|Q9UBS5-3|Q9UBS5-5|F8WDC0|F8WAV2|Q9UBS5-2|F8WF38|F8WAS6	Q9UBS5	GABBR1		3.45756e-07	-1270	Carrlog10Int	-6.46123
Q9UGC7|Q9UGC7-3	Q9UGC7	MTRF1L		3.45837e-07	-1271	Carrlog10Int	-6.46113
P30038|P30038-2|P30038-3	P30038	ALDH4A1		3.45903e-07	-1272	Carrlog10Int	-6.46105
O00444|O00444-2|O00444-3|J3KR84|J3KR82	O00444	PLK4		3.46171e-07	-1273	Carrlog10Int	-6.46071
P80217-2|P80217	P80217-2	IFI35		3.46485e-07	-1274	Carrlog10Int	-6.46032
K7ELT6|D6W5Y5|Q14011-2|K7EQR7|Q14011|K7EPM4|K7EMY9|K7EQL0|K7EIF7	K7ELT6	CIRBP		3.46502e-07	-1275	Carrlog10Int	-6.46029
K7ELT6|D6W5Y5|Q14011-2|K7EQR7|Q14011|K7EPM4|K7EMY9|K7EQL0|K7EIF7	K7ELT6	CIRBP		3.46502e-07	-1275	SP-365-001	-6.46029
Q8WZA0-2|Q8WZA0	Q8WZA0-2	LZIC		3.4673e-07	-1276	Carrlog10Int	-6.46001
P14555	P14555	PLA2G2A		3.47038e-07	-1277	Carrlog10Int	-6.45962
P06126	P06126	CD1A		3.47241e-07	-1278	Carrlog10Int	-6.45937
Q9P225|Q9P225-2	Q9P225	DNAH2		3.4774e-07	-1279	Carrlog10Int	-6.45874
P82987|P82987-2	P82987	ADAMTSL3		3.47802e-07	-1280	Carrlog10Int	-6.45867
Q4ZHG4|Q4ZHG4-2	Q4ZHG4	FNDC1		3.48597e-07	-1281	Carrlog10Int	-6.45768
Q9UJU6-3|Q9UJU6-2|Q9UJU6|B4DDP6|B4DDD6|Q9UJU6-5|Q9UJU6-4|F8WBG8|F8WFE1|F8WBB2|F8WC20|F2Z3E3|F8WCK3|F8WB73|F2Z2V3	Q9UJU6-3	DBNL		3.48961e-07	-1282	Carrlog10Int	-6.45722
Q9UJU6-3|Q9UJU6-2|Q9UJU6|B4DDP6|B4DDD6|Q9UJU6-5|Q9UJU6-4|F8WBG8|F8WFE1|F8WBB2|F8WC20|F2Z3E3|F8WCK3|F8WB73|F2Z2V3	Q9UJU6-3	DBNL		3.48961e-07	-1282	SP-373-003	-6.45722
Q9UJU6-3|Q9UJU6-2|Q9UJU6|B4DDP6|B4DDD6|Q9UJU6-5|Q9UJU6-4|F8WBG8|F8WFE1|F8WBB2|F8WC20|F2Z3E3|F8WCK3|F8WB73|F2Z2V3	Q9UJU6-3	DBNL		3.48961e-07	-1282	SP-365-001	-6.45722
Q9UJU6-3|Q9UJU6-2|Q9UJU6|B4DDP6|B4DDD6|Q9UJU6-5|Q9UJU6-4|F8WBG8|F8WFE1|F8WBB2|F8WC20|F2Z3E3|F8WCK3|F8WB73|F2Z2V3	Q9UJU6-3	DBNL		3.48961e-07	-1282	SP-064-003	-6.45722
P53671-3|B5MC51|P53671|P53671-2	P53671-3	LIMK2		3.49054e-07	-1283	Carrlog10Int	-6.45711
Q9Y266	Q9Y266	NUDC		3.50131e-07	-1284	Carrlog10Int	-6.45577
Q6DD88|F5H6I7|Q8WXF7|Q8WXF7-2	Q6DD88	ATL3		3.5034e-07	-1285	Carrlog10Int	-6.45551
Q9HCI5	Q9HCI5	MAGEE1		3.50779e-07	-1286	Carrlog10Int	-6.45497
Q5VZK9|Q5VZK9-2|Q5VZK9-3	Q5VZK9	LRRC16A		3.51588e-07	-1287	Carrlog10Int	-6.45397
Q92628	Q92628	KIAA0232		3.51668e-07	-1288	Carrlog10Int	-6.45387
Q13356-2|Q13356	Q13356-2	PPIL2		3.51723e-07	-1289	Carrlog10Int	-6.4538
Q9UK61|Q9UK61-4|Q9UK61-3|Q9UK61-2	Q9UK61	FAM208A		3.52613e-07	-1290	Carrlog10Int	-6.4527
Q12889	Q12889	OVGP1		3.53012e-07	-1291	Carrlog10Int	-6.45221
Q6UWY0|E9PGI0|D6RBR4	Q6UWY0	ARSK		3.53157e-07	-1292	Carrlog10Int	-6.45203
Q9NZV1	Q9NZV1	CRIM1		3.53381e-07	-1293	Carrlog10Int	-6.45176
Q5T7N2	Q5T7N2	L1TD1		3.54682e-07	-1294	Carrlog10Int	-6.45016
P61601|E5RGA9	P61601	NCALD		3.54901e-07	-1295	Carrlog10Int	-6.44989
M0QXB4|O14579|O14579-2|O14579-3	O14579	COPE		3.55793e-07	-1296	Carrlog10Int	-6.4488
Q9H444	Q9H444	CHMP4B		3.55852e-07	-1297	Carrlog10Int	-6.44873
Q9NTJ4-3|Q9NTJ4-4|Q9NTJ4|B4DH23	Q9NTJ4-3	MAN2C1		3.56617e-07	-1298	Carrlog10Int	-6.4478
Q9H3T3|Q9H3T3-3	Q9H3T3	SEMA6B		3.57909e-07	-1299	Carrlog10Int	-6.44623
Q32MZ4|Q32MZ4-2|Q32MZ4-3	Q32MZ4	LRRFIP1		3.58064e-07	-1300	Carrlog10Int	-6.44604
A8MX12|P52179|P52179-2	P52179	MYOM1		3.59009e-07	-1301	Carrlog10Int	-6.44489
Q99698|Q99698-2|Q99698-3	Q99698	LYST		3.5925e-07	-1302	Carrlog10Int	-6.4446
P18859-2|P18859|A8MUH2	P18859-2	ATP5J		3.59353e-07	-1303	Carrlog10Int	-6.44448
Q9H2K2	Q9H2K2	TNKS2		3.60214e-07	-1304	Carrlog10Int	-6.44344
P55008|P55008-2|P55008-3	P55008	AIF1		3.61115e-07	-1305	Carrlog10Int	-6.44235
Q9NYQ6|Q9NYQ6-2	Q9NYQ6	CELSR1		3.6121e-07	-1306	Carrlog10Int	-6.44224
Q96HC4-6|Q96HC4-4|Q96HC4-7|Q96HC4-2|Q96HC4-3|F5H7Y0|Q96HC4-5|D6RGG6|D6RAA1	Q96HC4-6	PDLIM5		3.63026e-07	-1307	Carrlog10Int	-6.44006
Q96HC4-6|Q96HC4-4|Q96HC4-7|Q96HC4-2|Q96HC4-3|F5H7Y0|Q96HC4-5|D6RGG6|D6RAA1	Q96HC4-6	PDLIM5		3.63026e-07	-1307	SP-339-003	-6.44006
Q96HC4-6|Q96HC4-4|Q96HC4-7|Q96HC4-2|Q96HC4-3|F5H7Y0|Q96HC4-5|D6RGG6|D6RAA1	Q96HC4-6	PDLIM5		3.63026e-07	-1307	SP-047-004	-6.44006
Q9C0D4	Q9C0D4	ZNF518B		3.63107e-07	-1308	Carrlog10Int	-6.43997
Q86XR7-2|Q9Y3B3|Q9Y3B3-2|Q86XR7	Q86XR7-2	TICAM2		3.64204e-07	-1309	Carrlog10Int	-6.43866
E7EWV1|Q5H8A4|Q5H8A4-2|Q5H8A4-3|D6RFE8|Q5H8A4-5|Q5H8A4-4|E7EM50|D6R9J9|D6RD39	E7EWV1	PIGG		3.64288e-07	-1310	Carrlog10Int	-6.43855
Q6P9A1	Q6P9A1	ZNF530		3.64378e-07	-1311	Carrlog10Int	-6.43845
Q9UII2|Q9UII2-2|Q9UII2-3	Q9UII2	ATPIF1		3.6554e-07	-1312	Carrlog10Int	-6.43706
A8MXB7|Q9Y343|Q9Y343-2	A8MXB7	SNX24		3.65814e-07	-1313	Carrlog10Int	-6.43674
Q7Z6M4|B4DFP7|B4DKD5|E7EW93	Q7Z6M4	MTERF4		3.66099e-07	-1314	Carrlog10Int	-6.4364
Q8IUX4	Q8IUX4	APOBEC3F		3.6621e-07	-1315	Carrlog10Int	-6.43627
Q7LBC6|Q7LBC6-2	Q7LBC6	KDM3B		3.66784e-07	-1316	Carrlog10Int	-6.43559
J3KP28|Q9HCH5-8|Q9HCH5-7|Q9HCH5-11	J3KP28	SYTL2		3.68986e-07	-1317	Carrlog10Int	-6.43299
Q07001|Q07001-2	Q07001	CHRND		3.69063e-07	-1318	Carrlog10Int	-6.4329
Q13509|Q13509-2	Q13509	TUBB3		3.69358e-07	-1319	Carrlog10Int	-6.43255
P38398-7|P38398|P38398-4|E9PFZ0|F8W8H7|P38398-3|P38398-6	P38398-7	BRCA1		3.69411e-07	-1320	Carrlog10Int	-6.43249
P01782	P01782	NA		3.69976e-07	-1321	Carrlog10Int	-6.43183
P01782	P01782	NA		3.69976e-07	-1321	SP-007-008	-6.43183
P01782	P01782	NA		3.69976e-07	-1321	SP-339-003	-6.43183
P01782	P01782	NA		3.69976e-07	-1321	plasma	-6.43183
P01782	P01782	NA		3.69976e-07	-1321	SP-373-003	-6.43183
P01782	P01782	NA		3.69976e-07	-1321	SP-390-001	-6.43183
P01782	P01782	NA		3.69976e-07	-1321	SP-333-004	-6.43183
P01782	P01782	NA		3.69976e-07	-1321	SP-347-004	-6.43183
P01782	P01782	NA		3.69976e-07	-1321	SP-365-001	-6.43183
P01782	P01782	NA		3.69976e-07	-1321	SP-406-001	-6.43183
P01782	P01782	NA		3.69976e-07	-1321	SP-047-004	-6.43183
P01782	P01782	NA		3.69976e-07	-1321	SP-064-003	-6.43183
Q9H2Y7|E9PE29|Q5GFL6-3	Q9H2Y7	ZNF106		3.70081e-07	-1322	Carrlog10Int	-6.4317
Q5TDH0-3|Q5TDH0|Q5TDH0-2	Q5TDH0-3	DDI2		3.70234e-07	-1323	Carrlog10Int	-6.43152
P00711	P00711	LALBA		3.71872e-07	-1324	Carrlog10Int	-6.42961
Q5H9R7-5|Q5H9R7|Q5H9R7-2|Q5H9R7-6|E9PKF6|H7BXH2|Q5H9R7-4|Q5H9R7-3|E9PQP7	Q5H9R7-5	PPP6R3		3.71929e-07	-1325	Carrlog10Int	-6.42954
Q9H741|F8VVN2	Q9H741	C12orf49		3.73189e-07	-1326	Carrlog10Int	-6.42807
Q56UN5|A8MWG7|Q56UN5-2|Q56UN5-3|Q56UN5-5|Q56UN5-4|Q56UN5-7	Q56UN5	MAP3K19		3.74658e-07	-1327	Carrlog10Int	-6.42636
Q9NZK7	Q9NZK7	PLA2G2E		3.7477e-07	-1328	Carrlog10Int	-6.42624
Q6ZXV5|Q6ZXV5-2|F8VRY4	Q6ZXV5	TMTC3		3.75131e-07	-1329	Carrlog10Int	-6.42582
Q9H511	Q9H511	KLHL31		3.75388e-07	-1330	Carrlog10Int	-6.42552
P19429|K7EN02	P19429	TNNI3	TnI (cardiac)	3.75925e-07	-1331	Carrlog10Int	-6.4249
Q93050-3|Q93050|Q93050-1|B7Z2A9|B7Z641	Q93050-3	ATP6V0A1		3.76506e-07	-1332	Carrlog10Int	-6.42423
P01215	P01215	CGA		3.77941e-07	-1333	Carrlog10Int	-6.42258
Q8WWN8|G5E9Y3	Q8WWN8	ARAP3		3.78545e-07	-1334	Carrlog10Int	-6.42188
Q86WN1|E5RGT6|Q86WN1-3|E5RGB1	Q86WN1	FCHSD1		3.79207e-07	-1335	Carrlog10Int	-6.42112
P49917	P49917	LIG4		3.79512e-07	-1336	Carrlog10Int	-6.42077
Q13017|Q13017-2	Q13017	ARHGAP5		3.80731e-07	-1337	Carrlog10Int	-6.41938
Q96DA0	Q96DA0	ZG16B		3.81644e-07	-1338	Carrlog10Int	-6.41834
Q9NSE4|F6SBX2	Q9NSE4	IARS2		3.82393e-07	-1339	Carrlog10Int	-6.41749
Q96FS4|F6RY50	Q96FS4	SIPA1		3.8251e-07	-1340	Carrlog10Int	-6.41736
Q641Q3-2|Q641Q3	Q641Q3-2	METRNL		3.82763e-07	-1341	Carrlog10Int	-6.41707
Q5VXJ0	Q5VXJ0	LIPK		3.83229e-07	-1342	Carrlog10Int	-6.41654
P59025	P59025	RTP1		3.83396e-07	-1343	Carrlog10Int	-6.41635
Q17RG1	Q17RG1	KCTD19		3.83491e-07	-1344	Carrlog10Int	-6.41625
Q6ZW05	Q6ZW05	PTCHD4		3.83884e-07	-1345	Carrlog10Int	-6.4158
Q9H3T2-3|Q9H3T2|Q9H3T2-2	Q9H3T2-3	SEMA6C		3.84221e-07	-1346	Carrlog10Int	-6.41542
Q14CB8-2|Q14CB8|Q14CB8-3|Q14CB8-7|C9IZI4|Q14CB8-6|Q14CB8-5	Q14CB8-2	ARHGAP19		3.8427e-07	-1347	Carrlog10Int	-6.41536
F8W6L3|Q07866-9|Q07866-4|G3V5R9|Q07866-6|Q07866-5|Q07866-10|G3V3H3|Q07866-7|Q07866|Q07866-3|Q07866-2|Q07866-8|G3V2E7|G5E9S8	F8W6L3	KLC1		3.84391e-07	-1348	Carrlog10Int	-6.41523
Q9HA65|Q9HA65-2|Q9HA65-3	Q9HA65	TBC1D17		3.8467e-07	-1349	Carrlog10Int	-6.41491
Q3LFD5	Q3LFD5	USP41		3.85636e-07	-1350	Carrlog10Int	-6.41382
Q92563|F5H283|Q92563-2	Q92563	SPOCK2		3.86756e-07	-1351	Carrlog10Int	-6.41256
Q9UIV8|Q9UIV8-2|F8WE70	Q9UIV8	SERPINB13		3.87652e-07	-1352	Carrlog10Int	-6.41156
P11171|P11171-2|P11171-5|P11171-3|P11171-4|P11171-6|P11171-7	P11171	EPB41		3.8782e-07	-1353	Carrlog10Int	-6.41137
P11171|P11171-2|P11171-5|P11171-3|P11171-4|P11171-6|P11171-7	P11171	EPB41		3.8782e-07	-1353	SP-373-003	-6.41137
P11171|P11171-2|P11171-5|P11171-3|P11171-4|P11171-6|P11171-7	P11171	EPB41		3.8782e-07	-1353	SP-365-001	-6.41137
P11171|P11171-2|P11171-5|P11171-3|P11171-4|P11171-6|P11171-7	P11171	EPB41		3.8782e-07	-1353	SP-406-001	-6.41137
P47897|P47897-2|F2Z2V6	P47897	QARS		3.88174e-07	-1354	Carrlog10Int	-6.41097
P51888	P51888	PRELP		3.88561e-07	-1355	Carrlog10Int	-6.41054
P07093-3|P07093-2|P07093	P07093-3	SERPINE2		3.88741e-07	-1356	Carrlog10Int	-6.41034
P07093-3|P07093-2|P07093	P07093-3	SERPINE2		3.88741e-07	-1356	SP-339-003	-6.41034
P07093-3|P07093-2|P07093	P07093-3	SERPINE2		3.88741e-07	-1356	SP-347-004	-6.41034
Q96HC4	Q96HC4	PDLIM5		3.88754e-07	-1357	Carrlog10Int	-6.41032
Q96HC4	Q96HC4	PDLIM5		3.88754e-07	-1357	SP-339-003	-6.41032
Q96HC4	Q96HC4	PDLIM5		3.88754e-07	-1357	SP-047-004	-6.41032
Q99574	Q99574	SERPINI1		3.88899e-07	-1358	Carrlog10Int	-6.41016
Q96A70-2|Q96A70|Q96A70-4|Q96A70-3|Q96A70-5	Q96A70-2	AZIN2		3.88928e-07	-1359	Carrlog10Int	-6.41013
P20813|P20813-2|M0QZJ2	P20813	CYP2B6		3.89128e-07	-1360	Carrlog10Int	-6.40991
Q15370-2|Q15370|B8ZZU8	Q15370-2	TCEB2		3.89375e-07	-1361	Carrlog10Int	-6.40963
Q8N3V7-2|Q8N3V7|Q8N3V7-3	Q8N3V7-2	SYNPO		3.89615e-07	-1362	Carrlog10Int	-6.40936
Q96L34|Q96L34-2	Q96L34	MARK4		3.90144e-07	-1363	Carrlog10Int	-6.40878
C1L9P1|P08515	C1L9P1	GSTM1		3.90358e-07	-1364	Carrlog10Int	-6.40854
P15170-3|P15170-2|Q8IYD1|P15170	P15170-3	GSPT1		3.90547e-07	-1365	Carrlog10Int	-6.40833
P13521	P13521	SCG2		3.91112e-07	-1366	Carrlog10Int	-6.4077
Q9H892-2|J3KR69|Q9H892|A8MTE9	A8MTE9	TTC12		3.91409e-07	-1367	Carrlog10Int	-6.40737
J3QR07|Q96MU7|Q96MU7-2	Q96MU7	YTHDC1		3.91456e-07	-1368	Carrlog10Int	-6.40732
Q5TG30	Q5TG30	ARHGAP40		3.91522e-07	-1369	Carrlog10Int	-6.40724
H3BSR6|P78423|J3QRA1	P78423	CX3CL1		3.91918e-07	-1370	Carrlog10Int	-6.4068
E9PIB5	E9PIB5	SYTL2		3.91933e-07	-1371	Carrlog10Int	-6.40679
Q9NZ09-4|Q9NZ09-3|Q9NZ09	Q9NZ09-4	UBAP1		3.92216e-07	-1372	Carrlog10Int	-6.40647
O00429-7	O00429-7	DNM1L		3.9269e-07	-1373	Carrlog10Int	-6.40595
Q08881	Q08881	ITK		3.93012e-07	-1374	Carrlog10Int	-6.40559
Q8N159	Q8N159	NAGS		3.93074e-07	-1375	Carrlog10Int	-6.40553
Q8NCX0	Q8NCX0	CCDC150		3.93298e-07	-1376	Carrlog10Int	-6.40528
Q8TDJ6-3|Q8TDJ6|Q8TDJ6-2	Q8TDJ6-3	DMXL2		3.94414e-07	-1377	Carrlog10Int	-6.40405
Q14587|A0A075B6T9|F5H848|F5H7L3|Q14587-6|K7EQP6|Q14587-8|Q14587-2	Q14587	ZNF268		3.94656e-07	-1378	Carrlog10Int	-6.40378
Q2TB90	Q2TB90	HKDC1		3.9488e-07	-1379	Carrlog10Int	-6.40353
Q13233	Q13233	MAP3K1		3.94952e-07	-1380	Carrlog10Int	-6.40346
Q96EY4|D6RA57	Q96EY4	TMA16		3.95075e-07	-1381	Carrlog10Int	-6.40332
Q9Y5Q8-3|Q9Y5Q8|H7BY84|Q9Y5Q8-2	Q9Y5Q8-3	GTF3C5		3.95687e-07	-1382	Carrlog10Int	-6.40265
Q9P212-2|Q9P212	Q9P212-2	PLCE1		3.95953e-07	-1383	Carrlog10Int	-6.40236
Q969R2-3|Q6ZN50	Q969R2-3	OSBP2		3.96139e-07	-1384	Carrlog10Int	-6.40215
Q68EM7|Q68EM7-5|Q68EM7-6|Q68EM7-2|Q68EM7-4|I3L1S9|I3L4P0|Q68EM7-3|Q68EM7-7	Q68EM7	ARHGAP17		3.96289e-07	-1385	Carrlog10Int	-6.40199
O14497|O14497-2|O14497-3	O14497	ARID1A		3.96867e-07	-1386	Carrlog10Int	-6.40135
E7EVH7	E7EVH7	KLC1		3.96888e-07	-1387	Carrlog10Int	-6.40133
Q96EK9	Q96EK9	KTI12		3.97096e-07	-1388	Carrlog10Int	-6.4011
P53041|A8MU39	P53041	PPP5C		3.98273e-07	-1389	Carrlog10Int	-6.39982
Q8WZA2|E9PB94|Q8WZA2-3|Q8WZA2-4|Q8WZA2-5|B7Z278|Q8WZA2-2	Q8WZA2	RAPGEF4		3.98554e-07	-1390	Carrlog10Int	-6.39951
Q9UHY7|D6RA00|Q9UHY7-2	Q9UHY7	ENOPH1		3.98799e-07	-1391	Carrlog10Int	-6.39925
Q8IYE0|Q8IYE0-2	Q8IYE0	CCDC146		3.99589e-07	-1392	Carrlog10Int	-6.39839
Q9HCH5-13|Q9HCH5|Q9HCH5-6|Q9HCH5-14|Q9HCH5-12|Q9HCH5-15|Q9HCH5-2|Q9HCH5-9|Q9HCH5-4	Q9HCH5-13	SYTL2		4.00025e-07	-1393	Carrlog10Int	-6.39791
P52757-9|F5H003|B7Z1V0|P52757|F5GWP4	P52757-9	CHN2		4.00074e-07	-1394	Carrlog10Int	-6.39786
P05388|F8VWS0|P05388-2|G3V210|Q8NHW5|F8VRK7|F8VQY6|F8W1K8	P05388	RPLP0		4.00227e-07	-1395	Carrlog10Int	-6.39769
P05388|F8VWS0|P05388-2|G3V210|Q8NHW5|F8VRK7|F8VQY6|F8W1K8	P05388	RPLP0		4.00227e-07	-1395	SP-064-003	-6.39769
P51606|A6NKZ2	P51606	RENBP		4.01315e-07	-1396	Carrlog10Int	-6.39651
O14776|O14776-2|G3V220	O14776	TCERG1		4.01592e-07	-1397	Carrlog10Int	-6.39622
O60733|O60733-2|O60733-3|O60733-4|E7EX67	O60733	PLA2G6		4.02571e-07	-1398	Carrlog10Int	-6.39516
Q9H1A4	Q9H1A4	ANAPC1		4.03096e-07	-1399	Carrlog10Int	-6.39459
O76003	O76003	GLRX3		4.03571e-07	-1400	Carrlog10Int	-6.39408
O95711	O95711	LY86		4.03693e-07	-1401	Carrlog10Int	-6.39395
Q8N442	Q8N442	GUF1		4.04503e-07	-1402	Carrlog10Int	-6.39308
Q86V71	Q86V71	ZNF429		4.05061e-07	-1403	Carrlog10Int	-6.39248
Q9Y662|Q9Y663|J3KSX5|Q9Y278	Q9Y662	HS3ST3B1		4.05525e-07	-1404	Carrlog10Int	-6.39198
C9JR72	C9JR72	KBTBD13		4.05601e-07	-1405	Carrlog10Int	-6.3919
P24534|F2Z2G2|F8WF65	P24534	EEF1B2		4.07271e-07	-1406	Carrlog10Int	-6.39012
P24534|F2Z2G2|F8WF65	P24534	EEF1B2		4.07271e-07	-1406	SP-373-003	-6.39012
P24534|F2Z2G2|F8WF65	P24534	EEF1B2		4.07271e-07	-1406	SP-347-004	-6.39012
Q32M45|Q32M45-2|Q32M45-3	Q32M45	ANO4		4.08365e-07	-1407	Carrlog10Int	-6.38895
Q96NR3-3|Q96NR3|Q96NR3-2	Q96NR3-3	PTCHD1		4.08553e-07	-1408	Carrlog10Int	-6.38875
P08237-3|P08237|P08237-2	P08237-3	PFKM		4.08558e-07	-1409	Carrlog10Int	-6.38875
Q9NR19-2|Q9NR19|B4DEH9|F8WCJ4|F8WDJ9	Q9NR19-2	ACSS2		4.09149e-07	-1410	Carrlog10Int	-6.38812
O60704	O60704	TPST2		4.09582e-07	-1411	Carrlog10Int	-6.38766
Q14738|E9PFR3|Q14738-2|Q14738-3|Q13362-5|Q13362-4|Q13362|Q13362-3|Q13362-2|Q96B13|Q16537-2|Q15173|Q15173-2	Q14738	PPP2R5D		4.09623e-07	-1412	Carrlog10Int	-6.38762
P19447	P19447	ERCC3		4.10459e-07	-1413	Carrlog10Int	-6.38673
Q6ZSS3|C9JZC2	Q6ZSS3	ZNF621		4.11843e-07	-1414	Carrlog10Int	-6.38527
P13010	P13010	XRCC5		4.11905e-07	-1415	Carrlog10Int	-6.3852
O00429|O00429-2|O00429-3|O00429-5|O00429-4|O00429-6|O00429-8|G8JLD5|B4DPZ9|B4DDQ3|F8VYL3|F8VR28	O00429	DNM1L		4.13359e-07	-1416	Carrlog10Int	-6.38367
O00429|O00429-2|O00429-3|O00429-5|O00429-4|O00429-6|O00429-8|G8JLD5|B4DPZ9|B4DDQ3|F8VYL3|F8VR28	O00429	DNM1L		4.13359e-07	-1416	SP-339-003	-6.38367
O00429|O00429-2|O00429-3|O00429-5|O00429-4|O00429-6|O00429-8|G8JLD5|B4DPZ9|B4DDQ3|F8VYL3|F8VR28	O00429	DNM1L		4.13359e-07	-1416	SP-373-003	-6.38367
O00429|O00429-2|O00429-3|O00429-5|O00429-4|O00429-6|O00429-8|G8JLD5|B4DPZ9|B4DDQ3|F8VYL3|F8VR28	O00429	DNM1L		4.13359e-07	-1416	SP-347-004	-6.38367
O00429|O00429-2|O00429-3|O00429-5|O00429-4|O00429-6|O00429-8|G8JLD5|B4DPZ9|B4DDQ3|F8VYL3|F8VR28	O00429	DNM1L		4.13359e-07	-1416	SP-365-001	-6.38367
O00429|O00429-2|O00429-3|O00429-5|O00429-4|O00429-6|O00429-8|G8JLD5|B4DPZ9|B4DDQ3|F8VYL3|F8VR28	O00429	DNM1L		4.13359e-07	-1416	SP-064-003	-6.38367
O75608|O75608-2	O75608	LYPLA1		4.13573e-07	-1417	Carrlog10Int	-6.38345
P78524|P78524-2|B4DDL8|P78524-3|E9PJC3|E9PLH5	P78524	ST5		4.13652e-07	-1418	Carrlog10Int	-6.38336
Q3B7T1|Q3B7T1-5|Q3B7T1-3|Q3B7T1-4	Q3B7T1	EDRF1		4.13822e-07	-1419	Carrlog10Int	-6.38319
O75436|O75436-2|S4R3Q6	O75436	VPS26A		4.14651e-07	-1420	Carrlog10Int	-6.38232
P78314-4|P78314-3|P78314	P78314-4	SH3BP2		4.15667e-07	-1421	Carrlog10Int	-6.38125
P0C1S8	P0C1S8	WEE2		4.16122e-07	-1422	Carrlog10Int	-6.38078
Q8NHR9	Q8NHR9	PFN4		4.17384e-07	-1423	Carrlog10Int	-6.37946
P25445-7	P25445-7	FAS		4.17557e-07	-1424	Carrlog10Int	-6.37928
Q9NZJ4|Q9NZJ4-2	Q9NZJ4	SACS		4.18741e-07	-1425	Carrlog10Int	-6.37805
Q9Y6D5	Q9Y6D5	ARFGEF2		4.18767e-07	-1426	Carrlog10Int	-6.37803
Q02880|Q02880-2|P11388-4|P11388-3|P11388-2|P11388	Q02880	TOP2B		4.19017e-07	-1427	Carrlog10Int	-6.37777
Q86W92|Q86W92-2|Q86W92-4	Q86W92	PPFIBP1		4.19213e-07	-1428	Carrlog10Int	-6.37757
P49441	P49441	INPP1		4.19281e-07	-1429	Carrlog10Int	-6.37749
Q8N3U4-2|Q8N3U4	Q8N3U4-2	STAG2		4.1982e-07	-1430	Carrlog10Int	-6.37694
O60494	O60494	CUBN		4.19946e-07	-1431	Carrlog10Int	-6.37681
Q8NDC0	Q8NDC0	MAPK1IP1L		4.20839e-07	-1432	Carrlog10Int	-6.37588
Q05BV3-5|Q05BV3|Q05BV3-2|Q05BV3-4	Q05BV3-5	EML5		4.21182e-07	-1433	Carrlog10Int	-6.37553
Q68D10|Q68D10-2|Q68D10-3	Q68D10	SPTY2D1		4.21273e-07	-1434	Carrlog10Int	-6.37544
Q14674|Q14674-2	Q14674	ESPL1		4.2148e-07	-1435	Carrlog10Int	-6.37522
Q15181|Q5SQT6	Q15181	PPA1		4.21516e-07	-1436	Carrlog10Int	-6.37519
Q96GG9|C9JVE2|F8WC32	Q96GG9	DCUN1D1		4.21736e-07	-1437	Carrlog10Int	-6.37496
Q96JK4|Q96JK4-2|Q6UWX4	Q96JK4	HHIPL1		4.21893e-07	-1438	Carrlog10Int	-6.3748
Q9BRT3|J3KTI2	Q9BRT3	MIEN1		4.22113e-07	-1439	Carrlog10Int	-6.37457
P38507	P38507	spa		4.22209e-07	-1440	Carrlog10Int	-6.37447
Q504Y2	Q504Y2	PKDCC		4.22352e-07	-1441	Carrlog10Int	-6.37433
Q15349|F2Z2J1|Q15349-2|Q15349-3|B7Z3B5	Q15349	RPS6KA2		4.22354e-07	-1442	Carrlog10Int	-6.37432
Q96BY7	Q96BY7	ATG2B		4.22401e-07	-1443	Carrlog10Int	-6.37428
P20036	P20036	HLA-DPA1		4.2264e-07	-1444	Carrlog10Int	-6.37403
P30711|P30711-2	P30711	GSTT1		4.2321e-07	-1445	Carrlog10Int	-6.37344
P30711|P30711-2	P30711	GSTT1		4.2321e-07	-1445	SP-373-003	-6.37344
A6NNM8|A6NNM8-2	A6NNM8	TTLL13		4.23999e-07	-1446	Carrlog10Int	-6.37263
Q7Z6J2|Q7Z6J2-2|E9PEI6|Q3MIW9	Q7Z6J2	GRASP		4.2442e-07	-1447	Carrlog10Int	-6.3722
Q16654	Q16654	PDK4		4.25408e-07	-1448	Carrlog10Int	-6.37119
Q13614|Q13614-2	Q13614	MTMR2		4.26073e-07	-1449	Carrlog10Int	-6.37052
Q9H0P0|X6RM59|Q9H0P0-1|Q9H0P0-2|Q9H0P0-3|B9A035	Q9H0P0	NT5C3A		4.27056e-07	-1450	Carrlog10Int	-6.36952
P46940|H0YLE8	P46940	IQGAP1		4.28434e-07	-1451	Carrlog10Int	-6.36812
Q6JBY9|B7ZKW8|Q6JBY9-2	Q6JBY9	RCSD1		4.28539e-07	-1452	Carrlog10Int	-6.36801
P24844|P24844-2	P24844	MYL9		4.28619e-07	-1453	Carrlog10Int	-6.36793
P24844|P24844-2	P24844	MYL9		4.28619e-07	-1453	SP-373-003	-6.36793
P24844|P24844-2	P24844	MYL9		4.28619e-07	-1453	SP-365-001	-6.36793
P24844|P24844-2	P24844	MYL9		4.28619e-07	-1453	SP-047-004	-6.36793
P24844|P24844-2	P24844	MYL9		4.28619e-07	-1453	SP-064-003	-6.36793
Q92529|Q92529-2|Q5T7I8	Q92529	SHC3		4.28871e-07	-1454	Carrlog10Int	-6.36767
Q8NEZ3|D6R9P6|Q8NEZ3-2	Q8NEZ3	WDR19		4.29105e-07	-1455	Carrlog10Int	-6.36744
P13807|P13807-2	P13807	GYS1		4.30373e-07	-1456	Carrlog10Int	-6.36616
Q8NDW8-5|Q8NDW8-6	Q8NDW8-5	TTC21A		4.30644e-07	-1457	Carrlog10Int	-6.36588
Q9Y3S1|Q9Y3S1-4|Q9Y3S1-2|F8W9F9|Q9Y3S1-3	Q9Y3S1	WNK2		4.30871e-07	-1458	Carrlog10Int	-6.36565
Q9H583|Q5T3Q7	Q9H583	HEATR1		4.31374e-07	-1459	Carrlog10Int	-6.36515
J3QRS3|P19105|O14950	P19105	MYL12A		4.31835e-07	-1460	Carrlog10Int	-6.36468
J3QRS3|P19105|O14950	P19105	MYL12A		4.31835e-07	-1460	SP-007-008	-6.36468
J3QRS3|P19105|O14950	P19105	MYL12A		4.31835e-07	-1460	SP-339-003	-6.36468
J3QRS3|P19105|O14950	P19105	MYL12A		4.31835e-07	-1460	SP-373-003	-6.36468
J3QRS3|P19105|O14950	P19105	MYL12A		4.31835e-07	-1460	SP-390-001	-6.36468
J3QRS3|P19105|O14950	P19105	MYL12A		4.31835e-07	-1460	SP-333-004	-6.36468
J3QRS3|P19105|O14950	P19105	MYL12A		4.31835e-07	-1460	SP-347-004	-6.36468
J3QRS3|P19105|O14950	P19105	MYL12A		4.31835e-07	-1460	SP-365-001	-6.36468
J3QRS3|P19105|O14950	P19105	MYL12A		4.31835e-07	-1460	SP-406-001	-6.36468
J3QRS3|P19105|O14950	P19105	MYL12A		4.31835e-07	-1460	SP-047-004	-6.36468
J3QRS3|P19105|O14950	P19105	MYL12A		4.31835e-07	-1460	SP-064-003	-6.36468
P32926	P32926	DSG3		4.31858e-07	-1461	Carrlog10Int	-6.36466
A4D1E1	A4D1E1	ZNF804B		4.3221e-07	-1462	Carrlog10Int	-6.3643
Q96CC6|F8WBS4	Q96CC6	RHBDF1		4.3273e-07	-1463	Carrlog10Int	-6.36378
Q9HCJ0-2|Q9HCJ0	Q9HCJ0-2	TNRC6C		4.33242e-07	-1464	Carrlog10Int	-6.36327
Q96QT4|H0YLN8	Q96QT4	TRPM7		4.33727e-07	-1465	Carrlog10Int	-6.36278
P35325|P22531|P35326|P22532|Q9BYE4|Q96RM1	P35325	SPRR2B		4.33773e-07	-1466	Carrlog10Int	-6.36274
Q659C4|Q659C4-2|Q659C4-9|D6R9W6|G3V0E9|Q659C4-3|Q659C4-4|Q659C4-5|Q659C4-6|Q659C4-7	Q659C4	LARP1B		4.34492e-07	-1467	Carrlog10Int	-6.36202
P04438|P01814	P04438	NA		4.3582e-07	-1468	Carrlog10Int	-6.36069
Q8WWU5-7|Q8WWU5-5|Q8WWU5|Q8WWU5-4|Q8WWU5-6|Q8WWU5-3|Q8WWU5-2	Q8WWU5-7	TCP11		4.35835e-07	-1469	Carrlog10Int	-6.36068
Q9UK32-2|Q9UK32|P51812|E9PAN7	Q9UK32-2	RPS6KA6		4.36129e-07	-1470	Carrlog10Int	-6.36038
Q9UJX6|Q9UJX6-2	Q9UJX6	ANAPC2		4.36253e-07	-1471	Carrlog10Int	-6.36026
Q8ND71	Q8ND71	GIMAP8		4.36268e-07	-1472	Carrlog10Int	-6.36025
O75354|O75354-3|O75354-2|Q5QPI9	O75354	ENTPD6		4.36538e-07	-1473	Carrlog10Int	-6.35998
Q7Z5L0|Q7Z5L0-4|Q7Z5L0-3	Q7Z5L0	VMO1		4.36669e-07	-1474	Carrlog10Int	-6.35985
P54803|P54803-4|P54803-3|E7EPA4|P54803-5|G3V5E8|G3V4M2|G3V255	P54803	GALC		4.37474e-07	-1475	Carrlog10Int	-6.35905
Q7Z7B0|Q7Z7B0-2|A0A075B6G6	Q7Z7B0	FILIP1		4.38173e-07	-1476	Carrlog10Int	-6.35835
O76096	O76096	CST7		4.39226e-07	-1477	Carrlog10Int	-6.35731
Q6WCQ1-2|Q6WCQ1|Q6WCQ1-3	Q6WCQ1-2	MPRIP		4.3943e-07	-1478	Carrlog10Int	-6.35711
Q9NWD8|Q9NWD8-2	Q9NWD8	TMEM248		4.39722e-07	-1479	Carrlog10Int	-6.35682
Q6TFL3-4|Q6TFL3|Q6TFL3-3	Q6TFL3-4	CCDC171		4.4005e-07	-1480	Carrlog10Int	-6.3565
Q9UNA0	Q9UNA0	ADAMTS5		4.41504e-07	-1481	Carrlog10Int	-6.35507
Q9UQV4|E7ETP9	Q9UQV4	LAMP3		4.41745e-07	-1482	Carrlog10Int	-6.35483
Q96R06	Q96R06	SPAG5		4.43449e-07	-1483	Carrlog10Int	-6.35316
P01768	P01768	NA		4.43716e-07	-1484	Carrlog10Int	-6.3529
A2RTY3|A2RTY3-3|A2RTY3-4|A2RTY3-5|A0A075B7D3	A2RTY3	HEATR9		4.43719e-07	-1485	Carrlog10Int	-6.35289
Q66K14|Q66K14-2|G3V133|E5RIN2	Q66K14	TBC1D9B		4.43895e-07	-1486	Carrlog10Int	-6.35272
P21817|P21817-2|P21817-3	P21817	RYR1		4.43962e-07	-1487	Carrlog10Int	-6.35265
P33241-3|P33241|P33241-2	P33241-3	LSP1		4.44213e-07	-1488	Carrlog10Int	-6.35241
O94875-11|O94875|O94875-7|O94875-10|O94875-12|O94875-4|O94875-2|O94875-8|O94875-3|O94875-9|O94875-5|O94875-6	O94875-11	SORBS2		4.44313e-07	-1489	Carrlog10Int	-6.35231
P51692|P42229|K7EK35|P42229-2|K7EM17	P51692	STAT5B		4.44874e-07	-1490	Carrlog10Int	-6.35176
Q8NHP1-2	Q8NHP1-2	AKR7L		4.45216e-07	-1491	Carrlog10Int	-6.35143
O75061-2|O75061|O75061-4|O75061-3	O75061-2	DNAJC6		4.45356e-07	-1492	Carrlog10Int	-6.35129
F5GX68|P26358-2|P26358|P26358-3	F5GX68	DNMT1		4.45426e-07	-1493	Carrlog10Int	-6.35122
Q7Z7G8-2|Q7Z7G8|Q7Z7G8-6|Q7Z7G8-3|Q7Z7G8-4|Q7Z7G8-5	Q7Z7G8-2	VPS13B		4.45449e-07	-1494	Carrlog10Int	-6.3512
P61960|P61960-2	P61960	UFM1		4.46994e-07	-1495	Carrlog10Int	-6.3497
Q9Y6X5	Q9Y6X5	ENPP4		4.47068e-07	-1496	Carrlog10Int	-6.34963
O60256-4	O60256-4	PRPSAP2		4.47362e-07	-1497	Carrlog10Int	-6.34934
P10412	P10412	HIST1H1E		4.47368e-07	-1498	Carrlog10Int	-6.34933
P10412	P10412	HIST1H1E		4.47368e-07	-1498	SP-373-003	-6.34933
P10412	P10412	HIST1H1E		4.47368e-07	-1498	SP-347-004	-6.34933
P62424|Q5T8U2	P62424	RPL7A		4.48027e-07	-1499	Carrlog10Int	-6.3487
Q9NS56|Q9NS56-2	Q9NS56	TOPORS		4.48133e-07	-1500	Carrlog10Int	-6.34859
Q9NU53	Q9NU53	GINM1		4.484e-07	-1501	Carrlog10Int	-6.34833
O94906|O94906-2	O94906	PRPF6		4.48548e-07	-1502	Carrlog10Int	-6.34819
C9J7T7	C9J7T7	NCOR2		4.48697e-07	-1503	Carrlog10Int	-6.34805
Q96KK3	Q96KK3	KCNS1		4.50028e-07	-1504	Carrlog10Int	-6.34676
Q06124|Q06124-2|Q06124-3	Q06124	PTPN11		4.50159e-07	-1505	Carrlog10Int	-6.34663
Q9UBT6-6|Q9UBT6-7	Q9UBT6-6	POLK		4.50251e-07	-1506	Carrlog10Int	-6.34655
I1E4Y6|Q6Y7W6-3|Q6Y7W6|Q6Y7W6-5|Q6Y7W6-4	I1E4Y6	GIGYF2		4.51748e-07	-1507	Carrlog10Int	-6.3451
Q96JQ0	Q96JQ0	DCHS1		4.51796e-07	-1508	Carrlog10Int	-6.34506
Q9UM54|Q9UM54-4|Q9UM54-6|E7EW20|Q9UM54-1|Q9UM54-2|Q9UM54-5	Q9UM54	MYO6		4.52519e-07	-1509	Carrlog10Int	-6.34436
P21281|P15313|C9JL73|E5RGH6|C9J5E3	P21281	ATP6V1B2		4.54349e-07	-1510	Carrlog10Int	-6.34261
G3V4X3	G3V4X3	NDRG2		4.54667e-07	-1511	Carrlog10Int	-6.34231
O75530-2|O75530|O75530-3|E9PJK2	O75530-2	EED		4.54757e-07	-1512	Carrlog10Int	-6.34222
O75493	O75493	CA11		4.55596e-07	-1513	Carrlog10Int	-6.34142
P61201|P61201-2|B4DIH5	P61201	COPS2		4.5606e-07	-1514	Carrlog10Int	-6.34098
Q96AC1-3|Q96AC1|Q96AC1-2|Q9BQL6-4	Q96AC1-3	FERMT2		4.57161e-07	-1515	Carrlog10Int	-6.33993
P03973	P03973	SLPI		4.57246e-07	-1516	Carrlog10Int	-6.33985
Q16543	Q16543	CDC37		4.57743e-07	-1517	Carrlog10Int	-6.33938
Q14CM0	Q14CM0	FRMPD4		4.57751e-07	-1518	Carrlog10Int	-6.33937
Q9UPY3|Q9UPY3-2	Q9UPY3	DICER1		4.57825e-07	-1519	Carrlog10Int	-6.3393
O14777	O14777	NDC80		4.57837e-07	-1520	Carrlog10Int	-6.33929
P51687	P51687	SUOX		4.58305e-07	-1521	Carrlog10Int	-6.33885
P35613|P35613-2|P35613-4|P35613-3	P35613	BSG		4.58598e-07	-1522	Carrlog10Int	-6.33857
P45379|F8WAF6|P45379-5|P45379-2|P45379-3|P45379-4|P45379-10|P45379-8|F8W748|J3KQN2|P45379-6|P45379-11|P45379-7|F8W9V2|P45379-9|P45379-12	P45379	TNNT2		4.59039e-07	-1523	Carrlog10Int	-6.33815
Q12934|Q12934-2|Q12934-3	Q12934	BFSP1		4.59441e-07	-1524	Carrlog10Int	-6.33777
P26885	P26885	FKBP2		4.60604e-07	-1525	Carrlog10Int	-6.33667
P80419	P80419	NA		4.60818e-07	-1526	Carrlog10Int	-6.33647
O75146|O75146-2	O75146	HIP1R		4.6131e-07	-1527	Carrlog10Int	-6.33601
O60243|O60243-2	O60243	HS6ST1		4.61896e-07	-1528	Carrlog10Int	-6.33546
Q13423|E9PCX7	Q13423	NNT		4.62925e-07	-1529	Carrlog10Int	-6.33449
P18084	P18084	ITGB5		4.63128e-07	-1530	Carrlog10Int	-6.3343
P07204	P07204	THBD		4.63749e-07	-1531	Carrlog10Int	-6.33372
Q14213	Q14213	EBI3		4.64022e-07	-1532	Carrlog10Int	-6.33346
Q9NZT2|Q9NZT2-2	Q9NZT2	OGFR		4.6428e-07	-1533	Carrlog10Int	-6.33322
Q9BYB0|Q9BYB0-3	Q9BYB0	SHANK3		4.64876e-07	-1534	Carrlog10Int	-6.33266
Q9BYV6|Q9BYV6-3|Q9BYV6-2|Q9BYV6-4	Q9BYV6	TRIM55		4.65751e-07	-1535	Carrlog10Int	-6.33185
O14646|O14646-2	O14646	CHD1		4.65929e-07	-1536	Carrlog10Int	-6.33168
O15015-2|O15015	O15015-2	ZNF646		4.663e-07	-1537	Carrlog10Int	-6.33133
Q674X7|Q674X7-2|Q674X7-5|Q674X7-3|Q674X7-4	Q674X7	KAZN		4.66744e-07	-1538	Carrlog10Int	-6.33092
Q13395	Q13395	TARBP1		4.6737e-07	-1539	Carrlog10Int	-6.33034
Q9BQ52|G5E9D5|Q9BQ52-4|Q9BQ52-2|V9GZ72	Q9BQ52	ELAC2		4.68201e-07	-1540	Carrlog10Int	-6.32957
Q9NZI5|J3KPZ1|Q9NZI5-2|Q9NZI5-3	Q9NZI5	GRHL1		4.68583e-07	-1541	Carrlog10Int	-6.32921
P20039|Q95IE3	P20039	HLA-DRB1		4.68819e-07	-1542	Carrlog10Int	-6.32899
Q9BT09	Q9BT09	CNPY3		4.71097e-07	-1543	Carrlog10Int	-6.32689
E9PF32|A2RUS2|A2RUS2-2	E9PF32	DENND3		4.71386e-07	-1544	Carrlog10Int	-6.32662
O75815	O75815	BCAR3		4.71433e-07	-1545	Carrlog10Int	-6.32658
Q01814|Q01814-5|Q01814-8|Q01814-6|Q01814-2|Q01814-3|Q01814-7|Q01814-4|Q16720|Q16720-4|Q16720-2|Q16720-5|Q16720-3|Q16720-6|Q16720-7|Q16720-8	Q01814	ATP2B2		4.71636e-07	-1546	Carrlog10Int	-6.32639
O15054-1|O15054	O15054-1	KDM6B		4.72414e-07	-1547	Carrlog10Int	-6.32568
P35232|E9PCW0|P35232-2	P35232	PHB		4.72974e-07	-1548	Carrlog10Int	-6.32516
P35232|E9PCW0|P35232-2	P35232	PHB		4.72974e-07	-1548	SP-373-003	-6.32516
P35232|E9PCW0|P35232-2	P35232	PHB		4.72974e-07	-1548	SP-365-001	-6.32516
Q6IA69|Q6IA69-2	Q6IA69	NADSYN1		4.73661e-07	-1549	Carrlog10Int	-6.32453
Q9BXW9|Q9BXW9-2|Q9BXW9-3	Q9BXW9	FANCD2		4.73765e-07	-1550	Carrlog10Int	-6.32444
Q00973|Q00973-2|Q00973-3|B4DSP5|F8W1A7	Q00973	B4GALNT1		4.73995e-07	-1551	Carrlog10Int	-6.32423
Q5T7N3|Q5T7N3-2|B1ALP6	Q5T7N3	KANK4		4.74405e-07	-1552	Carrlog10Int	-6.32385
P04792|F8WE04|C9J3N8	P04792	HSPB1		4.74729e-07	-1553	Carrlog10Int	-6.32355
P04792|F8WE04|C9J3N8	P04792	HSPB1		4.74729e-07	-1553	SP-373-003	-6.32355
P04792|F8WE04|C9J3N8	P04792	HSPB1		4.74729e-07	-1553	SP-365-001	-6.32355
P04792|F8WE04|C9J3N8	P04792	HSPB1		4.74729e-07	-1553	SP-406-001	-6.32355
P04792|F8WE04|C9J3N8	P04792	HSPB1		4.74729e-07	-1553	SP-047-004	-6.32355
P58499-2|A8MTF8|P58499|P58499-3	P58499-2	FAM3B		4.75142e-07	-1554	Carrlog10Int	-6.32318
P51793|G3XAG5|P51793-2|P51795-2|P51795	P51793	CLCN4		4.75407e-07	-1555	Carrlog10Int	-6.32293
P06133|P06133-2|O75310|P36537-2|G5E9X8	P06133	UGT2B4		4.75628e-07	-1556	Carrlog10Int	-6.32273
O14974|O14974-3|O14974-4|O14974-5|O14974-2	O14974	PPP1R12A		4.76055e-07	-1557	Carrlog10Int	-6.32234
Q15011	Q15011	HERPUD1		4.76157e-07	-1558	Carrlog10Int	-6.32225
Q8N3Y1|Q8N3Y1-2	Q8N3Y1	FBXW8		4.76588e-07	-1559	Carrlog10Int	-6.32186
P07437|Q5JP53|Q5ST81|Q9BUF5|A6NNZ2|I3L2F9|G3V2N6|G3V2R8|G3V5W4|M0R2T4|G3V3W7|G3V3J6|G3V4U2	P07437	TUBB		4.77996e-07	-1560	Carrlog10Int	-6.32058
P07437|Q5JP53|Q5ST81|Q9BUF5|A6NNZ2|I3L2F9|G3V2N6|G3V2R8|G3V5W4|M0R2T4|G3V3W7|G3V3J6|G3V4U2	P07437	TUBB		4.77996e-07	-1560	SP-007-008	-6.32058
P07437|Q5JP53|Q5ST81|Q9BUF5|A6NNZ2|I3L2F9|G3V2N6|G3V2R8|G3V5W4|M0R2T4|G3V3W7|G3V3J6|G3V4U2	P07437	TUBB		4.77996e-07	-1560	SP-339-003	-6.32058
P07437|Q5JP53|Q5ST81|Q9BUF5|A6NNZ2|I3L2F9|G3V2N6|G3V2R8|G3V5W4|M0R2T4|G3V3W7|G3V3J6|G3V4U2	P07437	TUBB		4.77996e-07	-1560	SP-373-003	-6.32058
P07437|Q5JP53|Q5ST81|Q9BUF5|A6NNZ2|I3L2F9|G3V2N6|G3V2R8|G3V5W4|M0R2T4|G3V3W7|G3V3J6|G3V4U2	P07437	TUBB		4.77996e-07	-1560	SP-347-004	-6.32058
P07437|Q5JP53|Q5ST81|Q9BUF5|A6NNZ2|I3L2F9|G3V2N6|G3V2R8|G3V5W4|M0R2T4|G3V3W7|G3V3J6|G3V4U2	P07437	TUBB		4.77996e-07	-1560	SP-365-001	-6.32058
P07437|Q5JP53|Q5ST81|Q9BUF5|A6NNZ2|I3L2F9|G3V2N6|G3V2R8|G3V5W4|M0R2T4|G3V3W7|G3V3J6|G3V4U2	P07437	TUBB		4.77996e-07	-1560	SP-406-001	-6.32058
P07437|Q5JP53|Q5ST81|Q9BUF5|A6NNZ2|I3L2F9|G3V2N6|G3V2R8|G3V5W4|M0R2T4|G3V3W7|G3V3J6|G3V4U2	P07437	TUBB		4.77996e-07	-1560	SP-064-003	-6.32058
P08473	P08473	MME		4.7887e-07	-1561	Carrlog10Int	-6.31978
M0QZ10|O15382|B3KSI3|M0QZP4|O15382-2	O15382	BCAT2		4.7955e-07	-1562	Carrlog10Int	-6.31917
Q68D06|Q68D06-2	Q68D06	SLFN13		4.80146e-07	-1563	Carrlog10Int	-6.31863
P29374|P29374-2|P29374-3	P29374	ARID4A		4.81686e-07	-1564	Carrlog10Int	-6.31724
Q6QNK2-4|Q6QNK2|Q6QNK2-2	Q6QNK2-4	GPR133		4.81956e-07	-1565	Carrlog10Int	-6.31699
P31997	P31997	CEACAM8		4.82253e-07	-1566	Carrlog10Int	-6.31672
P06319	P06319	NA		4.82609e-07	-1567	Carrlog10Int	-6.3164
Q8TCZ2-5|Q8TCZ2|Q8TCZ2-2|Q8TCZ2-3	Q8TCZ2-5	CD99L2		4.82904e-07	-1568	Carrlog10Int	-6.31614
Q76MJ5|E7ETG2	Q76MJ5	ERN2		4.82981e-07	-1569	Carrlog10Int	-6.31607
Q13496|Q13496-2	Q13496	MTM1		4.83192e-07	-1570	Carrlog10Int	-6.31588
Q13347	Q13347	EIF3I		4.83755e-07	-1571	Carrlog10Int	-6.31537
O95841	O95841	ANGPTL1		4.84354e-07	-1572	Carrlog10Int	-6.31484
Q9ULE4	Q9ULE4	FAM184B		4.84696e-07	-1573	Carrlog10Int	-6.31453
Q7L7V1|Q7L7V1-2|X6R717	Q7L7V1	DHX32		4.84722e-07	-1574	Carrlog10Int	-6.31451
Q9H0Q0	Q9H0Q0	FAM49A		4.84945e-07	-1575	Carrlog10Int	-6.31431
O00410|O00410-3|O00410-2|E7EQT5	O00410	IPO5		4.85337e-07	-1576	Carrlog10Int	-6.31396
O00410|O00410-3|O00410-2|E7EQT5	O00410	IPO5		4.85337e-07	-1576	SP-347-004	-6.31396
O00410|O00410-3|O00410-2|E7EQT5	O00410	IPO5		4.85337e-07	-1576	SP-064-003	-6.31396
Q9NSJ1	Q9NSJ1	ZNF355P		4.85928e-07	-1577	Carrlog10Int	-6.31343
P35270	P35270	SPR		4.85937e-07	-1578	Carrlog10Int	-6.31342
Q7Z401-2|Q7Z401	Q7Z401-2	DENND4A		4.8643e-07	-1579	Carrlog10Int	-6.31298
Q96BY9	Q96BY9	SARAF		4.88053e-07	-1580	Carrlog10Int	-6.31153
Q8N2E2|J3KQJ9|Q8N2E2-3|E5RG96	Q8N2E2	VWDE		4.88772e-07	-1581	Carrlog10Int	-6.31089
Q9Y4G2|Q69YJ1	Q9Y4G2	PLEKHM1		4.88853e-07	-1582	Carrlog10Int	-6.31082
J3KQK0|Q9NYI0|Q9NYI0-2|E5RJ29|Q9NYI0-3|B4DKF8	Q9NYI0	PSD3		4.8959e-07	-1583	Carrlog10Int	-6.31017
Q09428-2|Q09428	Q09428-2	ABCC8		4.89807e-07	-1584	Carrlog10Int	-6.30998
P01241|P01241-2|P01241-5|P01241-3|P01241-4|B1A4G9|Q14406|Q14406-2|Q14406-3|Q14406-4	P01241	GH1	Human growth hormone (HGH)	4.89927e-07	-1585	Carrlog10Int	-6.30987
E7EU84|Q9BZC7-3|J3QSS3|Q9BZC7|Q9BZC7-2	E7EU84	ABCA2		4.90876e-07	-1586	Carrlog10Int	-6.30903
Q15911|Q15911-2	Q15911	ZFHX3		4.9106e-07	-1587	Carrlog10Int	-6.30887
Q3ZCM7|A0A075B736|Q5SQY0	Q3ZCM7	TUBB8		4.91737e-07	-1588	Carrlog10Int	-6.30827
B7ZBR7	B7ZBR7	CC2D2B		4.91754e-07	-1589	Carrlog10Int	-6.30825
Q08AH1	Q08AH1	ACSM1		4.92308e-07	-1590	Carrlog10Int	-6.30776
Q9Y227|Q9Y227-2|Q8NE73	Q9Y227	ENTPD4		4.93194e-07	-1591	Carrlog10Int	-6.30698
O43598|O43598-2	O43598	DNPH1		4.9349e-07	-1592	Carrlog10Int	-6.30672
J3QRP4	J3QRP4	CNDP2		4.93857e-07	-1593	Carrlog10Int	-6.3064
Q8N3J6-3|Q8N3J6|Q8N3J6-2|Q8N3J6-5|Q8N3J6-4	Q8N3J6-3	CADM2		4.93878e-07	-1594	Carrlog10Int	-6.30638
Q92752|Q92752-2	Q92752	TNR		4.94047e-07	-1595	Carrlog10Int	-6.30623
J3KQG3|Q5JZY3|Q5JZY3-3	J3KQG3	EPHA10		4.94904e-07	-1596	Carrlog10Int	-6.30548
Q99598|C4P0D8|C4P0D6|C4P0D4	Q99598	TSNAX		4.94996e-07	-1597	Carrlog10Int	-6.3054
Q8N0W4-2|Q8N0W4|A6NMU8|Q8NFZ3|Q8NFZ3-2	Q8N0W4-2	NLGN4X		4.95069e-07	-1598	Carrlog10Int	-6.30533
Q9BYT9|E9PQ79|B7Z3F5	Q9BYT9	ANO3		4.96044e-07	-1599	Carrlog10Int	-6.30448
Q9P2S2|G5E9G7|Q9P2S2-2|P58401	Q9P2S2	NRXN2		4.96184e-07	-1600	Carrlog10Int	-6.30436
Q9P1Z3	Q9P1Z3	HCN3		4.97211e-07	-1601	Carrlog10Int	-6.30346
Q67FW5|I3L4B6|I3L232	Q67FW5	B3GNTL1		4.98861e-07	-1602	Carrlog10Int	-6.30202
Q6X4W1|Q6X4W1-2|Q6X4W1-3|Q6X4W1-6|Q6X4W1-4|Q6X4W1-5	Q6X4W1	NSMF		5.00126e-07	-1603	Carrlog10Int	-6.30092
I3L0I9|P43628|P43628-2|P43629-2|Q8N743	P43628	KIR2DL3		5.02095e-07	-1604	Carrlog10Int	-6.29921
P0C862|B2RNN3	P0C862	C1QTNF9		5.02416e-07	-1605	Carrlog10Int	-6.29894
B2RNG4|Q9C030-2|Q9C030|Q9BYJ4|Q9BYJ4-2	B2RNG4	TRIM6-TRIM34		5.02662e-07	-1606	Carrlog10Int	-6.29872
Q8NDW8-7|Q8NDW8	Q8NDW8-7	TTC21A		5.02763e-07	-1607	Carrlog10Int	-6.29864
Q15648|Q15648-3|J3QKZ7|J3KSD7	Q15648	MED1		5.03085e-07	-1608	Carrlog10Int	-6.29836
Q15648|Q15648-3|J3QKZ7|J3KSD7	Q15648	MED1		5.03085e-07	-1608	plasma	-6.29836
Q504Q3|Q504Q3-3|Q504Q3-2	Q504Q3	PAN2		5.03322e-07	-1609	Carrlog10Int	-6.29815
P49789	P49789	FHIT		5.03375e-07	-1610	Carrlog10Int	-6.29811
O75191|O75191-2	O75191	XYLB		5.03748e-07	-1611	Carrlog10Int	-6.29779
Q9ULS6	Q9ULS6	KCNS2		5.04752e-07	-1612	Carrlog10Int	-6.29692
P20160	P20160	AZU1		5.07144e-07	-1613	Carrlog10Int	-6.29487
P01815	P01815	NA		5.07802e-07	-1614	Carrlog10Int	-6.29431
Q9Y4X5|H3BSK4	Q9Y4X5	ARIH1		5.09094e-07	-1615	Carrlog10Int	-6.2932
Q3V6T2|Q3V6T2-3|Q3V6T2-2|Q3V6T2-4|Q3V6T2-5	Q3V6T2	CCDC88A		5.0942e-07	-1616	Carrlog10Int	-6.29292
Q9UKV3|Q9UKV3-5|E7EQT4|S4R3H4|Q9UKV3-2|Q9UKV3-3|G3V3B0	Q9UKV3	ACIN1		5.10219e-07	-1617	Carrlog10Int	-6.29224
Q15056|Q15056-2	Q15056	EIF4H		5.10221e-07	-1618	Carrlog10Int	-6.29224
Q8WWZ4|Q8WWZ4-2|E5RFN6	Q8WWZ4	ABCA10		5.11249e-07	-1619	Carrlog10Int	-6.29137
J3QK89|Q8IWX8	Q8IWX8	CHERP		5.11278e-07	-1620	Carrlog10Int	-6.29134
Q4AE62|H7BYJ5|B8ZZ45|G5EA49|Q4AE62-2|Q4AE62-3	Q4AE62	GTDC1		5.11638e-07	-1621	Carrlog10Int	-6.29104
Q9Y303-3	Q9Y303-3	AMDHD2		5.12056e-07	-1622	Carrlog10Int	-6.29068
Q6ZN84|Q6ZN84-2|Q6ZN84-3	Q6ZN84	CCDC81		5.12209e-07	-1623	Carrlog10Int	-6.29055
Q5TFE4|Q5TFE4-2	Q5TFE4	NT5DC1		5.13395e-07	-1624	Carrlog10Int	-6.28955
Q9UGM3-6|Q9UGM3-7|Q9UGM3|Q9UGM3-3|Q9UGM3-5|Q9UGM3-2|Q9UGM3-8|Q9UGM3-4|Q9UGM3-9	Q9UGM3-6	DMBT1		5.14429e-07	-1625	Carrlog10Int	-6.28867
Q8N6G6|Q8N6G6-4|Q8N6G6-1|Q8N6G6-2	Q8N6G6	ADAMTSL1		5.14501e-07	-1626	Carrlog10Int	-6.28861
Q11206-7|Q11206-4|Q11206|Q11206-2|Q11206-5|Q11206-6|Q11206-3	Q11206-7	ST3GAL4		5.15337e-07	-1627	Carrlog10Int	-6.28791
P55957-2|P55957|P55957-4|P55957-3	P55957-2	BID		5.15435e-07	-1628	Carrlog10Int	-6.28783
G3XAE9|Q9Y4F4	G3XAE9	FAM179B		5.15535e-07	-1629	Carrlog10Int	-6.28774
Q15555-3|Q15555|Q15555-5|Q15555-4|Q15555-2	Q15555-3	MAPRE2		5.1584e-07	-1630	Carrlog10Int	-6.28749
Q15555-3|Q15555|Q15555-5|Q15555-4|Q15555-2	Q15555-3	MAPRE2		5.1584e-07	-1630	SP-007-008	-6.28749
Q15555-3|Q15555|Q15555-5|Q15555-4|Q15555-2	Q15555-3	MAPRE2		5.1584e-07	-1630	SP-339-003	-6.28749
Q15555-3|Q15555|Q15555-5|Q15555-4|Q15555-2	Q15555-3	MAPRE2		5.1584e-07	-1630	SP-373-003	-6.28749
Q15555-3|Q15555|Q15555-5|Q15555-4|Q15555-2	Q15555-3	MAPRE2		5.1584e-07	-1630	SP-390-001	-6.28749
Q15555-3|Q15555|Q15555-5|Q15555-4|Q15555-2	Q15555-3	MAPRE2		5.1584e-07	-1630	SP-333-004	-6.28749
Q15555-3|Q15555|Q15555-5|Q15555-4|Q15555-2	Q15555-3	MAPRE2		5.1584e-07	-1630	SP-347-004	-6.28749
[truncated: 6,752 more rows]

## Sheet: Figure 4D
Figure 4D Fisher Exact test enrichment analysis
Annotation	Category	CategorySize	p-value	OddsRatio	Enrichment	B.H. FDR	Log2_Odds	Log2_OddsFinite	FDRsig
GOBP.slim.name	cell activation	243	6.75755816405582e-17	3.54021	2.47433	3.04090117382512e-15	1.82383	true	true
GOBP.slim.name	transport	1026	4.1933871909162e-20	2.30153	1.67436	2.37705596389586e-18	1.20259	true	true
GOBP.slim.name	exocytosis	121	5.97845247481178e-23	6.96602	3.66768	4.10625288401546e-21	2.80033	true	true
GOBP.slim.name	signal transduction	1337	0.000859917	1.34294	1.19923	0.00542181	0.425393	true	true
GOBP.slim.name	metabolic process	2665	3.28409422311341e-9	1.6073	1.20059	5.79154454211216e-8	0.684641	true	true
GOBP.slim.name	cellular process	4078	1.67380041209278e-7	1.71225	1.09527	2.29927e-06	0.775898	true	true
GOBP.slim.name	cellular component organization	1653	2.23236002424939e-18	2.04452	1.45496	1.12047301217133e-16	1.03176	true	true
GOBP.slim.name	vesicle-mediated transport	477	4.28052584453338e-24	3.21096	2.2209	3.99006159079718e-22	1.683	true	true
GOBP.slim.name	protein metabolic process	1159	4.92126667566101e-14	1.95711	1.50693	1.64673154147119e-12	0.968721	true	true
GOBP.slim.name	cellular component disassembly	168	3.82754e-06	2.4089	1.9599	4.09421e-05	1.26837	true	true
GOBP.slim.name	cell differentiation	510	0.0928729	1.24157	1.17895	0.248869	0.312164	true	false
GOBP.slim.name	extracellular matrix organization	258	2.86629827665169e-21	3.9685	2.63566	1.78119964334783e-19	1.9886	true	true
GOBP.slim.name	multicellular organismal process	1013	2.61833377315451e-12	1.91274	1.51213	7.11859494576383e-11	0.935643	true	true
GOBP.slim.name	developmental process	1485	8.43111e-05	1.40164	1.21949	0.000733507	0.487119	true	true
GOBP.slim.name	extracellular structure organization	258	2.86629827665169e-21	3.9685	2.63566	1.78119964334783e-19	1.9886	true	true
GOBP.slim.name	macromolecule metabolic process	1873	2.5820656051327e-8	1.57142	1.26113	4.06459379284828e-7	0.652065	true	true
GOBP.slim.name	primary metabolic process	2360	1.13062e-06	1.47161	1.18591	1.31738e-05	0.557395	true	true
GOBP.slim.name	secretion	223	4.50610319790315e-16	3.58347	2.50366	1.83764521039488e-14	1.84136	true	true
GOBP.slim.name	coagulation	240	1.17789843944919e-31	5.51456	3.1614	1.92144682935148e-29	2.46325	true	true
GOBP.slim.name	regulation of body fluid levels	270	2.21457636807492e-28	4.71356	2.88967	2.89002216033777e-26	2.23682	true	true
GOBP.slim.name	response to stimulus	2300	1.81038774191305e-27	2.39027	1.42535	2.14777818472412e-25	1.25717	true	true
GOBP.slim.name	establishment of localization	1053	1.38894703540636e-20	2.3126	1.67221	8.23898127820591e-19	1.20952	true	true
GOBP.slim.name	biological regulation	3052	5.19913714411947e-24	2.37167	1.28992	4.52324931538394e-22	1.24591	true	true
GOBP.slim.name	immune system process	781	3.26363993009911e-23	2.64675	1.87883	2.50532359339961e-21	1.40422	true	true
GOBP.slim.name	alcohol metabolic process	246	0.000909871	1.74404	1.54215	0.00557311	0.802434	true	true
GOBP.slim.name	lipid metabolic process	381	5.94483e-05	1.74374	1.52176	0.00053137	0.802182	true	true
GOBP.slim.name	nitrogen compound metabolic process	1238	0.0246439	0.802959	0.861491	0.0883525	-0.316601	true	false
GOBP.slim.name	lipid transport	77	8.39842e-05	2.84756	2.23103	0.000733507	1.50973	true	true
GOBP.slim.name	response to stress	1053	8.78987159104964e-27	2.60773	1.78098	9.55898535526648e-25	1.38279	true	true
GOBP.slim.name	response to oxidative stress	118	1.08841e-06	2.90733	2.24442	1.27961e-05	1.53969	true	true
GOBP.slim.name	cell adhesion	470	2.05322646783209e-10	2.17717	1.7514	4.39255826314898e-9	1.12245	true	true
GOBP.slim.name	catabolic process	606	0.046214	1.26806	1.19298	0.145324	0.342627	true	false
GOBP.slim.name	biosynthetic process	933	0.0373345	0.792242	0.84391	0.126222	-0.335986	true	false
GOBP.slim.name	amine metabolic process	346	0.296786	1.17693	1.13782	0.569567	0.235029	true	false
GOBP.slim.name	response to external stimulus	526	4.42393995504577e-12	2.23845	1.76906	1.08929087572353e-10	1.1625	true	true
GOBP.slim.name	response to abiotic stimulus	284	0.00144256	1.66773	1.48703	0.00814954	0.737882	true	true
GOBP.slim.name	anatomical structure morphogenesis	499	0.0118927	1.38258	1.27666	0.0473172	0.467365	true	false
GOBP.slim.name	cellular component assembly	575	2.86187134500328e-7	1.80987	1.53117	3.73474e-06	0.855884	true	true
GOBP.slim.name	biological adhesion	470	2.05322646783209e-10	2.17717	1.7514	4.39255826314898e-9	1.12245	true	true
GOBP.slim.name	cellular component morphogenesis	196	0.000488887	1.88875	1.64339	0.00330569	0.917429	true	true
GOBP.slim.name	cellular nitrogen compound metabolic process	1113	0.00552506	0.750436	0.816759	0.0253881	-0.414199	true	false
GOBP.slim.name	response to chemical stimulus	1130	1.27871406176989e-13	1.94705	1.50759	4.07005329417001e-12	0.961287	true	true
GOBP.slim.name	homeostatic process	438	3.51336243050221e-8	2.00783	1.66691	5.39404467271221e-7	1.00564	true	true
GOBP.slim.name	cellular metabolic process	2250	0.316607	1.08434	1.04028	0.588564	0.116816	true	false
GOBP.slim.name	cellular lipid metabolic process	302	0.00147339	1.64455	1.4695	0.00828222	0.717694	true	true
GOBP.slim.name	small molecule metabolic process	961	0.010066	1.29333	1.19174	0.0419687	0.371085	true	false
GOBP.slim.name	regulation of transport	452	5.34192246649985e-8	1.97721	1.64695	7.83281889750821e-7	0.983463	true	true
GOBP.slim.name	detection of stimulus	106	0.0066869	1.93183	1.68818	0.0299876	0.949965	true	false
GOBP.slim.name	macromolecular complex assembly	342	2.37521e-06	1.95086	1.65343	2.60475e-05	0.964112	true	true
GOBP.slim.name	ion transport	199	0.83471	0.922745	0.935202	0.981349	-0.115996	true	false
GOBP.slim.name	cellular ion homeostasis	181	0.00297402	1.7893	1.58186	0.0154146	0.839397	true	false
GOBP.slim.name	cellular homeostasis	247	0.000315689	1.82494	1.59386	0.00230153	0.867847	true	true
GOBP.slim.name	transmembrane transport	177	0.151951	0.689624	0.727921	0.366229	-0.536119	true	false
GOBP.slim.name	circulatory system process	54	0.000232012	3.12975	2.38596	0.00178103	1.64605	true	true
GOBP.slim.name	protein targeting	98	4.69017e-05	2.6523	2.11815	0.000422116	1.40724	true	true
GOBP.slim.name	nucleocytoplasmic transport	60	0.187709	1.5482	1.43158	0.422794	0.630592	true	false
[truncated: 1,244 more rows]

[truncated: 17 more sheets: Figure 4E, Figure 5A, Figure 5B, Figure 5C, Figure 5D, Suppl Figure 4, Suppl Figure 5, Suppl Figure 6, Suppl Figure 7, Suppl Figure 8A, Suppl Figure 8B, Suppl Figure 8C, Suppl Figure 9A, Suppl Figure 9B, Suppl Figure 9C, Suppl Figure 10A, Suppl Figure 10B]
